# Supplementary material for: Comorbidity between Alzheimer’s disease and major depression: a behavioural and transcriptomic characterization study in mice
Source: Alzheimers Res Ther. 2021 Apr 2;13:73. doi: 10.1186/s13195-021-00810-x (PMC8017643; doi:10.1186/s13195-021-00810-x)
Supplement: Supplementary file 2 — Additional file 2. [file 13195_2021_810_MOESM2_ESM.xlsx]

## Sheet: 3 months-old
Amygdala
Assay	RQ	pval	adj.pval
Aldh1a3-Mm00474049_m1	359145	0.01497	0.03243
Bglap3-Mm00649782_gH	300451	0.01241	0.03226
App-Mm01344172_m1	324314	0.001018	0.006616
Dcn-Mm00514535_m1	445983	0.007065	0.02296
Fosl2-Mm00484442_m1	180732	0.00213	0.00923
Col4a2-Mm00802386_m1	127213	0.0267	0.04958
Prnp;Prn-Mm00448389_m1	740368	5.091e-06	6.619e-05
Hippocampus
Assay	RQ	pval	adj.pval
App-Mm01344172_m1	347826	0.00206	0.006696
Olfr551-Mm00527595_s1	0.46600	0.005971	0.01552
Maml3-Mm01294189_m1	132718	0.0006469	0.002803
Itgax-Mm00498701_m1	183684	0.01229	0.02664
Inhba-Mm00434339_m1	146468	0.09234	0.0006002
Prnp;Prn-Mm00448389_m1	624330	5.474e-06	7.116e-05
Edn1-Mm00438659_m1	135982	0.02278	0.0423
PFC
Assay	RQ	pval	adj.pval
App-Mm01344172_m1	291904	0.01478	9.61e-05
Fosl2-Mm00484442_m1	133191	0.04033	0.08738
Maml3-Mm01294189_m1	161919	0.001395	0.006046
Inhba-Mm00434339_m1	130063	0.02348	0.07632
Prnp;Prn-Mm00448389_m1	691253	1.209e-06	1.572e-05
Striatum
Assay	RQ	pval	adj.pval
App-Mm01344172_m1	200390	0.0008103	0.005267
Fosl2-Mm00484442_m1	185394	0.0115	0.04983
Prnp;Prn-Mm00448389_m1	531610	3.714e-08	4.828e-07

## Sheet: 6months-old
Amygdala
Assay	RQ	pval	adj.pval
App-Mm01344172_m1	339002	1.16e-05	7.55e-05
Fosl2-Mm00484442_m1	148411	0.008574	0.02229
Clec7a-Mm01183349_m1	535927	0.0001153	0.0004996
Itgax-Mm00498701_m1	291038	0.003691	0.012
Prnp;Prn-Mm00448389_m1	727674	1.04e-05	7.55e-05
Hippocampus
Assay	RQ	pval	adj.pval
App-Mm01344172_m1	314100	1.028e-05	6.685e-05
Clec7a-Mm01183349_m1	372467	0.0001063	0.0004608
Prnp;Prn-Mm00448389_m1	750823	1.917e-08	2.492e-07
PFC
Assay	RQ	pval	adj.pval
App-Mm01344172_m1	313667	1.38e-06	8.97e-06
Fosl2-Mm00484442_m1	187721	0.001425	0.006175
Col4a2-Mm00802386_m1	163808	0.02058	0.03822
Clec7a-Mm01183349_m1	465260	0.002807	0.009124
Maml3-Mm01294189_m1	150494	0.0196	0.03822
Inhba-Mm00434339_m1	133208	0.01137	0.02957
Prnp;Prn-Mm00448389_m1	867955	3.991e-07	5.189e-06
Striatum
Assay	RQ	pval	adj.pval
App-Mm01344172_m1	279421	2.085e-05	0.0001355
Clec7a-Mm01183349_m1	195145	0.01211	0.03936
Prnp;Prn-Mm00448389_m1	666757	2.616e-06	3.401e-05
Edn1-Mm00438659_m1	152015	0.001162	0.005036
