# Supplementary material for: Comorbidity between Alzheimer’s disease and major depression: a behavioural and transcriptomic characterization study in mice
Source: Alzheimers Res Ther. 2021 Apr 2;13:73. doi: 10.1186/s13195-021-00810-x (PMC8017643; doi:10.1186/s13195-021-00810-x)
Supplement: Supplementary file 6 — Additional file 6. [file 13195_2021_810_MOESM6_ESM.xlsx]

## Sheet: All Data
Sample.203130.scaled	Sample.207178.scaled	Sample.211131.scaled	Sample.215179.scaled	Sample.219132.scaled	Sample.223180.scaled	Sample.227133.scaled	Sample.231181.scaled	Sample.235134.scaled	Sample.239182.scaled	Sample.243135.scaled	Sample.247183.scaled	Sample.251136.scaled	Sample.255184.scaled	Sample.264185.scaled	Sample.267126.scaled	Sample.271174.scaled	Sample.275127.scaled	Sample.279175.scaled	Sample.286164.scaled	Sample.290117.scaled	Sample.294165.scaled	Sample.295177.scaled	Geneid	Chr	Start	End	Strand	Length	Description	GO.BP	GO.CC	GO.MF	Path.Kegg	FC.3months	logFC.3months	P.Value.3months	adj.P.Val.3months	FC.6months	logFC.6months	P.Value.6months	adj.P.Val.6months	mean.NonCarrier 3 months	mean.AD 6 months	mean.NonCarrier 6 months	mean.AD 3 months	Sample.203130	Sample.207178	Sample.211131	Sample.215179
																							0610009O20Rik	chr18;chr18;chr18;chr18;chr18;chr18;chr18;chr18;chr18;chr18;chr18;chr18;chr18	38250249;38251086;38251283;38252821;38253908;38254280;38254470;38257258;38258028;38258270;38259897;38261064;38261880	38250399;38251200;38251400;38252965;38254069;38254368;38254566;38257400;38258186;38258362;38260056;38261285;38262629	+;+;+;+;+;+;+;+;+;+;+;+;+	2404	RIKEN cDNA 0610009O20 gene	GO:0008625 extrinsic apoptotic signaling pathway via death domain receptors// GO:0043281 regulation of cysteine-type endopeptidase activity involved in apoptotic process	GO:0005739 mitochondrion	GO:0003674 molecular_function	NA	-1.02613	-0.0372115	0.439294	0.719985	-1.03588	-0.0508574	0.27682	0.708887	5.21662	5.11683	5.16756	5.17964	5.27526	5.24714	5.22887	4.88629
																							1110020A21Rik	chr17;chr17	84954967;84957200	84955308;84957710	-;-	853	RIKEN cDNA 1110020A21 gene	GO:0008150 biological_process	GO:0005575 cellular_component	GO:0003674 molecular_function	NA	-1.08804	-0.121736	0.699537	0.8786	1.00866	0.0124401	0.969509	0.992112	-1.01041	-1.32572	-1.34101	-1.15415	-1.25371	-0.942754	-0.575161	-1.94331
																							1700007L15Rik	chr16;chr16	33379855;33380516	33380379;33380727	-;-	737	RIKEN cDNA 1700007L15 gene				NA	-1.17376	-0.231141	0.399998	0.691287	-1.2248	-0.292543	0.313507	0.735769	-1.12906	-1.7113	-1.42718	-1.36353	-1.25371	-0.879653	-1.1317	-1.32195
																							1700015F17Rik	chr5;chr5;chr5;chr5;chr5;chr5;chr5;chr5;chr5;chr5;chr5;chr5;chr5;chr5;chr5;chr5;chr5;chr5;chr5	5437827;5437827;5437832;5450608;5450608;5450608;5452009;5452009;5452009;5455897;5455897;5457285;5457285;5457285;5466625;5466625;5475020;5478866;5478866	5437917;5437917;5437917;5450654;5450654;5450654;5452067;5452067;5452067;5455990;5455990;5457378;5457378;5457378;5466671;5466671;5475427;5479080;5479143	-;-;-;-;-;-;-;-;-;-;-;-;-;-;-;-;-;-;-	1118	RIKEN cDNA 1700015F17 gene	GO:0006606 protein import into nucleus	GO:0005622 intracellular// GO:0005623 cell// GO:0005634 nucleus// GO:0005737 cytoplasm	GO:0003674 molecular_function	NA	-1.03118	-0.0442949	0.95555	0.984031	-1.41651	-0.50234	0.516982	0.849325	-3.9998	-4.33252	-3.80656	-4.04049	-4.85742	-4.36714	-6.62498	-4.36714
																							1700022N22Rik	chr17;chr17	25985815;25987983	25986036;25988469	+;+	709	RIKEN cDNA 1700022N22 gene	GO:0008150 biological_process	GO:0005575 cellular_component	GO:0003674 molecular_function	NA	1.00694	0.00998345	0.964143	0.987322	1.09094	0.125574	0.544244	0.858018	-1.02039	-0.843409	-0.970436	-1.01034	-1.18259	-1.4549	-0.575161	-0.510486
																							1700028P14Rik	chr19;chr19;chr19;chr19;chr19;chr19	23558760;23572485;23592109;23593027;23616519;23652575	23559037;23572542;23592177;23593145;23616624;23652812	-;-;-;-;-;-	868	RIKEN cDNA 1700028P14 gene	GO:0008150 biological_process	GO:0005575 cellular_component// GO:0016020 membrane// GO:0016021 integral component of membrane	GO:0003674 molecular_function	NA	1.61748	0.69375	0.0999764	0.350941	1.17725	0.235418	0.528606	0.852577	-1.90635	-1.24721	-1.49262	-1.23022	-1.7647	-1.4549	-0.539617	-0.510486
																							1700037F24Rik	chr1;chr1	132201069;132203254	132201491;132203803	-;-	973	RIKEN cDNA 1700037F24 gene				NA	-1.11438	-0.156237	0.581694	0.81311	1.11123	0.152152	0.552871	0.86124	-1.38382	-1.19169	-1.34003	-1.54134	-1.49042	-2.46165	-1.1317	-1.17415
																							1700086O06Rik	chr18;chr18;chr18;chr18;chr18;chr18	38238405;38238405;38239573;38240839;38249714;38250178	38239189;38239189;38239751;38240953;38250198;38250565	-;-;-;-;-;-	1931	RIKEN cDNA 1700086O06 gene	GO:0008150 biological_process	GO:0005575 cellular_component	GO:0003674 molecular_function	NA	-1.20647	-0.27079	0.0372913	0.211551	1.03743	0.0530142	0.665667	0.908495	1.59285	1.38076	1.32795	1.32336	1.28897	1.90385	1.49027	1.73508
																							1700123K08Rik	chr5;chr5;chr5;chr5;chr5;chr5;chr5;chr5;chr5;chr5;chr5;chr5;chr5	138561840;138562035;138562287;138562819;138563280;138563540;138563540;138564143;138564143;138564143;138564529;138564529;138564529	138562007;138563015;138562551;138563015;138563587;138563587;138563587;138564345;138564345;138564345;138564695;138564712;138564694	-;-;-;-;-;-;-;-;-;-;-;-;-	1844	RIKEN cDNA 1700123K08 gene	GO:0008150 biological_process	GO:0005575 cellular_component	GO:0003674 molecular_function	NA	1.24162	0.312228	0.533012	0.783765	1.59308	0.671815	0.240171	0.677616	-3.22697	-3.39431	-4.05737	-2.90004	-3.82831	-2.58688	-4.30305	-3.48658
																							1810055G02Rik	chr19;chr19;chr19;chr19	3708333;3714404;3715638;3716491	3708436;3714625;3715802;3717881	+;+;+;+	1882	RIKEN cDNA 1810055G02 gene	GO:0008150 biological_process	GO:0005575 cellular_component// GO:0005794 Golgi apparatus// GO:0005886 plasma membrane// GO:0016020 membrane// GO:0016021 integral component of membrane	GO:0003674 molecular_function	NA	-1.01338	-0.0191785	0.70921	0.884048	-1.056	-0.0786135	0.113117	0.551021	3.88222	3.90048	3.9791	3.8617	3.77425	3.80266	3.88897	4.00501
																							2010015M23Rik	chr11;chr11	88039578;88046621	88040036;88047360	-;-	1199	RIKEN cDNA 2010015M23 gene				NA	1.12731	0.172881	0.278627	0.581762	-1.18371	-0.24332	0.105551	0.538442	0.474392	0.559206	0.801304	0.639298	-0.31125	0.497483	0.791975	0.590281
																							2210008F06Rik	chr11;chr11	77489854;77490486	77490011;77491409	+;+	1082	RIKEN cDNA 2210008F06 gene	GO:0008150 biological_process	GO:0005575 cellular_component	GO:0003674 molecular_function	NA	-1.11374	-0.155415	0.171749	0.457359	1.09008	0.124434	0.300366	0.726238	2.27978	1.88758	1.76152	2.12407	1.96061	2.58417	1.82872	1.98131
																							2310026I22Rik	chr18;chr18;chr18	32915826;32923871;32938911	32916730;32923953;32939222	-;-;-	1300	RIKEN cDNA 2310026I22 gene	GO:0008150 biological_process	GO:0005575 cellular_component	GO:0003674 molecular_function	NA	-1.06225	-0.0871176	0.720229	0.889371	1.28117	0.357457	0.129015	0.56793	-1.21566	-1.03865	-1.39185	-1.30962	-0.847243	-1.17415	-1.08025	-1.04277
																							2310031A07Rik	chr11;chr11	46440362;46447069	46441171;46447248	-;-	990	RIKEN cDNA 2310031A07 gene	GO:0008150 biological_process	GO:0005575 cellular_component	GO:0003674 molecular_function	NA	-1.08261	-0.114514	0.72578	0.892949	-1.44511	-0.531184	0.0854123	0.501727	-1.82129	-1.98906	-1.45099	-1.94311	-3.11737	-1.54853	-2.08193	-1.41686
																							2310039H08Rik	chr17	46772635	46773407	+	773	RIKEN cDNA 2310039H08 gene	GO:0008150 biological_process	GO:0005575 cellular_component	GO:0003674 molecular_function	NA	-1.03755	-0.0531756	0.652984	0.852264	-1.05211	-0.0732902	0.542614	0.85722	1.2601	0.996783	1.06852	1.21058	1.14252	1.35995	1.24629	0.978152
																							2410015M20Rik	chr17;chr17;chr17;chr17	56607452;56608638;56608846;56609640	56607841;56608692;56609023;56609771	-;-;-;-	755	RIKEN cDNA 2410015M20 gene	GO:0042407 cristae formation	GO:0005739 mitochondrion// GO:0005743 mitochondrial inner membrane// GO:0016020 membrane// GO:0016021 integral component of membrane// GO:0044284 mitochondrial crista junction// GO:0061617 MICOS complex	GO:0003674 molecular_function	NA	-1.00264	-0.00381013	0.931846	0.975778	-1.00988	-0.0141804	0.746175	0.934049	5.10888	4.96027	4.97429	5.10617	5.10487	5.16952	4.98812	4.9457
																							2510009E07Rik	chr16;chr16	21649045;21694216	21653758;21694665	-;-	5164	RIKEN cDNA 2510009E07 gene	GO:0008150 biological_process	GO:0005575 cellular_component	GO:0003674 molecular_function	NA	1.02069	0.0295411	0.391306	0.683826	1.00392	0.00564002	0.862784	0.965755	6.09887	6.13796	6.13219	6.12871	6.11255	6.13557	6.18799	6.16578
																							2610020F03Rik	chr16;chr16	21907922;21908721	21908452;21908777	-;-	588	RIKEN cDNA 2610020F03 gene				NA	-1.10751	-0.147322	0.878889	0.956816	2.03367	1.02409	0.288043	0.717339	-5.1481	-4.82859	-5.85101	-5.30766	-6.62498	-3.24107	-4.30305	-6.62498
																							2610318N02Rik	chr16;chr16;chr16;chr16;chr16;chr16;chr16;chr16	17113399;17117480;17117794;17118292;17120956;17121296;17123512;17124990	17113626;17117584;17117864;17118512;17121079;17121551;17123654;17125106	-;-;-;-;-;-;-;-	1265	RIKEN cDNA 2610318N02 gene	GO:0008150 biological_process	GO:0005575 cellular_component	GO:0003674 molecular_function	NA	1.20881	0.273587	0.258023	0.559902	1.20419	0.268069	0.266006	0.701801	-0.416591	-0.25082	-0.524687	-0.139285	-0.165122	-1.00012	-0.613776	-0.510486
																							2700012I20Rik	chr9;chr9	57075216;57075958	57075843;57076013	-;-	684	RIKEN cDNA 2700012I20 gene	GO:0008150 biological_process	GO:0005575 cellular_component	GO:0003674 molecular_function	NA	-1.11903	-0.162244	0.671921	0.862823	-1.64431	-0.717486	0.111731	0.549906	-2.29541	-3.44147	-2.71533	-2.47133	-2.0767	-3.24107	-4.30305	-2.67324
																							2700046G09Rik	chr19;chr19	32389216;32389705	32389376;32391184	+;+	1641	RIKEN cDNA 2700046G09 gene	GO:0010628 positive regulation of gene expression// GO:0010629 negative regulation of gene expression// GO:0031643 positive regulation of myelination// GO:0043489 RNA stabilization			NA	1.06133	0.085869	0.532175	0.783168	-1.10018	-0.137735	0.325469	0.74409	1.65398	1.4396	1.57932	1.74067	1.3991	1.94089	1.65036	1.79757
																							2700062C07Rik	chr18;chr18;chr18;chr18;chr18	24470861;24471062;24472950;24475525;24477269	24470980;24471084;24473149;24475724;24477765	+;+;+;+;+	1040	RIKEN cDNA 2700062C07 gene	GO:0008150 biological_process	GO:0005575 cellular_component	GO:0003674 molecular_function	NA	1.0578	0.0810627	0.210856	0.506701	1.07265	0.101174	0.117382	0.555657	3.45306	3.43744	3.33601	3.53428	3.42696	3.45155	3.52813	3.59537
																							2810403A07Rik	chr3;chr3;chr3;chr3;chr3;chr3;chr3;chr3;chr3;chr3;chr3;chr3;chr3;chr3;chr3;chr3;chr3;chr3;chr3;chr3;chr3;chr3;chr3;chr3;chr3;chr3;chr3;chr3;chr3;chr3;chr3;chr3;chr3;chr3;chr3;chr3;chr3;chr3;chr3;chr3;chr3;chr3;chr3;chr3;chr3;chr3;chr3;chr3;chr3;chr3;chr3;chr3;chr3;chr3;chr3;chr3;chr3;chr3;chr3;chr3;chr3;chr3;chr3;chr3;chr3;chr3;chr3;chr3;chr3;chr3;chr3;chr3;chr3;chr3;chr3;chr3;chr3;chr3;chr3;chr3…	88685803;88685814;88685827;88685827;88685833;88685837;88686344;88686344;88686344;88686344;88686344;88686344;88689175;88689175;88689175;88689175;88689175;88689624;88689624;88689624;88689624;88689624;88693076;88693076;88693076;88693076;88693076;88693421;88693421;88693421;88693421;88693421;88693441;88696565;88696565;88696565;88696565;88696565;88696565;88698839;88698849;88698849;88698849;88698849;886…	88685887;88685887;88685887;88685887;88685887;88685887;88686566;88686566;88686566;88688062;88686566;88686566;88689303;88689303;88689303;88689303;88689303;88689703;88689703;88689703;88689703;88689703;88693128;88693128;88693128;88693128;88693128;88693584;88693584;88693584;88693584;88693584;88693584;88696776;88696776;88696776;88696776;88696776;88696776;88698909;88698909;88698909;88698909;88698909;886…	+;+;+;+;+;+;+;+;+;+;+;+;+;+;+;+;+;+;+;+;+;+;+;+;+;+;+;+;+;+;+;+;+;+;+;+;+;+;+;+;+;+;+;+;+;+;+;+;+;+;+;+;+;+;+;+;+;+;+;+;+;+;+;+;+;+;+;+;+;+;+;+;+;+;+;+;+;+;+;+;+;+	6720	RIKEN cDNA 2810403A07 gene	GO:0008150 biological_process	GO:0005634 nucleus	GO:0003723 RNA binding// GO:0005515 protein binding	NA	-1.09691	-0.133451	0.0106581	0.108402	-1.05487	-0.0770622	0.110725	0.548385	6.15264	5.96835	6.04547	6.01891	6.06321	6.24575	6.06753	5.90949
																							2810425M01Rik	chr10;chr10;chr10	77486664;77515285;77515652	77487432;77515586;77516430	+;+;+	1850	RIKEN cDNA 2810425M01 gene	GO:0008150 biological_process	GO:0005575 cellular_component	GO:0003674 molecular_function	NA	1.29499	0.37294	0.229913	0.52933	-1.42853	-0.514533	0.0984711	0.525676	-1.99943	-2.15353	-1.63871	-1.61977	-1.67295	-2.76297	-2.69791	-1.32195
																							2900055J20Rik	chr18	40256962	40257684	+	723	RIKEN cDNA 2900055J20 gene	GO:0008150 biological_process	GO:0005575 cellular_component	GO:0003674 molecular_function	NA	-1.03278	-0.0465373	0.630742	0.838418	-1.04113	-0.0581485	0.487906	0.835386	2.16202	2.48347	2.54217	2.11517	2.3722	2.09388	2.31552	2.73234
																							3110021N24Rik	chr4;chr4;chr4;chr4	108719649;108723807;108727456;108780453	108719812;108723912;108727545;108781904	+;+;+;+	1812	NA				NA	1.10694	0.146583	0.621953	0.833353	1.16808	0.224141	0.437703	0.808583	-1.06888	-0.89683	-1.13206	-0.922158	-1.67295	-1.17415	0.130366	-0.76272
																							3110070M22Rik	chr13	119487261	119488383	-	1123	RIKEN cDNA 3110070M22 gene	GO:0008150 biological_process	GO:0005575 cellular_component	GO:0003674 molecular_function	NA	1.04943	0.0696027	0.850638	0.94594	-1.31638	-0.396575	0.336437	0.750612	-1.45864	-2.10469	-1.71317	-1.39404	-2.53927	-1.24174	-1.57834	-2.93652
																							3110082I17Rik	chr5;chr5;chr5;chr5;chr5;chr5;chr5;chr5;chr5;chr5;chr5;chr5;chr5;chr5;chr5	139359739;139359739;139361307;139363651;139363973;139363973;139414883;139415623;139455417;139455417;139455417;139455417;139460469;139460469;139460469	139361388;139360730;139361388;139364163;139364163;139364163;139415242;139415795;139455530;139455546;139455546;139455546;139460511;139460527;139460502	-;-;-;-;-;-;-;-;-;-;-;-;-;-;-	2885	RIKEN cDNA 3110082I17 gene	GO:0008150 biological_process	GO:0005575 cellular_component	GO:0044822 poly(A) RNA binding	NA	1.03707	0.0525108	0.622218	0.833511	1.00835	0.0119988	0.907689	0.977199	3.18903	3.17154	3.1579	3.23975	3.10037	3.2801	3.25941	3.26497
																							4632428C04Rik	chr16;chr16;chr16	30008667;30016557;30019152	30008730;30016643;30021430	+;+;+	2430	RIKEN cDNA 4632428C04 gene	GO:0008150 biological_process	GO:0005575 cellular_component	GO:0003674 molecular_function	NA	-1.48668	-0.572098	0.198917	0.492698	-1.11293	-0.154367	0.723378	0.927138	-0.702267	-1.20927	-1.06509	-1.25875	-0.572271	-0.6409	-1.77307	-3.17188
																							4732491K20Rik	chr17;chr17	12318885;12324397	12319172;12327250	+;+	3142	RIKEN cDNA 4732491K20 gene	GO:0008150 biological_process	GO:0005575 cellular_component	GO:0003674 molecular_function	NA	-1.12443	-0.169191	0.0874069	0.327519	-1.11755	-0.160337	0.0883496	0.507014	2.09367	1.95385	2.112	1.92051	2.19724	2.09926	2.0566	1.86546
																							4831440E17Rik	chr5;chr5	25499067;25500577	25499129;25501541	+;+	1028	RIKEN cDNA 4831440E17 gene	GO:0008150 biological_process	GO:0005575 cellular_component	GO:0003674 molecular_function	NA	-1.05394	-0.0757919	0.607521	0.826382	-1.08969	-0.123913	0.410845	0.793624	0.640237	0.338025	0.45948	0.561001	0.572026	0.234575	0.0987313	0.424501
																							4930426L09Rik	chr2	18998343	18999801	+	1459	RIKEN cDNA 4930426L09 gene	GO:0008150 biological_process	GO:0005575 cellular_component	GO:0003674 molecular_function	NA	-1.23232	-0.301378	0.196828	0.490125	-1.17112	-0.227888	0.386957	0.780849	-0.0880158	-0.908314	-0.688696	-0.387988	-0.410762	0.0081309	-0.400569	-0.708074
																							4930442H23Rik	chr10	81182605	81183849	-	1245	RIKEN cDNA 4930442H23 gene	GO:0008150 biological_process	GO:0005575 cellular_component	GO:0003674 molecular_function	NA	1.5003	0.585252	0.168931	0.454195	-1.39107	-0.47619	0.198964	0.64185	-2.87228	-2.43762	-1.96561	-2.27465	-1.97798	-1.82148	-1.97798	-1.60879
																							4930444M15Rik	chr14;chr14;chr14;chr14	76514558;76515878;76519854;76520562	76515134;76516352;76520165;76520855	-;-;-;-	1658	RIKEN cDNA 4930444M15 gene	GO:0008150 biological_process	GO:0005575 cellular_component	GO:0003674 molecular_function	NA	-1.18965	-0.250543	0.529707	0.78174	1.17401	0.231444	0.563382	0.866356	-2.25504	-2.44796	-2.69483	-2.5077	-2.0767	-2.27801	-2.69791	-3.17188
																							4930480K23Rik	chr14;chr14;chr14;chr14;chr14;chr14;chr14;chr14	69732784;69732834;69738238;69738238;69739407;69740725;69743413;69767065	69733288;69733668;69738387;69738387;69739495;69740849;69745869;69767113	+;+;+;+;+;+;+;+	3755	RIKEN cDNA 4930480K23 gene	GO:0008150 biological_process	GO:0005575 cellular_component	GO:0003674 molecular_function	NA	-1.12858	-0.174504	0.150247	0.429867	-1.10224	-0.140432	0.220999	0.661872	1.85081	1.71759	1.85759	1.67874	1.67365	1.65845	1.97521	1.88003
																							4930505N22Rik	chr19;chr19	45998137;46013025	45998719;46013386	+;+	945	RIKEN cDNA 4930505N22 gene	GO:0008150 biological_process	GO:0005575 cellular_component	GO:0003674 molecular_function	NA	1.04279	0.0604423	0.878913	0.956816	1.11112	0.152019	0.676178	0.912302	-2.30707	-2.02451	-2.17978	-2.24514	-2.53927	-2.46165	-1.97798	-2.05007
																							4930507D05Rik	chr10	62449489	62451322	+	1834	RIKEN cDNA 4930507D05 gene				NA	1.02599	0.0370209	0.859116	0.950001	-1.0542	-0.0761459	0.713332	0.924463	-0.247234	-0.366106	-0.296463	-0.205869	-0.572271	0.48077	-0.0642711	-0.333349
																							4930518I15Rik	chr2	156856616	156857946	-	1331	RIKEN cDNA 4930518I15 gene	GO:0008150 biological_process	GO:0005575 cellular_component	GO:0003674 molecular_function	NA	-1.26026	-0.333727	0.0942049	0.340624	-1.03053	-0.0433924	0.819245	0.955909	0.444266	0.165721	0.215206	0.112918	0.387294	0.234575	0.0220282	0.25081
																							4930524J08Rik	chr5	99979061	99979663	+	603	RIKEN cDNA 4930524J08 gene	GO:0008150 biological_process	GO:0005575 cellular_component	GO:0003674 molecular_function	NA	1.11938	0.162701	0.430742	0.714849	-1.07077	-0.0986433	0.603115	0.884901	-0.824778	-0.652122	-0.552289	-0.651298	-0.994089	-0.594141	-0.400569	-0.648871
																							4931403G20Rik	chr12;chr12	69847635;69852111	69847772;69853671	+;+	1699	RIKEN cDNA 4931403G20 gene	GO:0008150 biological_process	GO:0005575 cellular_component	GO:0003674 molecular_function	NA	-2.45956	-1.2984	0.067166	0.28721	-1.24116	-0.311687	0.572763	0.871049	-2.71431	-2.94256	-2.62262	-4.03472	-2.67324	-2.58688	-3.45823	-3.48658
																							4931409K22Rik	chr5;chr5;chr5;chr5;chr5;chr5;chr5;chr5;chr5;chr5;chr5;chr5;chr5;chr5;chr5;chr5;chr5;chr5;chr5;chr5;chr5;chr5;chr5;chr5;chr5;chr5;chr5;chr5;chr5;chr5;chr5;chr5;chr5;chr5;chr5;chr5;chr5;chr5;chr5;chr5;chr5;chr5;chr5;chr5;chr5;chr5;chr5;chr5;chr5;chr5;chr5;chr5;chr5;chr5;chr5;chr5;chr5;chr5	24543432;24543432;24543448;24544129;24544129;24544129;24544919;24544919;24544919;24545351;24545351;24545351;24545724;24545724;24545724;24546589;24546589;24546589;24546847;24546847;24546847;24548090;24548090;24548090;24548243;24548243;24548243;24548934;24548934;24548934;24549413;24549413;24549413;24549628;24549628;24549628;24550123;24550123;24550123;24550600;24551961;24551961;24551961;24552573;245…	24543646;24543646;24543646;24544373;24544373;24544373;24545096;24545096;24545096;24545437;24545437;24545437;24545923;24545923;24545923;24546696;24546696;24546696;24546929;24546929;24546929;24548148;24548148;24548148;24548326;24548326;24548326;24549040;24549040;24549040;24549488;24549488;24549488;24549762;24549762;24549762;24550805;24550207;24550805;24550805;24552032;24552032;24552130;24552633;245…	-;-;-;-;-;-;-;-;-;-;-;-;-;-;-;-;-;-;-;-;-;-;-;-;-;-;-;-;-;-;-;-;-;-;-;-;-;-;-;-;-;-;-;-;-;-;-;-;-;-;-;-;-;-;-;-;-;-	3374	RIKEN cDNA 4931409K22 gene	GO:0008150 biological_process	GO:0005575 cellular_component	GO:0000166 nucleotide binding// GO:0003674 molecular_function// GO:0005524 ATP binding	NA	-1.38304	-0.467842	0.491911	0.756976	-1.81524	-0.860158	0.174424	0.617553	-2.48506	-2.96178	-2.10556	-2.94155	-1.11504	-2.17674	-1.97798	-1.80803
																							4931440J10Rik	chr14;chr14;chr14;chr14;chr14;chr14;chr14	62760501;62765990;62812827;62819711;62828601;62828807;62829763	62760586;62766061;62812917;62819776;62828712;62828906;62830126	+;+;+;+;+;+;+	891	RIKEN cDNA 4931440J10 gene	GO:0008150 biological_process	GO:0005575 cellular_component	GO:0003674 molecular_function	NA	1.3551	0.438396	0.331958	0.632854	-1.24229	-0.312998	0.401408	0.788844	-2.75285	-2.1305	-1.81719	-2.32086	-3.82831	-2.95598	-2.08193	-2.05007
																							4933415A04Rik	chr11	43587040	43589048	+	2009	RIKEN cDNA 4933415A04 gene	GO:0008150 biological_process	GO:0005575 cellular_component	GO:0003674 molecular_function	NA	1.39552	0.4808	0.0651004	0.282411	-1.03639	-0.0515738	0.842171	0.960138	-1.0947	-1.09162	-1.03973	-0.600182	-1.32822	-0.780059	-1.19489	-0.648871
																							4933427I04Rik	chr4;chr4	123859679;123862510	123861205;123863165	+;+	2183	Riken cDNA 4933427I04 gene	GO:0008150 biological_process	GO:0005575 cellular_component	GO:0003674 molecular_function	NA	-1.05188	-0.0729756	0.724656	0.892172	-1.21627	-0.282462	0.150175	0.591878	-0.389095	-0.45581	-0.182019	-0.464025	-0.609855	-0.463997	-0.149606	-0.978883
																							5031415H12Rik	chr17;chr17;chr17	70745329;70751325;70755068	70746519;70752099;70755582	-;-;-	2481	RIKEN cDNA 5031415H12 gene				NA	1.21966	0.286476	0.154152	0.435317	-1.16143	-0.215897	0.281324	0.712957	0.300373	0.183363	0.404561	0.588139	0.080795	0.234575	0.0220282	0.103382
																							5930422O12Rik	chr8	33428709	33429548	+	840	RIKEN cDNA 5930422O12 gene	GO:0008150 biological_process	GO:0005575 cellular_component	GO:0003674 molecular_function	NA	-1.30369	-0.382597	0.391669	0.684073	-1.03683	-0.0521754	0.900537	0.975418	-2.42234	-2.58735	-2.53201	-2.79631	-2.53927	-2.76297	-2.55322	-2.19957
																							6030445D17Rik	chr4	136462250	136463977	+	1728	RIKEN cDNA 6030445D17 gene	GO:0008150 biological_process	GO:0005575 cellular_component	GO:0003674 molecular_function	NA	1.17085	0.22756	0.383263	0.67781	1.31693	0.397182	0.141936	0.583093	-1.095	-0.964078	-1.36786	-0.859651	-0.703727	-1.17415	-1.01955	-0.648871
																							6330403N20Rik	chr7;chr7	80297728;80298999	80298298;80299616	-;-	1189	RIKEN cDNA 6330403N20 gene				NA	1.28052	0.356727	0.416574	0.703978	-1.03661	-0.0518802	0.905416	0.976767	-1.65977	-1.64427	-1.58351	-1.29668	-1.49042	-2.46165	-1.19489	-1.94331
																							6530411M01Rik	chr17;chr17;chr17	9147719;9149113;9167287	9148076;9149237;9167836	-;-;-	1033	RIKEN cDNA 6530411M01 gene				NA	1.0342	0.0485209	0.812819	0.930212	1.14628	0.196956	0.337461	0.751558	-0.657391	-0.638832	-0.842746	-0.614305	-0.572271	-0.426876	-0.400569	-0.865499
																							8030462N17Rik	chr18;chr18;chr18;chr18;chr18	77633281;77643068;77653129;77673900;77713721	77635328;77643194;77653296;77674684;77714010	-;-;-;-;-	3418	RIKEN cDNA 8030462N17 gene	GO:0008150 biological_process	GO:0005575 cellular_component	GO:0003674 molecular_function	NA	-1.01654	-0.0236665	0.701386	0.879794	-1.02472	-0.0352254	0.540546	0.856575	4.4581	4.55843	4.59407	4.43525	4.47805	4.3039	4.33525	4.66941
																							9030612E09Rik	chr10	43174704	43176562	+	1859	RIKEN cDNA 9030612E09 gene	GO:0008150 biological_process	GO:0005575 cellular_component	GO:0003674 molecular_function	NA	1.08973	0.123964	0.341972	0.641415	-1.16897	-0.225242	0.0803011	0.49503	0.909956	0.84482	1.0667	1.03315	0.964492	1.0094	1.33848	0.962895
																							9130011E15Rik	chr19;chr19;chr19;chr19;chr19;chr19;chr19;chr19;chr19;chr19;chr19;chr19;chr19;chr19;chr19;chr19;chr19;chr19;chr19;chr19;chr19;chr19;chr19;chr19;chr19;chr19	45818144;45820274;45846108;45885952;45891208;45892066;45921617;45932351;45933786;45936362;45940445;45946002;45950662;45952625;45953424;45956680;45958407;45960313;45965164;45965362;45966242;45972823;45974967;45975219;45978600;45998416	45818978;45820390;45846186;45886027;45891334;45892148;45921705;45932411;45933855;45936427;45940503;45946103;45950755;45952700;45953470;45956740;45958450;45960369;45965250;45965436;45966334;45972930;45975113;45975275;45978712;45998488	-;-;-;-;-;-;-;-;-;-;-;-;-;-;-;-;-;-;-;-;-;-;-;-;-;-	2896	RIKEN cDNA 9130011E15 gene	GO:0008150 biological_process	GO:0005575 cellular_component// GO:0016020 membrane// GO:0016021 integral component of membrane	GO:0003674 molecular_function	NA	1.0933	0.128684	0.0290102	0.184909	1.0812	0.112636	0.0433082	0.408976	4.15645	4.30921	4.19554	4.28445	4.15156	4.05019	4.1941	4.42209
																							9130213A22Rik	chr11;chr11	69120054;69122540	69121584;69122589	-;-	1581	RIKEN cDNA 9130213A22 gene	GO:0008150 biological_process	GO:0005575 cellular_component	GO:0003674 molecular_function	NA	1.16288	0.2177	0.27911	0.582379	1.0369	0.0522779	0.784172	0.946179	0.0985796	0.239204	0.188608	0.316692	-0.31125	-0.0774287	-0.0327159	0.49617
																							9330132A10Rik	chr18;chr18	89293502;89296186	89296184;89297229	-;-	3727	RIKEN cDNA 9330132A10 gene				NA	1.05827	0.0817074	0.167684	0.452233	-1.04517	-0.0637395	0.255681	0.6923	6.2588	6.30153	6.3653	6.33962	6.17755	6.39246	6.3638	6.28579
																							9330136K24Rik	chr17;chr17;chr17	21528194;21534428;21535823	21530571;21534471;21535878	-;-;-	2478	RIKEN cDNA 9330136K24 gene	GO:0008150 biological_process	GO:0005575 cellular_component	GO:0003674 molecular_function	NA	1.13654	0.184652	0.345215	0.644672	-1.02497	-0.0355814	0.853182	0.963515	0.663231	0.630749	0.662747	0.845528	0.864841	0.315409	0.830654	1.06996
																							9330161L09Rik	chr12	103406822	103407820	-	999	RIKEN cDNA 9330161L09 gene	GO:0008150 biological_process	GO:0005575 cellular_component	GO:0003674 molecular_function	NA	-1.11231	-0.153556	0.503318	0.764686	1.26967	0.344459	0.146625	0.586852	-1.01156	-1.11115	-1.45541	-1.16924	-1.49042	-0.942754	-0.95909	-1.04277
																							9430025C20Rik	chr4;chr4	3806635;3807540	3807537;3808751	-;-	2115	RIKEN cDNA 9430025C20 gene				NA	1.04521	0.0637875	0.734242	0.896587	-1.17688	-0.23497	0.199642	0.642603	0.101334	0.0215495	0.261782	0.168595	0.432175	0.182803	-0.704889	0.305252
																							9430097D07Rik	chr2	32574184	32575684	-	1501	RIKEN cDNA 9430097D07 gene	GO:0008150 biological_process	GO:0005575 cellular_component	GO:0003674 molecular_function	NA	-1.83937	-0.879208	0.0115485	0.113135	-1.22731	-0.295499	0.329892	0.745716	-1.24274	-1.75737	-1.45299	-2.11249	-0.795384	-0.942754	-1.97798	-1.51564
																							9530027J09Rik	chrX;chrX;chrX;chrX	48276792;48278271;48283566;48285395	48278190;48278441;48283647;48285426	-;-;-;-	1684	RIKEN cDNA 9530027J09 gene				NA	-1.28096	-0.357227	0.146183	0.424094	-1.01931	-0.0275921	0.894535	0.973337	-1.13762	-1.00971	-0.977907	-1.49753	-0.994089	-1.24174	-0.754135	-1.24174
																							9930104L06Rik	chr4;chr4;chr4;chr4;chr4	124937048;124938440;124940366;124942353;124942583	124937333;124938717;124940545;124942471;124944661	+;+;+;+;+	2942	RIKEN cDNA 9930104L06 gene	GO:0008150 biological_process	GO:0005575 cellular_component	GO:0003674 molecular_function	NA	-1.06447	-0.0901387	0.0792522	0.312063	-1.03673	-0.0520384	0.285499	0.715317	4.37923	4.2657	4.31782	4.2879	4.32396	4.40488	4.24879	4.40363
																							9930111J21Rik1	chr11;chr11;chr11;chr11;chr11;chr11;chr11;chr11;chr11	48946150;48965817;48966741;48967578;48979039;48979039;48979039;48979300;48979304	48948546;48967975;48967975;48967975;48979278;48979187;48979187;48979381;48979398	-;-;-;-;-;-;-;-;-	4895	RIKEN cDNA 9930111J21 gene 1	GO:0006952 defense response// GO:0035458 cellular response to interferon-beta	GO:0005789 endoplasmic reticulum membrane	GO:0003924 GTPase activity	NA	-1.09069	-0.125239	0.688781	0.872165	1.25905	0.332334	0.197557	0.640465	-1.34614	-0.683532	-1.02013	-1.46126	-1.25371	-1.62817	-0.400569	-1.24174
																							9930111J21Rik2	chr11;chr11;chr11;chr11;chr11;chr11;chr11;chr11;chr11	49015874;49037660;49038584;49039421;49050883;49050883;49050883;49051144;49051148	49020392;49039818;49039818;49039818;49051122;49051031;49051031;49051225;49051242	-;-;-;-;-;-;-;-;-	7017	RIKEN cDNA 9930111J21 gene 2	GO:0008150 biological_process	GO:0005575 cellular_component	GO:0003674 molecular_function	NA	1.06586	0.0920203	0.626631	0.835889	-1.03285	-0.0466242	0.782843	0.945625	0.311977	0.571982	0.626393	0.404124	0.20841	0.48077	0.372508	0.798487
																							A130006I12Rik	chr2;chr2;chr2	22895321;22895541;22895719	22895536;22895714;22895736	-;-;-	408	RIKEN cDNA A130006I12 gene				NA	1.09564	0.13177	0.595811	0.819994	1.21109	0.276305	0.29466	0.722157	-1.32719	-1.41828	-1.70118	-1.1862	-1.41686	-1.73896	-0.575161	-1.70563
																							A230028O05Rik	chr16;chr16;chr16	25059639;25064713;25066556	25059803;25064837;25069058	+;+;+	2793	RIKEN cDNA A230028O05 gene	GO:0008150 biological_process	GO:0005575 cellular_component	GO:0003674 molecular_function	NA	-1.42916	-0.515166	0.196416	0.489698	-1.09478	-0.130646	0.728303	0.928435	-2.01882	-2.37612	-2.24707	-2.54585	-1.49042	-2.02915	-2.35404	-1.80803
																							A2m	chr6;chr6;chr6;chr6;chr6;chr6;chr6;chr6;chr6;chr6;chr6;chr6;chr6;chr6;chr6;chr6;chr6;chr6;chr6;chr6;chr6;chr6;chr6;chr6;chr6;chr6;chr6;chr6;chr6;chr6;chr6;chr6;chr6;chr6;chr6;chr6;chr6;chr6;chr6	121635376;121636228;121638276;121638276;121639206;121639515;121640985;121641272;121641989;121644115;121644894;121645152;121646799;121647949;121648605;121649767;121654465;121657380;121657933;121658613;121659287;121659920;121660843;121661427;121662393;121667115;121668046;121668529;121669512;121669936;121670902;121673467;121674731;121675119;121676051;121676904;121677982;121678519;121679092	121635695;121636395;121638388;121638459;121639362;121639567;121641005;121641440;121642073;121644235;121645008;121645261;121646960;121648176;121648668;121649909;121654614;121657547;121658008;121661191;121659413;121660148;121660969;121661548;121662444;121667198;121668222;121668616;121669668;121670010;121671082;121673690;121674949;121675246;121676141;121676972;121678084;121678560;121679227	+;+;+;+;+;+;+;+;+;+;+;+;+;+;+;+;+;+;+;+;+;+;+;+;+;+;+;+;+;+;+;+;+;+;+;+;+;+;+	7021	alpha-2-macroglobulin	GO:0001869 negative regulation of complement activation, lectin pathway// GO:0007565 female pregnancy// GO:0010466 negative regulation of peptidase activity// GO:0048863 stem cell differentiation	GO:0005576 extracellular region// GO:0005615 extracellular space// GO:0070062 extracellular exosome// GO:0072562 blood microparticle	GO:0002020 protease binding// GO:0004866 endopeptidase inhibitor activity// GO:0004867 serine-type endopeptidase inhibitor activity// GO:0005102 receptor binding// GO:0005515 protein binding// GO:0019838 growth factor binding// GO:0019899 enzyme binding// GO:0019959 interleukin-8 binding// GO:0019966 interleukin-1 binding// GO:0030414 peptidase inhibitor activity// GO:0042803 protein homodimeriza…	04610:Complement and coagulation cascades	-1.19564	-0.257781	0.258403	0.560251	1.22037	0.287316	0.134387	0.575599	1.40935	1.9233	1.6299	1.16313	1.81413	1.25309	2.1868	1.43995
																							A330032B11Rik	chr19;chr19;chr19	37173843;37176015;37194876	37174033;37176076;37196541	+;+;+	1919	RIKEN cDNA A330032B11 gene	GO:0008150 biological_process	GO:0005575 cellular_component	GO:0003674 molecular_function	NA	-1.03453	-0.0489738	0.889638	0.960522	1.06243	0.0873622	0.787236	0.946692	-1.61896	-1.4469	-1.53881	-1.67838	-0.795384	-1.4549	-1.85843	-2.05007
																							A330069E16Rik	chr2;chr2	91237146;91237722	91237401;91238352	+;+	887	RIKEN cDNA A330069E16 gene	GO:0008150 biological_process	GO:0005575 cellular_component	GO:0003674 molecular_function	NA	-1.24489	-0.316018	0.13547	0.408134	-1.10698	-0.146631	0.475526	0.828659	0.135391	-0.197963	-0.0497042	-0.163984	-0.271006	-0.0242901	-0.35934	0.207309
																							A330094K24Rik	chr18;chr18	77729681;77733242	77730478;77733470	-;-	1027	RIKEN cDNA A330094K24 gene				NA	-2.28916	-1.19482	0.00981351	0.102841	-1.00024	-0.000345561	0.999403	1	-1.16072	-2.26408	-2.26094	-2.3369	-0.941499	-0.594141	-2.69791	-3.48658
																							A3galt2	chr4;chr4;chr4;chr4;chr4;chr4;chr4;chr4;chr4;chr4	128755364;128759258;128761419;128761419;128761651;128761651;128762035;128762035;128766985;128766985	128755561;128760021;128761502;128761502;128761740;128761740;128762172;128762172;128769298;128768588	+;+;+;+;+;+;+;+;+;+	3588	alpha 1,3-galactosyltransferase 2 (isoglobotriaosylceramide synthase)	GO:0005975 carbohydrate metabolic process// GO:0006688 glycosphingolipid biosynthetic process// GO:0030259 lipid glycosylation	GO:0005794 Golgi apparatus// GO:0016020 membrane// GO:0016021 integral component of membrane// GO:0031982 vesicle	GO:0001962 alpha-1,3-galactosyltransferase activity// GO:0016740 transferase activity// GO:0016757 transferase activity, transferring glycosyl groups// GO:0016758 transferase activity, transferring hexosyl groups// GO:0046872 metal ion binding// GO:0047276 N-acetyllactosaminide 3-alpha-galactosyltransferase activity	NA	1.233	0.302175	0.295655	0.598932	1.197	0.259425	0.331924	0.746846	-1.23724	-0.839032	-1.0893	-0.942141	-1.57834	-1.73896	-0.754135	-0.559984
																							A430046D13Rik	chr10;chr10	128499364;128502409	128499526;128504242	+;+	1997	Riken cDNA A430046D13 gene	GO:0008150 biological_process	GO:0005575 cellular_component	GO:0003674 molecular_function	NA	1.04627	0.0652563	0.292417	0.595588	-1.0569	-0.0798412	0.18686	0.630846	3.59304	3.54703	3.62663	3.65634	3.38319	3.66975	3.63909	3.55501
																							A4galt	chr15;chr15;chr15;chr15;chr15;chr15;chr15;chr15;chr15;chr15	83226722;83226880;83228333;83230411;83230514;83230514;83251617;83251617;83251617;83251700	83228594;83228594;83228594;83230657;83230657;83230657;83251729;83251729;83251731;83251774	-;-;-;-;-;-;-;-;-;-	2278	alpha 1,4-galactosyltransferase	GO:0001576 globoside biosynthetic process// GO:0006629 lipid metabolic process// GO:0007009 plasma membrane organization	GO:0005794 Golgi apparatus// GO:0016020 membrane// GO:0016021 integral component of membrane// GO:0070062 extracellular exosome	GO:0008378 galactosyltransferase activity// GO:0015643 toxic substance binding// GO:0016740 transferase activity// GO:0016757 transferase activity, transferring glycosyl groups// GO:0050512 lactosylceramide 4-alpha-galactosyltransferase activity	00603:Glycosphingolipid biosynthesis - globo series//01100:Metabolic pathways	-1.33366	-0.41539	0.0163838	0.135651	1.12388	0.168489	0.279667	0.711657	0.689437	0.602893	0.431355	0.280692	0.938924	0.383248	0.830654	0.572026
																							A4gnt	chr9;chr9;chr9	99612502;99613435;99620200	99612601;99613923;99622367	+;+;+	2757	alpha-1,4-N-acetylglucosaminyltransferase	GO:0006493 protein O-linked glycosylation// GO:0009101 glycoprotein biosynthetic process// GO:0050680 negative regulation of epithelial cell proliferation	GO:0005575 cellular_component	GO:0008375 acetylglucosaminyltransferase activity	NA	2.12318	1.08623	0.0353104	0.205399	-1.12522	-0.170212	0.733476	0.930268	-2.95683	-2.7289	-2.56661	-1.90678	-2.92755	-2.46165	-2.08193	-2.32195
																							A730015C16Rik	chr4	108847399	108848619	-	1221	RIKEN cDNA A730015C16 gene	GO:0008150 biological_process	GO:0005575 cellular_component	GO:0003674 molecular_function	NA	-1.11726	-0.159969	0.597011	0.820741	-1.15723	-0.210676	0.41876	0.799154	-2.00074	-1.79676	-1.58473	-2.16676	-2.67324	-1.94331	-2.55322	-1.80803
																							A730071L15Rik	chr11	6200029	6201643	+	1615	RIKEN cDNA A730071L15Rik gene				NA	-1.47977	-0.565375	0.306702	0.609179	-1.32406	-0.404964	0.337474	0.751558	-3.52726	-3.08426	-2.68396	-4.07244	-3.82831	-3.48658	-2.93652	-3.94426
																							A830052D11Rik	chr18;chr18;chr18	32359057;32371430;32377688	32359435;32371583;32378284	-;-;-	1130	RIKEN cDNA A830052D11 gene	GO:0008150 biological_process	GO:0005575 cellular_component	GO:0003674 molecular_function	NA	1.02956	0.0420241	0.864519	0.951572	-1.04304	-0.0607878	0.791171	0.947481	-0.410997	-0.316677	-0.261348	-0.363739	-0.490515	-0.390703	-0.704889	0.000674389
																							A930002H24Rik	chr17	63863300	63863791	-	492	RIKEN cDNA A930002H24 gene	GO:0008150 biological_process	GO:0005575 cellular_component	GO:0003674 molecular_function	NA	-1.32385	-0.404744	0.270907	0.573676	1.17635	0.234313	0.503986	0.842311	-2.05142	-2.15818	-2.39918	-2.44817	-1.57834	-1.82148	-2.35404	-1.94331
																							A930003A15Rik	chr16;chr16	19876570;19883693	19877110;19883897	-;-	746	RIKEN cDNA A930003A15 gene	GO:0008150 biological_process	GO:0005575 cellular_component	GO:0003674 molecular_function	NA	-1.23939	-0.309634	0.403758	0.694215	1.56773	0.648674	0.0812219	0.496195	-2.23171	-2.14461	-2.77835	-2.53478	-2.0767	-1.82148	-2.24649	-0.978883
																							A930007I19Rik	chr19;chr19;chr19;chr19;chr19;chr19;chr19;chr19;chr19;chr19;chr19;chr19;chr19	29486355;29486934;29488371;29488444;29499812;29503663;29510149;29520774;29520848;29520848;29521890;29521890;29523015	29487671;29487671;29488583;29488583;29500079;29505578;29510329;29520969;29520969;29520969;29521989;29521994;29523159	-;-;-;-;-;-;-;-;-;-;-;-;-	4341	RIKEN cDNA A930007I19 gene	GO:0008150 biological_process	GO:0005575 cellular_component	GO:0003674 molecular_function	NA	1.08108	0.112476	0.566091	0.804331	1.04679	0.0659747	0.71351	0.924463	0.113777	0.355402	0.291132	0.227324	0.20841	0.155691	0.346812	0.532172
																							A930024N18Rik	chr17;chr17;chr17	15375000;15375532;15376731	15375365;15376375;15379475	+;+;+	3955	RIKEN cDNA A930024N18 gene	GO:0008150 biological_process	GO:0005575 cellular_component	GO:0003674 molecular_function	NA	-1.02474	-0.0352554	0.799275	0.923536	-1.06944	-0.0968588	0.486944	0.835223	1.70561	1.49725	1.58837	1.67798	1.80613	1.55377	1.40724	1.47915
																							A930035D04Rik	chr6;chr6	47453776;47453952	47453949;47454320	-;-	543	RIKEN cDNA A930035D04 gene	GO:0008150 biological_process	GO:0005575 cellular_component	GO:0003674 molecular_function	NA	1.21903	0.285729	0.104165	0.358137	-1.08231	-0.114119	0.492348	0.837171	-0.00995621	0.0619217	0.173624	0.277579	0.234575	-0.136279	0.572026	-0.0978303
																							AA543186	chr2;chr2	25327450;25332148	25328721;25332571	-;-	1696	expressed sequence AA543186				NA	1.23153	0.300447	0.238641	0.538737	1.02217	0.0316384	0.903618	0.976509	-1.66349	-1.77059	-1.799	-1.37143	-1.97798	-0.879653	-1.77307	-2.19957
																							Aaas	chr15;chr15;chr15;chr15;chr15;chr15;chr15;chr15;chr15;chr15;chr15;chr15;chr15;chr15;chr15;chr15;chr15;chr15;chr15;chr15;chr15;chr15;chr15;chr15;chr15;chr15;chr15;chr15;chr15;chr15;chr15;chr15;chr15;chr15;chr15;chr15;chr15;chr15;chr15;chr15;chr15;chr15;chr15;chr15;chr15;chr15;chr15;chr15;chr15;chr15;chr15;chr15;chr15;chr15;chr15;chr15;chr15;chr15;chr15;chr15;chr15;chr15;chr15;chr15;chr15;chr15;chr…	102338252;102338252;102338253;102338256;102338256;102338257;102338641;102338641;102338641;102338641;102338688;102338817;102338817;102338817;102338817;102338817;102338817;102338817;102339186;102339186;102339186;102339186;102339325;102339325;102339325;102339325;102339526;102339531;102339531;102339531;102339531;102339764;102339764;102339764;102339764;102339764;102339764;102339764;102339764;102339764…	102338505;102338505;102338505;102338505;102338505;102338505;102338725;102338725;102338725;102338725;102338725;102338887;102338898;102338881;102338898;102338898;102338961;102338898;102339418;102339253;102339253;102339253;102339418;102339418;102339418;102339418;102339621;102339621;102339621;102339621;102339621;102339824;102339824;102339824;102339824;102339824;102339824;102339824;102339824;102339824…	-;-;-;-;-;-;-;-;-;-;-;-;-;-;-;-;-;-;-;-;-;-;-;-;-;-;-;-;-;-;-;-;-;-;-;-;-;-;-;-;-;-;-;-;-;-;-;-;-;-;-;-;-;-;-;-;-;-;-;-;-;-;-;-;-;-;-;-;-;-;-;-;-;-;-;-;-;-;-;-;-;-;-;-;-;-;-;-;-;-;-;-;-;-;-;-;-;-;-;-;-;-;-;-;-;-;-;-;-;-;-	2798	achalasia, adrenocortical insufficiency, alacrimia	GO:0006810 transport// GO:0006913 nucleocytoplasmic transport// GO:0007612 learning// GO:0009566 fertilization// GO:0015031 protein transport// GO:0051028 mRNA transport	GO:0005634 nucleus// GO:0005643 nuclear pore// GO:0005654 nucleoplasm// GO:0005737 cytoplasm// GO:0005813 centrosome// GO:0016020 membrane// GO:0031965 nuclear membrane	GO:0003674 molecular_function	03013:RNA transport	-1.02862	-0.0407124	0.508642	0.767689	-1.11579	-0.158067	0.01611	0.292954	3.74616	3.45355	3.61314	3.7065	3.82213	3.77243	3.41746	3.36399
																							Aacs	chr5;chr5;chr5;chr5;chr5;chr5;chr5;chr5;chr5;chr5;chr5;chr5;chr5;chr5;chr5;chr5;chr5;chr5;chr5;chr5;chr5;chr5;chr5;chr5;chr5;chr5;chr5;chr5;chr5;chr5;chr5;chr5	125475814;125482830;125484537;125489783;125494907;125503183;125503549;125506149;125506149;125508677;125508677;125509493;125509779;125509779;125511640;125511640;125511640;125511846;125511846;125512625;125512625;125512699;125513084;125513102;125513919;125514169;125514197;125514863;125514928;125515243;125516216;125516216	125476109;125482933;125484657;125489896;125495004;125503297;125503630;125506296;125506296;125508757;125508757;125509903;125509903;125509903;125511704;125511968;125511704;125511896;125511968;125512737;125512738;125512738;125513201;125513227;125513988;125514227;125514227;125514994;125515130;125515347;125516355;125517410	+;+;+;+;+;+;+;+;+;+;+;+;+;+;+;+;+;+;+;+;+;+;+;+;+;+;+;+;+;+;+;+	3854	acetoacetyl-CoA synthetase	GO:0001889 liver development// GO:0006629 lipid metabolic process// GO:0006631 fatty acid metabolic process// GO:0007584 response to nutrient// GO:0008152 metabolic process// GO:0010243 response to organonitrogen compound// GO:0014070 response to organic cyclic compound// GO:0032024 positive regulation of insulin secretion// GO:0034201 response to oleic acid// GO:0042493 response to drug// GO:004…	GO:0005623 cell// GO:0005737 cytoplasm// GO:0005829 cytosol	GO:0000166 nucleotide binding// GO:0003824 catalytic activity// GO:0005524 ATP binding// GO:0016874 ligase activity// GO:0030729 acetoacetate-CoA ligase activity// GO:0047760 butyrate-CoA ligase activity	00650:Butanoate metabolism	1.08959	0.123779	0.0210162	0.154844	1.05577	0.0782983	0.114852	0.553163	5.49529	5.62536	5.54737	5.61815	5.46963	5.43032	5.53261	5.56509
																							Aadat	chr8;chr8;chr8;chr8;chr8;chr8;chr8;chr8;chr8;chr8;chr8;chr8;chr8;chr8;chr8;chr8;chr8;chr8;chr8;chr8;chr8;chr8;chr8;chr8;chr8;chr8;chr8;chr8;chr8;chr8;chr8	60505932;60506115;60506511;60507089;60507089;60507089;60515980;60515980;60515980;60518532;60518532;60518532;60519995;60526571;60526571;60529376;60529376;60531666;60531666;60532199;60532199;60534574;60534574;60535727;60535727;60540055;60540055;60543522;60543522;60545223;60545223	60506279;60506279;60506617;60507257;60507257;60507257;60516112;60516112;60516112;60518606;60518606;60518606;60520093;60526780;60526780;60529441;60529441;60531748;60531748;60532295;60532295;60534635;60534635;60535791;60535791;60540161;60540161;60543623;60543623;60545543;60545677	+;+;+;+;+;+;+;+;+;+;+;+;+;+;+;+;+;+;+;+;+;+;+;+;+;+;+;+;+;+;+	2178	aminoadipate aminotransferase	GO:0006103 2-oxoglutarate metabolic process// GO:0006536 glutamate metabolic process// GO:0009058 biosynthetic process// GO:0019441 tryptophan catabolic process to kynurenine// GO:0070189 kynurenine metabolic process	GO:0005739 mitochondrion	GO:0003824 catalytic activity// GO:0008483 transaminase activity// GO:0016212 kynurenine-oxoglutarate transaminase activity// GO:0016740 transferase activity// GO:0030170 pyridoxal phosphate binding// GO:0042803 protein homodimerization activity// GO:0047536 2-aminoadipate transaminase activity	00300:Lysine biosynthesis//00310:Lysine degradation//00380:Tryptophan metabolism//01100:Metabolic pathways	-1.07181	-0.100048	0.875118	0.955215	1.35166	0.434736	0.481328	0.832174	-2.91632	-2.77134	-3.2038	-3.0139	-1.57834	-2.58688	-3.45823	-2.05007
																							Aaed1	chr13;chr13;chr13;chr13;chr13;chr13;chr13;chr13;chr13;chr13;chr13;chr13;chr13;chr13;chr13;chr13;chr13;chr13;chr13;chr13;chr13;chr13;chr13;chr13;chr13;chr13;chr13;chr13;chr13;chr13;chr13	64275280;64275572;64275609;64275628;64279620;64289797;64289818;64291827;64297255;64297255;64308822;64308822;64308822;64308822;64308822;64308822;64309093;64309093;64309093;64309093;64312267;64312267;64312267;64312267;64312267;64312267;64312493;64312493;64312493;64312493;64312493	64275856;64275856;64275856;64275856;64279724;64292228;64292228;64292228;64297386;64297386;64308927;64308927;64308927;64308927;64308927;64308927;64309146;64309146;64309146;64309146;64312335;64312335;64312543;64312335;64312335;64312335;64312574;64312710;64312710;64312593;64312593	-;-;-;-;-;-;-;-;-;-;-;-;-;-;-;-;-;-;-;-;-;-;-;-;-;-;-;-;-;-;-	3850	AhpC/TSA antioxidant enzyme domain containing 1	GO:0055114 oxidation-reduction process	GO:0005575 cellular_component	GO:0016209 antioxidant activity	NA	1.0657	0.0918023	0.184913	0.47515	1.00448	0.0064455	0.923132	0.980554	3.4607	3.42813	3.42049	3.55154	3.48575	3.40445	3.48813	3.25994
																							Aagab	chr9;chr9;chr9;chr9;chr9;chr9;chr9;chr9;chr9;chr9;chr9;chr9;chr9;chr9;chr9;chr9;chr9;chr9;chr9;chr9	63602660;63616686;63616988;63616988;63617508;63617508;63619148;63619148;63635305;63636384;63636384;63638653;63639040;63639040;63639593;63639593;63639593;63640207;63640207;63640207	63602771;63616876;63617084;63617084;63617597;63617597;63619231;63619231;63635387;63636483;63636483;63639144;63639144;63639144;63639642;63639642;63639642;63640328;63640328;63644588	+;+;+;+;+;+;+;+;+;+;+;+;+;+;+;+;+;+;+;+	5681	alpha- and gamma-adaptin binding protein	GO:0006810 transport// GO:0008150 biological_process// GO:0015031 protein transport	GO:0005654 nucleoplasm// GO:0005737 cytoplasm	GO:0003674 molecular_function	NA	1.04949	0.0696825	0.138785	0.413712	1.01791	0.0256138	0.561782	0.865879	6.12857	6.17949	6.15399	6.19782	6.09925	6.21962	6.17024	6.24913
																							Aak1	chr6;chr6;chr6;chr6;chr6;chr6;chr6;chr6;chr6;chr6;chr6;chr6;chr6;chr6;chr6;chr6;chr6;chr6;chr6;chr6;chr6;chr6;chr6;chr6;chr6;chr6;chr6;chr6;chr6;chr6;chr6;chr6;chr6;chr6;chr6;chr6;chr6;chr6;chr6;chr6;chr6;chr6;chr6;chr6;chr6;chr6;chr6;chr6;chr6;chr6;chr6;chr6;chr6;chr6;chr6;chr6;chr6;chr6;chr6;chr6;chr6;chr6;chr6;chr6;chr6;chr6;chr6;chr6	86849517;86849532;86849628;86849832;86850053;86851185;86925014;86925014;86925014;86925014;86925014;86935430;86935430;86935430;86935430;86935430;86936942;86936942;86936942;86944357;86944357;86944357;86946104;86946104;86946104;86946861;86946861;86946861;86949542;86949542;86949542;86950781;86950781;86950781;86955104;86955104;86956259;86956259;86959032;86959113;86963993;86963993;86963996;86965477;869…	86850215;86849651;86850215;86850215;86850215;86851315;86925132;86925132;86925132;86925132;86925132;86935507;86935538;86935538;86935512;86935538;86937084;86937084;86937084;86944478;86944478;86944478;86946185;86946185;86946185;86946993;86946993;86946993;86949645;86949645;86949645;86950860;86951019;86950860;86955258;86955258;86956572;86956572;86959274;86959274;86964225;86964225;86964225;86965634;869…	+;+;+;+;+;+;+;+;+;+;+;+;+;+;+;+;+;+;+;+;+;+;+;+;+;+;+;+;+;+;+;+;+;+;+;+;+;+;+;+;+;+;+;+;+;+;+;+;+;+;+;+;+;+;+;+;+;+;+;+;+;+;+;+;+;+;+;+	21453	AP2 associated kinase 1	GO:0006468 protein phosphorylation// GO:0032880 regulation of protein localization// GO:0045747 positive regulation of Notch signaling pathway// GO:0046777 protein autophosphorylation// GO:0050821 protein stabilization// GO:2000369 regulation of clathrin-dependent endocytosis	GO:0005737 cytoplasm// GO:0031252 cell leading edge// GO:0043195 terminal bouton// GO:0071439 clathrin complex	GO:0004674 protein serine/threonine kinase activity// GO:0005112 Notch binding// GO:0035612 AP-2 adaptor complex binding	NA	1.02116	0.0302069	0.318714	0.620268	1.00127	0.00183184	0.948805	0.987645	8.86937	8.9618	8.96003	8.89949	8.8648	8.85122	8.94048	9.03891
																							Aamdc	chr7;chr7;chr7;chr7;chr7;chr7;chr7;chr7;chr7;chr7;chr7;chr7;chr7;chr7;chr7;chr7;chr7;chr7;chr7;chr7;chr7;chr7;chr7;chr7;chr7;chr7;chr7;chr7;chr7;chr7;chr7;chr7;chr7;chr7;chr7;chr7;chr7;chr7;chr7;chr7;chr7;chr7;chr7;chr7;chr7;chr7;chr7;chr7;chr7;chr7;chr7;chr7;chr7;chr7;chr7;chr7;chr7;chr7;chr7;chr7;chr7	97550331;97550331;97550331;97550334;97550340;97550340;97550347;97550352;97550542;97550542;97550548;97550565;97550670;97550715;97558131;97558131;97558131;97558131;97558131;97558131;97558131;97558131;97565151;97565151;97565151;97565151;97565151;97565151;97565151;97565151;97565151;97565151;97565151;97568452;97569687;97575588;97575588;97575588;97575588;97575588;97575588;97575588;97575588;97575588;975…	97550741;97550741;97550741;97550741;97550741;97550741;97550741;97550741;97550741;97550741;97550741;97550741;97550741;97550741;97558226;97558226;97558226;97558226;97558226;97558226;97558226;97558226;97565300;97565300;97565300;97565300;97565300;97565300;97565300;97565300;97565300;97565300;97565300;97568615;97569774;97575691;97575691;97575691;97575691;97575691;97575691;97575691;97575653;97575653;975…	-;-;-;-;-;-;-;-;-;-;-;-;-;-;-;-;-;-;-;-;-;-;-;-;-;-;-;-;-;-;-;-;-;-;-;-;-;-;-;-;-;-;-;-;-;-;-;-;-;-;-;-;-;-;-;-;-;-;-;-;-	3833	adipogenesis associated Mth938 domain containing	GO:0043066 negative regulation of apoptotic process// GO:0045600 positive regulation of fat cell differentiation// GO:0045944 positive regulation of transcription from RNA polymerase II promoter	GO:0005737 cytoplasm	GO:0003674 molecular_function	NA	1.08955	0.123737	0.0504084	0.248638	1.03343	0.0474372	0.42409	0.802514	3.90212	3.95156	3.9039	4.02587	3.8453	4.13762	3.91879	3.98057
																							Aamp	chr1;chr1;chr1;chr1;chr1;chr1;chr1;chr1;chr1;chr1;chr1;chr1;chr1;chr1;chr1;chr1;chr1;chr1;chr1;chr1;chr1;chr1;chr1;chr1;chr1;chr1;chr1;chr1;chr1;chr1;chr1;chr1;chr1;chr1;chr1;chr1;chr1;chr1;chr1;chr1;chr1;chr1	74279840;74279846;74279846;74280783;74280783;74280783;74280933;74281060;74281089;74281089;74281089;74281089;74281329;74281329;74281329;74281329;74281527;74281527;74281736;74281736;74281736;74281736;74282027;74282027;74282027;74282411;74282411;74282411;74282441;74283094;74283094;74283094;74283094;74283094;74283196;74283886;74283886;74283886;74283886;74284174;74284503;74284503	74280309;74280309;74280309;74280937;74280937;74280937;74280937;74281642;74281179;74281179;74281179;74281179;74281432;74281432;74281642;74281432;74281642;74281642;74281819;74281819;74282550;74281819;74282171;74282171;74282171;74282550;74282550;74282550;74282550;74283213;74283142;74283213;74284016;74283213;74283213;74284041;74283979;74284044;74284041;74284421;74284680;74284738	-;-;-;-;-;-;-;-;-;-;-;-;-;-;-;-;-;-;-;-;-;-;-;-;-;-;-;-;-;-;-;-;-;-;-;-;-;-;-;-;-;-	3458	angio-associated migratory protein	GO:0042273 ribosomal large subunit biogenesis	GO:0005737 cytoplasm// GO:0009986 cell surface// GO:0015630 microtubule cytoskeleton// GO:0030687 preribosome, large subunit precursor// GO:0045171 intercellular bridge	GO:0008201 heparin binding// GO:0051082 unfolded protein binding	NA	1.00155	0.00223954	0.949832	0.982092	1.0223	0.0318166	0.355996	0.764324	7.08313	7.02055	6.98872	7.08556	7.05743	7.09034	7.04601	7.02012
																							Aanat	chr11;chr11;chr11;chr11;chr11;chr11;chr11;chr11;chr11;chr11;chr11;chr11;chr11;chr11;chr11;chr11;chr11;chr11	116586432;116586765;116593687;116593687;116595576;116595576;116595576;116595771;116596037;116596037;116596126;116596126;116596551;116596551;116596789;116596789;116596789;116596789	116586481;116586833;116593774;116593774;116595793;116595793;116595793;116595793;116596280;116596265;116596280;116596280;116596652;116596652;116597545;116597680;116597545;116597333	+;+;+;+;+;+;+;+;+;+;+;+;+;+;+;+;+;+	1663	arylalkylamine N-acetyltransferase	GO:0006474 N-terminal protein amino acid acetylation// GO:0007623 circadian rhythm// GO:0009648 photoperiodism// GO:0010043 response to zinc ion// GO:0014070 response to organic cyclic compound// GO:0030187 melatonin biosynthetic process// GO:0032868 response to insulin// GO:0034695 response to prostaglandin E// GO:0046688 response to copper ion// GO:0048511 rhythmic process// GO:0071320 cellular…	GO:0005737 cytoplasm// GO:0048471 perinuclear region of cytoplasm	GO:0004059 aralkylamine N-acetyltransferase activity// GO:0004060 arylamine N-acetyltransferase activity// GO:0008080 N-acetyltransferase activity// GO:0016740 transferase activity// GO:0016746 transferase activity, transferring acyl groups// GO:0071889 14-3-3 protein binding	00380:Tryptophan metabolism//01100:Metabolic pathways	-1.06002	-0.0840849	0.693215	0.874641	1.07105	0.0990273	0.630399	0.894743	0.277875	0.263398	0.170392	0.197267	0.343785	0.467478	0.396831	-0.0978303
																							Aar2	chr2;chr2;chr2;chr2;chr2;chr2;chr2;chr2;chr2;chr2;chr2;chr2;chr2;chr2;chr2;chr2;chr2;chr2	156547584;156547596;156547608;156547610;156547624;156549852;156549852;156549885;156549885;156550649;156550649;156550649;156550649;156550649;156555827;156555827;156566865;156566865	156547883;156547883;156547883;156547883;156547883;156550027;156549990;156549990;156550027;156550684;156551065;156550818;156551449;156551449;156556056;156556056;156568156;156568972	+;+;+;+;+;+;+;+;+;+;+;+;+;+;+;+;+;+	3615	AAR2 splicing factor homolog	GO:0000244 spliceosomal tri-snRNP complex assembly	GO:0005575 cellular_component	GO:0003674 molecular_function	NA	1.07843	0.108931	0.0387991	0.216994	1.05418	0.0761224	0.122387	0.561273	5.17569	5.29936	5.22197	5.28376	5.27526	5.17479	5.33506	5.30689
																							Aard	chr15;chr15	52040107;52044799	52040530;52045722	+;+	1348	alanine and arginine rich domain containing protein	GO:0008150 biological_process	GO:0005575 cellular_component	GO:0003674 molecular_function	NA	-1.05001	-0.0704068	0.575481	0.808996	1.05894	0.082618	0.518939	0.850092	1.36715	1.16355	1.08034	1.29708	1.15624	1.44274	0.910864	0.978152
																							Aars	chr8;chr8;chr8;chr8;chr8;chr8;chr8;chr8;chr8;chr8;chr8;chr8;chr8;chr8;chr8;chr8;chr8;chr8;chr8;chr8;chr8;chr8;chr8;chr8;chr8;chr8;chr8;chr8;chr8;chr8;chr8;chr8;chr8;chr8;chr8;chr8;chr8;chr8;chr8;chr8;chr8;chr8;chr8;chr8;chr8;chr8	111033144;111033640;111033879;111033902;111033916;111036909;111036909;111036909;111036909;111040132;111040132;111040132;111040597;111040597;111040597;111041478;111041478;111041478;111041726;111042241;111042241;111042663;111042663;111043079;111043233;111043643;111043643;111043643;111044878;111044878;111044878;111044878;111045527;111045527;111046931;111047912;111047912;111049699;111049699;111050345…	111033541;111033908;111033908;111034263;111033944;111037073;111037073;111036950;111037073;111040320;111040320;111040320;111040742;111040742;111040742;111043793;111041669;111041669;111042385;111042385;111043341;111042809;111042808;111043341;111043341;111043793;111043793;111043793;111045002;111045122;111045002;111045124;111046743;111045671;111047109;111048025;111048025;111050010;111049905;111050529…	+;+;+;+;+;+;+;+;+;+;+;+;+;+;+;+;+;+;+;+;+;+;+;+;+;+;+;+;+;+;+;+;+;+;+;+;+;+;+;+;+;+;+;+;+;+	9282	alanyl-tRNA synthetase	GO:0001942 hair follicle development// GO:0006400 tRNA modification// GO:0006412 translation// GO:0006419 alanyl-tRNA aminoacylation// GO:0006457 protein folding// GO:0021680 cerebellar Purkinje cell layer development// GO:0030968 endoplasmic reticulum unfolded protein response// GO:0034620 cellular response to unfolded protein// GO:0043039 tRNA aminoacylation// GO:0043200 response to amino acid/…	GO:0005737 cytoplasm// GO:0005829 cytosol// GO:0016020 membrane// GO:0070062 extracellular exosome	GO:0000049 tRNA binding// GO:0000166 nucleotide binding// GO:0002161 aminoacyl-tRNA editing activity// GO:0003676 nucleic acid binding// GO:0003723 RNA binding// GO:0004812 aminoacyl-tRNA ligase activity// GO:0004813 alanine-tRNA ligase activity// GO:0005515 protein binding// GO:0005524 ATP binding// GO:0016597 amino acid binding// GO:0016874 ligase activity// GO:0016876 ligase activity, forming …	00970:Aminoacyl-tRNA biosynthesis	-1.03987	-0.056402	0.129935	0.399769	1.01494	0.0214009	0.540839	0.856575	7.38753	7.32123	7.2997	7.33142	7.38238	7.30764	7.22517	7.38346
																							Aars2	chr17;chr17;chr17;chr17;chr17;chr17;chr17;chr17;chr17;chr17;chr17;chr17;chr17;chr17;chr17;chr17;chr17;chr17;chr17;chr17;chr17;chr17	45506841;45507519;45508481;45508865;45509396;45514492;45514785;45515245;45515400;45515945;45516453;45516821;45517102;45517313;45517693;45517912;45518150;45518538;45518855;45519513;45519704;45520286	45507081;45507710;45508626;45509032;45509540;45514637;45514893;45515283;45515511;45516078;45516597;45516993;45517215;45517453;45517830;45518021;45518258;45518660;45518965;45519596;45519814;45520842	+;+;+;+;+;+;+;+;+;+;+;+;+;+;+;+;+;+;+;+;+;+	3348	alanyl-tRNA synthetase 2, mitochondrial	GO:0006400 tRNA modification// GO:0006412 translation// GO:0006419 alanyl-tRNA aminoacylation// GO:0033108 mitochondrial respiratory chain complex assembly// GO:0043039 tRNA aminoacylation// GO:0070143 mitochondrial alanyl-tRNA aminoacylation	GO:0005737 cytoplasm// GO:0005739 mitochondrion	GO:0000049 tRNA binding// GO:0000166 nucleotide binding// GO:0003676 nucleic acid binding// GO:0003723 RNA binding// GO:0004812 aminoacyl-tRNA ligase activity// GO:0004813 alanine-tRNA ligase activity// GO:0005524 ATP binding// GO:0016597 amino acid binding// GO:0016874 ligase activity// GO:0016876 ligase activity, forming aminoacyl-tRNA and related compounds// GO:0046872 metal ion binding	00970:Aminoacyl-tRNA biosynthesis	-1.03516	-0.0498512	0.296471	0.599748	1.08427	0.116721	0.0172631	0.300947	4.54257	4.475	4.35901	4.49169	4.55147	4.47357	4.44792	4.41558
																							Aarsd1	chr11;chr11;chr11;chr11;chr11;chr11;chr11;chr11;chr11;chr11;chr11;chr11;chr11;chr11;chr11;chr11;chr11;chr11;chr11;chr11;chr11;chr11;chr11;chr11;chr11;chr11	101406839;101408131;101409653;101410114;101410354;101410761;101410808;101411083;101411083;101411294;101411294;101411409;101411940;101411940;101413763;101413937;101413937;101413937;101416748;101417103;101417103;101417103;101417340;101417350;101417350;101417350	101407024;101408225;101409707;101410205;101410420;101410891;101410891;101411224;101411199;101411450;101411450;101411997;101411997;101411997;101414579;101414096;101414096;101414096;101417234;101417234;101417234;101417234;101417384;101417406;101417382;101417615	-;-;-;-;-;-;-;-;-;-;-;-;-;-;-;-;-;-;-;-;-;-;-;-;-;-	3052	alanyl-tRNA synthetase domain containing 1	GO:0006412 translation// GO:0006419 alanyl-tRNA aminoacylation// GO:0006450 regulation of translational fidelity// GO:0043039 tRNA aminoacylation	GO:0005634 nucleus// GO:0005737 cytoplasm	GO:0000049 tRNA binding// GO:0000166 nucleotide binding// GO:0002161 aminoacyl-tRNA editing activity// GO:0002196 Ser-tRNA(Ala) hydrolase activity// GO:0003676 nucleic acid binding// GO:0004813 alanine-tRNA ligase activity// GO:0005515 protein binding// GO:0005524 ATP binding// GO:0016876 ligase activity, forming aminoacyl-tRNA and related compounds// GO:0046872 metal ion binding	NA	1.00841	0.0120868	0.902235	0.965454	1.05943	0.0832842	0.399052	0.787075	1.83181	1.74608	1.65956	1.84165	1.6954	1.73431	1.81413	1.56327
																							Aasdh	chr5;chr5;chr5;chr5;chr5;chr5;chr5;chr5;chr5;chr5;chr5;chr5;chr5;chr5;chr5;chr5;chr5;chr5;chr5;chr5;chr5;chr5;chr5;chr5;chr5;chr5;chr5;chr5;chr5;chr5;chr5;chr5;chr5;chr5;chr5;chr5;chr5;chr5;chr5;chr5;chr5;chr5;chr5;chr5;chr5;chr5;chr5;chr5;chr5;chr5;chr5;chr5;chr5;chr5;chr5;chr5;chr5;chr5;chr5;chr5;chr5;chr5;chr5;chr5;chr5;chr5;chr5;chr5;chr5;chr5;chr5;chr5;chr5;chr5;chr5;chr5;chr5;chr5;chr5;chr5…	76873659;76875935;76875935;76875940;76875986;76876168;76876460;76876542;76877527;76877527;76877527;76877527;76878404;76878404;76878404;76878404;76878404;76879865;76879910;76879910;76879910;76879910;76879910;76882267;76882267;76882267;76882267;76882267;76882267;76882817;76882832;76884086;76884086;76884086;76884086;76884086;76884086;76884086;76886047;76886130;76886130;76886130;76886130;76886130;768…	76874313;76876422;76876422;76876422;76876422;76876422;76876678;76876667;76877658;76877658;76877658;76877658;76878526;76878526;76878526;76878526;76878526;76880073;76880073;76880073;76880073;76880073;76880073;76883062;76883062;76882360;76883062;76883062;76883062;76883062;76883062;76884201;76884629;76884201;76884201;76884201;76884201;76884201;76886322;76886322;76886322;76886322;76886322;76886322;768…	-;-;-;-;-;-;-;-;-;-;-;-;-;-;-;-;-;-;-;-;-;-;-;-;-;-;-;-;-;-;-;-;-;-;-;-;-;-;-;-;-;-;-;-;-;-;-;-;-;-;-;-;-;-;-;-;-;-;-;-;-;-;-;-;-;-;-;-;-;-;-;-;-;-;-;-;-;-;-;-;-;-;-;-;-;-;-;-;-;-;-;-;-;-;-;-;-;-;-;-;-;-;-;-;-;-;-;-;-;-;-;-;-;-;-	8639	aminoadipate-semialdehyde dehydrogenase	GO:0006629 lipid metabolic process// GO:0006631 fatty acid metabolic process// GO:0008152 metabolic process// GO:0019482 beta-alanine metabolic process// GO:0043041 amino acid activation for nonribosomal peptide biosynthetic process// GO:0055114 oxidation-reduction process	GO:0005575 cellular_component	GO:0000166 nucleotide binding// GO:0003674 molecular_function// GO:0003824 catalytic activity// GO:0003996 acyl-CoA ligase activity// GO:0004043 L-aminoadipate-semialdehyde dehydrogenase activity// GO:0004774 succinate-CoA ligase activity// GO:0005524 ATP binding// GO:0010435 3-oxo-2-(2'-pentenyl)cyclopentane-1-octanoic acid CoA ligase activity// GO:0015645 fatty acid ligase activity// GO:0016491…	NA	1.17899	0.237546	0.00193485	0.044886	-1.00642	-0.00923286	0.888609	0.972047	3.61949	3.7796	3.7889	3.85643	3.45528	3.57633	3.87522	3.87245
																							Aasdhppt	chr9;chr9;chr9;chr9;chr9;chr9;chr9;chr9;chr9;chr9;chr9;chr9;chr9;chr9;chr9;chr9;chr9	4294793;4294794;4294965;4299298;4299298;4299298;4302470;4302470;4302470;4303094;4303094;4308694;4308694;4308694;4309254;4309288;4309288	4296839;4296839;4296839;4299369;4299369;4299369;4302631;4302631;4302631;4303215;4303215;4308919;4308919;4308919;4309467;4309471;4309469	-;-;-;-;-;-;-;-;-;-;-;-;-;-;-;-;-	2847	aminoadipate-semialdehyde dehydrogenase-phosphopantetheinyl transferase	GO:0019878 lysine biosynthetic process via aminoadipic acid	GO:0005737 cytoplasm// GO:0070062 extracellular exosome	GO:0000287 magnesium ion binding// GO:0008808 cardiolipin synthase activity// GO:0008897 holo-[acyl-carrier-protein] synthase activity// GO:0016740 transferase activity// GO:0018421 UDP-N-acetylglucosamine:serine-protein N-acetylglucosamine-1-phosphotransferase activity// GO:0018422 GDP-mannose:serine-protein mannose-1-phosphotransferase activity// GO:0043761 archaetidylserine synthase activity//…	NA	1.06031	0.0844844	0.15273	0.433609	1.04263	0.060234	0.285215	0.715317	4.77752	4.82698	4.76724	4.86046	4.74008	4.85408	4.77726	4.97816
																							Aass	chr6;chr6;chr6;chr6;chr6;chr6;chr6;chr6;chr6;chr6;chr6;chr6;chr6;chr6;chr6;chr6;chr6;chr6;chr6;chr6;chr6;chr6;chr6;chr6;chr6;chr6;chr6;chr6;chr6;chr6;chr6;chr6;chr6;chr6;chr6;chr6;chr6;chr6;chr6;chr6;chr6;chr6	23072173;23074528;23075162;23075741;23077079;23078828;23091199;23092265;23092283;23092283;23092464;23092464;23092464;23093896;23093896;23093896;23094190;23094190;23094190;23096826;23096826;23097143;23097143;23097143;23107140;23107617;23109427;23109477;23113426;23113426;23113676;23113676;23114841;23115088;23118670;23120877;23120913;23122513;23127497;23127497;23132881;23132881	23073090;23074704;23075250;23075856;23077174;23078995;23091339;23092373;23092373;23092373;23092574;23092574;23092574;23094022;23094022;23094022;23094311;23094311;23094311;23096893;23096893;23097202;23097202;23097202;23107251;23107739;23109575;23109575;23113553;23113553;23113741;23113754;23114987;23115155;23118754;23121053;23121053;23122737;23127612;23127580;23132916;23132986	-;-;-;-;-;-;-;-;-;-;-;-;-;-;-;-;-;-;-;-;-;-;-;-;-;-;-;-;-;-;-;-;-;-;-;-;-;-;-;-;-;-	3817	aminoadipate-semialdehyde synthase	GO:0006091 generation of precursor metabolites and energy// GO:0008152 metabolic process// GO:0019477 L-lysine catabolic process// GO:0055114 oxidation-reduction process	GO:0005739 mitochondrion// GO:0043231 intracellular membrane-bounded organelle	GO:0003824 catalytic activity// GO:0016491 oxidoreductase activity// GO:0047130 saccharopine dehydrogenase (NADP+, L-lysine-forming) activity// GO:0047131 saccharopine dehydrogenase (NAD+, L-glutamate-forming) activity	00300:Lysine biosynthesis//00310:Lysine degradation//01100:Metabolic pathways	1.03533	0.0500966	0.650214	0.850459	-1.07738	-0.107522	0.292636	0.720486	2.6931	2.83102	2.93913	2.74092	2.64202	2.75773	3.18186	2.74676
																							Aatf	chr11;chr11;chr11;chr11;chr11;chr11;chr11;chr11;chr11;chr11;chr11;chr11;chr11;chr11;chr11;chr11;chr11;chr11;chr11;chr11;chr11;chr11;chr11;chr11;chr11;chr11;chr11;chr11;chr11;chr11;chr11;chr11;chr11;chr11	84422855;84422883;84442509;84442566;84442566;84445627;84445627;84445627;84449120;84449120;84449120;84466905;84467461;84467461;84470564;84470564;84470564;84471088;84471088;84471088;84473052;84473052;84473052;84491463;84509659;84509659;84510199;84510199;84511483;84511483;84512141;84512141;84513292;84513292	84423019;84423019;84442637;84442637;84442637;84445707;84445707;84445707;84449187;84449533;84449187;84467544;84467544;84467544;84470728;84470728;84470728;84471286;84471286;84471286;84473166;84473166;84473166;84491550;84509796;84509796;84510417;84510417;84511578;84511578;84512329;84512329;84513522;84513522	-;-;-;-;-;-;-;-;-;-;-;-;-;-;-;-;-;-;-;-;-;-;-;-;-;-;-;-;-;-;-;-;-;-	2869	apoptosis antagonizing transcription factor	GO:0006357 regulation of transcription from RNA polymerase II promoter// GO:0007155 cell adhesion// GO:0007346 regulation of mitotic cell cycle// GO:0032929 negative regulation of superoxide anion generation// GO:0040016 embryonic cleavage// GO:0042254 ribosome biogenesis// GO:0042985 negative regulation of amyloid precursor protein biosynthetic process// GO:0043066 negative regulation of apoptot…	GO:0005634 nucleus// GO:0005730 nucleolus// GO:0005737 cytoplasm// GO:0005794 Golgi apparatus// GO:0005813 centrosome// GO:0005925 focal adhesion	GO:0003700 transcription factor activity, sequence-specific DNA binding// GO:0005515 protein binding// GO:0019904 protein domain specific binding// GO:0043522 leucine zipper domain binding// GO:0044822 poly(A) RNA binding// GO:0048156 tau protein binding	NA	1.00231	0.00333507	0.956372	0.984364	-1.0379	-0.0536691	0.37423	0.774448	3.78177	3.66445	3.7182	3.78546	3.67964	3.74587	3.59558	3.72614
																							Aatk	chr11;chr11;chr11;chr11;chr11;chr11;chr11;chr11;chr11;chr11;chr11;chr11;chr11;chr11;chr11;chr11;chr11;chr11;chr11;chr11;chr11;chr11;chr11;chr11;chr11;chr11;chr11;chr11;chr11;chr11;chr11;chr11;chr11;chr11;chr11;chr11;chr11;chr11;chr11;chr11;chr11;chr11;chr11;chr11;chr11;chr11;chr11;chr11;chr11;chr11;chr11;chr11;chr11;chr11;chr11;chr11;chr11;chr11;chr11;chr11;chr11;chr11;chr11;chr11;chr11;chr11;chr…	120007313;120007313;120007313;120007320;120007320;120009275;120009275;120009275;120009607;120009607;120009607;120009607;120009607;120009834;120009834;120009834;120009834;120009834;120012395;120012723;120012723;120012723;120012723;120012723;120013448;120013448;120013448;120013448;120013448;120013650;120013650;120013650;120013650;120013650;120013690;120015392;120015459;120015459;120015459;120015459…	120009475;120008444;120009475;120008444;120008444;120009475;120009475;120009475;120009754;120009754;120009754;120009754;120009754;120012426;120012426;120012335;120012426;120012408;120012426;120012872;120012872;120012872;120012872;120012872;120013569;120013569;120013569;120013569;120013569;120013734;120013734;120013734;120013734;120013734;120013734;120015592;120015592;120015592;120015592;120015592…	-;-;-;-;-;-;-;-;-;-;-;-;-;-;-;-;-;-;-;-;-;-;-;-;-;-;-;-;-;-;-;-;-;-;-;-;-;-;-;-;-;-;-;-;-;-;-;-;-;-;-;-;-;-;-;-;-;-;-;-;-;-;-;-;-;-;-;-;-;-;-;-;-;-;-;-;-	7159	apoptosis-associated tyrosine kinase	GO:0006468 protein phosphorylation// GO:0006915 apoptotic process// GO:0007420 brain development// GO:0016310 phosphorylation// GO:0030517 negative regulation of axon extension// GO:0032482 Rab protein signal transduction// GO:0038083 peptidyl-tyrosine autophosphorylation// GO:0046777 protein autophosphorylation// GO:0051402 neuron apoptotic process	GO:0005737 cytoplasm// GO:0005783 endoplasmic reticulum// GO:0016020 membrane// GO:0016021 integral component of membrane// GO:0042995 cell projection// GO:0044295 axonal growth cone// GO:0048471 perinuclear region of cytoplasm// GO:0055037 recycling endosome	GO:0000166 nucleotide binding// GO:0004672 protein kinase activity// GO:0004674 protein serine/threonine kinase activity// GO:0004713 protein tyrosine kinase activity// GO:0005515 protein binding// GO:0005524 ATP binding// GO:0016301 kinase activity// GO:0016740 transferase activity	NA	-1.07701	-0.107025	0.0220289	0.158723	-1.01607	-0.0230021	0.587889	0.878093	8.15363	8.08482	8.10791	8.04698	8.29723	8.05267	8.04981	8.03463
																							Abat	chr16;chr16;chr16;chr16;chr16;chr16;chr16;chr16;chr16;chr16;chr16;chr16;chr16;chr16;chr16;chr16;chr16;chr16;chr16;chr16;chr16;chr16;chr16;chr16;chr16;chr16;chr16;chr16;chr16;chr16;chr16;chr16;chr16;chr16;chr16;chr16;chr16;chr16;chr16;chr16;chr16;chr16;chr16;chr16;chr16;chr16;chr16;chr16;chr16;chr16;chr16;chr16;chr16;chr16;chr16;chr16;chr16;chr16;chr16;chr16	8513429;8513481;8513483;8513485;8572836;8572836;8572836;8572836;8572902;8578231;8578231;8578231;8578231;8578231;8581899;8581899;8581899;8581899;8582737;8582737;8582737;8582737;8583627;8588886;8588886;8588886;8588886;8588886;8600910;8600910;8600910;8600910;8600910;8602286;8602286;8602286;8602286;8602286;8603470;8603470;8603470;8603689;8603689;8603689;8605512;8605512;8605512;8608856;8608856;8611127…	8513574;8513574;8513574;8513574;8572950;8572950;8572950;8572950;8572950;8578328;8578328;8578328;8580688;8578328;8581928;8581928;8581928;8581928;8582782;8582854;8582854;8582854;8583655;8588935;8588935;8588935;8588935;8588935;8600990;8600990;8600990;8600990;8600990;8603047;8602378;8602378;8603047;8602378;8603532;8603532;8603532;8603752;8603752;8603752;8605633;8605660;8605660;8608993;8608993;8611294…	+;+;+;+;+;+;+;+;+;+;+;+;+;+;+;+;+;+;+;+;+;+;+;+;+;+;+;+;+;+;+;+;+;+;+;+;+;+;+;+;+;+;+;+;+;+;+;+;+;+;+;+;+;+;+;+;+;+;+;+	7748	4-aminobutyrate aminotransferase	GO:0001666 response to hypoxia// GO:0007568 aging// GO:0007620 copulation// GO:0007626 locomotory behavior// GO:0009448 gamma-aminobutyric acid metabolic process// GO:0009449 gamma-aminobutyric acid biosynthetic process// GO:0009450 gamma-aminobutyric acid catabolic process// GO:0010039 response to iron ion// GO:0014053 negative regulation of gamma-aminobutyric acid secretion// GO:0031652 positiv…	GO:0005739 mitochondrion// GO:0005759 mitochondrial matrix// GO:0032144 4-aminobutyrate transaminase complex// GO:0043005 neuron projection// GO:0070062 extracellular exosome	GO:0003824 catalytic activity// GO:0003867 4-aminobutyrate transaminase activity// GO:0008483 transaminase activity// GO:0016740 transferase activity// GO:0030170 pyridoxal phosphate binding// GO:0042802 identical protein binding// GO:0042803 protein homodimerization activity// GO:0046872 metal ion binding// GO:0047298 (S)-3-amino-2-methylpropionate transaminase activity// GO:0051536 iron-sulfur …	00250:Alanine, aspartate and glutamate metabolism//00280:Valine, leucine and isoleucine degradation//00410:beta-Alanine metabolism//00640:Propanoate metabolism//00650:Butanoate metabolism//01100:Metabolic pathways	-1.15204	-0.204195	0.00840532	0.0956397	1.01522	0.0217973	0.75249	0.934601	8.38454	8.25541	8.23354	8.18115	8.48908	8.32932	8.23366	8.12534
																							Abca1	chr4;chr4;chr4;chr4;chr4;chr4;chr4;chr4;chr4;chr4;chr4;chr4;chr4;chr4;chr4;chr4;chr4;chr4;chr4;chr4;chr4;chr4;chr4;chr4;chr4;chr4;chr4;chr4;chr4;chr4;chr4;chr4;chr4;chr4;chr4;chr4;chr4;chr4;chr4;chr4;chr4;chr4;chr4;chr4;chr4;chr4;chr4;chr4;chr4;chr4;chr4;chr4;chr4;chr4;chr4;chr4	53030787;53035337;53035488;53036262;53036262;53036873;53036873;53038157;53038157;53038619;53038619;53040719;53040719;53041539;53042314;53042664;53044115;53045775;53046030;53048956;53050289;53050935;53059257;53060333;53061487;53062390;53065901;53067031;53068687;53069792;53070076;53071823;53072898;53074220;53075131;53075447;53076891;53077943;53079571;53080766;53081922;53083717;53084384;53085096;530…	53034083;53035580;53035580;53036354;53036354;53036976;53036976;53038291;53038291;53038760;53038760;53040926;53040825;53041601;53042434;53042793;53044238;53045919;53046145;53049133;53050458;53051009;53059362;53060365;53061581;53062579;53065999;53067155;53068835;53069905;53070124;53072025;53072970;53074440;53075268;53075589;53077022;53078114;53079684;53080970;53082143;53083939;53084560;53085301;530…	-;-;-;-;-;-;-;-;-;-;-;-;-;-;-;-;-;-;-;-;-;-;-;-;-;-;-;-;-;-;-;-;-;-;-;-;-;-;-;-;-;-;-;-;-;-;-;-;-;-;-;-;-;-;-;-	10363	ATP-binding cassette, sub-family A (ABC1), member 1	GO:0002790 peptide secretion// GO:0006497 protein lipidation// GO:0006810 transport// GO:0006911 phagocytosis, engulfment// GO:0007040 lysosome organization// GO:0007186 G-protein coupled receptor signaling pathway// GO:0008203 cholesterol metabolic process// GO:0010875 positive regulation of cholesterol efflux// GO:0015914 phospholipid transport// GO:0016197 endosomal transport// GO:0030301 chol…	GO:0005794 Golgi apparatus// GO:0005886 plasma membrane// GO:0005887 integral component of plasma membrane// GO:0009897 external side of plasma membrane// GO:0009986 cell surface// GO:0016020 membrane// GO:0016021 integral component of membrane// GO:0030139 endocytic vesicle// GO:0034364 high-density lipoprotein particle// GO:0043231 intracellular membrane-bounded organelle// GO:0045121 membrane …	GO:0000166 nucleotide binding// GO:0005102 receptor binding// GO:0005215 transporter activity// GO:0005515 protein binding// GO:0005524 ATP binding// GO:0005548 phospholipid transporter activity// GO:0008509 anion transmembrane transporter activity// GO:0016887 ATPase activity// GO:0017127 cholesterol transporter activity// GO:0019905 syntaxin binding// GO:0031267 small GTPase binding// GO:003418…	02010:ABC transporters//04975:Fat digestion and absorption	-1.09708	-0.133663	0.174766	0.461108	1.03892	0.0550832	0.540366	0.856575	5.74265	5.96034	5.90523	5.61045	5.74232	5.79176	6.09437	5.76481
																							Abca12	chr1;chr1;chr1;chr1;chr1;chr1;chr1;chr1;chr1;chr1;chr1;chr1;chr1;chr1;chr1;chr1;chr1;chr1;chr1;chr1;chr1;chr1;chr1;chr1;chr1;chr1;chr1;chr1;chr1;chr1;chr1;chr1;chr1;chr1;chr1;chr1;chr1;chr1;chr1;chr1;chr1;chr1;chr1;chr1;chr1;chr1;chr1;chr1;chr1;chr1;chr1;chr1;chr1;chr1;chr1;chr1;chr1;chr1;chr1;chr1;chr1;chr1;chr1;chr1;chr1;chr1;chr1;chr1;chr1;chr1;chr1;chr1;chr1;chr1;chr1;chr1;chr1;chr1;chr1;chr1…	71242276;71244732;71247132;71248345;71249855;71258091;71259358;71259789;71260781;71263412;71264724;71265862;71267429;71268182;71272364;71274413;71276071;71278812;71279375;71280341;71282802;71283945;71285578;71286459;71288538;71290013;71291332;71292414;71292414;71293381;71293381;71293601;71293601;71294727;71294727;71300920;71300920;71302631;71302631;71303466;71303466;71307036;71307036;71309768;713…	71243404;71244869;71247237;71248437;71249958;71258225;71259499;71259898;71260985;71263665;71264883;71265977;71267606;71268236;71272469;71274500;71276198;71278905;71279461;71280593;71282952;71284181;71285738;71286655;71288756;71291518;71291518;71292569;71292569;71293515;71293515;71293670;71293670;71295056;71295056;71301034;71301034;71302946;71302946;71303645;71303645;71307087;71307126;71309887;713…	-;-;-;-;-;-;-;-;-;-;-;-;-;-;-;-;-;-;-;-;-;-;-;-;-;-;-;-;-;-;-;-;-;-;-;-;-;-;-;-;-;-;-;-;-;-;-;-;-;-;-;-;-;-;-;-;-;-;-;-;-;-;-;-;-;-;-;-;-;-;-;-;-;-;-;-;-;-;-;-;-;-;-;-	14808	ATP-binding cassette, sub-family A (ABC1), member 12	GO:0006869 lipid transport// GO:0010875 positive regulation of cholesterol efflux// GO:0030216 keratinocyte differentiation// GO:0031424 keratinization// GO:0032940 secretion by cell// GO:0033700 phospholipid efflux// GO:0035627 ceramide transport// GO:0043129 surfactant homeostasis// GO:0045055 regulated exocytosis// GO:0048286 lung alveolus development// GO:0055088 lipid homeostasis// GO:006143…	GO:0005737 cytoplasm// GO:0005743 mitochondrial inner membrane// GO:0005829 cytosol// GO:0005886 plasma membrane// GO:0097209 epidermal lamellar body	GO:0005102 receptor binding// GO:0005319 lipid transporter activity// GO:0005515 protein binding// GO:0034191 apolipoprotein A-I receptor binding// GO:0042626 ATPase activity, coupled to transmembrane movement of substances	02010:ABC transporters	-1.04898	-0.0689867	0.765637	0.91049	1.22812	0.296454	0.182372	0.626834	-0.508161	-0.343	-0.633759	-0.5794	-1.25371	-0.463997	-0.259964	0.069983
																							Abca13	chr11;chr11;chr11;chr11;chr11;chr11;chr11;chr11;chr11;chr11;chr11;chr11;chr11;chr11;chr11;chr11;chr11;chr11;chr11;chr11;chr11;chr11;chr11;chr11;chr11;chr11;chr11;chr11;chr11;chr11;chr11;chr11;chr11;chr11;chr11;chr11;chr11;chr11;chr11;chr11;chr11;chr11;chr11;chr11;chr11;chr11;chr11;chr11;chr11;chr11;chr11;chr11;chr11;chr11;chr11;chr11;chr11;chr11;chr11;chr11;chr11;chr11;chr11;chr11;chr11;chr11;chr…	9191942;9191942;9193451;9216158;9216158;9216158;9220772;9220772;9220772;9249590;9249590;9251359;9251359;9256170;9256170;9258461;9262004;9267457;9269130;9273885;9274679;9275014;9276911;9277830;9288418;9290268;9297082;9301260;9309016;9314479;9315350;9316126;9328047;9331540;9333165;9335131;9345940;9354826;9373273;9378214;9397741;9399135;9402146;9403787;9430546;9431727;9434108;9451339;9464909;9466372…	9192034;9192034;9193531;9216251;9216251;9216251;9220895;9220895;9224540;9249741;9249741;9251387;9251387;9256178;9256333;9258591;9262137;9267621;9269329;9274012;9274779;9275187;9277116;9277972;9288532;9294965;9298884;9301369;9309134;9314642;9315429;9316247;9328241;9331704;9333342;9335270;9346053;9354916;9373449;9378520;9397855;9399464;9402215;9403918;9430683;9431907;9434326;9451535;9465066;9466602…	+;+;+;+;+;+;+;+;+;+;+;+;+;+;+;+;+;+;+;+;+;+;+;+;+;+;+;+;+;+;+;+;+;+;+;+;+;+;+;+;+;+;+;+;+;+;+;+;+;+;+;+;+;+;+;+;+;+;+;+;+;+;+;+;+;+;+;+;+;+;+	19737	ATP-binding cassette, sub-family A (ABC1), member 13	GO:0006810 transport// GO:0033344 cholesterol efflux// GO:0033700 phospholipid efflux	GO:0016020 membrane// GO:0016021 integral component of membrane// GO:0043231 intracellular membrane-bounded organelle	GO:0000166 nucleotide binding// GO:0005215 transporter activity// GO:0005524 ATP binding// GO:0016887 ATPase activity// GO:0042626 ATPase activity, coupled to transmembrane movement of substances	02010:ABC transporters	1.34473	0.427319	0.334403	0.634891	1.60328	0.681023	0.084888	0.501487	-2.99057	-2.04976	-2.72697	-2.55869	-3.48658	-3.48658	-2.93652	-1.60879
																							Abca17	chr17;chr17;chr17;chr17;chr17;chr17;chr17;chr17;chr17;chr17;chr17;chr17;chr17;chr17;chr17;chr17;chr17;chr17;chr17;chr17;chr17;chr17;chr17;chr17;chr17;chr17;chr17;chr17;chr17;chr17;chr17;chr17;chr17;chr17;chr17;chr17;chr17;chr17;chr17;chr17;chr17;chr17;chr17;chr17;chr17;chr17;chr17;chr17;chr17;chr17;chr17;chr17;chr17;chr17;chr17;chr17;chr17;chr17;chr17;chr17;chr17;chr17;chr17	24264259;24264279;24265204;24265204;24265423;24265423;24265864;24265864;24267550;24267550;24279048;24279048;24280435;24280435;24281220;24281220;24285616;24285616;24287730;24287730;24288996;24288996;24289336;24289336;24291553;24291553;24295085;24295085;24296264;24296264;24298953;24298953;24299980;24299980;24300291;24300291;24307446;24307446;24313191;24313191;24317114;24317114;24318156;24318156;243…	24264542;24264542;24265277;24265277;24265613;24265613;24266034;24266034;24267737;24267737;24279242;24279242;24280557;24280557;24281407;24281407;24285774;24285774;24287949;24287949;24289200;24289200;24289609;24289609;24291859;24291859;24295247;24295247;24296362;24296362;24299103;24299103;24300190;24300190;24300446;24300446;24307600;24307600;24313320;24313320;24317239;24317239;24318328;24318328;243…	-;-;-;-;-;-;-;-;-;-;-;-;-;-;-;-;-;-;-;-;-;-;-;-;-;-;-;-;-;-;-;-;-;-;-;-;-;-;-;-;-;-;-;-;-;-;-;-;-;-;-;-;-;-;-;-;-;-;-;-;-;-;-	5317	ATP-binding cassette, sub-family A (ABC1), member 17	GO:0006629 lipid metabolic process// GO:0006638 neutral lipid metabolic process// GO:0006810 transport// GO:0006869 lipid transport// GO:0055085 transmembrane transport	GO:0005737 cytoplasm// GO:0005783 endoplasmic reticulum// GO:0016020 membrane// GO:0016021 integral component of membrane	GO:0000166 nucleotide binding// GO:0005215 transporter activity// GO:0005524 ATP binding// GO:0016887 ATPase activity// GO:0042626 ATPase activity, coupled to transmembrane movement of substances	NA	1.68602	0.75362	0.0182616	0.143254	1.2922	0.369835	0.219927	0.660714	-0.278649	0.190657	-0.186985	0.458399	-0.795384	0.0406757	1.19056	-0.202068
																							Abca2	chr2;chr2;chr2;chr2;chr2;chr2;chr2;chr2;chr2;chr2;chr2;chr2;chr2;chr2;chr2;chr2;chr2;chr2;chr2;chr2;chr2;chr2;chr2;chr2;chr2;chr2;chr2;chr2;chr2;chr2;chr2;chr2;chr2;chr2;chr2;chr2;chr2;chr2;chr2;chr2;chr2;chr2;chr2;chr2;chr2;chr2;chr2;chr2;chr2;chr2;chr2;chr2;chr2;chr2;chr2;chr2;chr2;chr2;chr2;chr2;chr2;chr2;chr2;chr2;chr2;chr2;chr2;chr2;chr2;chr2;chr2;chr2;chr2;chr2;chr2;chr2;chr2	25428703;25431996;25433098;25433294;25433682;25433964;25434309;25434890;25435499;25436368;25436589;25436830;25437245;25437488;25437665;25437893;25438231;25438458;25438801;25439067;25439327;25440525;25440810;25441188;25441308;25441479;25441479;25441875;25441875;25442191;25442191;25442650;25442650;25442835;25442835;25442948;25443101;25443229;25443229;25443529;25443529;25443726;25443726;25443927;254…	25428835;25432089;25433209;25433457;25433809;25434074;25434527;25435257;25435658;25436496;25436753;25436926;25437418;25437590;25437779;25438083;25438381;25438662;25438965;25439247;25439539;25440721;25440992;25441372;25441372;25441599;25441599;25442054;25442111;25442397;25442397;25442752;25442752;25442917;25443154;25443004;25443154;25443442;25443442;25443634;25443634;25443813;25443837;25443987;254…	+;+;+;+;+;+;+;+;+;+;+;+;+;+;+;+;+;+;+;+;+;+;+;+;+;+;+;+;+;+;+;+;+;+;+;+;+;+;+;+;+;+;+;+;+;+;+;+;+;+;+;+;+;+;+;+;+;+;+;+;+;+;+;+;+;+;+;+;+;+;+;+;+;+;+;+;+	8346	ATP-binding cassette, sub-family A (ABC1), member 2	GO:0006357 regulation of transcription from RNA polymerase II promoter// GO:0006810 transport// GO:0008203 cholesterol metabolic process// GO:0032383 regulation of intracellular cholesterol transport// GO:0033344 cholesterol efflux// GO:0033700 phospholipid efflux	GO:0005764 lysosome// GO:0005765 lysosomal membrane// GO:0005768 endosome// GO:0005815 microtubule organizing center// GO:0016020 membrane// GO:0016021 integral component of membrane// GO:0016023 cytoplasmic, membrane-bounded vesicle// GO:0043231 intracellular membrane-bounded organelle	GO:0000166 nucleotide binding// GO:0005215 transporter activity// GO:0005524 ATP binding// GO:0016887 ATPase activity// GO:0042626 ATPase activity, coupled to transmembrane movement of substances	02010:ABC transporters//04142:Lysosome	-1.06351	-0.0888369	0.0576145	0.264968	1.01008	0.0144749	0.736838	0.931458	8.20679	8.19061	8.17607	8.11831	8.30533	8.13194	8.21769	8.10028
																							Abca3	chr17;chr17;chr17;chr17;chr17;chr17;chr17;chr17;chr17;chr17;chr17;chr17;chr17;chr17;chr17;chr17;chr17;chr17;chr17;chr17;chr17;chr17;chr17;chr17;chr17;chr17;chr17;chr17;chr17;chr17;chr17;chr17;chr17;chr17;chr17;chr17;chr17;chr17;chr17;chr17;chr17;chr17;chr17;chr17;chr17;chr17;chr17;chr17;chr17;chr17;chr17;chr17;chr17;chr17;chr17;chr17;chr17;chr17;chr17;chr17;chr17;chr17;chr17;chr17;chr17;chr17;chr…	24351950;24352023;24352046;24352085;24352085;24352097;24352102;24357919;24357919;24357919;24357919;24360869;24360888;24360888;24360888;24360888;24360888;24360888;24364477;24364477;24364477;24364477;24364477;24364477;24364482;24364693;24364693;24364693;24364693;24364693;24364693;24364693;24366086;24366086;24366086;24366086;24366086;24366086;24366086;24366768;24366768;24366768;24366768;24366768;243…	24352251;24352251;24352251;24352251;24352251;24352251;24352251;24357991;24357991;24357991;24357991;24360979;24361089;24361089;24361089;24361089;24361089;24361089;24364586;24364586;24364586;24364586;24364586;24364586;24364586;24364957;24364957;24364957;24364957;24364957;24364957;24364957;24366213;24366213;24366213;24366933;24366213;24366213;24366213;24366933;24366933;24366933;24366933;24366933;243…	+;+;+;+;+;+;+;+;+;+;+;+;+;+;+;+;+;+;+;+;+;+;+;+;+;+;+;+;+;+;+;+;+;+;+;+;+;+;+;+;+;+;+;+;+;+;+;+;+;+;+;+;+;+;+;+;+;+;+;+;+;+;+;+;+;+;+;+;+;+;+;+;+;+;+;+;+;+;+;+;+;+;+;+;+;+;+;+;+;+;+;+;+;+;+;+;+;+;+;+;+;+;+;+;+;+;+;+;+;+;+;+;+;+;+;+;+;+;+;+;+;+;+;+;+;+;+;+	8797	ATP-binding cassette, sub-family A (ABC1), member 3	GO:0006810 transport// GO:0006869 lipid transport	GO:0005615 extracellular space// GO:0005886 plasma membrane// GO:0016020 membrane// GO:0016021 integral component of membrane// GO:0097208 alveolar lamellar body// GO:0097233 alveolar lamellar body membrane	GO:0000166 nucleotide binding// GO:0005215 transporter activity// GO:0005524 ATP binding// GO:0016887 ATPase activity// GO:0042626 ATPase activity, coupled to transmembrane movement of substances	02010:ABC transporters	1.05379	0.0755877	0.24599	0.546263	1.08631	0.119436	0.057912	0.449516	6.58908	6.8263	6.70646	6.6646	6.71294	6.43638	6.81691	6.87845
																							Abca4	chr3;chr3;chr3;chr3;chr3;chr3;chr3;chr3;chr3;chr3;chr3;chr3;chr3;chr3;chr3;chr3;chr3;chr3;chr3;chr3;chr3;chr3;chr3;chr3;chr3;chr3;chr3;chr3;chr3;chr3;chr3;chr3;chr3;chr3;chr3;chr3;chr3;chr3;chr3;chr3;chr3;chr3;chr3;chr3;chr3;chr3;chr3;chr3;chr3;chr3;chr3;chr3;chr3;chr3;chr3;chr3;chr3;chr3;chr3;chr3;chr3;chr3;chr3;chr3;chr3;chr3;chr3;chr3;chr3;chr3;chr3;chr3;chr3;chr3;chr3;chr3;chr3;chr3;chr3;chr3…	122044443;122046576;122048518;122052902;122052902;122054192;122054192;122055318;122055318;122062572;122062572;122068965;122068965;122074454;122080908;122080908;122080908;122083852;122083852;122083852;122085534;122085534;122085534;122086559;122086559;122086559;122087294;122087294;122087294;122087728;122096101;122102675;122103434;122105308;122110462;122112366;122116655;122120030;122120040;122121631…	122044612;122046829;122048644;122052995;122052995;122054333;122054333;122055457;122055457;122062699;122062699;122069162;122069162;122074589;122080997;122080997;122080997;122084092;122084092;122084092;122085673;122085673;122085673;122086675;122086675;122086675;122087491;122087491;122087491;122087933;122097742;122102880;122103610;122105530;122110683;122112570;122116720;122120119;122120119;122121805…	+;+;+;+;+;+;+;+;+;+;+;+;+;+;+;+;+;+;+;+;+;+;+;+;+;+;+;+;+;+;+;+;+;+;+;+;+;+;+;+;+;+;+;+;+;+;+;+;+;+;+;+;+;+;+;+;+;+;+;+;+;+;+;+;+;+;+;+;+;+;+;+;+;+;+;+;+;+;+;+;+;+;+;+;+;+;+;+;+;+;+;+;+;+;+;+;+;+;+;+;+;+;+;+;+;+;+;+;+;+;+;+;+;+;+;+;+;+	12022	ATP-binding cassette, sub-family A (ABC1), member 4	GO:0006649 phospholipid transfer to membrane// GO:0006810 transport// GO:0007601 visual perception// GO:0045494 photoreceptor cell maintenance// GO:0050896 response to stimulus	GO:0001750 photoreceptor outer segment// GO:0005887 integral component of plasma membrane// GO:0016020 membrane// GO:0016021 integral component of membrane// GO:0043231 intracellular membrane-bounded organelle	GO:0000166 nucleotide binding// GO:0004012 phospholipid-translocating ATPase activity// GO:0005215 transporter activity// GO:0005524 ATP binding// GO:0005548 phospholipid transporter activity// GO:0016887 ATPase activity// GO:0042626 ATPase activity, coupled to transmembrane movement of substances	02010:ABC transporters	-1.04784	-0.0674227	0.645938	0.847616	-1.27236	-0.347507	0.019925	0.316806	2.72436	2.50161	2.84615	2.6554	2.71188	2.65852	2.89473	2.08282
																							Abca5	chr11;chr11;chr11;chr11;chr11;chr11;chr11;chr11;chr11;chr11;chr11;chr11;chr11;chr11;chr11;chr11;chr11;chr11;chr11;chr11;chr11;chr11;chr11;chr11;chr11;chr11;chr11;chr11;chr11;chr11;chr11;chr11;chr11;chr11;chr11;chr11;chr11;chr11;chr11;chr11;chr11;chr11;chr11;chr11;chr11;chr11;chr11;chr11;chr11;chr11;chr11;chr11;chr11;chr11;chr11;chr11;chr11;chr11;chr11;chr11;chr11;chr11;chr11;chr11;chr11;chr11;chr…	110269369;110273326;110274320;110275264;110276454;110277388;110277562;110278171;110279109;110279292;110279626;110285694;110286764;110286819;110287582;110287582;110288063;110288063;110289791;110289791;110292086;110292086;110293240;110293240;110293787;110293787;110296468;110296468;110298036;110298036;110299891;110299891;110301413;110301413;110301731;110301731;110302993;110302993;110304093;110304093…	110272566;110273381;110274399;110275413;110276573;110277482;110277637;110278346;110279200;110279409;110279752;110285785;110286838;110286838;110287716;110287716;110288176;110288176;110289961;110289961;110292199;110292199;110293377;110293377;110293914;110293914;110296637;110296637;110298237;110298237;110300010;110300010;110301552;110301552;110301821;110301821;110303131;110303131;110304212;110304212…	-;-;-;-;-;-;-;-;-;-;-;-;-;-;-;-;-;-;-;-;-;-;-;-;-;-;-;-;-;-;-;-;-;-;-;-;-;-;-;-;-;-;-;-;-;-;-;-;-;-;-;-;-;-;-;-;-;-;-;-;-;-;-;-;-;-;-;-;-;-;-;-;-;-;-;-;-;-;-;-;-;-;-;-	11437	ATP-binding cassette, sub-family A (ABC1), member 5	GO:0006810 transport// GO:0010745 negative regulation of macrophage derived foam cell differentiation// GO:0033344 cholesterol efflux// GO:0034375 high-density lipoprotein particle remodeling// GO:0043691 reverse cholesterol transport	GO:0005764 lysosome// GO:0005768 endosome// GO:0005770 late endosome// GO:0005794 Golgi apparatus// GO:0016020 membrane// GO:0016021 integral component of membrane	GO:0000166 nucleotide binding// GO:0005215 transporter activity// GO:0005524 ATP binding// GO:0016887 ATPase activity// GO:0042626 ATPase activity, coupled to transmembrane movement of substances	02010:ABC transporters	1.10347	0.142042	0.00933554	0.100367	-1.02231	-0.0318396	0.508745	0.844881	5.78242	5.99334	6.02495	5.92433	5.75617	5.75761	6.02435	6.09192
																							Abca6	chr11;chr11;chr11;chr11;chr11;chr11;chr11;chr11;chr11;chr11;chr11;chr11;chr11;chr11;chr11;chr11;chr11;chr11;chr11;chr11;chr11;chr11;chr11;chr11;chr11;chr11;chr11;chr11;chr11;chr11;chr11;chr11;chr11;chr11;chr11;chr11;chr11;chr11;chr11;chr11;chr11;chr11;chr11;chr11;chr11;chr11;chr11	110176820;110177184;110178772;110180227;110180529;110182848;110183027;110184031;110184635;110187043;110187844;110188629;110190179;110191618;110196693;110197006;110202326;110208708;110210085;110211657;110212191;110214112;110216516;110218211;110218863;110219214;110219540;110220078;110230489;110232055;110233695;110236453;110236611;110241535;110241535;110244167;110244167;110245218;110245218;110247266…	110177070;110177239;110178851;110180367;110180648;110182942;110183102;110184206;110184726;110187160;110187964;110188720;110190256;110191737;110196806;110197179;110202433;110208845;110210218;110211823;110212374;110214228;110216655;110218301;110219001;110219333;110219715;110220188;110230547;110232223;110233842;110236796;110236796;110241676;110241676;110244393;110244393;110245321;110245321;110247424…	-;-;-;-;-;-;-;-;-;-;-;-;-;-;-;-;-;-;-;-;-;-;-;-;-;-;-;-;-;-;-;-;-;-;-;-;-;-;-;-;-;-;-;-;-;-;-	5398	ATP-binding cassette, sub-family A (ABC1), member 6	GO:0006810 transport// GO:0006869 lipid transport	GO:0016020 membrane// GO:0016021 integral component of membrane// GO:0043231 intracellular membrane-bounded organelle	GO:0000166 nucleotide binding// GO:0005215 transporter activity// GO:0005524 ATP binding// GO:0016887 ATPase activity// GO:0042626 ATPase activity, coupled to transmembrane movement of substances	02010:ABC transporters	1.14302	0.192856	0.1965	0.489776	1.14615	0.196801	0.170819	0.612596	1.03392	1.23368	1.03866	1.22853	0.964492	0.93554	1.13093	1.57424
																							Abca7	chr10;chr10;chr10;chr10;chr10;chr10;chr10;chr10;chr10;chr10;chr10;chr10;chr10;chr10;chr10;chr10;chr10;chr10;chr10;chr10;chr10;chr10;chr10;chr10;chr10;chr10;chr10;chr10;chr10;chr10;chr10;chr10;chr10;chr10;chr10;chr10;chr10;chr10;chr10;chr10;chr10;chr10;chr10;chr10;chr10;chr10;chr10;chr10;chr10;chr10;chr10;chr10;chr10;chr10;chr10;chr10;chr10;chr10;chr10;chr10;chr10;chr10;chr10;chr10;chr10;chr10;chr…	79996494;79997576;79997608;79997615;79997769;79997769;79997769;79998014;79998014;79998014;79998244;79998244;79998244;79998451;79998451;79998451;79998757;79998757;79998757;79999381;79999381;79999381;79999681;79999681;79999681;80000712;80000712;80000712;80000923;80000923;80000923;80001490;80001490;80001490;80002035;80002035;80002035;80002507;80002507;80002507;80002831;80002831;80002831;80003132;800…	79996588;79997680;79997680;79997680;79997862;79997862;79997862;79998155;79998155;79998155;79998356;79998356;79998356;79998524;79998524;79998524;79998837;79998837;79998837;79999591;79999591;79999591;79999820;79999820;79999820;80000828;80000828;80000828;80001090;80001090;80001090;80001719;80001719;80001719;80002211;80002211;80002211;80002729;80002729;80002729;80003052;80003052;80003052;80003333;800…	+;+;+;+;+;+;+;+;+;+;+;+;+;+;+;+;+;+;+;+;+;+;+;+;+;+;+;+;+;+;+;+;+;+;+;+;+;+;+;+;+;+;+;+;+;+;+;+;+;+;+;+;+;+;+;+;+;+;+;+;+;+;+;+;+;+;+;+;+;+;+;+;+;+;+;+;+;+;+;+;+;+;+;+;+;+;+;+;+;+;+;+;+;+;+;+;+;+;+;+;+;+;+;+;+;+;+;+;+;+;+;+;+;+;+;+;+;+;+;+;+;+;+;+;+;+;+;+	6752	ATP-binding cassette, sub-family A (ABC1), member 7	GO:0006810 transport// GO:0006909 phagocytosis// GO:0007613 memory// GO:0010875 positive regulation of cholesterol efflux// GO:0017121 phospholipid scrambling// GO:0018149 peptide cross-linking// GO:0032780 negative regulation of ATPase activity// GO:0032781 positive regulation of ATPase activity// GO:0033344 cholesterol efflux// GO:0033700 phospholipid efflux// GO:0034380 high-density lipoprotei…	GO:0001891 phagocytic cup// GO:0005622 intracellular// GO:0005768 endosome// GO:0005794 Golgi apparatus// GO:0005886 plasma membrane// GO:0009986 cell surface// GO:0016020 membrane// GO:0016021 integral component of membrane// GO:0016324 apical plasma membrane// GO:0030054 cell junction// GO:0032587 ruffle membrane// GO:0043231 intracellular membrane-bounded organelle	GO:0000166 nucleotide binding// GO:0005215 transporter activity// GO:0005515 protein binding// GO:0005524 ATP binding// GO:0005548 phospholipid transporter activity// GO:0016887 ATPase activity// GO:0034188 apolipoprotein A-I receptor activity// GO:0042626 ATPase activity, coupled to transmembrane movement of substances	02010:ABC transporters	1.02903	0.0412895	0.56765	0.80481	1.03686	0.052218	0.445578	0.812894	4.80595	4.91969	4.86927	4.84719	4.90531	4.60987	4.79207	4.84359
																							Abca8a	chr11;chr11;chr11;chr11;chr11;chr11;chr11;chr11;chr11;chr11;chr11;chr11;chr11;chr11;chr11;chr11;chr11;chr11;chr11;chr11;chr11;chr11;chr11;chr11;chr11;chr11;chr11;chr11;chr11;chr11;chr11;chr11;chr11;chr11;chr11;chr11;chr11;chr11;chr11;chr11;chr11;chr11;chr11;chr11;chr11;chr11;chr11;chr11;chr11;chr11;chr11;chr11;chr11;chr11;chr11;chr11;chr11;chr11;chr11;chr11;chr11;chr11;chr11;chr11;chr11;chr11;chr…	110025634;110025636;110025636;110026848;110026848;110026848;110026848;110028131;110028131;110028131;110028131;110029919;110029919;110029919;110029919;110030281;110030281;110030281;110030860;110030860;110030860;110031045;110031045;110031045;110031560;110031560;110031560;110036491;110036491;110036491;110038343;110038343;110038343;110040501;110040501;110040501;110042093;110042093;110042093;110042966…	110026407;110026407;110026407;110026903;110026903;110026903;110026903;110028210;110028210;110028210;110028210;110030059;110030081;110030059;110030059;110030400;110030400;110030400;110030954;110030954;110030954;110031120;110031120;110031120;110031720;110031720;110031720;110036582;110036582;110036582;110038460;110038460;110038460;110040621;110040621;110040621;110042184;110042184;110042184;110043031…	-;-;-;-;-;-;-;-;-;-;-;-;-;-;-;-;-;-;-;-;-;-;-;-;-;-;-;-;-;-;-;-;-;-;-;-;-;-;-;-;-;-;-;-;-;-;-;-;-;-;-;-;-;-;-;-;-;-;-;-;-;-;-;-;-;-;-;-;-;-;-;-;-;-;-;-;-;-;-;-;-;-;-;-;-;-;-;-;-;-;-;-;-;-;-;-;-;-;-;-;-;-;-;-;-;-;-;-;-;-;-;-;-;-;-;-;-;-;-;-;-;-;-;-;-;-;-;-	6272	ATP-binding cassette, sub-family A (ABC1), member 8a	GO:0006810 transport// GO:0006869 lipid transport// GO:0055085 transmembrane transport	GO:0005743 mitochondrial inner membrane// GO:0005886 plasma membrane// GO:0016020 membrane// GO:0016021 integral component of membrane	GO:0000166 nucleotide binding// GO:0005215 transporter activity// GO:0005524 ATP binding// GO:0016887 ATPase activity// GO:0042626 ATPase activity, coupled to transmembrane movement of substances	02010:ABC transporters	1.82247	0.865898	4.01198e-06	0.0033588	1.23113	0.299987	0.0415831	0.403935	2.57296	3.21275	2.91129	3.43553	2.57055	2.65147	3.46406	3.46544
																							Abca8b	chr11;chr11;chr11;chr11;chr11;chr11;chr11;chr11;chr11;chr11;chr11;chr11;chr11;chr11;chr11;chr11;chr11;chr11;chr11;chr11;chr11;chr11;chr11;chr11;chr11;chr11;chr11;chr11;chr11;chr11;chr11;chr11;chr11;chr11;chr11;chr11;chr11;chr11;chr11;chr11;chr11;chr11;chr11;chr11;chr11;chr11;chr11;chr11;chr11;chr11;chr11;chr11;chr11;chr11;chr11;chr11;chr11;chr11;chr11;chr11;chr11;chr11;chr11;chr11;chr11;chr11;chr…	109932190;109934273;109934723;109934723;109935716;109935716;109936342;109936342;109936697;109936697;109937707;109937707;109937893;109937893;109938439;109938439;109940812;109940812;109941546;109941546;109942237;109942237;109945767;109945767;109946245;109946245;109947065;109947065;109949772;109949772;109950034;109950034;109950629;109950629;109952553;109952553;109953498;109953498;109955035;109955035…	109934611;109934611;109934778;109934778;109935795;109935795;109936482;109936482;109936816;109936816;109937801;109937801;109937968;109937968;109938599;109938599;109940903;109940903;109941663;109941663;109942357;109942357;109945858;109945858;109946307;109946307;109947184;109947184;109949885;109949885;109950207;109950207;109950736;109950736;109952690;109952690;109953631;109953631;109955201;109955201…	-;-;-;-;-;-;-;-;-;-;-;-;-;-;-;-;-;-;-;-;-;-;-;-;-;-;-;-;-;-;-;-;-;-;-;-;-;-;-;-;-;-;-;-;-;-;-;-;-;-;-;-;-;-;-;-;-;-;-;-;-;-;-;-;-;-;-;-;-;-;-;-;-;-;-;-;-	7423	ATP-binding cassette, sub-family A (ABC1), member 8b	GO:0006810 transport// GO:0006869 lipid transport// GO:0055085 transmembrane transport	GO:0005743 mitochondrial inner membrane// GO:0005886 plasma membrane// GO:0016020 membrane// GO:0016021 integral component of membrane	GO:0000166 nucleotide binding// GO:0005215 transporter activity// GO:0005524 ATP binding// GO:0016887 ATPase activity// GO:0042626 ATPase activity, coupled to transmembrane movement of substances	02010:ABC transporters	1.03844	0.0544241	0.288711	0.591576	-1.06958	-0.0970445	0.0533766	0.437813	5.41766	5.41752	5.51419	5.47195	5.47724	5.45489	5.65264	5.31999
																							Abca9	chr11;chr11;chr11;chr11;chr11;chr11;chr11;chr11;chr11;chr11;chr11;chr11;chr11;chr11;chr11;chr11;chr11;chr11;chr11;chr11;chr11;chr11;chr11;chr11;chr11;chr11;chr11;chr11;chr11;chr11;chr11;chr11;chr11;chr11;chr11;chr11;chr11;chr11;chr11;chr11;chr11;chr11;chr11;chr11	110100749;110102511;110106524;110107130;110107465;110108652;110108821;110110287;110113192;110114224;110115444;110117059;110118081;110120664;110127361;110130565;110131767;110134180;110135335;110136038;110138134;110139519;110141509;110144199;110144743;110145079;110145491;110146908;110147215;110148741;110151946;110154378;110155155;110156517;110158181;110158954;110158954;110160400;110163171;110163171…	110102063;110102566;110106603;110107270;110107584;110108746;110108896;110110447;110113283;110114341;110115564;110117150;110118149;110120783;110127474;110130738;110131874;110134317;110135468;110136204;110138329;110139638;110141648;110144289;110144881;110145198;110145666;110147018;110147273;110148909;110152093;110154563;110155296;110158407;110158407;110159057;110159057;110160564;110163378;110163378…	-;-;-;-;-;-;-;-;-;-;-;-;-;-;-;-;-;-;-;-;-;-;-;-;-;-;-;-;-;-;-;-;-;-;-;-;-;-;-;-;-;-;-;-	8048	ATP-binding cassette, sub-family A (ABC1), member 9	GO:0006810 transport// GO:0006869 lipid transport// GO:0055085 transmembrane transport	GO:0005739 mitochondrion// GO:0005743 mitochondrial inner membrane// GO:0016020 membrane// GO:0016021 integral component of membrane	GO:0000166 nucleotide binding// GO:0005215 transporter activity// GO:0005524 ATP binding// GO:0016887 ATPase activity// GO:0042626 ATPase activity, coupled to transmembrane movement of substances	02010:ABC transporters	1.15747	0.210973	0.0642998	0.280484	1.11302	0.154481	0.117712	0.555657	3.07592	3.60553	3.44939	3.28786	3.38319	2.9253	3.68345	3.56222
																							Abcb10	chr8;chr8;chr8;chr8;chr8;chr8;chr8;chr8;chr8;chr8;chr8;chr8;chr8	123952459;123954723;123955773;123958499;123960210;123961996;123962993;123964991;123966466;123968001;123969720;123970971;123982402	123954575;123954757;123955816;123958679;123960289;123962205;123963088;123965126;123966612;123968135;123969922;123971171;123983122	-;-;-;-;-;-;-;-;-;-;-;-;-	4306	ATP-binding cassette, sub-family B (MDR/TAP), member 10	GO:0006810 transport// GO:0055085 transmembrane transport	GO:0005739 mitochondrion// GO:0005743 mitochondrial inner membrane// GO:0016020 membrane// GO:0016021 integral component of membrane// GO:0032592 integral component of mitochondrial membrane	GO:0000166 nucleotide binding// GO:0005215 transporter activity// GO:0005515 protein binding// GO:0005524 ATP binding// GO:0016887 ATPase activity// GO:0042626 ATPase activity, coupled to transmembrane movement of substances// GO:0042803 protein homodimerization activity	02010:ABC transporters	-1.0588	-0.0824275	0.157961	0.440388	1.01822	0.0260515	0.632442	0.895549	4.89959	4.91216	4.88573	4.81936	5.03101	4.82333	4.83175	4.88556
																							Abcb1a	chr5;chr5;chr5;chr5;chr5;chr5;chr5;chr5;chr5;chr5;chr5;chr5;chr5;chr5;chr5;chr5;chr5;chr5;chr5;chr5;chr5;chr5;chr5;chr5;chr5;chr5;chr5;chr5;chr5;chr5;chr5;chr5;chr5;chr5;chr5;chr5;chr5;chr5;chr5;chr5;chr5;chr5;chr5	8660077;8660662;8664546;8674683;8683384;8685221;8686127;8694066;8698486;8701609;8701867;8702153;8702369;8702793;8713187;8714887;8715742;8718979;8719819;8719849;8719991;8719991;8723159;8723159;8723159;8726773;8726773;8732292;8732292;8733288;8733599;8733599;8737615;8737615;8737615;8738695;8738695;8740409;8740409;8746509;8746509;8747355;8747355	8660222;8660732;8664594;8674842;8683435;8685412;8686298;8694190;8698657;8701722;8701977;8702278;8702572;8702963;8713348;8715063;8715888;8719086;8720068;8719883;8720068;8720068;8723174;8723242;8723242;8726976;8726976;8732392;8732392;8733739;8733739;8733739;8737656;8737771;8737771;8738892;8738892;8740615;8740615;8746655;8746655;8748570;8748575	+;+;+;+;+;+;+;+;+;+;+;+;+;+;+;+;+;+;+;+;+;+;+;+;+;+;+;+;+;+;+;+;+;+;+;+;+;+;+;+;+;+;+	5480	ATP-binding cassette, sub-family B (MDR/TAP), member 1A	GO:0000086 G2/M transition of mitotic cell cycle// GO:0002481 antigen processing and presentation of exogenous protein antigen via MHC class Ib, TAP-dependent// GO:0002485 antigen processing and presentation of endogenous peptide antigen via MHC class I via ER pathway, TAP-dependent// GO:0002489 antigen processing and presentation of endogenous peptide antigen via MHC class Ib via ER pathway, TAP…	GO:0005886 plasma membrane// GO:0009986 cell surface// GO:0016020 membrane// GO:0016021 integral component of membrane// GO:0031526 brush border membrane// GO:0045177 apical part of cell// GO:0046581 intercellular canaliculus// GO:0070062 extracellular exosome	GO:0000166 nucleotide binding// GO:0005524 ATP binding// GO:0008559 xenobiotic-transporting ATPase activity// GO:0016787 hydrolase activity// GO:0016887 ATPase activity// GO:0042623 ATPase activity, coupled// GO:0042626 ATPase activity, coupled to transmembrane movement of substances	02010:ABC transporters//04976:Bile secretion	-1.27659	-0.352297	0.0267675	0.177366	1.08553	0.118395	0.373721	0.774448	4.20972	4.45865	4.34017	3.86032	4.38326	3.82312	4.69643	4.09295
																							Abcb1b	chr5;chr5;chr5;chr5;chr5;chr5;chr5;chr5;chr5;chr5;chr5;chr5;chr5;chr5;chr5;chr5;chr5;chr5;chr5;chr5;chr5;chr5;chr5;chr5;chr5;chr5;chr5;chr5;chr5;chr5;chr5;chr5;chr5;chr5;chr5;chr5;chr5;chr5;chr5;chr5;chr5;chr5;chr5;chr5;chr5;chr5;chr5;chr5;chr5;chr5;chr5;chr5;chr5;chr5;chr5;chr5;chr5;chr5;chr5;chr5;chr5;chr5;chr5;chr5;chr5;chr5;chr5;chr5;chr5;chr5;chr5;chr5	8798147;8798153;8798186;8798736;8798736;8798736;8805433;8805433;8805433;8806008;8806008;8806008;8810558;8812655;8812655;8812655;8813574;8813574;8813574;8814723;8814723;8821272;8821272;8823932;8823932;8824187;8824187;8824473;8824473;8824689;8824689;8825113;8825113;8825290;8825551;8825551;8827326;8827326;8827326;8827703;8827703;8827703;8828823;8828823;8832194;8832194;8835028;8835028;8837591;8837591…	8798289;8798289;8798289;8798806;8798806;8798806;8805481;8805481;8805481;8806170;8806170;8806170;8810615;8812846;8812846;8812846;8813745;8813651;8813745;8814847;8814847;8821443;8821443;8824045;8824045;8824297;8824297;8824598;8824598;8824892;8824892;8825283;8825283;8825712;8825712;8825712;8827499;8827499;8827499;8827759;8827849;8827849;8828930;8828930;8832271;8832271;8835111;8835111;8837794;8837794…	+;+;+;+;+;+;+;+;+;+;+;+;+;+;+;+;+;+;+;+;+;+;+;+;+;+;+;+;+;+;+;+;+;+;+;+;+;+;+;+;+;+;+;+;+;+;+;+;+;+;+;+;+;+;+;+;+;+;+;+;+;+;+;+;+;+;+;+;+;+;+;+	7990	ATP-binding cassette, sub-family B (MDR/TAP), member 1B	GO:0002481 antigen processing and presentation of exogenous protein antigen via MHC class Ib, TAP-dependent// GO:0002485 antigen processing and presentation of endogenous peptide antigen via MHC class I via ER pathway, TAP-dependent// GO:0002489 antigen processing and presentation of endogenous peptide antigen via MHC class Ib via ER pathway, TAP-dependent// GO:0002591 positive regulation of anti…	GO:0000139 Golgi membrane// GO:0005739 mitochondrion// GO:0005886 plasma membrane// GO:0016020 membrane// GO:0016021 integral component of membrane// GO:0016324 apical plasma membrane// GO:0046581 intercellular canaliculus	GO:0000166 nucleotide binding// GO:0005215 transporter activity// GO:0005524 ATP binding// GO:0008559 xenobiotic-transporting ATPase activity// GO:0015238 drug transmembrane transporter activity// GO:0016787 hydrolase activity// GO:0016887 ATPase activity// GO:0042626 ATPase activity, coupled to transmembrane movement of substances	02010:ABC transporters//04976:Bile secretion	1.13693	0.185138	0.108444	0.364782	1.10831	0.148362	0.17844	0.621876	2.14627	2.30266	2.15393	2.32612	2.10283	2.27108	2.53306	2.16104
																							Abcb4	chr5;chr5;chr5;chr5;chr5;chr5;chr5;chr5;chr5;chr5;chr5;chr5;chr5;chr5;chr5;chr5;chr5;chr5;chr5;chr5;chr5;chr5;chr5;chr5;chr5;chr5;chr5;chr5;chr5;chr5;chr5;chr5;chr5;chr5;chr5;chr5;chr5;chr5;chr5;chr5;chr5;chr5;chr5;chr5;chr5;chr5;chr5;chr5;chr5;chr5;chr5;chr5;chr5	8893717;8893721;8893949;8894088;8896573;8896573;8896573;8899568;8899568;8899568;8905975;8905975;8907208;8907208;8909102;8909102;8910619;8910619;8914956;8914956;8918659;8918659;8920020;8920020;8920335;8920335;8927771;8927771;8928407;8928407;8928726;8930742;8930742;8934156;8934156;8935176;8935176;8936785;8936785;8938579;8938579;8939834;8939834;8940911;8940911;8946019;8947297;8949949;8950660;8955389…	8893907;8893907;8894164;8894164;8896627;8896627;8896627;8901304;8899718;8899718;8906032;8906032;8907399;8907399;8909273;8909273;8910743;8910743;8915127;8915127;8918772;8918772;8920130;8920130;8920460;8920460;8927974;8927974;8928577;8928577;8932044;8930903;8930903;8934326;8934326;8935322;8935322;8936889;8936889;8938656;8938656;8939917;8939917;8941087;8941114;8946119;8947437;8950105;8950857;8955595…	+;+;+;+;+;+;+;+;+;+;+;+;+;+;+;+;+;+;+;+;+;+;+;+;+;+;+;+;+;+;+;+;+;+;+;+;+;+;+;+;+;+;+;+;+;+;+;+;+;+;+;+;+	9383	ATP-binding cassette, sub-family B (MDR/TAP), member 4	GO:0002481 antigen processing and presentation of exogenous protein antigen via MHC class Ib, TAP-dependent// GO:0002485 antigen processing and presentation of endogenous peptide antigen via MHC class I via ER pathway, TAP-dependent// GO:0002489 antigen processing and presentation of endogenous peptide antigen via MHC class Ib via ER pathway, TAP-dependent// GO:0002591 positive regulation of anti…	GO:0000139 Golgi membrane// GO:0005737 cytoplasm// GO:0005886 plasma membrane// GO:0016020 membrane// GO:0016021 integral component of membrane// GO:0016324 apical plasma membrane// GO:0031410 cytoplasmic vesicle// GO:0046581 intercellular canaliculus// GO:0070062 extracellular exosome	GO:0000166 nucleotide binding// GO:0005524 ATP binding// GO:0008525 phosphatidylcholine transporter activity// GO:0008559 xenobiotic-transporting ATPase activity// GO:0016787 hydrolase activity// GO:0016887 ATPase activity// GO:0042626 ATPase activity, coupled to transmembrane movement of substances// GO:0090554 phosphatidylcholine-translocating ATPase activity	02010:ABC transporters//04976:Bile secretion	1.02751	0.0391592	0.638464	0.842685	1.04781	0.0673728	0.392208	0.783542	3.30981	3.44023	3.37128	3.34914	3.29064	3.19633	3.7875	3.29375
																							Abcb6	chr1;chr1;chr1;chr1;chr1;chr1;chr1;chr1;chr1;chr1;chr1;chr1;chr1;chr1;chr1;chr1;chr1;chr1;chr1;chr1;chr1;chr1;chr1;chr1;chr1;chr1;chr1;chr1;chr1;chr1;chr1;chr1;chr1;chr1;chr1;chr1;chr1;chr1;chr1;chr1;chr1;chr1;chr1;chr1;chr1;chr1;chr1;chr1;chr1;chr1;chr1;chr1;chr1;chr1;chr1;chr1	75171717;75171719;75171758;75172114;75172114;75172114;75172266;75172266;75172266;75172555;75172555;75172720;75172791;75172791;75173545;75173862;75174139;75174139;75174326;75174326;75174326;75174478;75174478;75174702;75174702;75174702;75174973;75174973;75175508;75175508;75175508;75175552;75176090;75176090;75176090;75176090;75177303;75177303;75177303;75177303;75177665;75177665;75177665;75177665;751…	75171988;75171988;75171988;75172182;75172182;75172182;75172302;75172360;75172360;75173919;75172667;75174224;75172869;75172965;75173649;75173919;75174224;75174224;75174554;75174389;75174389;75174554;75174554;75175038;75174827;75174827;75175038;75175038;75175617;75175617;75175617;75175617;75176211;75176211;75176211;75176211;75177486;75177486;75177486;75177486;75178102;75177766;75177766;75177766;751…	-;-;-;-;-;-;-;-;-;-;-;-;-;-;-;-;-;-;-;-;-;-;-;-;-;-;-;-;-;-;-;-;-;-;-;-;-;-;-;-;-;-;-;-;-;-;-;-;-;-;-;-;-;-;-;-	5315	ATP-binding cassette, sub-family B (MDR/TAP), member 6	GO:0006779 porphyrin-containing compound biosynthetic process// GO:0006810 transport// GO:0006879 cellular iron ion homeostasis// GO:0007420 brain development// GO:0015886 heme transport// GO:0043588 skin development// GO:0055085 transmembrane transport	GO:0005739 mitochondrion// GO:0005740 mitochondrial envelope// GO:0005741 mitochondrial outer membrane// GO:0005743 mitochondrial inner membrane// GO:0005768 endosome// GO:0005783 endoplasmic reticulum// GO:0005794 Golgi apparatus// GO:0005886 plasma membrane// GO:0016020 membrane// GO:0016021 integral component of membrane// GO:0031307 integral component of mitochondrial outer membrane// GO:0070…	GO:0000166 nucleotide binding// GO:0005524 ATP binding// GO:0015439 heme-transporting ATPase activity// GO:0015562 efflux transmembrane transporter activity// GO:0016887 ATPase activity// GO:0020037 heme binding// GO:0042626 ATPase activity, coupled to transmembrane movement of substances	02010:ABC transporters	1.00751	0.0107923	0.880146	0.957285	-1.16535	-0.220759	0.00420997	0.19066	2.65427	2.43431	2.65436	2.66613	2.53623	2.70117	2.64723	2.51534
																							Abcb7	chrX;chrX;chrX;chrX;chrX;chrX;chrX;chrX;chrX;chrX;chrX;chrX;chrX;chrX;chrX;chrX;chrX;chrX;chrX	104280657;104291123;104294468;104295831;104299769;104300050;104300771;104301794;104302952;104303129;104304132;104305270;104323334;104342266;104342494;104344925;104344925;104413657;104413657	104284258;104291230;104294571;104296002;104299898;104300213;104300928;104301968;104303039;104303217;104304400;104305402;104323453;104342580;104342580;104345002;104345002;104413856;104413846	-;-;-;-;-;-;-;-;-;-;-;-;-;-;-;-;-;-;-	5905	ATP-binding cassette, sub-family B (MDR/TAP), member 7	GO:0006810 transport// GO:0006879 cellular iron ion homeostasis// GO:0055085 transmembrane transport	GO:0005739 mitochondrion// GO:0005743 mitochondrial inner membrane// GO:0016020 membrane// GO:0016021 integral component of membrane	GO:0000166 nucleotide binding// GO:0005524 ATP binding// GO:0016887 ATPase activity// GO:0042626 ATPase activity, coupled to transmembrane movement of substances	02010:ABC transporters	1.1094	0.149775	0.00673155	0.0859513	1.10053	0.138199	0.00805553	0.235031	5.46939	5.69224	5.55397	5.61866	5.50541	5.44784	5.7076	5.64207
																							Abcb8	chr5;chr5;chr5;chr5;chr5;chr5;chr5;chr5;chr5;chr5;chr5;chr5;chr5;chr5;chr5;chr5;chr5;chr5;chr5;chr5;chr5;chr5;chr5;chr5;chr5;chr5;chr5;chr5;chr5;chr5;chr5;chr5;chr5;chr5;chr5;chr5;chr5;chr5;chr5;chr5;chr5;chr5;chr5;chr5;chr5;chr5;chr5;chr5;chr5;chr5;chr5;chr5;chr5;chr5;chr5;chr5;chr5;chr5;chr5;chr5;chr5;chr5;chr5	24393663;24393676;24394104;24394155;24394156;24394396;24394408;24399913;24399913;24399913;24399913;24399913;24400525;24400525;24400525;24400598;24400757;24400757;24400757;24400975;24400975;24400975;24401763;24401763;24401763;24402045;24402045;24402045;24402242;24402242;24402242;24402254;24403073;24403073;24403073;24403073;24403628;24405815;24405815;24405815;24405815;24406118;24406118;24406118;244…	24393702;24393702;24394583;24394583;24394583;24394583;24394583;24400665;24400222;24400222;24400222;24400222;24400680;24400680;24400680;24400680;24400851;24400851;24400851;24401080;24401080;24401080;24401924;24401924;24401924;24402130;24402130;24402130;24402339;24402339;24402339;24402339;24403178;24403178;24403178;24403178;24403977;24405848;24406254;24405848;24405848;24406254;24406254;24406254;244…	+;+;+;+;+;+;+;+;+;+;+;+;+;+;+;+;+;+;+;+;+;+;+;+;+;+;+;+;+;+;+;+;+;+;+;+;+;+;+;+;+;+;+;+;+;+;+;+;+;+;+;+;+;+;+;+;+;+;+;+;+;+;+	4739	ATP-binding cassette, sub-family B (MDR/TAP), member 8	GO:0006810 transport// GO:0055085 transmembrane transport	GO:0005634 nucleus// GO:0005730 nucleolus// GO:0005739 mitochondrion// GO:0005743 mitochondrial inner membrane// GO:0016020 membrane// GO:0016021 integral component of membrane	GO:0000166 nucleotide binding// GO:0005524 ATP binding// GO:0016887 ATPase activity// GO:0042626 ATPase activity, coupled to transmembrane movement of substances	02010:ABC transporters	-1.05305	-0.0745721	0.0523037	0.252864	1.01771	0.0253235	0.478798	0.830505	5.62608	5.55875	5.5333	5.55218	5.69018	5.67785	5.62939	5.51172
																							Abcb9	chr5;chr5;chr5;chr5;chr5;chr5;chr5;chr5;chr5;chr5;chr5;chr5;chr5;chr5;chr5;chr5;chr5;chr5;chr5;chr5;chr5;chr5;chr5;chr5;chr5;chr5;chr5;chr5;chr5;chr5;chr5;chr5;chr5;chr5;chr5;chr5;chr5;chr5;chr5;chr5;chr5;chr5	124061530;124062423;124071707;124071711;124071711;124071823;124073594;124073594;124073594;124073594;124076022;124076022;124076022;124076022;124076119;124077120;124077120;124077120;124078785;124078785;124078785;124078785;124078785;124079756;124080033;124080033;124080033;124081940;124081940;124081940;124083052;124083052;124083052;124083606;124083606;124083606;124087935;124089588;124089588;124089588…	124062923;124062563;124071847;124071847;124071847;124071847;124073753;124073753;124073753;124073753;124076195;124076195;124076195;124076195;124076165;124077308;124077308;124077308;124078913;124078913;124078913;124079131;124078913;124079820;124080230;124080230;124080230;124082145;124082024;124082145;124083168;124083168;124083182;124083720;124083720;124083720;124090262;124090262;124090262;124090262…	-;-;-;-;-;-;-;-;-;-;-;-;-;-;-;-;-;-;-;-;-;-;-;-;-;-;-;-;-;-;-;-;-;-;-;-;-;-;-;-;-;-	5601	ATP-binding cassette, sub-family B (MDR/TAP), member 9	GO:0002481 antigen processing and presentation of exogenous protein antigen via MHC class Ib, TAP-dependent// GO:0002485 antigen processing and presentation of endogenous peptide antigen via MHC class I via ER pathway, TAP-dependent// GO:0002489 antigen processing and presentation of endogenous peptide antigen via MHC class Ib via ER pathway, TAP-dependent// GO:0002591 positive regulation of anti…	GO:0005764 lysosome// GO:0005765 lysosomal membrane// GO:0005789 endoplasmic reticulum membrane// GO:0016020 membrane// GO:0016021 integral component of membrane// GO:0030176 integral component of endoplasmic reticulum membrane	GO:0000166 nucleotide binding// GO:0005524 ATP binding// GO:0015440 peptide-transporting ATPase activity// GO:0016887 ATPase activity// GO:0022891 substrate-specific transmembrane transporter activity// GO:0042626 ATPase activity, coupled to transmembrane movement of substances// GO:0042803 protein homodimerization activity	02010:ABC transporters//04142:Lysosome	-1.10786	-0.147775	0.00908402	0.0991137	-1.01527	-0.0218624	0.668843	0.909464	5.38777	5.24557	5.26794	5.24073	5.44605	5.29665	5.08212	5.19745
																							Abcc1	chr16;chr16;chr16;chr16;chr16;chr16;chr16;chr16;chr16;chr16;chr16;chr16;chr16;chr16;chr16;chr16;chr16;chr16;chr16;chr16;chr16;chr16;chr16;chr16;chr16;chr16;chr16;chr16;chr16;chr16;chr16;chr16;chr16;chr16;chr16;chr16;chr16;chr16;chr16;chr16;chr16;chr16;chr16;chr16;chr16;chr16;chr16;chr16;chr16;chr16;chr16;chr16;chr16;chr16;chr16;chr16;chr16;chr16;chr16;chr16;chr16;chr16;chr16;chr16;chr16;chr16;chr…	14361558;14361558;14361558;14361560;14361567;14361576;14361581;14365762;14389807;14389807;14389807;14389807;14389807;14389807;14389807;14390284;14391318;14391318;14391318;14391318;14391318;14391318;14391318;14393953;14393953;14393953;14393953;14393953;14393953;14393953;14394195;14396351;14396351;14396351;14396351;14396351;14402360;14403990;14403990;14403990;14403990;14403990;14405014;14405014;144…	14361643;14361643;14361643;14361643;14364369;14361643;14361643;14365848;14389983;14389983;14389983;14389983;14389983;14389983;14389983;14390322;14391443;14391443;14391443;14391443;14391443;14391443;14391443;14394090;14394090;14394090;14394090;14394090;14394090;14394090;14394327;14396405;14396476;14396476;14396476;14396476;14405145;14404051;14404051;14404051;14404051;14404051;14405061;14405145;144…	+;+;+;+;+;+;+;+;+;+;+;+;+;+;+;+;+;+;+;+;+;+;+;+;+;+;+;+;+;+;+;+;+;+;+;+;+;+;+;+;+;+;+;+;+;+;+;+;+;+;+;+;+;+;+;+;+;+;+;+;+;+;+;+;+;+;+;+;+;+;+;+;+;+;+;+;+;+;+;+;+;+;+;+;+;+;+;+;+;+;+;+;+;+;+;+;+;+;+;+;+;+;+;+;+;+;+;+;+;+;+;+;+;+;+;+;+;+;+;+;+;+;+;+;+;+;+;+	15092	ATP-binding cassette, sub-family C (CFTR/MRP), member 1	GO:0006810 transport// GO:0006855 drug transmembrane transport// GO:0006979 response to oxidative stress// GO:0015911 plasma membrane long-chain fatty acid transport// GO:0030335 positive regulation of cell migration// GO:0033700 phospholipid efflux// GO:0034775 glutathione transmembrane transport// GO:0042493 response to drug// GO:0042908 xenobiotic transport// GO:0043215 daunorubicin transport/…	GO:0005737 cytoplasm// GO:0005886 plasma membrane// GO:0005887 integral component of plasma membrane// GO:0016020 membrane// GO:0016021 integral component of membrane// GO:0016323 basolateral plasma membrane// GO:0070062 extracellular exosome	GO:0000166 nucleotide binding// GO:0005215 transporter activity// GO:0005324 long-chain fatty acid transporter activity// GO:0005524 ATP binding// GO:0008559 xenobiotic-transporting ATPase activity// GO:0015238 drug transmembrane transporter activity// GO:0015431 glutathione S-conjugate-exporting ATPase activity// GO:0015562 efflux transmembrane transporter activity// GO:0016787 hydrolase activit…	02010:ABC transporters//04977:Vitamin digestion and absorption	-1.0308	-0.0437658	0.391676	0.684073	-1.02834	-0.0403167	0.407218	0.792043	4.3597	4.34315	4.38305	4.31684	4.42756	4.41412	4.38454	4.42209
																							Abcc10	chr17;chr17;chr17;chr17;chr17;chr17;chr17;chr17;chr17;chr17;chr17;chr17;chr17;chr17;chr17;chr17;chr17;chr17;chr17;chr17;chr17;chr17;chr17;chr17;chr17;chr17;chr17;chr17;chr17;chr17;chr17;chr17;chr17;chr17;chr17;chr17;chr17;chr17;chr17;chr17;chr17;chr17;chr17;chr17;chr17;chr17;chr17;chr17;chr17;chr17;chr17;chr17;chr17;chr17;chr17;chr17;chr17;chr17;chr17;chr17;chr17;chr17;chr17;chr17;chr17;chr17;chr…	46303221;46303230;46303233;46303421;46303913;46303913;46303913;46303913;46304157;46304157;46304157;46304330;46304330;46305401;46305401;46305401;46305961;46305961;46305961;46306549;46306549;46306549;46306957;46306957;46306957;46310038;46310038;46310038;46310377;46310377;46310377;46310377;46312290;46312290;46312290;46312290;46312835;46312835;46312835;46312835;46313631;46313631;46313631;46313631;463…	46303652;46303652;46303652;46303652;46304025;46304025;46303983;46304025;46304254;46304475;46304254;46304475;46304475;46305666;46305666;46305666;46306121;46306121;46306121;46306718;46306718;46306718;46307300;46307300;46307300;46310233;46310233;46310233;46310530;46310530;46310530;46310530;46312487;46312487;46312487;46312487;46312912;46312912;46312912;46312912;46313820;46313820;46314051;46313820;463…	-;-;-;-;-;-;-;-;-;-;-;-;-;-;-;-;-;-;-;-;-;-;-;-;-;-;-;-;-;-;-;-;-;-;-;-;-;-;-;-;-;-;-;-;-;-;-;-;-;-;-;-;-;-;-;-;-;-;-;-;-;-;-;-;-;-;-;-;-;-;-;-;-;-;-;-;-;-;-;-;-;-;-	6856	ATP-binding cassette, sub-family C (CFTR/MRP), member 10	GO:0006810 transport// GO:0055085 transmembrane transport	GO:0005765 lysosomal membrane// GO:0005886 plasma membrane// GO:0016020 membrane// GO:0016021 integral component of membrane	GO:0000166 nucleotide binding// GO:0005524 ATP binding// GO:0016887 ATPase activity// GO:0042626 ATPase activity, coupled to transmembrane movement of substances	02010:ABC transporters	-1.22002	-0.286905	0.00277086	0.0540926	-1.13697	-0.185188	0.0388472	0.396406	4.26865	3.92653	4.11173	3.98222	4.35839	4.09941	3.91342	3.55132
																							Abcc12	chr8;chr8;chr8;chr8;chr8;chr8;chr8;chr8;chr8;chr8;chr8;chr8;chr8;chr8;chr8;chr8;chr8;chr8;chr8;chr8;chr8;chr8;chr8;chr8;chr8;chr8;chr8;chr8;chr8;chr8;chr8;chr8;chr8;chr8;chr8;chr8;chr8;chr8;chr8;chr8;chr8;chr8;chr8;chr8;chr8;chr8;chr8;chr8;chr8;chr8;chr8;chr8;chr8;chr8;chr8;chr8;chr8;chr8;chr8;chr8;chr8;chr8;chr8;chr8;chr8;chr8;chr8;chr8;chr8;chr8;chr8;chr8;chr8;chr8;chr8;chr8;chr8;chr8;chr8;chr8…	86482260;86489443;86504336;86504579;86504583;86504841;86504841;86504841;86505111;86505414;86505414;86505414;86505414;86505414;86505414;86506823;86506823;86506823;86506823;86506823;86506823;86507898;86507898;86507898;86507898;86507898;86507898;86509081;86509081;86509081;86509081;86509091;86509091;86509688;86509688;86509688;86509688;86509688;86509688;86512274;86512274;86512274;86512274;86512274;865…	86482650;86489744;86504509;86505304;86505304;86505304;86505304;86505304;86505304;86505578;86505578;86505578;86505578;86505578;86505578;86506936;86506936;86506936;86506936;86506936;86506936;86507976;86507976;86507976;86507976;86507976;86507976;86509240;86509240;86509240;86509240;86509240;86509240;86509877;86509877;86509877;86509877;86509877;86509877;86512363;86512363;86512363;86512363;86512363;865…	-;-;-;-;-;-;-;-;-;-;-;-;-;-;-;-;-;-;-;-;-;-;-;-;-;-;-;-;-;-;-;-;-;-;-;-;-;-;-;-;-;-;-;-;-;-;-;-;-;-;-;-;-;-;-;-;-;-;-;-;-;-;-;-;-;-;-;-;-;-;-;-;-;-;-;-;-;-;-;-;-;-;-;-;-;-;-;-;-;-;-;-;-;-;-;-;-;-;-;-;-;-;-;-;-;-;-;-;-;-;-;-;-;-;-;-;-;-;-;-;-;-;-;-;-;-;-;-	6651	ATP-binding cassette, sub-family C (CFTR/MRP), member 12	GO:0006810 transport// GO:0055085 transmembrane transport	GO:0005739 mitochondrion// GO:0016020 membrane// GO:0016021 integral component of membrane	GO:0000166 nucleotide binding// GO:0005524 ATP binding// GO:0016887 ATPase activity// GO:0042626 ATPase activity, coupled to transmembrane movement of substances	02010:ABC transporters	1.31174	0.391477	0.181993	0.471207	1.23206	0.301076	0.318117	0.738877	-0.678065	-0.554989	-0.862783	-0.272261	-0.410762	-1.94331	-0.575161	-0.92738
																							Abcc2	chr19;chr19;chr19;chr19;chr19;chr19;chr19;chr19;chr19;chr19;chr19;chr19;chr19;chr19;chr19;chr19;chr19;chr19;chr19;chr19;chr19;chr19;chr19;chr19;chr19;chr19;chr19;chr19;chr19;chr19;chr19;chr19;chr19;chr19;chr19;chr19;chr19;chr19;chr19;chr19;chr19;chr19;chr19	43782192;43782326;43784183;43784183;43796452;43797986;43798061;43798407;43798407;43799090;43799090;43800537;43800537;43803643;43804936;43807010;43808650;43810471;43810522;43811116;43811116;43812431;43812431;43813190;43813190;43814688;43816797;43818014;43819355;43821619;43822007;43822975;43823338;43825835;43826584;43827881;43829812;43830411;43832045;43833865;43836584;43837428;43838803	43782433;43782433;43784640;43784356;43796577;43798195;43798195;43798514;43798514;43799145;43799145;43800769;43800768;43803806;43805113;43807264;43808715;43810608;43810608;43811262;43811262;43812515;43812515;43813401;43813256;43814814;43816973;43818181;43819535;43821745;43822142;43823194;43823492;43825990;43826783;43828007;43829913;43830554;43832203;43834031;43836778;43840740;43840728	+;+;+;+;+;+;+;+;+;+;+;+;+;+;+;+;+;+;+;+;+;+;+;+;+;+;+;+;+;+;+;+;+;+;+;+;+;+;+;+;+;+;+	8532	ATP-binding cassette, sub-family C (CFTR/MRP), member 2	GO:0006855 drug transmembrane transport// GO:0015694 mercury ion transport// GO:0015722 canalicular bile acid transport// GO:0015732 prostaglandin transport// GO:0016999 antibiotic metabolic process// GO:0030644 cellular chloride ion homeostasis// GO:0042493 response to drug// GO:0043627 response to estrogen// GO:0070327 thyroid hormone transport// GO:1901086 benzylpenicillin metabolic process	GO:0005887 integral component of plasma membrane// GO:0009986 cell surface// GO:0016020 membrane// GO:0016324 apical plasma membrane// GO:0031526 brush border membrane// GO:0046581 intercellular canaliculus	GO:0005515 protein binding// GO:0019904 protein domain specific binding	02010:ABC transporters//04976:Bile secretion	-1.79278	-0.842197	0.0694785	0.292881	1.19502	0.25703	0.510753	0.84588	-1.80772	-1.78932	-2.05582	-2.64351	-1.85843	-2.27801	-0.854131	-2.32195
																							Abcc3	chr11;chr11;chr11;chr11;chr11;chr11;chr11;chr11;chr11;chr11;chr11;chr11;chr11;chr11;chr11;chr11;chr11;chr11;chr11;chr11;chr11;chr11;chr11;chr11;chr11;chr11;chr11;chr11;chr11;chr11;chr11;chr11;chr11;chr11;chr11;chr11;chr11;chr11;chr11;chr11;chr11;chr11;chr11;chr11;chr11;chr11;chr11;chr11;chr11;chr11;chr11;chr11;chr11;chr11;chr11;chr11;chr11;chr11;chr11;chr11;chr11;chr11;chr11;chr11;chr11;chr11;chr…	94343295;94343298;94343655;94345947;94345947;94345947;94350936;94350936;94350936;94351799;94351799;94352080;94352080;94355013;94355013;94356973;94356973;94357207;94357207;94358752;94358752;94359241;94359241;94359527;94359527;94359829;94359829;94361172;94361172;94361650;94361650;94363433;94363433;94363697;94363697;94364042;94364042;94364210;94364352;94364352;94364773;94364773;94364773;94364855;943…	94343775;94343775;94343775;94346141;94346141;94346141;94351186;94351102;94351102;94351957;94351957;94352226;94352226;94355114;94355114;94357099;94357099;94357406;94357406;94359062;94359062;94359448;94359448;94359674;94359674;94359940;94359943;94361349;94361349;94361817;94361817;94363609;94363609;94363823;94363823;94364108;94364108;94364439;94364439;94364439;94364919;94364919;94364919;94365229;943…	-;-;-;-;-;-;-;-;-;-;-;-;-;-;-;-;-;-;-;-;-;-;-;-;-;-;-;-;-;-;-;-;-;-;-;-;-;-;-;-;-;-;-;-;-;-;-;-;-;-;-;-;-;-;-;-;-;-;-;-;-;-;-;-;-;-;-;-;-;-;-;-;-;-;-;-;-;-;-;-;-;-;-;-;-	5698	ATP-binding cassette, sub-family C (CFTR/MRP), member 3	GO:0006810 transport// GO:0006855 drug transmembrane transport// GO:0015722 canalicular bile acid transport// GO:0015893 drug transport// GO:0055085 transmembrane transport	GO:0005887 integral component of plasma membrane// GO:0016020 membrane// GO:0016021 integral component of membrane// GO:0016323 basolateral plasma membrane	GO:0000166 nucleotide binding// GO:0005215 transporter activity// GO:0005524 ATP binding// GO:0008559 xenobiotic-transporting ATPase activity// GO:0015238 drug transmembrane transporter activity// GO:0015432 bile acid-exporting ATPase activity// GO:0016887 ATPase activity// GO:0042626 ATPase activity, coupled to transmembrane movement of substances	02010:ABC transporters//04976:Bile secretion	1.09336	0.12877	0.309779	0.612106	-1.03848	-0.0544774	0.629179	0.894468	1.66018	1.93695	1.99204	1.78231	1.78933	1.52669	1.81413	2.03876
																							Abcc4	chr14;chr14;chr14;chr14;chr14;chr14;chr14;chr14;chr14;chr14;chr14;chr14;chr14;chr14;chr14;chr14;chr14;chr14;chr14;chr14;chr14;chr14;chr14;chr14;chr14;chr14;chr14;chr14;chr14;chr14;chr14;chr14;chr14;chr14;chr14;chr14;chr14;chr14;chr14;chr14;chr14;chr14;chr14;chr14;chr14;chr14;chr14;chr14;chr14;chr14;chr14;chr14;chr14;chr14;chr14;chr14;chr14;chr14;chr14;chr14;chr14;chr14;chr14;chr14;chr14;chr14;chr…	118482692;118482692;118483811;118484333;118490499;118490499;118490499;118490499;118499966;118499966;118499966;118499966;118500708;118500708;118500708;118500708;118507593;118507593;118507593;118507593;118516433;118516433;118516433;118516433;118526212;118526212;118526212;118526212;118527758;118527951;118527951;118527951;118527951;118528823;118528967;118528967;118528967;118528967;118528967;118529858…	118484440;118484440;118484440;118484440;118490633;118490633;118490633;118490633;118500071;118500071;118500071;118500071;118500880;118500880;118500880;118500880;118507682;118507682;118507682;118507682;118516588;118516588;118516588;118516588;118526403;118526403;118526403;118526403;118528051;118528051;118528051;118528051;118528051;118529077;118529077;118529077;118529077;118529077;118529077;118529977…	-;-;-;-;-;-;-;-;-;-;-;-;-;-;-;-;-;-;-;-;-;-;-;-;-;-;-;-;-;-;-;-;-;-;-;-;-;-;-;-;-;-;-;-;-;-;-;-;-;-;-;-;-;-;-;-;-;-;-;-;-;-;-;-;-;-;-;-;-;-;-;-;-;-;-;-;-;-;-;-;-;-;-;-;-;-;-;-;-;-;-;-;-;-;-;-;-;-;-;-;-;-;-;-;-;-;-;-;-;-;-;-;-;-;-;-;-;-;-;-;-;-;-;-;-;-;-;-	6389	ATP-binding cassette, sub-family C (CFTR/MRP), member 4	GO:0006855 drug transmembrane transport// GO:0032310 prostaglandin secretion// GO:0042384 cilium assembly// GO:0048661 positive regulation of smooth muscle cell proliferation	GO:0005886 plasma membrane// GO:0016020 membrane// GO:0016323 basolateral plasma membrane// GO:0031088 platelet dense granule membrane	GO:0015132 prostaglandin transmembrane transporter activity// GO:0015238 drug transmembrane transporter activity	02010:ABC transporters//04976:Bile secretion	-1.0071	-0.0102019	0.898729	0.96427	-1.06495	-0.0907825	0.227788	0.66895	3.10232	3.18194	3.27292	3.09238	3.19805	2.89796	3.11893	3.01848
																							Abcc5	chr16;chr16;chr16;chr16;chr16;chr16;chr16;chr16;chr16;chr16;chr16;chr16;chr16;chr16;chr16;chr16;chr16;chr16;chr16;chr16;chr16;chr16;chr16;chr16;chr16;chr16;chr16;chr16;chr16;chr16;chr16;chr16;chr16;chr16;chr16;chr16;chr16;chr16;chr16;chr16;chr16;chr16;chr16;chr16;chr16;chr16;chr16;chr16;chr16;chr16;chr16;chr16;chr16;chr16;chr16;chr16;chr16;chr16;chr16;chr16;chr16;chr16;chr16;chr16;chr16;chr16;chr…	20331303;20331306;20331308;20332266;20333586;20333586;20333586;20335106;20335106;20335106;20338876;20338876;20338876;20338929;20344635;20344635;20344635;20344683;20357369;20357369;20357369;20357369;20357369;20362182;20362182;20362182;20362182;20362182;20363975;20363975;20363975;20363975;20363975;20365605;20365605;20365605;20365813;20365813;20365813;20368042;20368042;20368042;20368424;20368424;203…	20332705;20331888;20332705;20332705;20333750;20333750;20333750;20335219;20335219;20335219;20338954;20338954;20338954;20338954;20344794;20344794;20344794;20344794;20357558;20357558;20357558;20357558;20357558;20362271;20362271;20362271;20362271;20362271;20364006;20364200;20364161;20364161;20364161;20365733;20365733;20365733;20365966;20365966;20365966;20368171;20368171;20368171;20368570;20368570;203…	-;-;-;-;-;-;-;-;-;-;-;-;-;-;-;-;-;-;-;-;-;-;-;-;-;-;-;-;-;-;-;-;-;-;-;-;-;-;-;-;-;-;-;-;-;-;-;-;-;-;-;-;-;-;-;-;-;-;-;-;-;-;-;-;-;-;-;-;-;-;-;-;-;-;-;-;-;-;-;-;-;-;-;-;-;-;-;-;-;-;-;-;-;-;-;-;-;-;-;-;-;-;-;-;-;-;-;-;-;-;-;-;-;-;-;-;-;-;-;-;-;-;-;-;-;-;-;-	10592	ATP-binding cassette, sub-family C (CFTR/MRP), member 5	GO:0006810 transport// GO:0015711 organic anion transport// GO:0055085 transmembrane transport	GO:0016020 membrane// GO:0016021 integral component of membrane// GO:0048471 perinuclear region of cytoplasm	GO:0000166 nucleotide binding// GO:0005524 ATP binding// GO:0008514 organic anion transmembrane transporter activity// GO:0016887 ATPase activity// GO:0042626 ATPase activity, coupled to transmembrane movement of substances	02010:ABC transporters	-1.00392	-0.00564003	0.910986	0.96795	-1.0337	-0.0478178	0.323963	0.74324	8.18688	8.21436	8.26217	8.18097	8.15271	8.23667	8.38728	8.07236
																							Abcc6	chr7;chr7;chr7;chr7;chr7;chr7;chr7;chr7;chr7;chr7;chr7;chr7;chr7;chr7;chr7;chr7;chr7;chr7;chr7;chr7;chr7;chr7;chr7;chr7;chr7;chr7;chr7;chr7;chr7;chr7;chr7;chr7;chr7;chr7;chr7;chr7;chr7;chr7;chr7;chr7;chr7;chr7;chr7	45967555;45967559;45973225;45976380;45976896;45977244;45977244;45977244;45979628;45979628;45979876;45979876;45980968;45982131;45983305;45985061;45986331;45989538;45990288;45992308;45995181;45996655;45996677;45996913;45998650;45998650;45999003;46000998;46000998;46002578;46005120;46005437;46008786;46012494;46014069;46015414;46016383;46017474;46018565;46020138;46020541;46028988;46030228	45967720;45967720;45973319;45976944;45976944;45977438;45977686;45977438;45979794;45979794;45980034;45980006;45981114;45982232;45983431;45985260;45986641;45989745;45990414;45992383;45995340;45996822;45996822;45996974;45999129;45998826;45999129;46001069;46001070;46002665;46005266;46005640;46008878;46012655;46014246;46015593;46016514;46017535;46018690;46020266;46020666;46029170;46030302	-;-;-;-;-;-;-;-;-;-;-;-;-;-;-;-;-;-;-;-;-;-;-;-;-;-;-;-;-;-;-;-;-;-;-;-;-;-;-;-;-;-;-	5721	ATP-binding cassette, sub-family C (CFTR/MRP), member 6	GO:0006810 transport// GO:0055085 transmembrane transport	GO:0005634 nucleus// GO:0005886 plasma membrane// GO:0016020 membrane// GO:0016021 integral component of membrane// GO:0016324 apical plasma membrane// GO:0016328 lateral plasma membrane	GO:0000166 nucleotide binding// GO:0005524 ATP binding// GO:0016887 ATPase activity// GO:0042626 ATPase activity, coupled to transmembrane movement of substances	02010:ABC transporters	-1.45246	-0.538497	0.0413861	0.22474	1.10489	0.143899	0.537417	0.856392	0.108039	0.0193097	-0.122067	-0.417687	0.104689	0.0081309	0.159054	-0.243561
																							Abcc8	chr7;chr7;chr7;chr7;chr7;chr7;chr7;chr7;chr7;chr7;chr7;chr7;chr7;chr7;chr7;chr7;chr7;chr7;chr7;chr7;chr7;chr7;chr7;chr7;chr7;chr7;chr7;chr7;chr7;chr7;chr7;chr7;chr7;chr7;chr7;chr7;chr7;chr7;chr7;chr7;chr7;chr7;chr7;chr7;chr7;chr7;chr7;chr7;chr7;chr7;chr7;chr7;chr7;chr7;chr7;chr7;chr7;chr7;chr7;chr7;chr7;chr7;chr7;chr7;chr7;chr7;chr7;chr7;chr7;chr7;chr7;chr7;chr7;chr7;chr7;chr7;chr7;chr7;chr7;chr7…	46104523;46104529;46104529;46104530;46104582;46104901;46105464;46105464;46105464;46105464;46105809;46105809;46105809;46105809;46105809;46106585;46106585;46106585;46106952;46106952;46106952;46107238;46107238;46107238;46108084;46108084;46108315;46108315;46108315;46108753;46108753;46109541;46109541;46113065;46113065;46113065;46114942;46114942;46114942;46115774;46115774;46115774;46115957;46116906;461…	46104761;46104761;46104761;46104761;46104761;46105010;46105526;46105526;46105526;46105526;46105942;46106688;46105942;46105833;46105942;46106688;46106683;46106688;46107060;46107060;46107060;46107316;46108214;46107316;46108214;46108214;46108435;46109643;46108435;46108866;46108866;46109643;46109643;46113157;46113157;46113157;46115099;46115099;46115099;46115843;46115843;46115843;46116050;46117072;461…	-;-;-;-;-;-;-;-;-;-;-;-;-;-;-;-;-;-;-;-;-;-;-;-;-;-;-;-;-;-;-;-;-;-;-;-;-;-;-;-;-;-;-;-;-;-;-;-;-;-;-;-;-;-;-;-;-;-;-;-;-;-;-;-;-;-;-;-;-;-;-;-;-;-;-;-;-;-;-;-;-;-;-;-;-;-;-;-;-;-;-;-;-;-;-;-;-;-;-;-;-;-	8090	ATP-binding cassette, sub-family C (CFTR/MRP), member 8	GO:0009268 response to pH// GO:0010043 response to zinc ion// GO:0043268 positive regulation of potassium ion transport// GO:0046676 negative regulation of insulin secretion// GO:0071310 cellular response to organic substance	GO:0005886 plasma membrane// GO:0008076 voltage-gated potassium channel complex// GO:0030672 synaptic vesicle membrane// GO:0042383 sarcolemma	GO:0005267 potassium channel activity// GO:0005524 ATP binding// GO:0019905 syntaxin binding// GO:0044325 ion channel binding	02010:ABC transporters//04930:Type II diabetes mellitus	-1.18135	-0.240442	0.00690517	0.0868379	-1.19497	-0.256977	0.00357815	0.180709	4.7595	4.40524	4.66306	4.51883	4.91538	4.63024	4.2419	4.44272
																							Abcc9	chr6;chr6;chr6;chr6;chr6;chr6;chr6;chr6;chr6;chr6;chr6;chr6;chr6;chr6;chr6;chr6;chr6;chr6;chr6;chr6;chr6;chr6;chr6;chr6;chr6;chr6;chr6;chr6;chr6;chr6;chr6;chr6;chr6;chr6;chr6;chr6;chr6;chr6;chr6;chr6;chr6;chr6;chr6;chr6;chr6;chr6;chr6;chr6;chr6;chr6;chr6;chr6;chr6;chr6;chr6;chr6;chr6;chr6;chr6;chr6;chr6;chr6;chr6;chr6;chr6;chr6;chr6;chr6;chr6;chr6;chr6;chr6;chr6;chr6;chr6;chr6;chr6;chr6;chr6;chr6…	142587862;142587862;142587862;142589131;142593967;142593967;142593967;142594005;142594709;142594709;142594709;142594709;142594709;142598108;142598108;142598108;142598108;142598108;142599054;142599054;142599054;142599054;142599054;142600908;142600908;142600908;142600908;142600908;142601776;142601776;142601776;142601776;142601776;142603047;142603047;142603047;142603047;142603047;142604830;142604830…	142590503;142590503;142590503;142590503;142594142;142594142;142594142;142594142;142594771;142594771;142594771;142594771;142594771;142598241;142598241;142598241;142598241;142598241;142599157;142599157;142599157;142599157;142599157;142601016;142601016;142601016;142601016;142601016;142601854;142601854;142601854;142601854;142601854;142603177;142603177;142603177;142603177;142603177;142604950;142604950…	-;-;-;-;-;-;-;-;-;-;-;-;-;-;-;-;-;-;-;-;-;-;-;-;-;-;-;-;-;-;-;-;-;-;-;-;-;-;-;-;-;-;-;-;-;-;-;-;-;-;-;-;-;-;-;-;-;-;-;-;-;-;-;-;-;-;-;-;-;-;-;-;-;-;-;-;-;-;-;-;-;-;-;-;-;-;-;-;-;-;-;-;-;-;-;-;-;-;-;-;-;-;-;-;-;-;-;-;-;-;-;-;-;-;-;-;-;-;-;-;-;-;-;-;-;-;-;-	8373	ATP-binding cassette, sub-family C (CFTR/MRP), member 9	GO:0006810 transport// GO:0006813 potassium ion transport// GO:0010107 potassium ion import// GO:0051607 defense response to virus// GO:0055085 transmembrane transport	GO:0005739 mitochondrion// GO:0005886 plasma membrane// GO:0008076 voltage-gated potassium channel complex// GO:0008282 ATP-sensitive potassium channel complex// GO:0016020 membrane// GO:0016021 integral component of membrane// GO:0030017 sarcomere// GO:0030315 T-tubule// GO:0042383 sarcolemma	GO:0000166 nucleotide binding// GO:0005267 potassium channel activity// GO:0005524 ATP binding// GO:0008144 drug binding// GO:0008281 sulfonylurea receptor activity// GO:0015459 potassium channel regulator activity// GO:0016887 ATPase activity// GO:0019905 syntaxin binding// GO:0042626 ATPase activity, coupled to transmembrane movement of substances// GO:0044325 ion channel binding	02010:ABC transporters	-1.12094	-0.164708	0.135811	0.408693	-1.09745	-0.134152	0.19072	0.63399	2.85266	2.79949	2.93038	2.69099	3.10037	2.85263	3.06901	2.73689
																							Abcd1	chrX;chrX;chrX;chrX;chrX;chrX;chrX;chrX;chrX;chrX;chrX;chrX;chrX;chrX;chrX	73716597;73716740;73720914;73720914;73728984;73728984;73729209;73729209;73730794;73730794;73734009;73734462;73736790;73737103;73737312	73717930;73717930;73721094;73721094;73729126;73729126;73729377;73729377;73731432;73730888;73734154;73734607;73736874;73737228;73738534	+;+;+;+;+;+;+;+;+;+;+;+;+;+;+	4192	ATP-binding cassette, sub-family D (ALD), member 1	GO:0006635 fatty acid beta-oxidation// GO:0006810 transport// GO:0007031 peroxisome organization// GO:0015910 peroxisomal long-chain fatty acid import// GO:0042758 long-chain fatty acid catabolic process// GO:0042760 very long-chain fatty acid catabolic process// GO:0055085 transmembrane transport	GO:0005737 cytoplasm// GO:0005739 mitochondrion// GO:0005777 peroxisome// GO:0005778 peroxisomal membrane// GO:0005779 integral component of peroxisomal membrane// GO:0016020 membrane// GO:0016021 integral component of membrane// GO:0048471 perinuclear region of cytoplasm	GO:0000166 nucleotide binding// GO:0005324 long-chain fatty acid transporter activity// GO:0005325 peroxisomal fatty-acyl-CoA transporter activity// GO:0005515 protein binding// GO:0005524 ATP binding// GO:0016887 ATPase activity// GO:0019899 enzyme binding// GO:0042626 ATPase activity, coupled to transmembrane movement of substances// GO:0042802 identical protein binding// GO:0042803 protein hom…	02010:ABC transporters//04146:Peroxisome	-1.07278	-0.101355	0.0951625	0.342267	-1.03297	-0.0468025	0.409088	0.792984	4.05475	3.99927	4.04578	3.95347	4.03212	4.06126	4.12785	3.92126
																							Abcd2	chr15;chr15;chr15;chr15;chr15;chr15;chr15;chr15;chr15;chr15;chr15;chr15;chr15;chr15;chr15	91145871;91151655;91159104;91159111;91163054;91163054;91172090;91174591;91178231;91179076;91182681;91188517;91188835;91190670;91190670	91149205;91151780;91159188;91159188;91163199;91163199;91172185;91174736;91178325;91179241;91182802;91189015;91189015;91190698;91191799	-;-;-;-;-;-;-;-;-;-;-;-;-;-;-	5946	ATP-binding cassette, sub-family D (ALD), member 2	GO:0000038 very long-chain fatty acid metabolic process// GO:0006635 fatty acid beta-oxidation// GO:0006810 transport// GO:0032000 positive regulation of fatty acid beta-oxidation// GO:0042760 very long-chain fatty acid catabolic process// GO:0055085 transmembrane transport	GO:0005739 mitochondrion// GO:0005777 peroxisome// GO:0005778 peroxisomal membrane// GO:0016020 membrane// GO:0016021 integral component of membrane// GO:0043231 intracellular membrane-bounded organelle	GO:0000166 nucleotide binding// GO:0005524 ATP binding// GO:0016887 ATPase activity// GO:0042626 ATPase activity, coupled to transmembrane movement of substances// GO:0042803 protein homodimerization activity	02010:ABC transporters//04146:Peroxisome	-1.1831	-0.242574	0.00274813	0.0537937	-1.04226	-0.0597161	0.397408	0.786255	5.09796	4.98644	5.04635	4.85548	5.16439	4.99234	4.90834	4.9358
																							Abcd3	chr3;chr3;chr3;chr3;chr3;chr3;chr3;chr3;chr3;chr3;chr3;chr3;chr3;chr3;chr3;chr3;chr3;chr3;chr3;chr3;chr3;chr3;chr3;chr3;chr3;chr3;chr3;chr3;chr3;chr3;chr3;chr3;chr3;chr3;chr3;chr3;chr3;chr3;chr3;chr3;chr3;chr3;chr3;chr3;chr3;chr3;chr3;chr3;chr3;chr3;chr3;chr3;chr3;chr3;chr3;chr3;chr3;chr3;chr3;chr3;chr3;chr3;chr3;chr3;chr3;chr3;chr3;chr3;chr3;chr3;chr3;chr3	121758774;121758907;121759756;121761415;121761415;121761415;121765001;121765001;121765001;121766364;121768622;121768622;121768622;121769167;121769167;121769167;121769352;121769352;121769352;121769515;121769515;121769515;121772303;121772303;121772303;121773989;121773989;121773989;121774142;121774142;121774142;121775431;121775431;121775617;121775617;121775802;121775802;121776997;121776997;121779555…	121760309;121760309;121760309;121761471;121761471;121761471;121765105;121765105;121765105;121768852;121768741;121768741;121768741;121769256;121769256;121769256;121769417;121769417;121769417;121769592;121769592;121769592;121772366;121772366;121772366;121774061;121774061;121774061;121774233;121774233;121774233;121775522;121775522;121775714;121775714;121775871;121775871;121777066;121777066;121779697…	-;-;-;-;-;-;-;-;-;-;-;-;-;-;-;-;-;-;-;-;-;-;-;-;-;-;-;-;-;-;-;-;-;-;-;-;-;-;-;-;-;-;-;-;-;-;-;-;-;-;-;-;-;-;-;-;-;-;-;-;-;-;-;-;-;-;-;-;-;-;-;-	6593	ATP-binding cassette, sub-family D (ALD), member 3	GO:0006633 fatty acid biosynthetic process// GO:0006635 fatty acid beta-oxidation// GO:0006810 transport// GO:0007031 peroxisome organization// GO:0015910 peroxisomal long-chain fatty acid import// GO:0042760 very long-chain fatty acid catabolic process// GO:0055085 transmembrane transport	GO:0005739 mitochondrion// GO:0005743 mitochondrial inner membrane// GO:0005777 peroxisome// GO:0005778 peroxisomal membrane// GO:0005782 peroxisomal matrix// GO:0016020 membrane// GO:0016021 integral component of membrane// GO:0043231 intracellular membrane-bounded organelle	GO:0000166 nucleotide binding// GO:0005324 long-chain fatty acid transporter activity// GO:0005515 protein binding// GO:0005524 ATP binding// GO:0016887 ATPase activity// GO:0042626 ATPase activity, coupled to transmembrane movement of substances// GO:0042803 protein homodimerization activity// GO:0043621 protein self-association	02010:ABC transporters//04146:Peroxisome	1.05253	0.0738571	0.0136459	0.123969	1.06638	0.0927178	0.00179275	0.146702	6.35579	6.45174	6.35896	6.4298	6.32605	6.34124	6.48546	6.42587
																							Abcd4	chr12;chr12;chr12;chr12;chr12;chr12;chr12;chr12;chr12;chr12;chr12;chr12;chr12;chr12;chr12;chr12;chr12;chr12;chr12;chr12;chr12;chr12;chr12;chr12;chr12;chr12;chr12;chr12;chr12;chr12;chr12;chr12;chr12;chr12;chr12;chr12;chr12;chr12;chr12;chr12;chr12;chr12;chr12;chr12;chr12;chr12;chr12;chr12;chr12;chr12;chr12;chr12;chr12;chr12;chr12;chr12;chr12;chr12;chr12;chr12;chr12;chr12;chr12;chr12;chr12;chr12;chr…	84601464;84602533;84602640;84602653;84603094;84603294;84603294;84603294;84603949;84603949;84603949;84604333;84604333;84604333;84604981;84604981;84604981;84605348;84605348;84605348;84605872;84605872;84605872;84606100;84606100;84606100;84608200;84608208;84608570;84608570;84608570;84608806;84608806;84608806;84608806;84608975;84608975;84608975;84608975;84609379;84609379;84609379;84609446;84611444;846…	84604052;84603159;84603159;84603159;84603159;84603409;84604052;84603409;84604025;84604025;84604025;84604385;84604385;84604385;84605030;84605030;84605030;84605384;84605384;84605384;84605963;84605963;84605982;84606308;84606308;84606308;84608659;84611905;84608659;84608659;84608659;84608897;84608897;84608897;84608897;84609473;84609096;84609096;84609096;84609473;84609473;84609473;84609473;84611581;846…	-;-;-;-;-;-;-;-;-;-;-;-;-;-;-;-;-;-;-;-;-;-;-;-;-;-;-;-;-;-;-;-;-;-;-;-;-;-;-;-;-;-;-;-;-;-;-;-;-;-;-;-;-;-;-;-;-;-;-;-;-;-;-;-;-;-;-;-;-;-;-;-;-;-;-;-;-;-;-;-;-;-;-;-;-;-;-	8006	ATP-binding cassette, sub-family D (ALD), member 4	GO:0006810 transport// GO:0009235 cobalamin metabolic process// GO:0055085 transmembrane transport	GO:0005789 endoplasmic reticulum membrane// GO:0016020 membrane// GO:0016021 integral component of membrane	GO:0000166 nucleotide binding// GO:0005524 ATP binding// GO:0016887 ATPase activity// GO:0042626 ATPase activity, coupled to transmembrane movement of substances	02010:ABC transporters//04146:Peroxisome	-1.02698	-0.0384084	0.569832	0.805818	1.01661	0.0237708	0.715142	0.924833	4.2945	4.25525	4.23208	4.25532	4.31984	4.21923	4.31489	4.09816
																							Abce1	chr8;chr8;chr8;chr8;chr8;chr8;chr8;chr8;chr8;chr8;chr8;chr8;chr8;chr8;chr8;chr8;chr8;chr8;chr8;chr8;chr8;chr8;chr8;chr8;chr8;chr8;chr8;chr8;chr8;chr8;chr8;chr8;chr8;chr8;chr8;chr8;chr8;chr8	79683462;79685945;79686206;79687441;79687664;79687664;79687895;79687895;79689125;79689125;79689308;79689308;79690237;79690237;79692799;79693424;79693424;79699347;79699347;79699347;79700586;79700586;79700913;79700913;79701115;79701115;79701774;79701774;79703004;79703004;79707234;79707234;79708072;79708423;79708423;79711543;79711543;79711543	79685277;79686056;79687563;79687563;79687806;79687806;79688005;79688005;79689183;79689183;79689367;79689367;79690458;79690458;79693545;79693545;79693545;79699413;79699436;79699436;79700682;79700682;79700982;79700982;79701252;79701252;79701891;79701891;79703101;79703101;79707319;79707319;79708552;79708552;79708552;79711650;79711670;79711740	-;-;-;-;-;-;-;-;-;-;-;-;-;-;-;-;-;-;-;-;-;-;-;-;-;-;-;-;-;-;-;-;-;-;-;-;-;-	6004	ATP-binding cassette, sub-family E (OABP), member 1	GO:0000054 ribosomal subunit export from nucleus// GO:0006413 translational initiation// GO:0006415 translational termination// GO:0060702 negative regulation of endoribonuclease activity	GO:0005737 cytoplasm// GO:0005739 mitochondrion// GO:0005852 eukaryotic translation initiation factor 3 complex// GO:0016020 membrane	GO:0000166 nucleotide binding// GO:0005506 iron ion binding// GO:0005524 ATP binding// GO:0016887 ATPase activity// GO:0043024 ribosomal small subunit binding// GO:0060698 endoribonuclease inhibitor activity	NA	1.1022	0.140383	0.0048587	0.0712888	1.03105	0.0441126	0.322038	0.74181	6.58383	6.62856	6.5842	6.72388	6.48513	6.61014	6.61847	6.74035
																							Abcf1	chr17;chr17;chr17;chr17;chr17;chr17;chr17;chr17;chr17;chr17;chr17;chr17;chr17;chr17;chr17;chr17;chr17;chr17;chr17;chr17;chr17;chr17;chr17;chr17;chr17;chr17;chr17;chr17;chr17;chr17;chr17;chr17;chr17;chr17;chr17;chr17;chr17;chr17;chr17;chr17;chr17;chr17;chr17;chr17;chr17;chr17;chr17;chr17;chr17;chr17;chr17;chr17;chr17	35956819;35957287;35957301;35957679;35957679;35957842;35957842;35957842;35958071;35958073;35958073;35958325;35958670;35959069;35959069;35959229;35959229;35959229;35959436;35959436;35959436;35959868;35960114;35960581;35960815;35961043;35961701;35961701;35961986;35961986;35963126;35963126;35963321;35963569;35963569;35963639;35963758;35963758;35963758;35963917;35963917;35963917;35964254;35964254;359…	35957589;35957589;35957751;35957751;35957751;35957906;35957906;35958188;35958357;35958486;35958241;35958357;35959139;35959139;35959139;35959303;35959303;35959303;35959466;35959614;35959720;35959992;35960197;35960729;35960954;35961229;35961823;35961823;35962084;35962084;35963392;35963236;35963392;35963679;35963679;35963679;35963795;35963795;35963795;35964046;35964046;35964046;35964340;35964340;359…	-;-;-;-;-;-;-;-;-;-;-;-;-;-;-;-;-;-;-;-;-;-;-;-;-;-;-;-;-;-;-;-;-;-;-;-;-;-;-;-;-;-;-;-;-;-;-;-;-;-;-;-;-	4410	ATP-binding cassette, sub-family F (GCN20), member 1		GO:0005634 nucleus// GO:0005737 cytoplasm// GO:0005840 ribosome// GO:0016020 membrane	GO:0000166 nucleotide binding// GO:0005524 ATP binding// GO:0016887 ATPase activity// GO:0044822 poly(A) RNA binding	NA	1.0284	0.0404074	0.263393	0.565928	1.04617	0.065115	0.0650938	0.464875	6.26505	6.31103	6.24591	6.30595	6.34849	6.24093	6.30715	6.27395
																							Abcf2	chr5;chr5;chr5;chr5;chr5;chr5;chr5;chr5;chr5;chr5;chr5;chr5;chr5;chr5	24565345;24566479;24567184;24567501;24568205;24568567;24568738;24569071;24571144;24572003;24573422;24574167;24576519;24577347	24566003;24566682;24567312;24567563;24568315;24568656;24568857;24569166;24571246;24572098;24573776;24574379;24576727;24577467	-;-;-;-;-;-;-;-;-;-;-;-;-;-	2569	ATP-binding cassette, sub-family F (GCN20), member 2	GO:0008150 biological_process	GO:0005739 mitochondrion// GO:0016020 membrane	GO:0000166 nucleotide binding// GO:0005524 ATP binding// GO:0016887 ATPase activity	NA	1.004	0.00576138	0.862865	0.951035	1.04621	0.065179	0.0489993	0.425945	6.26636	6.30543	6.2401	6.27189	6.29568	6.1768	6.27745	6.34313
																							Abcf3	chr16;chr16;chr16;chr16;chr16;chr16;chr16;chr16;chr16;chr16;chr16;chr16;chr16;chr16;chr16;chr16;chr16;chr16;chr16;chr16;chr16;chr16;chr16;chr16;chr16;chr16;chr16;chr16;chr16;chr16;chr16;chr16;chr16;chr16;chr16;chr16;chr16;chr16;chr16;chr16;chr16;chr16;chr16	20548577;20548966;20549235;20549668;20549744;20550004;20550004;20550202;20550202;20550421;20550421;20550577;20551474;20551474;20551474;20551644;20551644;20551644;20551806;20551806;20551962;20551962;20552099;20552099;20552259;20552259;20552554;20552554;20558560;20558560;20558697;20558697;20559291;20559344;20559641;20559657;20559915;20559915;20559915;20560183;20560183;20560183;20560357	20548745;20549113;20549314;20549790;20549790;20550101;20550101;20550324;20550324;20550687;20550687;20550687;20551554;20551554;20551554;20551669;20551703;20551703;20551862;20551862;20551984;20551984;20552154;20552154;20552459;20552459;20552630;20552630;20558604;20558604;20558873;20558829;20559379;20559732;20559732;20559732;20560047;20560047;20560047;20560270;20560818;20560270;20561379	+;+;+;+;+;+;+;+;+;+;+;+;+;+;+;+;+;+;+;+;+;+;+;+;+;+;+;+;+;+;+;+;+;+;+;+;+;+;+;+;+;+;+	3557	ATP-binding cassette, sub-family F (GCN20), member 3	GO:0051607 defense response to virus// GO:0098609 cell-cell adhesion	GO:0005913 cell-cell adherens junction// GO:0016020 membrane	GO:0000166 nucleotide binding// GO:0005515 protein binding// GO:0005524 ATP binding// GO:0016887 ATPase activity// GO:0098641 cadherin binding involved in cell-cell adhesion	NA	1.01219	0.0174738	0.593491	0.818684	1.01325	0.0189931	0.545536	0.858261	6.19506	6.17438	6.15524	6.21261	6.23041	6.19867	6.1614	6.15426
																							Abcg1	chr17;chr17;chr17;chr17;chr17;chr17;chr17;chr17;chr17;chr17;chr17;chr17;chr17;chr17;chr17;chr17;chr17;chr17;chr17;chr17	31057698;31057774;31064385;31064385;31092309;31092309;31094646;31094646;31098253;31098253;31104037;31105517;31106060;31108306;31108615;31109483;31110957;31111221;31112929;31114057	31057856;31057856;31064628;31064628;31092426;31092426;31094778;31094778;31098759;31098303;31104182;31105640;31106174;31108454;31108716;31109651;31111057;31111379;31113047;31115777	+;+;+;+;+;+;+;+;+;+;+;+;+;+;+;+;+;+;+;+	4066	ATP-binding cassette, sub-family G (WHITE), member 1	GO:0006355 regulation of transcription, DNA-templated// GO:0006810 transport// GO:0006869 lipid transport// GO:0008203 cholesterol metabolic process// GO:0010033 response to organic substance// GO:0010745 negative regulation of macrophage derived foam cell differentiation// GO:0010872 regulation of cholesterol esterification// GO:0010875 positive regulation of cholesterol efflux// GO:0010888 nega…	GO:0005654 nucleoplasm// GO:0005739 mitochondrion// GO:0005768 endosome// GO:0005794 Golgi apparatus// GO:0005886 plasma membrane// GO:0009897 external side of plasma membrane// GO:0016020 membrane// GO:0016021 integral component of membrane// GO:0043231 intracellular membrane-bounded organelle// GO:0055037 recycling endosome	GO:0000166 nucleotide binding// GO:0005524 ATP binding// GO:0005548 phospholipid transporter activity// GO:0016887 ATPase activity// GO:0017127 cholesterol transporter activity// GO:0019534 toxin transporter activity// GO:0034041 sterol-transporting ATPase activity// GO:0034437 glycoprotein transporter activity// GO:0042803 protein homodimerization activity// GO:0043531 ADP binding// GO:0046982 p…	02010:ABC transporters	-1.09714	-0.133754	0.00747078	0.0898155	-1.00563	-0.00809749	0.855317	0.964007	5.95237	5.88758	5.89547	5.81911	5.99695	5.84734	5.78861	5.94281
																							Abcg2	chr6;chr6;chr6;chr6;chr6;chr6;chr6;chr6;chr6;chr6;chr6;chr6;chr6;chr6;chr6;chr6;chr6;chr6;chr6;chr6;chr6;chr6;chr6;chr6;chr6;chr6;chr6;chr6;chr6;chr6;chr6;chr6;chr6;chr6;chr6;chr6;chr6;chr6;chr6;chr6;chr6;chr6;chr6;chr6;chr6;chr6;chr6;chr6;chr6;chr6;chr6;chr6;chr6;chr6;chr6;chr6;chr6;chr6;chr6;chr6;chr6;chr6;chr6;chr6;chr6;chr6;chr6;chr6;chr6;chr6;chr6;chr6;chr6;chr6;chr6;chr6;chr6;chr6;chr6;chr6…	58584523;58584527;58584976;58584976;58585749;58595975;58596671;58596975;58640546;58640560;58640560;58640564;58640564;58640582;58650461;58655638;58655638;58655638;58655638;58655638;58655638;58655638;58655638;58655638;58663409;58663614;58663614;58663614;58663614;58663614;58663614;58663614;58663614;58664444;58664444;58664444;58664444;58664444;58664444;58664444;58664444;58664444;58665104;58665104;586…	58584535;58584572;58585060;58585060;58586560;58596017;58597108;58597108;58640627;58640627;58640627;58640627;58640627;58640627;58650543;58655856;58655856;58655856;58655856;58655856;58655856;58655808;58655856;58655856;58663673;58663673;58663673;58663673;58663673;58663673;58663673;58663673;58663673;58664558;58664746;58664558;58664558;58664558;58664783;58664558;58664558;58664530;58665244;58665256;586…	+;+;+;+;+;+;+;+;+;+;+;+;+;+;+;+;+;+;+;+;+;+;+;+;+;+;+;+;+;+;+;+;+;+;+;+;+;+;+;+;+;+;+;+;+;+;+;+;+;+;+;+;+;+;+;+;+;+;+;+;+;+;+;+;+;+;+;+;+;+;+;+;+;+;+;+;+;+;+;+;+;+;+;+;+;+;+;+;+;+	8153	ATP-binding cassette, sub-family G (WHITE), member 2	GO:0006810 transport// GO:0006855 drug transmembrane transport// GO:0015747 urate transport// GO:0015893 drug transport// GO:0019389 glucuronoside metabolic process// GO:0046415 urate metabolic process// GO:0046618 drug export// GO:0055085 transmembrane transport// GO:0060136 embryonic process involved in female pregnancy// GO:1904479 negative regulation of intestinal absorption	GO:0005634 nucleus// GO:0005739 mitochondrion// GO:0005886 plasma membrane// GO:0016020 membrane// GO:0016021 integral component of membrane// GO:0016324 apical plasma membrane	GO:0000166 nucleotide binding// GO:0005524 ATP binding// GO:0008092 cytoskeletal protein binding// GO:0008559 xenobiotic-transporting ATPase activity// GO:0015238 drug transmembrane transporter activity// GO:0016887 ATPase activity// GO:0042626 ATPase activity, coupled to transmembrane movement of substances// GO:0042803 protein homodimerization activity// GO:0046983 protein dimerization activity	02010:ABC transporters//04976:Bile secretion	1.01027	0.0147367	0.814774	0.931395	-1.03012	-0.042807	0.473283	0.827585	3.63403	3.67696	3.7205	3.64692	3.66791	3.61801	3.54308	3.69706
																							Abcg3	chr5;chr5;chr5;chr5;chr5;chr5;chr5;chr5;chr5;chr5;chr5;chr5;chr5;chr5;chr5;chr5;chr5;chr5;chr5;chr5;chr5;chr5;chr5;chr5;chr5;chr5;chr5;chr5;chr5;chr5	104935057;104935679;104938183;104938183;104939142;104939142;104948322;104948322;104951517;104951517;104953084;104961177;104961177;104963430;104963430;104966728;104966728;104968147;104968147;104969395;104969395;104973979;104973979;104974648;104974648;104975363;104975363;104977613;104977613;104982549	104936103;104936618;104938268;104938268;104939231;104939231;104948476;104948476;104951641;104951641;104953173;104961259;104961259;104963677;104963677;104966829;104966829;104968298;104968298;104969531;104969531;104974131;104974131;104974762;104974762;104975422;104975422;104977834;104977834;104982718	-;-;-;-;-;-;-;-;-;-;-;-;-;-;-;-;-;-;-;-;-;-;-;-;-;-;-;-;-;-	3550	ATP-binding cassette, sub-family G (WHITE), member 3	GO:0006810 transport// GO:0006855 drug transmembrane transport	GO:0005886 plasma membrane// GO:0016020 membrane// GO:0016021 integral component of membrane	GO:0005524 ATP binding// GO:0015238 drug transmembrane transporter activity// GO:0016887 ATPase activity// GO:0042626 ATPase activity, coupled to transmembrane movement of substances	02010:ABC transporters	1.16738	0.223272	0.634261	0.840447	-1.37364	-0.458003	0.357855	0.765336	-1.629	-2.04134	-1.59553	-1.3878	-1.97798	-2.02915	-1.1317	-3.94426
																							Abcg4	chr9;chr9;chr9;chr9;chr9;chr9;chr9;chr9;chr9;chr9;chr9;chr9;chr9;chr9;chr9;chr9;chr9;chr9;chr9;chr9;chr9;chr9;chr9;chr9;chr9;chr9;chr9;chr9;chr9;chr9;chr9;chr9;chr9;chr9;chr9;chr9;chr9;chr9;chr9;chr9;chr9;chr9;chr9;chr9;chr9;chr9;chr9;chr9;chr9;chr9;chr9;chr9;chr9;chr9;chr9;chr9;chr9;chr9;chr9;chr9;chr9;chr9;chr9;chr9;chr9;chr9;chr9;chr9;chr9;chr9;chr9;chr9;chr9;chr9;chr9;chr9	44273188;44273188;44273188;44274452;44275016;44275016;44275016;44275095;44275250;44275250;44275250;44275250;44275379;44277071;44277458;44277458;44277458;44277458;44277458;44277458;44277503;44277658;44277658;44277658;44277658;44277658;44277658;44277658;44278032;44278032;44278032;44278032;44278032;44278032;44278032;44278972;44278972;44278972;44278972;44279303;44279303;44279303;44279303;44279303;442…	44274857;44274857;44274857;44274507;44275134;44275134;44275134;44275134;44275408;44275408;44275408;44275408;44275408;44277097;44277558;44277558;44277558;44277558;44277558;44277558;44277558;44277826;44277826;44277826;44277826;44277826;44277826;44277826;44278130;44278130;44278130;44278130;44278130;44278130;44278614;44279114;44279114;44279114;44279114;44279417;44279417;44279417;44279417;44279417;442…	-;-;-;-;-;-;-;-;-;-;-;-;-;-;-;-;-;-;-;-;-;-;-;-;-;-;-;-;-;-;-;-;-;-;-;-;-;-;-;-;-;-;-;-;-;-;-;-;-;-;-;-;-;-;-;-;-;-;-;-;-;-;-;-;-;-;-;-;-;-;-;-;-;-;-;-	5211	ATP-binding cassette, sub-family G (WHITE), member 4		GO:0005886 plasma membrane// GO:0016021 integral component of membrane	GO:0017127 cholesterol transporter activity// GO:0034041 sterol-transporting ATPase activity// GO:0042803 protein homodimerization activity// GO:0046982 protein heterodimerization activity	02010:ABC transporters	1.0305	0.0433473	0.286978	0.590532	-1.02296	-0.0327459	0.400077	0.788098	6.31401	6.2685	6.3011	6.35747	6.24626	6.36213	6.31618	6.26781
																							Abhd1	chr5;chr5;chr5;chr5;chr5;chr5;chr5;chr5;chr5;chr5;chr5;chr5;chr5;chr5;chr5;chr5;chr5;chr5;chr5;chr5;chr5;chr5;chr5;chr5;chr5;chr5;chr5;chr5;chr5;chr5;chr5;chr5;chr5;chr5;chr5;chr5;chr5;chr5;chr5;chr5;chr5;chr5	30950066;30950066;30950089;30950089;30950092;30950106;30952885;30952885;30952885;30952885;30952885;30953343;30953343;30953343;30953343;30953343;30953343;30953373;30953667;30953667;30953667;30953667;30953667;30953879;30953879;30953879;30954091;30954091;30954091;30954091;30954156;30954405;30954405;30954405;30954405;30954534;30954534;30954534;30954534;30954816;30954816;30954816	30950248;30950172;30950172;30950248;30950248;30950248;30953045;30953045;30953045;30953045;30953045;30953525;30953525;30953991;30953525;30953525;30953402;30953525;30954184;30953712;30953712;30953712;30953712;30953991;30953991;30953991;30954154;30954265;30954265;30954265;30954265;30954453;30954453;30954453;30954453;30954699;30954699;30954699;30954699;30955089;30955089;30955091	+;+;+;+;+;+;+;+;+;+;+;+;+;+;+;+;+;+;+;+;+;+;+;+;+;+;+;+;+;+;+;+;+;+;+;+;+;+;+;+;+;+	1758	abhydrolase domain containing 1	GO:0008150 biological_process	GO:0005575 cellular_component// GO:0016020 membrane// GO:0016021 integral component of membrane	GO:0003674 molecular_function// GO:0004620 phospholipase activity// GO:0010296 prenylcysteine methylesterase activity// GO:0016298 lipase activity// GO:0016787 hydrolase activity// GO:0018731 1-oxa-2-oxocycloheptane lactonase activity// GO:0018732 sulfolactone hydrolase activity// GO:0018733 3,4-dihydrocoumarin hydrolase activity// GO:0018734 butyrolactone hydrolase activity// GO:0034892 endosulf…	NA	-1.33761	-0.41966	0.0746737	0.303527	1.2624	0.336173	0.12716	0.565778	-1.07793	-1.08163	-1.42197	-1.49515	-0.572271	-0.942754	-1.26552	-0.648871
																							Abhd10	chr16;chr16;chr16;chr16;chr16;chr16;chr16;chr16;chr16;chr16;chr16;chr16;chr16;chr16;chr16;chr16;chr16	45729725;45731551;45732738;45736893;45736893;45736974;45737524;45737524;45740319;45740346;45740853;45740984;45742777;45742777;45742777;45742777;45742777	45731959;45731959;45732779;45737030;45737030;45737635;45737635;45737635;45740502;45740502;45741179;45741179;45742900;45742885;45742907;45742902;45742955	-;-;-;-;-;-;-;-;-;-;-;-;-;-;-;-;-	3710	abhydrolase domain containing 10	GO:0019391 glucuronoside catabolic process	GO:0005739 mitochondrion// GO:0005829 cytosol	GO:0004553 hydrolase activity, hydrolyzing O-glycosyl compounds// GO:0016787 hydrolase activity// GO:0102390 mycophenolic acid acyl-glucuronide esterase activity	NA	1.01395	0.0199884	0.669617	0.861439	-1.03127	-0.0444202	0.332159	0.747006	4.42109	4.35592	4.40073	4.44151	4.38107	4.49894	4.30588	4.21315
																							Abhd11	chr5;chr5;chr5;chr5;chr5;chr5;chr5;chr5;chr5;chr5;chr5;chr5;chr5;chr5;chr5;chr5;chr5;chr5;chr5;chr5;chr5;chr5;chr5;chr5;chr5;chr5;chr5;chr5;chr5;chr5;chr5	135009152;135009299;135009413;135009456;135009691;135009706;135009973;135009982;135009982;135009982;135010011;135010887;135010887;135010887;135010887;135010887;135010887;135011210;135011210;135011210;135011241;135011484;135011484;135011484;135011484;135011484;135011887;135011887;135011887;135011887;135011887	135009215;135009839;135009839;135010117;135009839;135010117;135010117;135010117;135010117;135010117;135010059;135011665;135011060;135011380;135011060;135011060;135011060;135011380;135011380;135011380;135011380;135011665;135011665;135012170;135011665;135011665;135011976;135012170;135012170;135012175;135012131	+;+;+;+;+;+;+;+;+;+;+;+;+;+;+;+;+;+;+;+;+;+;+;+;+;+;+;+;+;+;+	2172	abhydrolase domain containing 11		GO:0005739 mitochondrion	GO:0003824 catalytic activity// GO:0003923 GPI-anchor transamidase activity// GO:0016787 hydrolase activity// GO:0052770 coenzyme F390-A hydrolase activity// GO:0052771 coenzyme F390-G hydrolase activity	NA	-1.05758	-0.0807631	0.2625	0.565251	-1.00508	-0.00731737	0.918466	0.97985	4.15761	3.92843	3.93596	4.07727	4.12323	4.22304	3.93475	3.83091
																							Abhd12	chr2;chr2;chr2;chr2;chr2;chr2;chr2;chr2;chr2;chr2;chr2;chr2;chr2;chr2;chr2;chr2;chr2;chr2;chr2;chr2;chr2;chr2;chr2;chr2;chr2;chr2;chr2;chr2;chr2;chr2;chr2;chr2;chr2;chr2;chr2;chr2;chr2;chr2;chr2;chr2;chr2;chr2;chr2;chr2;chr2;chr2;chr2;chr2;chr2;chr2;chr2;chr2;chr2;chr2;chr2;chr2;chr2;chr2;chr2;chr2	150832493;150832493;150832517;150833116;150834279;150834279;150834279;150834279;150835273;150835273;150835273;150835273;150837352;150837352;150837352;150837359;150838311;150838315;150838315;150838315;150838315;150838741;150838741;150838741;150838741;150838741;150839720;150839720;150839720;150839720;150839720;150842246;150842246;150842246;150842246;150842511;150843033;150843391;150843391;150843391…	150833140;150833140;150833140;150833140;150834406;150834406;150834406;150834406;150835351;150835351;150835351;150835351;150837434;150837434;150837434;150837710;150838394;150838394;150838394;150838394;150838394;150838778;150838778;150838778;150838778;150838778;150839849;150839722;150839849;150839849;150839849;150842291;150842291;150842291;150842291;150842570;150843421;150843421;150843421;150843421…	-;-;-;-;-;-;-;-;-;-;-;-;-;-;-;-;-;-;-;-;-;-;-;-;-;-;-;-;-;-;-;-;-;-;-;-;-;-;-;-;-;-;-;-;-;-;-;-;-;-;-;-;-;-;-;-;-;-;-;-	2823	abhydrolase domain containing 12	GO:0006660 phosphatidylserine catabolic process// GO:0007628 adult walking behavior// GO:0010996 response to auditory stimulus// GO:0046464 acylglycerol catabolic process	GO:0005739 mitochondrion// GO:0016020 membrane// GO:0016021 integral component of membrane// GO:0032281 AMPA glutamate receptor complex	GO:0016787 hydrolase activity// GO:0047372 acylglycerol lipase activity	NA	-1.04473	-0.0631239	0.0391121	0.218072	-1.00878	-0.0126049	0.653524	0.904479	8.01449	7.95133	7.96404	7.95144	8.065	8.00795	7.95189	7.91942
																							Abhd12b	chr12;chr12;chr12;chr12;chr12;chr12;chr12;chr12;chr12;chr12;chr12;chr12;chr12;chr12;chr12;chr12;chr12;chr12;chr12;chr12;chr12;chr12;chr12;chr12;chr12;chr12;chr12;chr12;chr12;chr12;chr12;chr12;chr12;chr12;chr12;chr12;chr12;chr12;chr12;chr12;chr12;chr12;chr12;chr12;chr12;chr12;chr12;chr12;chr12;chr12;chr12;chr12;chr12;chr12;chr12;chr12;chr12;chr12;chr12;chr12	70154142;70154157;70154157;70154157;70154157;70159342;70159342;70161451;70161451;70161451;70161451;70163378;70163378;70163378;70163378;70166936;70166936;70166936;70166936;70166936;70169033;70169033;70169033;70169194;70169194;70169194;70169194;70169740;70169740;70169740;70169740;70169740;70173362;70173362;70173362;70173362;70173362;70180986;70180986;70180986;70180986;70180986;70182048;70182375;701…	70154265;70154265;70154265;70154265;70154265;70159469;70159469;70161553;70161553;70161553;70163497;70163497;70163497;70163497;70163497;70166966;70166966;70166966;70166966;70166966;70169078;70169078;70169078;70169323;70169323;70169323;70169323;70169777;70169777;70169777;70169777;70169777;70173441;70173441;70173441;70173441;70173441;70181068;70181068;70181068;70181068;70181068;70182453;70182453;701…	+;+;+;+;+;+;+;+;+;+;+;+;+;+;+;+;+;+;+;+;+;+;+;+;+;+;+;+;+;+;+;+;+;+;+;+;+;+;+;+;+;+;+;+;+;+;+;+;+;+;+;+;+;+;+;+;+;+;+;+	3941	abhydrolase domain containing 12B	GO:0008150 biological_process	GO:0005575 cellular_component	GO:0003674 molecular_function	NA	1.42979	0.515806	0.24308	0.543666	-1.68883	-0.756022	0.0832288	0.498884	-2.38695	-2.52384	-1.76242	-1.8842	-2.92755	-2.27801	-2.24649	-3.94426
																							Abhd13	chr8;chr8;chr8;chr8;chr8	9977707;9977717;9982864;9987385;9987385	9978019;9978019;9982970;9992155;9992155	+;+;+;+;+	5191	abhydrolase domain containing 13	GO:0008150 biological_process	GO:0016020 membrane// GO:0016021 integral component of membrane	GO:0003674 molecular_function// GO:0003923 GPI-anchor transamidase activity// GO:0016787 hydrolase activity// GO:0052770 coenzyme F390-A hydrolase activity// GO:0052771 coenzyme F390-G hydrolase activity	NA	1.04708	0.0663744	0.164346	0.447332	-1.00895	-0.0128538	0.773144	0.941906	5.32164	5.38475	5.39721	5.38789	5.32775	5.23104	5.25503	5.51819
																							Abhd14a	chr9;chr9;chr9;chr9;chr9;chr9;chr9;chr9;chr9;chr9;chr9;chr9;chr9;chr9;chr9;chr9;chr9;chr9;chr9;chr9;chr9;chr9;chr9;chr9;chr9;chr9;chr9;chr9;chr9;chr9;chr9;chr9;chr9;chr9;chr9;chr9;chr9;chr9;chr9;chr9;chr9;chr9	106440051;106440054;106440054;106440110;106440382;106440621;106440621;106440621;106440621;106440621;106440714;106440794;106443393;106443806;106443806;106443827;106443827;106443827;106443827;106443827;106444090;106444090;106444090;106444090;106444090;106444090;106444090;106444090;106444784;106445526;106445526;106445526;106445526;106445526;106445771;106445771;106447371;106447389;106447531;106447531…	106440404;106440404;106440404;106440404;106440404;106440856;106440856;106440910;106440856;106440856;106440856;106440856;106443942;106443942;106443942;106443942;106443942;106443942;106443942;106443942;106444149;106444306;106444306;106444306;106444306;106444306;106444306;106444306;106444879;106445834;106445829;106445656;106445834;106445651;106445829;106445829;106447517;106447443;106447620;106447678…	-;-;-;-;-;-;-;-;-;-;-;-;-;-;-;-;-;-;-;-;-;-;-;-;-;-;-;-;-;-;-;-;-;-;-;-;-;-;-;-;-;-	2111	abhydrolase domain containing 14A		GO:0005737 cytoplasm// GO:0016020 membrane// GO:0016021 integral component of membrane// GO:0070062 extracellular exosome	GO:0003923 GPI-anchor transamidase activity// GO:0016787 hydrolase activity// GO:0052770 coenzyme F390-A hydrolase activity// GO:0052771 coenzyme F390-G hydrolase activity	NA	1.01198	0.01718	0.793563	0.920958	-1.0372	-0.0526878	0.407684	0.792043	3.78097	3.74732	3.80105	3.79915	3.79072	3.94903	3.58705	3.70817
																							Abhd14b	chr9;chr9;chr9;chr9;chr9;chr9;chr9;chr9;chr9;chr9;chr9;chr9;chr9;chr9;chr9;chr9;chr9;chr9;chr9;chr9;chr9;chr9;chr9;chr9;chr9;chr9;chr9;chr9;chr9;chr9;chr9;chr9;chr9;chr9;chr9;chr9;chr9	106447459;106447779;106447788;106447792;106448204;106448212;106448212;106448356;106448375;106448653;106448714;106449784;106449914;106450004;106450004;106450004;106450004;106450004;106450004;106451393;106451393;106451393;106451393;106451393;106451393;106451393;106451393;106451393;106451393;106451984;106451984;106451984;106451984;106451984;106451984;106451984;106451984	106447824;106447931;106447824;106447824;106448294;106448294;106448328;106448709;106448709;106448709;106448802;106450231;106450231;106450231;106450231;106450231;106450231;106450231;106450231;106451634;106451634;106451634;106451634;106451634;106451634;106451634;106451609;106451634;106451634;106452920;106452315;106452052;106452923;106452269;106452112;106452102;106452771	+;+;+;+;+;+;+;+;+;+;+;+;+;+;+;+;+;+;+;+;+;+;+;+;+;+;+;+;+;+;+;+;+;+;+;+;+	2671	abhydrolase domain containing 14b	GO:0045944 positive regulation of transcription from RNA polymerase II promoter	GO:0005634 nucleus// GO:0005730 nucleolus// GO:0005737 cytoplasm// GO:0005829 cytosol// GO:0070062 extracellular exosome	GO:0003923 GPI-anchor transamidase activity// GO:0016787 hydrolase activity// GO:0052770 coenzyme F390-A hydrolase activity// GO:0052771 coenzyme F390-G hydrolase activity	NA	1.02975	0.042292	0.576736	0.809897	1.03054	0.0433977	0.560269	0.864872	4.07812	4.02305	3.98056	4.1206	4.10782	4.05149	4.13571	3.82213
																							Abhd15	chr11;chr11;chr11;chr11;chr11;chr11	77515121;77515984;77518316;77518618;77538235;77538235	77516052;77516052;77520045;77518837;77538605;77538607	+;+;+;+;+;+	3035	abhydrolase domain containing 15	GO:0008150 biological_process	GO:0005576 extracellular region// GO:0016020 membrane	GO:0003674 molecular_function// GO:0004620 phospholipase activity// GO:0010296 prenylcysteine methylesterase activity// GO:0016298 lipase activity// GO:0016787 hydrolase activity// GO:0018731 1-oxa-2-oxocycloheptane lactonase activity// GO:0018732 sulfolactone hydrolase activity// GO:0018733 3,4-dihydrocoumarin hydrolase activity// GO:0018734 butyrolactone hydrolase activity// GO:0034892 endosulf…	NA	1.0469	0.0661189	0.818355	0.932436	-1.06497	-0.0908125	0.717542	0.925573	-0.990626	-0.692167	-0.599613	-0.933424	-0.994089	-0.83112	-1.33992	-0.417752
																							Abhd16a	chr17;chr17;chr17;chr17;chr17;chr17;chr17;chr17;chr17;chr17;chr17;chr17;chr17;chr17;chr17;chr17;chr17;chr17;chr17;chr17;chr17;chr17;chr17;chr17;chr17;chr17;chr17;chr17;chr17;chr17;chr17;chr17;chr17;chr17;chr17;chr17;chr17;chr17;chr17;chr17;chr17;chr17;chr17;chr17;chr17;chr17;chr17;chr17;chr17;chr17;chr17;chr17;chr17;chr17;chr17;chr17;chr17;chr17;chr17;chr17;chr17;chr17	35089263;35089291;35089314;35089870;35090369;35090369;35090369;35090369;35091022;35091022;35091022;35091571;35091571;35091571;35091571;35091819;35094251;35094251;35096304;35096304;35096352;35096482;35096482;35096482;35098694;35098694;35098694;35098899;35098899;35098899;35099931;35100335;35100335;35100335;35100639;35100639;35100639;35100639;35100854;35100885;35100962;35100962;35101242;35101242;351…	35089456;35089456;35089456;35090288;35090425;35090425;35090425;35090425;35091088;35091088;35091088;35091657;35091657;35091657;35091826;35091966;35094336;35094336;35096377;35096377;35096377;35096604;35096604;35096604;35098808;35098808;35098808;35099000;35099000;35099000;35100398;35100398;35100398;35100398;35100688;35100695;35100688;35100688;35101085;35100940;35101085;35101085;35101346;35101346;351…	+;+;+;+;+;+;+;+;+;+;+;+;+;+;+;+;+;+;+;+;+;+;+;+;+;+;+;+;+;+;+;+;+;+;+;+;+;+;+;+;+;+;+;+;+;+;+;+;+;+;+;+;+;+;+;+;+;+;+;+;+;+	3220	abhydrolase domain containing 16A		GO:0016020 membrane// GO:0016021 integral component of membrane	GO:0003923 GPI-anchor transamidase activity// GO:0016787 hydrolase activity// GO:0052770 coenzyme F390-A hydrolase activity// GO:0052771 coenzyme F390-G hydrolase activity	NA	-1.06131	-0.0858523	0.0383571	0.215463	-1.05413	-0.0760573	0.0553402	0.443141	6.36979	6.19343	6.26969	6.28422	6.36453	6.40301	6.26331	6.25309
																							Abhd17a	chr10;chr10;chr10;chr10;chr10;chr10;chr10;chr10;chr10;chr10;chr10;chr10;chr10;chr10	80583654;80583655;80583656;80584143;80585608;80585608;80585608;80586515;80586515;80586515;80586679;80590175;80590175;80590175	80584063;80584322;80584063;80584322;80585802;80585802;80585802;80586624;80587030;80587030;80586929;80590315;80590324;80590341	-;-;-;-;-;-;-;-;-;-;-;-;-;-	1547	abhydrolase domain containing 17A	GO:0008150 biological_process	GO:0005576 extracellular region// GO:0016020 membrane	GO:0003674 molecular_function// GO:0003923 GPI-anchor transamidase activity// GO:0016787 hydrolase activity// GO:0052770 coenzyme F390-A hydrolase activity// GO:0052771 coenzyme F390-G hydrolase activity	NA	-1.07658	-0.106449	0.0140733	0.126373	-1.0227	-0.0323808	0.409566	0.792984	6.78535	6.69879	6.73142	6.67847	6.79886	6.79926	6.68944	6.66388
																							Abhd17b	chr19;chr19;chr19;chr19	21653309;21678353;21680868;21684098	21653593;21678822;21681047;21685637	+;+;+;+	2475	abhydrolase domain containing 17B	GO:0008150 biological_process	GO:0005576 extracellular region// GO:0016020 membrane	GO:0003674 molecular_function// GO:0003923 GPI-anchor transamidase activity// GO:0016787 hydrolase activity// GO:0052770 coenzyme F390-A hydrolase activity// GO:0052771 coenzyme F390-G hydrolase activity	NA	1.02597	0.0369856	0.381059	0.675723	1.03463	0.049109	0.227299	0.668686	5.15479	5.2012	5.15167	5.19085	5.12549	5.13267	5.16179	5.20459
																							Abhd17c	chr7;chr7;chr7;chr7;chr7;chr7;chr7	84109356;84114251;84114251;84136059;84147735;84149091;84151282	84110801;84114430;84114430;84136154;84147815;84151670;84151893	-;-;-;-;-;-;-	4606	abhydrolase domain containing 17C	GO:0008150 biological_process	GO:0005575 cellular_component	GO:0003923 GPI-anchor transamidase activity// GO:0016787 hydrolase activity// GO:0052770 coenzyme F390-A hydrolase activity// GO:0052771 coenzyme F390-G hydrolase activity	NA	1.07389	0.102842	0.0825345	0.318364	1.06129	0.0858234	0.13174	0.571003	4.85297	4.89486	4.80749	4.95463	4.90246	4.96952	4.87283	4.88736
																							Abhd2	chr7;chr7;chr7;chr7;chr7;chr7;chr7;chr7;chr7;chr7;chr7;chr7;chr7;chr7;chr7;chr7;chr7	79273199;79273254;79294508;79294508;79297008;79297008;79323469;79323469;79325434;79325434;79341772;79348260;79350751;79353990;79355802;79358065;79359960	79273339;79273339;79294607;79294607;79297303;79297207;79323644;79323644;79325601;79325601;79345371;79348443;79350843;79354100;79355871;79358149;79365508	+;+;+;+;+;+;+;+;+;+;+;+;+;+;+;+;+	10573	abhydrolase domain containing 2	GO:0006629 lipid metabolic process// GO:0007340 acrosome reaction// GO:0009611 response to wounding// GO:0016042 lipid catabolic process// GO:0030336 negative regulation of cell migration// GO:0032570 response to progesterone// GO:0043401 steroid hormone mediated signaling pathway// GO:0046464 acylglycerol catabolic process// GO:0048240 sperm capacitation	GO:0001669 acrosomal vesicle// GO:0005886 plasma membrane// GO:0016020 membrane// GO:0016021 integral component of membrane// GO:0031410 cytoplasmic vesicle// GO:0036126 sperm flagellum// GO:0097524 sperm plasma membrane	GO:0003707 steroid hormone receptor activity// GO:0016787 hydrolase activity// GO:0042562 hormone binding// GO:0047372 acylglycerol lipase activity// GO:0052689 carboxylic ester hydrolase activity	NA	-1.02473	-0.0352405	0.490288	0.755536	-1.07424	-0.103317	0.0398297	0.397782	7.12929	7.17204	7.27518	7.09381	7.22451	7.01374	7.20808	7.13225
																							Abhd3	chr18;chr18;chr18;chr18;chr18;chr18;chr18;chr18;chr18;chr18;chr18;chr18;chr18;chr18;chr18;chr18;chr18;chr18;chr18;chr18;chr18;chr18;chr18;chr18;chr18;chr18;chr18;chr18;chr18;chr18;chr18;chr18	10644411;10644413;10644413;10644413;10647726;10647726;10647726;10647726;10647970;10647970;10647970;10647970;10652188;10652188;10652188;10652188;10658780;10658780;10658780;10658780;10682069;10682069;10682069;10704548;10704548;10704548;10706001;10706001;10706001;10706530;10706530;10706530	10645235;10645223;10645235;10645181;10647891;10647891;10647891;10647891;10648018;10648018;10648018;10648018;10652361;10652361;10652361;10652361;10658892;10658892;10658789;10658892;10682114;10682114;10682114;10704730;10704730;10704730;10706164;10706164;10706164;10706713;10706696;10706771	-;-;-;-;-;-;-;-;-;-;-;-;-;-;-;-;-;-;-;-;-;-;-;-;-;-;-;-;-;-;-;-	1962	abhydrolase domain containing 3	GO:0006629 lipid metabolic process// GO:0046470 phosphatidylcholine metabolic process	GO:0005575 cellular_component// GO:0016020 membrane// GO:0016021 integral component of membrane	GO:0004623 phospholipase A2 activity// GO:0008970 phosphatidylcholine 1-acylhydrolase activity// GO:0016787 hydrolase activity// GO:0052689 carboxylic ester hydrolase activity// GO:0052739 phosphatidylserine 1-acylhydrolase activity// GO:0052740 1-acyl-2-lysophosphatidylserine acylhydrolase activity	NA	-1.11916	-0.162422	0.0194204	0.148116	-1.09795	-0.134808	0.0395252	0.397756	5.77172	5.63237	5.76724	5.60957	5.83628	5.86242	5.83613	5.4312
																							Abhd4	chr14;chr14;chr14;chr14;chr14;chr14;chr14;chr14;chr14;chr14;chr14;chr14;chr14;chr14;chr14;chr14;chr14;chr14;chr14;chr14;chr14;chr14;chr14;chr14;chr14;chr14;chr14;chr14;chr14;chr14;chr14;chr14;chr14;chr14;chr14;chr14;chr14;chr14;chr14	54254188;54254214;54259232;54259273;54259279;54259307;54261626;54261626;54261626;54261626;54261626;54262651;54262651;54262651;54262651;54262651;54262862;54262976;54263169;54263169;54263169;54263169;54263169;54263281;54265281;54265281;54265281;54265281;54265281;54266860;54266995;54266995;54266995;54266995;54267768;54267768;54267768;54267768;54270424	54254471;54254471;54259319;54259319;54259319;54259426;54261714;54261714;54261714;54261714;54261714;54263023;54263161;54262757;54263023;54263023;54263023;54263023;54263323;54263320;54263323;54263323;54263323;54263323;54265392;54265392;54265392;54265392;54265392;54267181;54267181;54267181;54267181;54267181;54267854;54269164;54268078;54269075;54270637	+;+;+;+;+;+;+;+;+;+;+;+;+;+;+;+;+;+;+;+;+;+;+;+;+;+;+;+;+;+;+;+;+;+;+;+;+;+;+	3279	abhydrolase domain containing 4	GO:0006629 lipid metabolic process// GO:0016042 lipid catabolic process// GO:0019915 lipid storage	GO:0005811 lipid particle	GO:0003923 GPI-anchor transamidase activity// GO:0016787 hydrolase activity// GO:0052689 carboxylic ester hydrolase activity// GO:0052770 coenzyme F390-A hydrolase activity// GO:0052771 coenzyme F390-G hydrolase activity	NA	-1.14273	-0.19249	0.00119418	0.0353044	-1.05267	-0.0740469	0.153193	0.59695	5.74625	5.6367	5.71075	5.55427	5.83737	5.78519	5.73361	5.51819
																							Abhd5	chr9;chr9;chr9;chr9;chr9;chr9;chr9;chr9;chr9;chr9;chr9;chr9;chr9;chr9;chr9;chr9;chr9;chr9;chr9;chr9;chr9;chr9;chr9;chr9;chr9;chr9;chr9;chr9;chr9;chr9;chr9;chr9;chr9;chr9	122351608;122351730;122351730;122351732;122351732;122351745;122351789;122358921;122363653;122363815;122363815;122365136;122365136;122365136;122365136;122367889;122367889;122367889;122367889;122367889;122375906;122375906;122375906;122375906;122377859;122377859;122377859;122377859;122378822;122378822;122378822;122379513;122379513;122379513	122351839;122351839;122351839;122351839;122351839;122354161;122351839;122359279;122363704;122363864;122363864;122365221;122365237;122365221;122365221;122368261;122368122;122368261;122368261;122368261;122376060;122376060;122376060;122376060;122377932;122377970;122377970;122377970;122379008;122379008;122379008;122381524;122379825;122381524	+;+;+;+;+;+;+;+;+;+;+;+;+;+;+;+;+;+;+;+;+;+;+;+;+;+;+;+;+;+;+;+;+;+	5956	abhydrolase domain containing 5	GO:0006629 lipid metabolic process// GO:0006631 fatty acid metabolic process// GO:0006654 phosphatidic acid biosynthetic process// GO:0008654 phospholipid biosynthetic process// GO:0010891 negative regulation of sequestering of triglyceride// GO:0010898 positive regulation of triglyceride catabolic process// GO:0030154 cell differentiation// GO:0050996 positive regulation of lipid catabolic proce…	GO:0005634 nucleus// GO:0005737 cytoplasm// GO:0005811 lipid particle// GO:0005829 cytosol// GO:0043231 intracellular membrane-bounded organelle	GO:0003841 1-acylglycerol-3-phosphate O-acyltransferase activity// GO:0005515 protein binding// GO:0016740 transferase activity// GO:0016746 transferase activity, transferring acyl groups// GO:0042171 lysophosphatidic acid acyltransferase activity// GO:0052689 carboxylic ester hydrolase activity	NA	1.04812	0.0677993	0.39106	0.683826	1.01536	0.0219892	0.771769	0.941361	3.4393	3.46429	3.44061	3.50606	3.50184	3.22542	3.58705	3.58546
																							Abhd6	chr14;chr14;chr14;chr14;chr14;chr14;chr14;chr14;chr14;chr14;chr14;chr14;chr14;chr14;chr14;chr14;chr14;chr14;chr14;chr14;chr14;chr14;chr14;chr14;chr14;chr14	8002902;8002919;8002966;8028237;8028237;8039748;8039748;8039748;8041119;8041119;8041119;8042694;8042694;8042694;8045468;8045468;8045468;8049574;8049574;8049574;8049808;8049808;8049808;8055471;8055471;8055471	8002963;8002963;8003104;8028389;8028389;8039904;8039904;8039904;8041232;8041232;8041232;8042826;8042826;8042826;8045625;8045625;8045625;8049628;8049628;8049628;8049908;8049908;8049908;8055861;8056665;8056763	+;+;+;+;+;+;+;+;+;+;+;+;+;+;+;+;+;+;+;+;+;+;+;+;+;+	2365	abhydrolase domain containing 6	GO:0009395 phospholipid catabolic process// GO:0030336 negative regulation of cell migration// GO:0046464 acylglycerol catabolic process// GO:0046889 positive regulation of lipid biosynthetic process// GO:0060292 long term synaptic depression// GO:2000124 regulation of endocannabinoid signaling pathway	GO:0005739 mitochondrion// GO:0016020 membrane// GO:0016021 integral component of membrane// GO:0032281 AMPA glutamate receptor complex// GO:0070062 extracellular exosome	GO:0003824 catalytic activity// GO:0004620 phospholipase activity// GO:0016787 hydrolase activity// GO:0047372 acylglycerol lipase activity	NA	1.07413	0.103168	0.0510465	0.24986	1.00103	0.00148833	0.975293	0.992639	5.38656	5.53191	5.53067	5.48865	5.37935	5.37569	5.44266	5.59156
																							Abhd8	chr8;chr8;chr8;chr8;chr8;chr8;chr8;chr8;chr8;chr8	71456705;71457325;71458038;71458038;71458378;71458378;71459504;71461246;71463466;71463466	71457377;71457377;71458254;71458254;71458907;71458548;71461972;71461972;71463622;71463655	-;-;-;-;-;-;-;-;-;-	4079	abhydrolase domain containing 8		GO:0070062 extracellular exosome	GO:0003824 catalytic activity// GO:0003923 GPI-anchor transamidase activity// GO:0016787 hydrolase activity// GO:0052770 coenzyme F390-A hydrolase activity// GO:0052771 coenzyme F390-G hydrolase activity	NA	-1.00359	-0.00517133	0.895797	0.962456	1.02867	0.0407858	0.283682	0.715019	7.92534	7.97825	7.93765	7.9202	8.01695	7.9038	7.99572	7.9025
																							Abi1	chr2;chr2;chr2;chr2;chr2;chr2;chr2;chr2;chr2;chr2;chr2;chr2;chr2;chr2;chr2;chr2;chr2;chr2;chr2;chr2;chr2;chr2;chr2;chr2;chr2;chr2;chr2;chr2;chr2;chr2;chr2;chr2;chr2;chr2;chr2;chr2;chr2;chr2;chr2;chr2;chr2;chr2;chr2;chr2;chr2;chr2;chr2;chr2;chr2;chr2;chr2;chr2;chr2;chr2;chr2;chr2;chr2;chr2;chr2;chr2;chr2;chr2;chr2;chr2;chr2;chr2;chr2;chr2;chr2;chr2;chr2;chr2;chr2;chr2;chr2;chr2;chr2;chr2;chr2;chr2…	22940073;22940073;22940086;22940308;22940364;22940364;22940364;22940369;22940369;22940892;22941233;22941808;22941812;22946576;22946576;22946576;22946576;22946576;22946576;22946576;22946576;22946576;22946576;22946576;22946576;22946576;22946683;22950184;22950184;22950184;22950184;22950184;22950184;22950184;22950226;22953435;22953435;22953435;22953435;22953435;22953435;22953435;22953435;22953435;229…	22942047;22942047;22942047;22942047;22942047;22942047;22942047;22942047;22942047;22942047;22942047;22942047;22942047;22946761;22946761;22947210;22946761;22946761;22946761;22946761;22946761;22946761;22946761;22946761;22946761;22946761;22946761;22950302;22950270;22950270;22950270;22950270;22950270;22950270;22950270;22953608;22953611;22953611;22953608;22953611;22953608;22953611;22953608;22953608;229…	-;-;-;-;-;-;-;-;-;-;-;-;-;-;-;-;-;-;-;-;-;-;-;-;-;-;-;-;-;-;-;-;-;-;-;-;-;-;-;-;-;-;-;-;-;-;-;-;-;-;-;-;-;-;-;-;-;-;-;-;-;-;-;-;-;-;-;-;-;-;-;-;-;-;-;-;-;-;-;-;-;-;-;-;-;-;-;-;-;-;-;-;-;-;-;-;-;-;-;-;-;-;-;-;-;-;-;-;-;-;-;-;-;-;-;-;-;-;-;-;-;-;-	4032	abl-interactor 1	GO:0001756 somitogenesis// GO:0006928 movement of cell or subcellular component// GO:0018108 peptidyl-tyrosine phosphorylation// GO:0035855 megakaryocyte development// GO:0048813 dendrite morphogenesis// GO:0072673 lamellipodium morphogenesis// GO:0098609 cell-cell adhesion	GO:0005622 intracellular// GO:0005634 nucleus// GO:0005737 cytoplasm// GO:0005856 cytoskeleton// GO:0005886 plasma membrane// GO:0005913 cell-cell adherens junction// GO:0016020 membrane// GO:0030027 lamellipodium// GO:0030054 cell junction// GO:0030175 filopodium// GO:0031209 SCAR complex// GO:0031252 cell leading edge// GO:0042995 cell projection// GO:0043005 neuron projection// GO:0045202 syna…	GO:0005515 protein binding// GO:0008134 transcription factor binding// GO:0030296 protein tyrosine kinase activator activity// GO:0032403 protein complex binding// GO:0098641 cadherin binding involved in cell-cell adhesion	NA	1.06137	0.0859261	0.0751564	0.303963	-1.01193	-0.017105	0.702709	0.920772	6.86293	6.87794	6.89503	6.94826	6.79067	6.91493	6.89281	7.03104
																							Abi2	chr1;chr1;chr1;chr1;chr1;chr1;chr1;chr1;chr1;chr1;chr1;chr1;chr1;chr1;chr1;chr1;chr1;chr1;chr1;chr1;chr1;chr1;chr1;chr1;chr1;chr1;chr1;chr1;chr1;chr1;chr1;chr1;chr1;chr1;chr1;chr1;chr1;chr1;chr1;chr1;chr1;chr1;chr1;chr1;chr1;chr1;chr1;chr1;chr1;chr1;chr1;chr1;chr1;chr1;chr1;chr1;chr1;chr1;chr1;chr1;chr1;chr1;chr1;chr1;chr1;chr1;chr1;chr1;chr1;chr1;chr1;chr1;chr1;chr1;chr1;chr1;chr1;chr1;chr1;chr1…	60409619;60409695;60409695;60409734;60409781;60409795;60409803;60409808;60434243;60434243;60434243;60434243;60434243;60434243;60434243;60437056;60437056;60437056;60437056;60437056;60437056;60437056;60437083;60437207;60437212;60438942;60438942;60438942;60438942;60438942;60438942;60443985;60443985;60443985;60443985;60443985;60443985;60443985;60443985;60443985;60443985;60443985;60447260;60447260;604…	60409919;60409919;60409919;60409919;60409919;60409919;60409919;60409919;60434492;60434410;60434410;60434410;60434410;60434410;60434410;60437232;60437232;60438959;60437232;60437232;60437232;60437232;60437232;60437232;60437232;60438959;60438959;60438959;60438959;60438959;60438959;60444082;60444082;60444082;60444082;60444082;60444082;60444778;60444082;60444082;60444082;60444082;60447406;60447406;604…	+;+;+;+;+;+;+;+;+;+;+;+;+;+;+;+;+;+;+;+;+;+;+;+;+;+;+;+;+;+;+;+;+;+;+;+;+;+;+;+;+;+;+;+;+;+;+;+;+;+;+;+;+;+;+;+;+;+;+;+;+;+;+;+;+;+;+;+;+;+;+;+;+;+;+;+;+;+;+;+;+;+;+;+;+;+;+;+;+;+;+;+;+;+	8543	abl-interactor 2	GO:0006928 movement of cell or subcellular component// GO:0007611 learning or memory// GO:0008154 actin polymerization or depolymerization// GO:0016358 dendrite development// GO:0016477 cell migration// GO:0016601 Rac protein signal transduction// GO:0018108 peptidyl-tyrosine phosphorylation// GO:0043010 camera-type eye development// GO:2000601 positive regulation of Arp2/3 complex-mediated actin…	GO:0005737 cytoplasm// GO:0005829 cytosol// GO:0005856 cytoskeleton// GO:0005913 cell-cell adherens junction// GO:0030027 lamellipodium// GO:0030175 filopodium// GO:0030425 dendrite// GO:0031209 SCAR complex// GO:0042995 cell projection	GO:0017124 SH3 domain binding// GO:0031625 ubiquitin protein ligase binding// GO:0032403 protein complex binding// GO:0048365 Rac GTPase binding// GO:0070064 proline-rich region binding	04810:Regulation of actin cytoskeleton	1.03872	0.0548049	0.148429	0.427532	-1.04513	-0.0636854	0.0818586	0.497207	8.0319	8.00281	8.06656	8.08649	7.95479	8.07689	7.88997	8.12133
																							Abi3	chr11;chr11;chr11;chr11;chr11;chr11;chr11;chr11;chr11;chr11;chr11;chr11;chr11;chr11;chr11;chr11;chr11;chr11;chr11;chr11;chr11;chr11;chr11;chr11	95830074;95831943;95832723;95833209;95833209;95833209;95833640;95833640;95833640;95834003;95834003;95834003;95834306;95834306;95834306;95835778;95835778;95835778;95837070;95837070;95837077;95842021;95842021;95842409	95832876;95832876;95832876;95833334;95833331;95833334;95833800;95833800;95833800;95834098;95834098;95834098;95834391;95834391;95834391;95835890;95835954;95835954;95837237;95837237;95837317;95842098;95842409;95842476	-;-;-;-;-;-;-;-;-;-;-;-;-;-;-;-;-;-;-;-;-;-;-;-	4153	ABI gene family, member 3	GO:0030334 regulation of cell migration	GO:0005622 intracellular// GO:0005737 cytoplasm// GO:0016020 membrane// GO:0030027 lamellipodium	GO:0003674 molecular_function	NA	-1.08138	-0.112868	0.442017	0.721887	1.14868	0.19998	0.148633	0.589579	0.6823	0.836028	0.639633	0.573194	0.911524	1.05414	0.572026	0.754772
																							Abi3bp	chr16;chr16;chr16;chr16;chr16;chr16;chr16;chr16;chr16;chr16;chr16;chr16;chr16;chr16;chr16;chr16;chr16;chr16;chr16;chr16;chr16;chr16;chr16;chr16;chr16;chr16;chr16;chr16;chr16;chr16;chr16;chr16;chr16;chr16;chr16;chr16;chr16;chr16;chr16;chr16;chr16;chr16;chr16;chr16;chr16;chr16;chr16;chr16;chr16;chr16;chr16;chr16;chr16;chr16;chr16;chr16;chr16;chr16;chr16;chr16;chr16;chr16;chr16;chr16;chr16;chr16;chr…	56477846;56477846;56477846;56477846;56532789;56532789;56532789;56532789;56556879;56556879;56556879;56556879;56562357;56562357;56562357;56562357;56574392;56574392;56574392;56574392;56575099;56575099;56575099;56575099;56586929;56586929;56586929;56586929;56587946;56587946;56587946;56587946;56588650;56588650;56588650;56588650;56592604;56592604;56592604;56592604;56594462;56594462;56594462;56594462;565…	56477992;56477992;56477992;56477992;56532968;56532968;56532968;56532968;56556947;56556947;56556947;56556947;56562489;56562489;56562489;56562489;56574573;56574573;56574573;56574573;56575154;56575154;56575154;56575154;56586971;56586971;56586971;56586971;56588017;56588017;56588017;56588017;56588742;56588742;56588742;56588742;56592681;56592681;56592681;56592681;56594536;56594536;56594536;56594536;565…	+;+;+;+;+;+;+;+;+;+;+;+;+;+;+;+;+;+;+;+;+;+;+;+;+;+;+;+;+;+;+;+;+;+;+;+;+;+;+;+;+;+;+;+;+;+;+;+;+;+;+;+;+;+;+;+;+;+;+;+;+;+;+;+;+;+;+;+;+;+;+;+;+;+;+;+;+;+;+;+;+;+;+;+;+;+;+;+;+;+;+;+;+;+;+;+;+;+;+;+;+;+;+;+;+;+;+;+;+;+;+;+;+;+;+;+;+;+;+;+;+;+;+;+;+;+;+;+	4735	ABI gene family, member 3 (NESH) binding protein	GO:0010811 positive regulation of cell-substrate adhesion// GO:0030198 extracellular matrix organization	GO:0005578 proteinaceous extracellular matrix// GO:0005614 interstitial matrix	GO:0005518 collagen binding// GO:0005539 glycosaminoglycan binding// GO:0008201 heparin binding	NA	-1.88012	-0.910824	8.99963e-05	0.0107909	-1.24854	-0.320246	0.0955342	0.520964	3.66414	3.02878	3.35272	2.75699	3.63348	3.46698	2.79723	2.92171
																							Abl1	chr2;chr2;chr2;chr2;chr2;chr2;chr2;chr2;chr2;chr2;chr2;chr2;chr2;chr2;chr2;chr2;chr2;chr2;chr2;chr2;chr2;chr2;chr2;chr2;chr2;chr2;chr2;chr2;chr2;chr2;chr2;chr2;chr2;chr2;chr2;chr2;chr2;chr2;chr2;chr2;chr2;chr2;chr2;chr2;chr2;chr2;chr2;chr2;chr2;chr2;chr2;chr2;chr2;chr2	31688376;31688537;31688551;31688552;31689465;31689611;31690555;31695749;31695749;31695749;31706616;31759943;31760173;31778334;31778334;31778334;31778334;31778334;31778337;31778921;31778921;31778921;31778921;31778921;31784507;31784507;31784507;31790171;31790271;31790271;31790271;31790662;31790662;31790662;31790662;31792238;31792238;31792238;31792238;31794542;31794542;31794542;31794542;31796646;317…	31689942;31689942;31689942;31689942;31689942;31689942;31690759;31695892;31695892;31698336;31707082;31760115;31760455;31778507;31778507;31778507;31778507;31778507;31778392;31779024;31779216;31779024;31779216;31779216;31784779;31784779;31784779;31790355;31790355;31790355;31790355;31790839;31790839;31790839;31790839;31792422;31792422;31792422;31792422;31794570;31794694;31794694;31794694;31797062;317…	+;+;+;+;+;+;+;+;+;+;+;+;+;+;+;+;+;+;+;+;+;+;+;+;+;+;+;+;+;+;+;+;+;+;+;+;+;+;+;+;+;+;+;+;+;+;+;+;+;+;+;+;+;+	11596	c-abl oncogene 1, non-receptor tyrosine kinase	GO:0001922 B-1 B cell homeostasis// GO:0001934 positive regulation of protein phosphorylation// GO:0002322 B cell proliferation involved in immune response// GO:0002333 transitional one stage B cell differentiation// GO:0006281 DNA repair// GO:0006468 protein phosphorylation// GO:0006897 endocytosis// GO:0006909 phagocytosis// GO:0006914 autophagy// GO:0006915 apoptotic process// GO:0006974 cellu…	GO:0001726 ruffle// GO:0005634 nucleus// GO:0005654 nucleoplasm// GO:0005730 nucleolus// GO:0005737 cytoplasm// GO:0005739 mitochondrion// GO:0005783 endoplasmic reticulum// GO:0005829 cytosol// GO:0005856 cytoskeleton// GO:0015629 actin cytoskeleton// GO:0030426 growth cone// GO:0031234 extrinsic component of cytoplasmic side of plasma membrane// GO:0031252 cell leading edge// GO:0043005 neuron …	GO:0000166 nucleotide binding// GO:0000287 magnesium ion binding// GO:0003677 DNA binding// GO:0004672 protein kinase activity// GO:0004713 protein tyrosine kinase activity// GO:0004715 non-membrane spanning protein tyrosine kinase activity// GO:0005080 protein kinase C binding// GO:0005515 protein binding// GO:0005524 ATP binding// GO:0008022 protein C-terminus binding// GO:0016301 kinase activi…	04012:ErbB signaling pathway//04110:Cell cycle//04360:Axon guidance//04722:Neurotrophin signaling pathway//05200:Pathways in cancer//05220:Chronic myeloid leukemia//05416:Viral myocarditis	-1.05982	-0.083815	0.039328	0.218664	1.01266	0.0181569	0.624517	0.892161	5.8425	5.86459	5.8464	5.75904	5.91594	5.78942	5.90437	5.79213
																							Abl2	chr1;chr1;chr1;chr1;chr1;chr1;chr1;chr1;chr1;chr1;chr1;chr1;chr1;chr1;chr1;chr1;chr1;chr1;chr1;chr1;chr1;chr1;chr1;chr1;chr1;chr1;chr1;chr1;chr1;chr1;chr1;chr1;chr1	156558786;156558987;156559049;156615923;156620839;156620839;156620839;156622485;156622485;156622485;156622485;156625288;156625288;156625288;156625288;156629853;156629853;156629853;156631345;156631345;156633080;156633080;156633753;156633753;156635065;156635065;156636818;156636818;156640439;156640439;156640993;156640993;156641542	156559205;156559205;156559205;156616058;156620901;156620901;156620901;156622655;156622655;156622655;156622655;156625583;156625583;156625583;156625376;156629993;156630125;156630125;156631429;156631429;156633257;156633257;156633937;156633937;156635217;156635217;156636907;156636907;156640612;156640612;156642716;156641229;156649568	+;+;+;+;+;+;+;+;+;+;+;+;+;+;+;+;+;+;+;+;+;+;+;+;+;+;+;+;+;+;+;+;+	10800	v-abl Abelson murine leukemia viral oncogene 2 (arg, Abelson-related gene)	GO:0006468 protein phosphorylation// GO:0006909 phagocytosis// GO:0006930 substrate-dependent cell migration, cell extension// GO:0007015 actin filament organization// GO:0007155 cell adhesion// GO:0007173 epidermal growth factor receptor signaling pathway// GO:0007204 positive regulation of cytosolic calcium ion concentration// GO:0007612 learning// GO:0008542 visual learning// GO:0010506 regula…	GO:0001891 phagocytic cup// GO:0005737 cytoplasm// GO:0005856 cytoskeleton// GO:0015629 actin cytoskeleton// GO:0016023 cytoplasmic, membrane-bounded vesicle// GO:0030027 lamellipodium// GO:0031234 extrinsic component of cytoplasmic side of plasma membrane// GO:0043197 dendritic spine	GO:0000166 nucleotide binding// GO:0000287 magnesium ion binding// GO:0004672 protein kinase activity// GO:0004713 protein tyrosine kinase activity// GO:0004715 non-membrane spanning protein tyrosine kinase activity// GO:0005515 protein binding// GO:0005524 ATP binding// GO:0016301 kinase activity// GO:0016740 transferase activity// GO:0030145 manganese ion binding// GO:0046872 metal ion binding	04012:ErbB signaling pathway//05416:Viral myocarditis	1.11309	0.154567	0.00502912	0.0725695	1.02887	0.0410614	0.396416	0.785363	6.3571	6.58855	6.54722	6.51086	6.31929	6.42254	6.61596	6.71016
																							Ablim1	chr19;chr19;chr19;chr19;chr19;chr19;chr19;chr19;chr19;chr19;chr19;chr19;chr19;chr19;chr19;chr19;chr19;chr19;chr19;chr19;chr19;chr19;chr19;chr19;chr19;chr19;chr19;chr19;chr19;chr19;chr19;chr19;chr19;chr19;chr19;chr19;chr19;chr19;chr19;chr19;chr19;chr19;chr19;chr19;chr19;chr19;chr19;chr19;chr19;chr19;chr19;chr19;chr19;chr19;chr19;chr19;chr19;chr19;chr19;chr19;chr19;chr19;chr19;chr19;chr19;chr19;chr…	57032733;57032890;57033267;57033274;57036283;57036418;57036479;57036684;57036966;57037004;57037140;57037182;57037251;57039407;57039407;57039407;57039407;57039407;57039407;57039407;57039407;57039407;57039407;57039407;57039407;57039407;57039447;57040487;57040487;57040487;57040487;57040487;57040487;57040487;57040487;57040487;57040487;57040487;57040487;57040487;57040487;57041054;57041415;57041415;570…	57037337;57037337;57037337;57037337;57037337;57037337;57037337;57037337;57037337;57037337;57037337;57037337;57037337;57039487;57039487;57039487;57039487;57039487;57039487;57039487;57039487;57039487;57039487;57039487;57039487;57039487;57039487;57040561;57041975;57040561;57040561;57040561;57040561;57040561;57040561;57040561;57040561;57040561;57040561;57040561;57040561;57041422;57041422;57041422;570…	-;-;-;-;-;-;-;-;-;-;-;-;-;-;-;-;-;-;-;-;-;-;-;-;-;-;-;-;-;-;-;-;-;-;-;-;-;-;-;-;-;-;-;-;-;-;-;-;-;-;-;-;-;-;-;-;-;-;-;-;-;-;-;-;-;-;-;-;-;-;-;-;-;-;-;-;-;-;-;-;-;-;-;-;-;-;-;-;-;-;-;-;-;-;-;-;-;-;-;-;-;-;-;-;-;-;-;-;-;-;-;-;-;-;-;-;-;-;-;-;-;-;-;-;-;-;-;-	11949	actin-binding LIM protein 1	GO:0007010 cytoskeleton organization// GO:0007411 axon guidance// GO:0030032 lamellipodium assembly// GO:0042384 cilium assembly// GO:0045944 positive regulation of transcription from RNA polymerase II promoter	GO:0001725 stress fiber// GO:0005737 cytoplasm// GO:0005856 cytoskeleton// GO:0014069 postsynaptic density// GO:0015629 actin cytoskeleton// GO:0030027 lamellipodium	GO:0003779 actin binding// GO:0005515 protein binding// GO:0008270 zinc ion binding// GO:0046872 metal ion binding	04360:Axon guidance	-1.02046	-0.0292132	0.443116	0.722278	-1.03671	-0.0520182	0.156411	0.599518	7.11987	7.15234	7.20467	7.09031	7.10098	7.01489	7.17097	7.17458
																							Ablim2	chr5;chr5;chr5;chr5;chr5;chr5;chr5;chr5;chr5;chr5;chr5;chr5;chr5;chr5;chr5;chr5;chr5;chr5;chr5;chr5;chr5;chr5;chr5;chr5;chr5;chr5;chr5;chr5;chr5;chr5;chr5;chr5;chr5;chr5;chr5;chr5;chr5;chr5;chr5;chr5;chr5;chr5;chr5;chr5;chr5;chr5;chr5;chr5;chr5;chr5;chr5;chr5;chr5;chr5;chr5;chr5;chr5;chr5;chr5;chr5;chr5;chr5;chr5;chr5;chr5;chr5;chr5;chr5;chr5;chr5;chr5;chr5;chr5;chr5;chr5;chr5;chr5;chr5;chr5;chr5…	35757880;35757880;35757924;35757931;35757931;35757966;35758051;35798453;35798453;35798453;35798453;35798453;35798453;35798453;35802360;35802360;35802360;35802360;35802360;35802360;35802360;35807039;35807039;35807039;35807039;35807039;35807039;35807039;35809183;35809183;35809183;35809183;35809183;35809183;35809183;35812126;35812126;35812126;35812126;35812126;35812126;35812126;35814359;35814426;358…	35758060;35758060;35758060;35758060;35758060;35758060;35758060;35798596;35798596;35798596;35798596;35798596;35798596;35798596;35802543;35802543;35802543;35802543;35802543;35802543;35802543;35807154;35807154;35807154;35807154;35807154;35807154;35807154;35809309;35809309;35809309;35809309;35809309;35809309;35809309;35812219;35812219;35812219;35812219;35812219;35812219;35812219;35814663;35814663;358…	+;+;+;+;+;+;+;+;+;+;+;+;+;+;+;+;+;+;+;+;+;+;+;+;+;+;+;+;+;+;+;+;+;+;+;+;+;+;+;+;+;+;+;+;+;+;+;+;+;+;+;+;+;+;+;+;+;+;+;+;+;+;+;+;+;+;+;+;+;+;+;+;+;+;+;+;+;+;+;+;+;+;+;+;+;+;+;+;+;+;+;+;+;+;+;+;+;+;+;+;+;+;+;+;+;+;+;+;+;+;+;+;+;+;+;+;+;+;+;+;+;+;+;+;+;+;+;+	7047	actin-binding LIM protein 2	GO:0006351 transcription, DNA-templated// GO:0007010 cytoskeleton organization// GO:0030036 actin cytoskeleton organization// GO:0045944 positive regulation of transcription from RNA polymerase II promoter	GO:0005737 cytoplasm// GO:0015629 actin cytoskeleton// GO:0030016 myofibril	GO:0003674 molecular_function// GO:0003779 actin binding// GO:0008270 zinc ion binding// GO:0046872 metal ion binding	04360:Axon guidance	-1.10059	-0.138272	0.00111672	0.0343417	-1.01983	-0.0283269	0.437572	0.808583	7.48896	7.42648	7.45498	7.35053	7.48658	7.51332	7.39226	7.3346
																							Ablim3	chr18;chr18;chr18;chr18;chr18;chr18;chr18;chr18;chr18;chr18;chr18;chr18;chr18;chr18;chr18;chr18;chr18;chr18;chr18;chr18;chr18;chr18;chr18;chr18;chr18;chr18;chr18;chr18;chr18;chr18;chr18;chr18;chr18;chr18;chr18;chr18;chr18;chr18;chr18;chr18;chr18;chr18;chr18;chr18;chr18;chr18;chr18	61799395;61799395;61805066;61805066;61805637;61805637;61806387;61806387;61808380;61808380;61808932;61808932;61811311;61811311;61813542;61813542;61814198;61814198;61816922;61816922;61818989;61818989;61819791;61819791;61820367;61820367;61821873;61821873;61823867;61823867;61826501;61826501;61839690;61839690;61845790;61845790;61849298;61849298;61855203;61855203;61857002;61857002;61871566;61871566;619…	61801408;61801408;61805146;61805146;61805644;61805644;61806447;61806447;61808438;61808438;61808961;61808961;61811458;61811458;61813606;61813606;61814332;61814332;61816969;61816969;61819087;61819087;61819917;61819917;61820396;61820396;61822028;61822028;61823938;61823938;61826559;61826559;61839777;61839777;61845883;61845883;61849424;61849424;61855315;61855315;61857185;61857185;61871703;61871703;619…	-;-;-;-;-;-;-;-;-;-;-;-;-;-;-;-;-;-;-;-;-;-;-;-;-;-;-;-;-;-;-;-;-;-;-;-;-;-;-;-;-;-;-;-;-;-;-	4560	actin binding LIM protein family, member 3	GO:0006351 transcription, DNA-templated// GO:0007010 cytoskeleton organization// GO:0030032 lamellipodium assembly// GO:0030036 actin cytoskeleton organization// GO:0042384 cilium assembly// GO:0045944 positive regulation of transcription from RNA polymerase II promoter// GO:1903955 positive regulation of protein targeting to mitochondrion	GO:0001725 stress fiber// GO:0005737 cytoplasm// GO:0030027 lamellipodium	GO:0003674 molecular_function// GO:0003779 actin binding// GO:0008270 zinc ion binding// GO:0046872 metal ion binding	04360:Axon guidance	-1.21169	-0.277021	0.00027487	0.0178397	-1.10568	-0.144931	0.0283366	0.353469	5.29894	5.12779	5.27394	5.02379	5.32775	5.19706	5.02055	5.20318
																							Abr	chr11;chr11;chr11;chr11;chr11;chr11;chr11;chr11;chr11;chr11;chr11;chr11;chr11;chr11;chr11;chr11;chr11;chr11;chr11;chr11;chr11;chr11;chr11;chr11;chr11;chr11;chr11;chr11;chr11;chr11;chr11;chr11;chr11;chr11;chr11;chr11;chr11;chr11;chr11;chr11;chr11;chr11;chr11;chr11;chr11;chr11;chr11;chr11;chr11;chr11;chr11;chr11;chr11;chr11;chr11;chr11;chr11;chr11;chr11;chr11;chr11;chr11;chr11;chr11;chr11;chr11;chr…	76416734;76416734;76416735;76416751;76419104;76419735;76419735;76419735;76419735;76419735;76422153;76422153;76422153;76422153;76422153;76423048;76423048;76423048;76423048;76423048;76423048;76424034;76424034;76424034;76424034;76424034;76424034;76424914;76424914;76424914;76424914;76424914;76424914;76425267;76425267;76425267;76425267;76425267;76425267;76436949;76451853;76451853;76451853;76451853;764…	76419193;76419193;76419193;76419193;76419193;76419882;76419882;76419882;76419882;76419882;76422258;76422258;76422258;76422258;76422258;76423182;76423182;76423182;76423182;76423182;76423182;76424173;76424173;76424173;76424173;76424173;76424173;76425023;76425023;76425023;76425023;76425023;76425023;76425326;76425326;76425326;76425326;76425326;76425326;76437220;76451984;76451984;76451984;76451984;764…	-;-;-;-;-;-;-;-;-;-;-;-;-;-;-;-;-;-;-;-;-;-;-;-;-;-;-;-;-;-;-;-;-;-;-;-;-;-;-;-;-;-;-;-;-;-;-;-;-;-;-;-;-;-;-;-;-;-;-;-;-;-;-;-;-;-;-;-;-;-;-;-;-;-;-;-;-;-;-;-;-;-;-;-;-;-;-;-;-;-;-;-;-;-;-;-;-;-;-;-;-;-;-;-;-;-;-;-;-;-;-;-;-;-;-;-;-;-;-;-;-;-;-;-;-;-;-;-	9730	active BCR-related gene	GO:0002692 negative regulation of cellular extravasation// GO:0007165 signal transduction// GO:0007420 brain development// GO:0030036 actin cytoskeleton organization// GO:0030336 negative regulation of cell migration// GO:0032496 response to lipopolysaccharide// GO:0035023 regulation of Rho protein signal transduction// GO:0035556 intracellular signal transduction// GO:0042472 inner ear morphogen…	GO:0005829 cytosol// GO:0005886 plasma membrane// GO:0016020 membrane	GO:0005085 guanyl-nucleotide exchange factor activity// GO:0005089 Rho guanyl-nucleotide exchange factor activity// GO:0005096 GTPase activator activity	NA	1.03858	0.0546154	0.0920406	0.337224	-1.0186	-0.0265893	0.379956	0.776981	9.33731	9.37012	9.39663	9.39178	9.31464	9.33525	9.40308	9.38909
																							Abra	chr15;chr15	41864076;41869019	41866352;41869720	-;-	2979	actin-binding Rho activating protein	GO:0000060 protein import into nucleus, translocation// GO:0006351 transcription, DNA-templated// GO:0006355 regulation of transcription, DNA-templated// GO:0006810 transport// GO:0015031 protein transport// GO:0035025 positive regulation of Rho protein signal transduction// GO:0045893 positive regulation of transcription, DNA-templated// GO:0045944 positive regulation of transcription from RNA p…	GO:0005737 cytoplasm// GO:0005856 cytoskeleton// GO:0005886 plasma membrane// GO:0015629 actin cytoskeleton// GO:0030016 myofibril// GO:0030017 sarcomere	GO:0003779 actin binding	NA	-1.27795	-0.353831	0.577361	0.810383	-1.8512	-0.888463	0.142526	0.584047	-2.46413	-2.98276	-2.08231	-2.82396	-2.53927	-1.4549	-2.93652	-1.70563
																							Abracl	chr10;chr10;chr10;chr10;chr10;chr10;chr10;chr10;chr10;chr10;chr10;chr10;chr10;chr10	18011260;18011264;18011524;18011590;18011705;18013283;18018839;18018839;18018839;18018839;18022814;18022995;18023067;18023067	18011816;18011816;18011816;18011816;18011816;18013355;18018905;18018905;18018901;18018905;18022878;18023090;18023218;18023288	-;-;-;-;-;-;-;-;-;-;-;-;-;-	1056	ABRA C-terminal like	GO:0008150 biological_process	GO:0005575 cellular_component	GO:0003674 molecular_function	NA	1.14909	0.200487	0.150089	0.429836	1.15644	0.209695	0.125887	0.565422	1.90388	2.03441	1.82741	2.09806	1.6954	1.89709	1.85549	2.26513
																							Abt1	chr13;chr13;chr13	23418361;23422483;23423586	23422335;23422682;23423866	-;-;-	4456	activator of basal transcription 1	GO:0000447 endonucleolytic cleavage in ITS1 to separate SSU-rRNA from 5.8S rRNA and LSU-rRNA from tricistronic rRNA transcript (SSU-rRNA, 5.8S rRNA, LSU-rRNA)// GO:0000472 endonucleolytic cleavage to generate mature 5'-end of SSU-rRNA from (SSU-rRNA, 5.8S rRNA, LSU-rRNA)// GO:0000480 endonucleolytic cleavage in 5'-ETS of tricistronic rRNA transcript (SSU-rRNA, 5.8S rRNA, LSU-rRNA)// GO:0006351 tr…	GO:0005634 nucleus// GO:0005667 transcription factor complex// GO:0005730 nucleolus	GO:0000166 nucleotide binding// GO:0003677 DNA binding// GO:0003723 RNA binding// GO:0044822 poly(A) RNA binding	NA	1.06753	0.0942762	0.169806	0.455081	1.05608	0.0787214	0.23352	0.6726	3.81303	3.87386	3.79587	3.91053	3.9074	3.9159	3.81687	4.05405
																							Abtb1	chr6;chr6;chr6;chr6;chr6;chr6;chr6;chr6;chr6;chr6;chr6;chr6;chr6;chr6;chr6;chr6;chr6;chr6;chr6;chr6;chr6;chr6;chr6;chr6;chr6;chr6;chr6;chr6;chr6;chr6;chr6;chr6;chr6;chr6;chr6;chr6;chr6;chr6;chr6;chr6;chr6;chr6;chr6;chr6;chr6;chr6;chr6;chr6;chr6;chr6;chr6;chr6;chr6;chr6;chr6;chr6;chr6;chr6;chr6;chr6;chr6;chr6;chr6;chr6;chr6;chr6;chr6;chr6;chr6;chr6;chr6;chr6;chr6;chr6;chr6;chr6;chr6	88835914;88835924;88836148;88836278;88836423;88836525;88836525;88836525;88836685;88838115;88838118;88838118;88838118;88838118;88838118;88838380;88838380;88838380;88838380;88838380;88838380;88838380;88838454;88838638;88838638;88838638;88838638;88838638;88838638;88838638;88838638;88838657;88838845;88838845;88838845;88838845;88838845;88838845;88838845;88838845;88838845;88839018;88839046;88839046;888…	88836452;88836452;88836452;88836725;88836452;88836725;88838285;88836725;88836725;88838265;88838285;88838285;88838285;88838265;88838285;88838478;88838478;88838478;88838478;88838478;88838478;88838478;88838478;88838756;88838756;88838756;88838715;88838756;88838756;88838756;88838756;88838756;88838961;88838961;88838961;88838961;88838961;88838866;88840900;88838961;88838961;88839230;88839155;88839080;888…	-;-;-;-;-;-;-;-;-;-;-;-;-;-;-;-;-;-;-;-;-;-;-;-;-;-;-;-;-;-;-;-;-;-;-;-;-;-;-;-;-;-;-;-;-;-;-;-;-;-;-;-;-;-;-;-;-;-;-;-;-;-;-;-;-;-;-;-;-;-;-;-;-;-;-;-;-	4862	ankyrin repeat and BTB (POZ) domain containing 1	GO:0006412 translation// GO:0006414 translational elongation// GO:0030162 regulation of proteolysis// GO:0042787 protein ubiquitination involved in ubiquitin-dependent protein catabolic process// GO:0043161 proteasome-mediated ubiquitin-dependent protein catabolic process	GO:0005730 nucleolus// GO:0005737 cytoplasm// GO:0005886 plasma membrane// GO:0019005 SCF ubiquitin ligase complex	GO:0003746 translation elongation factor activity// GO:0031625 ubiquitin protein ligase binding	NA	-1.0955	-0.131586	0.0217073	0.157711	-1.05165	-0.0726485	0.177918	0.621777	5.42299	5.20507	5.27799	5.29222	5.49906	5.46456	5.29438	5.12785
																							Abtb2	chr2;chr2;chr2;chr2;chr2;chr2;chr2;chr2;chr2;chr2;chr2;chr2;chr2;chr2;chr2;chr2;chr2;chr2;chr2;chr2;chr2;chr2	103566310;103678745;103683278;103700771;103702256;103705053;103705631;103707577;103708080;103709280;103710676;103711148;103711445;103712387;103715035;103715081;103715503;103716040;103716040;103716040;103717160;103717160	103567609;103678891;103683491;103700923;103702421;103705142;103705732;103707673;103708215;103709506;103710854;103711253;103711547;103712477;103715571;103715571;103715571;103716153;103718423;103716153;103718423;103717217	+;+;+;+;+;+;+;+;+;+;+;+;+;+;+;+;+;+;+;+;+;+	6032	ankyrin repeat and BTB (POZ) domain containing 2	GO:0030162 regulation of proteolysis// GO:0042787 protein ubiquitination involved in ubiquitin-dependent protein catabolic process// GO:0043161 proteasome-mediated ubiquitin-dependent protein catabolic process// GO:0097237 cellular response to toxic substance	GO:0005634 nucleus// GO:0005654 nucleoplasm// GO:0005737 cytoplasm// GO:0019005 SCF ubiquitin ligase complex	GO:0031625 ubiquitin protein ligase binding// GO:0046982 protein heterodimerization activity	NA	-1.07235	-0.10078	0.178715	0.466716	1.08514	0.117888	0.0915192	0.513163	3.73756	3.89099	3.77273	3.63843	4.04581	3.73166	3.95853	3.7952
																							AC015800.4	chr7;chr7;chr7;chr7;chr7;chr7;chr7;chr7;chr7;chr7;chr7;chr7;chr7;chr7	143021784;143032621;143033284;143033624;143037281;143037281;143037281;143039179;143044495;143044495;143044495;143053037;143053037;143053037	143023318;143033926;143033926;143033926;143037381;143037381;143037381;143039313;143044656;143044656;143044656;143053677;143053686;143053417	-;-;-;-;-;-;-;-;-;-;-;-;-;-	3889	NA				NA	-1.06852	-0.0956126	0.189949	0.481531	-1.05902	-0.0827364	0.240955	0.678188	3.00433	2.86987	2.95127	2.90843	3.02636	3.1633	3.11893	2.79894
																							AC026231.3	chr5;chr5	4764834;4765311	4765094;4765665	+;+	616	NA				NA	1.25601	0.328845	0.149329	0.429172	-1.03101	-0.0440604	0.841947	0.960138	-0.739322	-0.682695	-0.640689	-0.406925	-0.994089	-0.735022	-0.854131	-0.648871
																							AC026478.1	chr5	3236431	3236868	+	438	NA				NA	-1.07238	-0.100817	0.0749077	0.303821	-1.04218	-0.0596071	0.264878	0.701154	6.80554	6.61641	6.67606	6.70504	6.88905	6.93201	6.69967	6.45312
																							AC068006.4	chr7	143596439	143596994	+	556	NA				NA	1.23914	0.309343	0.617373	0.831273	1.11349	0.155095	0.746144	0.934049	-2.9553	-1.91771	-2.06971	-2.66026	-1.18259	-2.46165	-1.77307	-1.80803
																							AC074312.5	chr7;chr7;chr7;chr7;chr7;chr7;chr7;chr7;chr7;chr7;chr7;chr7;chr7;chr7;chr7	27689340;27691215;27691913;27692477;27692482;27692502;27693482;27693482;27693482;27693482;27698653;27698653;27698653;27702380;27702380	27689486;27691295;27692534;27692534;27692534;27692534;27693608;27693692;27693608;27693608;27698994;27698751;27698751;27704067;27706484	+;+;+;+;+;+;+;+;+;+;+;+;+;+;+	5508	NA				NA	-1.01426	-0.0204239	0.717308	0.887576	-1.0026	-0.00374351	0.944084	0.986315	4.21883	4.25332	4.25868	4.19668	4.16506	4.15877	4.22556	4.33316
																							AC074335.4	chr18;chr18;chr18;chr18;chr18;chr18;chr18;chr18;chr18;chr18;chr18;chr18;chr18	34579846;34579945;34580800;34580800;34584214;34584838;34584838;34586242;34586242;34592915;34592915;34595989;34595989	34580244;34580244;34580977;34580977;34584285;34584906;34584906;34586331;34586331;34593060;34593060;34597345;34597468	-;-;-;-;-;-;-;-;-;-;-;-;-	2434	NA				NA	-1.20617	-0.270433	0.165543	0.448912	1.03767	0.053342	0.758085	0.936523	-0.188312	-0.120064	-0.173745	-0.458285	-0.410762	0.0081309	0.435854	-0.243561
																							AC074336.1	chr1;chr1;chr1	39547570;39548926;39550454	39547661;39549116;39552002	-;-;-	1832	NA				NA	-1.31176	-0.391507	0.0329594	0.198312	-1.36256	-0.446321	0.00822424	0.235031	1.37911	1.18205	1.6358	0.987647	1.27118	1.56604	0.850066	1.50583
																							AC079042.1	chr3;chr3;chr3;chr3;chr3;chr3;chr3;chr3;chr3;chr3;chr3;chr3;chr3;chr3;chr3;chr3;chr3;chr3;chr3;chr3;chr3;chr3;chr3;chr3;chr3;chr3;chr3;chr3;chr3;chr3;chr3;chr3;chr3;chr3;chr3;chr3;chr3;chr3;chr3;chr3;chr3;chr3	107888850;107890033;107891471;107892864;107892895;107893124;107893223;107893267;107893419;107893473;107893503;107894051;107894051;107894051;107894051;107894051;107894051;107894051;107894051;107894051;107894051;107894129;107894589;107894589;107894589;107894589;107894861;107894861;107894861;107894861;107894861;107895643;107895643;107895643;107895643;107895643;107895643;107895643;107895643;107895643…	107893507;107893507;107893507;107893507;107893507;107893507;107893507;107893507;107893507;107893507;107893507;107894208;107894215;107894228;107894228;107894228;107894228;107894228;107894215;107894992;107894228;107894215;107894656;107894656;107895773;107894656;107894992;107894992;107894992;107894992;107894992;107895800;107895763;107895812;107895783;107895809;107895774;107895766;107895692;107895798…	-;-;-;-;-;-;-;-;-;-;-;-;-;-;-;-;-;-;-;-;-;-;-;-;-;-;-;-;-;-;-;-;-;-;-;-;-;-;-;-;-;-	6821	NA				NA	-1.01125	-0.0161418	0.677495	0.866164	1.00586	0.00843647	0.819578	0.955909	6.70051	6.7096	6.70098	6.68419	6.74975	6.68286	6.8549	6.7222
																							AC084109.5	chr5;chr5;chr5;chr5;chr5;chr5;chr5;chr5;chr5;chr5	135012114;135012122;135012186;135012430;135012430;135012694;135012694;135012694;135013085;135013085	135012332;135012550;135012332;135012550;135012550;135012788;135012788;135012788;135013154;135013253	-;-;-;-;-;-;-;-;-;-	701	NA				NA	-1.20337	-0.267078	0.193503	0.485755	1.06954	0.0969848	0.662065	0.907448	0.800783	0.252573	0.152591	0.547736	1.26218	0.820161	0.0394212	-0.061597
																							AC084391.4	chr1;chr1;chr1;chr1	36557701;36558359;36564306;36564814	36559667;36558405;36564368;36565613	+;+;+;+	2830	NA				NA	1.16752	0.223444	0.139977	0.415106	1.10171	0.13975	0.328208	0.745069	0.172261	0.377639	0.233036	0.396756	0.0308796	0.341689	0.63027	0.25081
																							AC087062.10	chr3;chr3;chr3;chr3	95015625;95016249;95016641;95019738	95016277;95016277;95017076;95020138	+;+;+;+	1490	NA				NA	1.05366	0.0754133	0.750105	0.903022	1.05195	0.0730647	0.734191	0.930542	-0.76047	-0.508133	-0.585969	-0.692672	-0.609855	-1.0615	-0.660831	-0.0978303
																							AC087062.7	chr3;chr3;chr3;chr3	94994410;94995043;94996819;94996819	94996108;94996111;94997350;94996996	-;-;-;-	2234	NA				NA	-1.269	-0.343695	0.0287181	0.184126	1.10592	0.145248	0.314023	0.735769	0.908519	0.812774	0.667941	0.569512	0.512767	0.879068	0.592419	0.590281
																							AC087062.8	chr3;chr3;chr3;chr3;chr3	94998800;94998834;95002139;95004223;95004223	94999000;94999000;95002264;95004446;95004869	-;-;-;-;-	974	NA				NA	-1.1281	-0.17389	0.179834	0.46822	-1.06455	-0.0902466	0.473882	0.827585	1.36304	1.13571	1.22403	1.19352	1.37474	1.47091	1.13093	1.05414
																							AC090123.2	chr7	46820864	46821417	-	554	NA				NA	-1.1018	-0.139861	0.523661	0.77771	-1.09327	-0.128644	0.555993	0.862956	-0.782841	-1.04791	-0.923918	-0.932607	-0.847243	-0.390703	-1.19489	-1.51564
																							AC090443.3	chr5;chr5;chr5;chr5;chr5;chr5;chr5;chr5;chr5;chr5;chr5;chr5;chr5;chr5;chr5;chr5;chr5;chr5;chr5	3571566;3571673;3575623;3575623;3575688;3577240;3577240;3577240;3578223;3580405;3580453;3580498;3582143;3582143;3582177;3584240;3584240;3584240;3584240	3571810;3571810;3575778;3575778;3575778;3577344;3577344;3577344;3580449;3580556;3580556;3580556;3582247;3582247;3582247;3584344;3584356;3584356;3584341	+;+;+;+;+;+;+;+;+;+;+;+;+;+;+;+;+;+;+	3062	NA				NA	-1.14825	-0.199437	0.115335	0.376498	1.00639	0.00919159	0.936062	0.984366	2.41754	2.43263	2.4247	2.21669	2.63026	2.33439	2.67415	2.36665
																							AC090963.2	chr17;chr17;chr17;chr17;chr17;chr17;chr17;chr17;chr17	10456216;10456222;10456296;10464837;10471452;10473107;10473107;10473107;10491294	10456343;10456343;10456343;10464927;10471574;10473758;10474123;10473759;10493055	+;+;+;+;+;+;+;+;+	3121	NA				NA	1.18607	0.246188	0.323113	0.624392	1.01742	0.0249177	0.916186	0.9796	-1.2647	-1.12252	-1.15083	-1.02491	-0.847243	-1.73896	-0.754135	-1.60879
																							AC090963.3	chr17;chr17;chr17;chr17	10496446;10496453;10551900;10569072	10496541;10496541;10553169;10569396	+;+;+;+	1691	NA				NA	-1.1826	-0.241967	0.518675	0.774241	-1.21932	-0.286072	0.430261	0.805162	-1.26919	-1.55924	-1.27717	-1.51171	-0.847243	-1.54853	-2.24649	-2.93652
																							AC091465.2	chr1;chr1;chr1	66322276;66326101;66328666	66323753;66326152;66328796	-;-;-	1661	NA				NA	-1.055	-0.0772393	0.634843	0.840802	-1.36207	-0.445796	0.0162322	0.294439	0.956604	0.297504	0.747965	0.874006	1.05352	1.11545	-0.220279	0.279321
																							AC092202.4	chr3	95356130	95357572	+	1443	NA				NA	-1.12062	-0.164298	0.531678	0.782596	1.30641	0.385608	0.12936	0.568056	-1.02254	-0.864907	-1.25858	-1.17702	-0.703727	-1.24174	-0.704889	-0.865499
																							AC092404.2	chr5	5781615	5783555	-	1941	NA				NA	1.25823	0.331391	0.000294527	0.0181267	1.18878	0.249486	0.00219348	0.151124	4.27975	4.73202	4.4807	4.6084	4.1772	4.15877	4.55426	4.81651
																							AC092855.1	chr3;chr3;chr3;chr3;chr3;chr3;chr3;chr3;chr3;chr3;chr3;chr3;chr3;chr3;chr3;chr3;chr3;chr3;chr3;chr3;chr3;chr3;chr3;chr3	95883954;95883958;95884970;95884970;95884973;95887959;95888141;95888141;95888141;95888446;95888857;95888857;95888857;95888857;95889723;95889723;95889723;95889723;95889723;95891885;95891885;95891885;95891885;95891885	95884237;95884237;95885068;95885071;95885071;95888296;95888296;95888296;95888296;95888915;95888915;95888915;95888915;95888915;95889809;95889809;95889809;95889809;95889809;95891951;95891981;95891930;95892005;95891955	-;-;-;-;-;-;-;-;-;-;-;-;-;-;-;-;-;-;-;-;-;-;-;-	1402	NA				NA	-1.41367	-0.499448	0.00729623	0.0889258	-1.18476	-0.244592	0.154471	0.597554	0.451968	7.82199e-05	0.247844	-0.0460603	0.432175	0.611648	0.159054	-0.3756
																							AC093451.2	chr8;chr8;chr8;chr8;chr8;chr8;chr8	111128886;111129076;111137443;111137443;111143602;111145404;111145404	111129786;111129786;111137552;111137552;111143724;111145480;111145459	-;-;-;-;-;-;-	1211	NA				NA	1.02906	0.0413236	0.65369	0.852896	-1.05552	-0.0779532	0.386882	0.780849	1.81979	1.75523	1.83093	1.85955	1.93109	1.87085	1.75436	1.69837
																							AC098736.3	chr1;chr1;chr1;chr1	19063300;19064883;19075102;19104670	19063524;19065041;19075464;19104840	-;-;-;-	918	NA				NA	-1.16485	-0.220146	0.367742	0.663041	1.08783	0.121454	0.616905	0.890213	-1.08439	-1.27982	-1.40416	-1.31116	-1.25371	-0.83112	-1.01955	-1.60879
																							AC099645.1	chr15;chr15;chr15	40511322;40526220;40527206	40512615;40526312;40527277	-;-;-	1459	NA				NA	1.63095	0.705709	0.12133	0.386675	-1.98282	-0.987556	0.0888252	0.507658	-2.6394	-3.82366	-2.84232	-1.92203	-3.48658	-2.58688	-2.69791	-3.17188
																							AC099860.1	chr1;chr1;chr1;chr1;chr1;chr1;chr1;chr1;chr1;chr1;chr1	97606318;97643903;97643903;97645935;97654600;97654600;97654600;97660731;97661555;97661831;97661831	97646361;97646361;97646361;97646361;97654689;97654689;97654689;97661676;97661676;97662074;97662074	-;-;-;-;-;-;-;-;-;-;-	41324	NA				NA	-1.08689	-0.1202	0.0295908	0.186967	-1.10882	-0.149028	0.00594094	0.215104	5.65323	5.54571	5.69532	5.53242	5.60902	5.58102	5.40143	5.72472
																							AC099930.3	chr7	120597625	120598475	+	851	NA				NA	1.43536	0.521414	0.324998	0.626248	1.13065	0.177153	0.813578	0.954183	-1.9675	-3.13015	-3.29755	-1.44322	-1.57834	-2.27801	-3.45823	-2.32195
																							AC101660.1	chr15	91822687	91823223	+	537	NA				NA	-1.02279	-0.0325039	0.913646	0.968883	1.31274	0.392583	0.212145	0.654409	-1.78042	-1.86597	-2.25264	-1.81739	-1.49042	-1.94331	-2.69791	-1.70563
																							AC101740.1	chr18;chr18	42935470;42937783	42935658;42938887	+;+	1294	NA				NA	-1.2099	-0.274889	0.517781	0.773651	1.15398	0.206615	0.604106	0.885069	-1.67962	-1.651	-1.85921	-1.95701	-1.67295	-2.58688	-1.77307	-2.52531
																							AC101869.3	chr1;chr1;chr1;chr1;chr1;chr1;chr1;chr1;chr1;chr1;chr1;chr1;chr1;chr1;chr1;chr1;chr1;chr1;chr1;chr1;chr1;chr1;chr1	65105285;65107313;65108719;65109462;65109462;65109462;65109877;65109877;65109877;65116681;65116681;65116681;65117122;65117122;65117122;65119539;65119539;65121339;65121357;65121357;65123053;65123053;65123053	65105750;65108805;65108805;65109576;65109576;65109576;65109964;65109964;65109964;65116752;65116752;65116752;65117209;65117209;65117209;65119621;65119621;65121438;65121438;65121438;65123114;65123193;65123214	-;-;-;-;-;-;-;-;-;-;-;-;-;-;-;-;-;-;-;-;-;-;-	2667	NA				NA	1.26079	0.334326	0.023723	0.1654	-1.02864	-0.0407312	0.77446	0.942257	2.81809	2.77967	2.81803	3.15051	2.7283	2.94973	3.06901	2.95301
																							AC101915.2	chr1;chr1;chr1;chr1;chr1;chr1;chr1	64679871;64683348;64685832;64688789;64689124;64690464;64690464	64680385;64683429;64685903;64688924;64690628;64690608;64690659	-;-;-;-;-;-;-	2341	NA				NA	1.3419	0.424281	0.227419	0.526223	1.02832	0.0402851	0.911717	0.978609	-1.93752	-2.014	-2.0627	-1.52275	-1.32822	-2.27801	-1.97798	-1.51564
																							AC102055.4	chr18	12742464	12743259	-	796	NA				NA	1.07376	0.102674	0.786212	0.918082	-1.37392	-0.4583	0.240686	0.67775	-1.81693	-2.18401	-1.72864	-1.70367	-2.92755	-0.780059	-2.35404	-3.17188
																							AC102077.1	chr7;chr7;chr7;chr7;chr7;chr7;chr7;chr7;chr7;chr7;chr7;chr7;chr7;chr7;chr7;chr7;chr7;chr7;chr7;chr7	81782182;81783031;81783031;81783031;81783050;81783104;81786077;81786077;81786077;81786077;81786077;81788450;81788450;81788450;81788450;81788450;81788957;81789252;81789355;81789428	81782581;81783138;81783138;81783138;81783138;81783138;81786204;81786204;81786204;81786204;81786204;81788576;81788576;81788576;81788576;81788664;81789109;81789465;81789478;81789469	-;-;-;-;-;-;-;-;-;-;-;-;-;-;-;-;-;-;-;-	1231	NA				NA	-1.01228	-0.017606	0.846113	0.944244	1.05604	0.0786669	0.388998	0.781581	3.21704	3.09753	3.01708	3.19632	3.17528	3.11958	3.28108	3.13356
																							AC102096.1	chr18;chr18;chr18;chr18;chr18;chr18;chr18;chr18;chr18;chr18;chr18;chr18;chr18;chr18;chr18;chr18;chr18;chr18;chr18;chr18;chr18;chr18;chr18;chr18;chr18;chr18;chr18;chr18;chr18;chr18;chr18;chr18;chr18;chr18;chr18;chr18;chr18;chr18;chr18;chr18;chr18;chr18;chr18;chr18;chr18;chr18;chr18;chr18;chr18;chr18;chr18;chr18;chr18;chr18;chr18;chr18;chr18;chr18;chr18;chr18;chr18;chr18;chr18;chr18;chr18;chr18;chr…	12168717;12168717;12168739;12168752;12169233;12169233;12169233;12171549;12171549;12171549;12171549;12176137;12176137;12176137;12176137;12178188;12178188;12178188;12178188;12179113;12179113;12179113;12179113;12179489;12179489;12179489;12179489;12179570;12180485;12180485;12180485;12180485;12180485;12180525;12180666;12180666;12180666;12180666;12180666;12181584;12181584;12181584;12181584;12183979;121…	12168902;12168902;12168902;12168902;12169309;12169309;12169309;12171633;12171633;12171633;12171633;12176193;12176193;12176193;12176193;12178274;12178274;12178274;12178274;12179253;12179253;12179253;12179253;12179592;12179592;12179592;12179592;12179592;12180574;12180574;12180571;12180574;12180574;12180574;12180771;12180771;12180771;12180771;12181116;12181695;12181695;12181695;12181695;12184023;121…	+;+;+;+;+;+;+;+;+;+;+;+;+;+;+;+;+;+;+;+;+;+;+;+;+;+;+;+;+;+;+;+;+;+;+;+;+;+;+;+;+;+;+;+;+;+;+;+;+;+;+;+;+;+;+;+;+;+;+;+;+;+;+;+;+;+;+;+;+;+;+;+;+;+;+;+;+;+;+;+;+;+;+	5768	NA				NA	1.01658	0.0237187	0.568754	0.805149	1.01463	0.0209514	0.59984	0.883708	4.76323	4.77544	4.75458	4.78675	4.6911	4.78011	4.79843	4.79705
																							AC102096.3	chr18;chr18	12193768;12198259	12193852;12198675	+;+	502	NA				NA	1.00564	0.00811764	0.960478	0.986056	-1.09113	-0.125817	0.42376	0.802482	0.145754	0.107262	0.234602	0.151271	-0.0708342	0.288633	-0.220279	0.397803
																							AC102121.3	chr7;chr7;chr7;chr7;chr7;chr7;chr7;chr7;chr7	55962531;55962531;55972013;55972013;55972904;55975692;55976580;55976764;55979431	55962672;55962672;55972161;55972161;55973080;55975830;55976667;55976984;55980868	+;+;+;+;+;+;+;+;+	2354	NA				NA	1.08188	0.113545	0.121616	0.387153	1.00181	0.00261514	0.969639	0.992112	3.72818	3.78831	3.78502	3.84074	3.56399	3.73642	3.55868	3.89457
																							AC102225.2	chr18;chr18;chr18	60212080;60212556;60245375	60212169;60212664;60247820	+;+;+	2645	NA				NA	-1.26418	-0.338199	0.593001	0.818577	2.78168	1.47596	0.0135061	0.27919	-2.90857	-1.97337	-3.43396	-3.26031	-4.30305	-3.48658	-2.93652	-2.05007
																							AC102227.2	chr1	98457768	98459162	+	1395	NA				NA	-1.18204	-0.241273	0.312992	0.61505	1.14055	0.189735	0.393985	0.78366	-1.02361	-0.972079	-1.16711	-1.27612	-0.534009	-0.942754	-0.900785	-0.865499
																							AC102232.1	chr18;chr18;chr18;chr18;chr18;chr18;chr18;chr18;chr18;chr18;chr18;chr18;chr18;chr18;chr18;chr18;chr18;chr18;chr18;chr18;chr18;chr18;chr18	57533780;57533829;57533882;57538033;57538033;57538033;57563176;57563944;57563944;57563944;57563944;57566724;57591968;57591968;57591968;57594079;57594079;57594079;57667235;57667235;57730715;57730715;57730715	57533968;57533968;57533968;57538084;57538084;57538084;57563291;57564042;57564042;57564042;57564042;57566946;57592099;57592099;57592099;57594135;57594135;57594135;57667367;57667367;57731006;57731065;57731065	+;+;+;+;+;+;+;+;+;+;+;+;+;+;+;+;+;+;+;+;+;+;+	1352	NA				NA	-1.33097	-0.412478	0.472589	0.743295	-1.04812	-0.0677997	0.911426	0.978545	-2.56488	-3.2686	-3.17988	-2.97545	-2.21098	-2.58688	-3.08594	-3.17188
																							AC102242.1	chr1;chr1;chr1	4970857;4971632;4973565	4971128;4971828;4976820	+;+;+	3725	NA				NA	1.40959	0.495278	0.442223	0.721903	1.72316	0.785056	0.340815	0.753905	-2.93437	-3.43996	-4.20475	-2.43078	-4.30305	-2.02915	-2.93652	-6.62498
																							AC102296.1	chr3;chr3;chr3;chr3	85556046;85558180;85573819;85573819	85557437;85558518;85573854;85573945	-;-;-;-	1858	NA				NA	1.06365	0.089024	0.475488	0.744832	1.00444	0.00638981	0.957276	0.990231	1.58303	1.62957	1.62377	1.67339	1.58425	1.7404	1.94336	1.62588
																							AC102483.1	chr1	95498621	95499151	+	531	NA				NA	-1.18822	-0.248799	0.163546	0.446382	1.12377	0.168352	0.322154	0.74181	0.668757	0.613364	0.448055	0.428962	0.572026	0.916816	0.698884	0.710487
																							AC102506.1	chr1;chr1;chr1;chr1;chr1;chr1	86045863;86045863;86048588;86048591;86052950;86052950	86046572;86046572;86048701;86048701;86053353;86055456	+;+;+;+;+;+	3331	NA				NA	-1.00806	-0.0115872	0.890159	0.960522	-1.09039	-0.124844	0.109732	0.546172	3.9387	4.09248	4.21587	3.92734	4.14336	4.0306	4.35892	4.15635
																							AC102609.2	chr1;chr1;chr1;chr1;chr1;chr1	86359574;86359584;86359588;86367133;86367133;86371386	86360007;86359699;86362772;86367719;86367964;86373791	+;+;+;+;+;+	6437	NA				NA	1.0082	0.0117883	0.918829	0.970907	1.03208	0.0455488	0.689935	0.916863	1.76221	1.69711	1.65528	1.77743	1.88951	1.65845	1.64611	1.73508
																							AC102628.1	chr7;chr7;chr7;chr7;chr7;chr7;chr7	42660105;42664758;42665018;42688241;42690933;42692651;42692651	42662996;42664818;42665144;42689384;42691076;42692718;42692742	-;-;-;-;-;-;-	4460	NA				NA	-1.06349	-0.0888001	0.432486	0.715942	-1.12709	-0.172606	0.117418	0.555657	2.40017	2.27862	2.45225	2.31338	2.5468	2.32796	1.87674	2.45501
																							AC102860.3	chr3	51482331	51484829	-	2499	NA				NA	1.79808	0.846458	0.064006	0.27971	1.21987	0.286733	0.46551	0.824765	-3.53914	-2.64836	-2.93152	-2.69084	-3.48658	-4.36714	-2.08193	-3.48658
																							AC102874.1	chr1	91296045	91296936	+	892	NA				NA	-1.05399	-0.0758672	0.745332	0.901399	1.1324	0.179387	0.438827	0.808966	-0.473725	-0.509311	-0.69274	-0.549393	-0.449298	0.155691	-0.477218	-0.865499
																							AC102895.1	chr15;chr15	57708114;57708889	57708640;57708927	-;-	566	NA				NA	1.47798	0.563625	0.192523	0.484581	-1.69074	-0.757653	0.0779422	0.489868	-2.47134	-2.62311	-1.85962	-1.93162	-2.92755	-1.82148	-2.69791	-2.05007
																							AC102906.1	chr7;chr7;chr7	93178983;93179021;93184004	93179658;93179645;93184176	-;-;-	849	NA				NA	-1.2428	-0.313591	0.364279	0.660992	1.02312	0.0329756	0.91804	0.979702	-1.34439	-1.42431	-1.43888	-1.6621	-1.41686	-1.0615	-2.24649	-1.80803
																							AC103360.3	chr8;chr8;chr8;chr8;chr8;chr8;chr8;chr8;chr8;chr8;chr8;chr8	120608602;120608801;120608935;120611194;120611194;120611194;120628472;120628472;120628472;120634142;120634268;120647520	120609030;120609030;120609030;120611337;120611337;120611337;120628517;120628517;120628517;120634363;120634492;120647632	-;-;-;-;-;-;-;-;-;-;-;-	1083	NA				NA	-1.11011	-0.150698	0.245028	0.545281	-1.13991	-0.188915	0.135673	0.577768	1.16194	0.958381	1.14188	1.01076	1.17548	1.28686	1.05414	0.684713
																							AC103620.3	chr1;chr1;chr1;chr1;chr1;chr1	9601199;9606974;9613312;9619836;9622593;9624713	9601650;9607029;9613474;9619897;9622684;9627143	+;+;+;+;+;+	3256	NA				NA	1.2037	0.267481	0.0619853	0.275108	1.00905	0.012995	0.921262	0.98038	7.42238	7.65529	7.64263	7.68777	7.43481	7.31	7.51865	7.99274
																							AC103620.4	chr1;chr1;chr1;chr1;chr1;chr1;chr1;chr1;chr1;chr1;chr1;chr1;chr1;chr1;chr1;chr1;chr1;chr1;chr1;chr1	9560832;9563505;9563823;9600413;9601018;9603435;9619550;9619550;9619550;9619550;9620955;9620955;9620955;9620955;9620955;9631061;9631061;9631061;9631061;9631061	9561778;9563871;9563871;9603675;9601281;9603675;9619639;9619639;9619639;9619639;9621082;9621082;9621082;9621082;9621082;9631164;9631175;9631137;9631144;9631092	-;-;-;-;-;-;-;-;-;-;-;-;-;-;-;-;-;-;-;-	4910	NA				NA	1.0332	0.0471137	0.708371	0.883679	1.05161	0.0725999	0.537196	0.856392	0.549153	0.711657	0.63834	0.59235	0.450829	0.625774	0.698884	0.82087
																							AC103623.1	chr5	49552158	49553268	+	1111	NA				NA	-1.21195	-0.27733	0.540128	0.78886	1.69354	0.760039	0.111279	0.549722	-2.34307	-2.38853	-3.1474	-2.64714	-3.82831	-1.62817	-2.24649	-2.67324
																							AC103635.1	chr1;chr1;chr1;chr1;chr1;chr1;chr1;chr1;chr1;chr1;chr1;chr1;chr1;chr1;chr1;chr1;chr1;chr1;chr1;chr1;chr1;chr1;chr1;chr1;chr1;chr1;chr1;chr1;chr1;chr1;chr1;chr1;chr1;chr1;chr1;chr1;chr1;chr1;chr1;chr1;chr1;chr1;chr1;chr1;chr1;chr1;chr1;chr1;chr1;chr1;chr1;chr1;chr1;chr1;chr1;chr1;chr1;chr1;chr1;chr1;chr1;chr1;chr1;chr1;chr1;chr1;chr1;chr1;chr1;chr1;chr1;chr1;chr1;chr1;chr1;chr1;chr1;chr1;chr1;chr1…	11414105;11414105;11414112;11414112;11414112;11414269;11414509;11414509;11511918;11511918;11511918;11511918;11511918;11511918;11511918;11518578;11518578;11518578;11518578;11518578;11518578;11518578;11518578;11518671;11537015;11545154;11545154;11545154;11545154;11545154;11545154;11545154;11562963;11562963;11562963;11562963;11562963;11562963;11562963;11579306;11588374;11588374;11588374;11588374;115…	11414637;11414637;11414637;11414637;11414637;11414637;11414637;11414637;11512065;11512065;11512065;11512065;11512065;11512065;11512065;11518709;11518709;11518709;11518709;11518709;11518709;11518709;11518709;11518709;11537707;11545282;11545282;11545282;11545282;11545282;11545282;11545282;11562991;11562991;11562991;11562991;11562991;11562991;11562991;11579339;11588546;11588546;11588546;11588546;115…	+;+;+;+;+;+;+;+;+;+;+;+;+;+;+;+;+;+;+;+;+;+;+;+;+;+;+;+;+;+;+;+;+;+;+;+;+;+;+;+;+;+;+;+;+;+;+;+;+;+;+;+;+;+;+;+;+;+;+;+;+;+;+;+;+;+;+;+;+;+;+;+;+;+;+;+;+;+;+;+;+;+	9183	NA				NA	1.22741	0.295619	0.00141257	0.0384418	1.04056	0.0573595	0.473935	0.827585	6.29224	6.47846	6.42077	6.5866	6.17024	6.34251	6.49078	6.7222
																							AC104196.2	chr5;chr5;chr5	81791909;81794467;81798190	81792364;81795592;81798426	-;-;-	1819	NA				NA	1.16221	0.216876	0.180831	0.469499	-1.06738	-0.0940732	0.539151	0.856392	0.909228	0.981539	1.07898	1.1318	0.624959	0.625774	0.757386	1.04431
																							AC104325.1	chr15;chr15;chr15;chr15	82252397;82256023;82259565;82259565	82252748;82256385;82260738;82260753	+;+;+;+	1904	NA				NA	-1.07453	-0.103707	0.0341255	0.201408	1.01173	0.0168289	0.709779	0.922681	6.33996	6.18532	6.16898	6.23711	6.35116	6.43539	6.10791	6.16815
																							AC104889.1	chr5;chr5	34211810;34213530	34213105;34213802	-;-	1569	NA				NA	-1.03153	-0.044779	0.732853	0.89603	-1.21948	-0.286267	0.0221942	0.327304	1.70995	1.74802	2.03729	1.66225	1.45668	1.64611	1.51095	1.45532
																							AC104917.1	chr1;chr1;chr1;chr1;chr1;chr1;chr1;chr1;chr1;chr1;chr1;chr1;chr1;chr1	17676027;17692904;17696996;17707670;17707670;17709686;17709686;17712450;17712450;17724522;17724984;17727099;17727099;17727099	17677104;17697153;17697153;17707726;17707726;17709895;17709895;17712594;17712594;17724589;17726972;17727255;17727646;17727284	-;-;-;-;-;-;-;-;-;-;-;-;-;-	8345	NA				NA	1.09712	0.133722	0.631907	0.839018	-1.13381	-0.181182	0.513567	0.847599	-1.38376	-1.50855	-1.32994	-1.24948	-1.7647	-1.24174	-1.85843	-1.80803
																							AC104921.1	chr7;chr7;chr7;chr7;chr7;chr7	92734166;92737637;92737658;92740000;92740706;92741062	92739264;92741468;92741468;92741459;92740976;92741459	-;-;-;-;-;-	7303	NA				NA	1.12635	0.171661	0.0528173	0.254297	1.04663	0.0657572	0.431723	0.805874	2.70919	2.77858	2.7136	2.87865	2.39566	2.83813	3.00951	2.70078
																							AC105305.1	chr17;chr17;chr17;chr17;chr17	10807834;10807839;10815629;10815629;10824765	10807893;10807893;10815835;10816582;10826625	+;+;+;+;+	2875	NA				NA	1.79406	0.84323	0.205397	0.501046	1.64617	0.719116	0.241745	0.678522	-3.67521	-2.72552	-3.45017	-2.8506	-4.85742	-2.58688	-1.57834	-2.93652
																							AC107707.3	chr1;chr1;chr1;chr1;chr1;chr1;chr1	85928483;85928727;85928886;85930471;85930471;85931285;85940554	85929092;85929092;85931754;85930536;85930536;85931754;85940624	+;+;+;+;+;+;+	3343	NA				NA	-1.06366	-0.0890332	0.420539	0.707956	-1.05507	-0.0773414	0.474705	0.827973	1.78804	1.62839	1.70527	1.70256	1.7794	1.69917	1.76564	1.51477
																							AC107721.1	chr5	55624190	55625591	+	1402	NA				NA	1.09978	0.137221	0.468255	0.739659	1.28045	0.35665	0.0448783	0.413927	-0.0582288	0.391541	0.0353759	0.0814718	0.304754	-0.547952	0.460971	0.279321
																							AC107763.2	chr5	8971948	8972142	+	195	NA				NA	1.07586	0.105484	0.76343	0.90916	-1.00105	-0.00150852	0.996743	0.999325	-1.92289	-2.20945	-2.2114	-1.81598	-1.32822	-2.76297	-1.77307	-2.52531
																							AC107815.5	chr7	140890887	140892080	+	1194	NA				NA	1.19111	0.25231	0.182918	0.472173	-1.08693	-0.120256	0.492393	0.837171	-0.0200951	0.133084	0.256452	0.234964	-0.572271	0.209473	-0.123863	0.130366
																							AC107822.4	chr7;chr7;chr7;chr7;chr7;chr7;chr7;chr7;chr7;chr7;chr7;chr7;chr7;chr7;chr7;chr7;chr7;chr7;chr7;chr7;chr7;chr7;chr7;chr7;chr7;chr7;chr7;chr7;chr7;chr7	139972303;139972303;139972442;139972442;139975497;139975862;139975862;139975862;139975978;139976041;139976054;139976475;139976475;139976475;139976475;139976479;139977072;139977072;139977072;139977072;139977072;139978034;139978034;139978034;139978034;139978034;139978547;139978547;139978547;139978547	139972607;139972607;139972607;139972607;139975958;139975958;139975958;139975958;139976128;139976128;139976128;139976673;139976673;139976673;139976673;139976673;139977222;139977222;139977222;139977222;139977222;139978145;139978145;139978145;139978145;139978723;139978723;139978719;139978719;139978755	-;-;-;-;-;-;-;-;-;-;-;-;-;-;-;-;-;-;-;-;-;-;-;-;-;-;-;-;-;-	1990	NA				NA	-1.06217	-0.0870213	0.750018	0.902967	-1.0854	-0.118228	0.635242	0.897201	-0.461685	-0.39938	-0.276555	-0.542478	-0.199115	0.625774	-0.326996	0.207309
																							AC107822.5	chr7;chr7;chr7;chr7;chr7;chr7;chr7;chr7;chr7;chr7;chr7;chr7	139950396;139950440;139950738;139951866;139962684;139962800;139962800;139963022;139967759;139975305;139976491;139976997	139950477;139950477;139950884;139951952;139962886;139962886;139962886;139963327;139968197;139975410;139976608;139978977	+;+;+;+;+;+;+;+;+;+;+;+	3469	NA				NA	-1.09189	-0.126831	0.840178	0.941063	1.37085	0.455066	0.458499	0.821343	-2.41137	-2.30154	-2.72887	-2.53077	-1.41686	-1.94331	-1.67295	-2.05007
																							AC108422.2	chr1;chr1;chr1	187125138;187125630;187127562	187125315;187125983;187127852	+;+;+	823	NA				NA	3.84075	1.94139	0.0129513	0.120475	1.07219	0.100557	0.873211	0.968846	-5.24882	-3.79962	-3.92337	-3.29111	-3.82831	-6.62498	-3.45823	-2.32195
																							AC108773.2	chr5;chr5;chr5;chr5;chr5;chr5;chr5;chr5;chr5;chr5;chr5;chr5;chr5;chr5;chr5;chr5;chr5;chr5;chr5;chr5;chr5;chr5;chr5;chr5;chr5;chr5;chr5;chr5;chr5;chr5;chr5;chr5;chr5;chr5;chr5;chr5;chr5;chr5;chr5;chr5	32720330;32720391;32720391;32721354;32721354;32721690;32721690;32721690;32722383;32722383;32722383;32722890;32723343;32723343;32724299;32724299;32726536;32726536;32729087;32729087;32729628;32729628;32730319;32730319;32730505;32730505;32730756;32730756;32733618;32733618;32733849;32733849;32735087;32735087;32735328;32735328;32735967;32735967;32736141;32736141	32720524;32720524;32720524;32721435;32721435;32721868;32721868;32721868;32722458;32722458;32722455;32722985;32723419;32723419;32724402;32724402;32726632;32726632;32729246;32729246;32729699;32729699;32730392;32730392;32730684;32730684;32731015;32731015;32733723;32733719;32734021;32734021;32735221;32735221;32735406;32735406;32736077;32736077;32736194;32736194	+;+;+;+;+;+;+;+;+;+;+;+;+;+;+;+;+;+;+;+;+;+;+;+;+;+;+;+;+;+;+;+;+;+;+;+;+;+;+;+	2310	NA				NA	1.07016	0.0978259	0.675809	0.865416	1.21192	0.2773	0.140186	0.581471	-0.919844	-0.0920575	-0.367151	-0.826335	-0.994089	-0.942754	-0.50672	0.130366
																							AC108848.4	chr5;chr5;chr5;chr5	73013528;73015979;73016151;73017094	73014281;73016071;73016225;73017236	+;+;+;+	1065	NA				NA	-2.93466	-1.5532	0.0656473	0.284052	1.57887	0.658897	0.388841	0.781581	-3.68805	-4.13985	-4.80117	-5.23183	-2.67324	-3.94426	-6.62498	-3.94426
																							AC108848.6	chr5	73015199	73017685	+	2487	NA				NA	-3.43105	-1.77865	0.0788785	0.311324	1.50417	0.588964	0.557448	0.863499	-3.28699	-4.35476	-4.92954	-5.04109	-2.67324	-3.48658	-6.62498	-3.94426
																							AC109152.2	chr18;chr18;chr18;chr18;chr18;chr18;chr18;chr18;chr18;chr18;chr18;chr18;chr18;chr18;chr18	56955833;56957614;56958523;56958523;56962401;56962401;56967093;56968520;56972805;56973384;56973384;56973384;56975065;56975310;56975334	56957921;56957921;56958579;56958579;56962518;56962518;56967189;56968910;56972943;56973484;56973484;56973484;56975246;56975354;56975368	-;-;-;-;-;-;-;-;-;-;-;-;-;-;-	3233	NA				NA	1.14584	0.196401	0.0133143	0.122485	-1.01635	-0.0233993	0.745083	0.933825	3.50447	3.57893	3.59956	3.69985	3.33196	3.53979	3.53585	3.71273
																							AC109200.1	chr8;chr8;chr8;chr8	54708987;54709035;54710243;54710243	54709542;54709553;54710381;54710319	+;+;+;+	706	NA				NA	-1.20752	-0.272042	0.542376	0.790644	-1.27193	-0.347016	0.405945	0.79134	-2.71048	-2.91605	-2.5711	-2.98287	-3.11737	-2.27801	-3.45823	-3.48658
																							AC109200.2	chr8;chr8	54568550;54600871	54569549;54600987	-;-	1117	NA				NA	-1.2692	-0.343923	0.56128	0.801613	-1.63797	-0.711909	0.233932	0.672745	-2.0117	-2.70399	-1.95991	-2.3632	-2.53927	-0.879653	-6.62498	-1.24174
																							AC109227.1	chr7;chr7;chr7;chr7;chr7;chr7;chr7;chr7;chr7	41478874;41481432;41482566;41482833;41489847;41490960;41499294;41499294;41499294	41481499;41482566;41482626;41482959;41491068;41491462;41499427;41499408;41499890	-;-;-;-;-;-;-;-;-	6093	NA				NA	1.06223	0.0870983	0.286027	0.589412	1.05887	0.0825323	0.319481	0.740038	2.9341	2.81266	2.72983	3.02376	2.83208	2.99268	2.65258	2.8535
																							AC109280.1	chr18;chr18;chr18;chr18;chr18;chr18;chr18;chr18;chr18;chr18;chr18;chr18;chr18;chr18;chr18;chr18;chr18;chr18;chr18;chr18	67321209;67321209;67321389;67322856;67323018;67323031;67323796;67323796;67323796;67323796;67323796;67324491;67324491;67324491;67324491;67327904;67328053;67328053;67343324;67344002	67323416;67323416;67322823;67323416;67323416;67323416;67323879;67324719;67323879;67323879;67323879;67324571;67324719;67324719;67324719;67327971;67328150;67328210;67343583;67344103	-;-;-;-;-;-;-;-;-;-;-;-;-;-;-;-;-;-;-;-	3720	NA				NA	1.34651	0.42922	0.0415704	0.225206	1.21241	0.277881	0.189947	0.633387	-0.229174	-0.104624	-0.389341	0.185566	-0.271006	-0.0774287	-0.575161	0.229201
																							AC109608.8	chr5;chr5;chr5	31135753;31136727;31137254	31136302;31137046;31137344	-;-;-	961	NA				NA	-1.51004	-0.594583	0.203269	0.498261	-1.53861	-0.621627	0.212977	0.655155	-1.55017	-2.56987	-1.95028	-2.13894	-1.85843	-2.02915	-2.35404	-4.36714
																							AC110186.1	chr7;chr7	114705217;114705270	114706235;114706163	-;-	1019	NA				NA	-1.14502	-0.195374	0.0834477	0.31979	1.04248	0.0600254	0.574018	0.871375	2.58313	2.45982	2.3979	2.38644	2.51711	2.85263	2.46251	2.1172
																							AC110211.1	chr15;chr15;chr15;chr15;chr15;chr15;chr15;chr15;chr15;chr15;chr15;chr15;chr15;chr15;chr15;chr15;chr15;chr15;chr15;chr15;chr15;chr15;chr15;chr15;chr15;chr15;chr15;chr15;chr15;chr15;chr15;chr15;chr15;chr15;chr15;chr15;chr15;chr15;chr15;chr15;chr15;chr15;chr15;chr15;chr15;chr15;chr15;chr15;chr15;chr15;chr15;chr15	76119517;76119520;76119521;76120003;76120254;76120459;76120459;76120459;76120870;76120870;76120870;76121424;76121424;76121424;76121606;76121606;76121606;76122809;76123959;76123959;76123959;76124104;76124297;76124297;76124297;76124297;76124573;76124573;76124573;76124573;76125062;76125062;76125062;76125062;76125215;76125215;76125215;76125215;76125447;76125447;76125447;76125447;76125835;76125835;761…	76120338;76119829;76120338;76120136;76120338;76120683;76120683;76120686;76121163;76121163;76121163;76121526;76121526;76121526;76121748;76121748;76121748;76124781;76124131;76124131;76124131;76124131;76124414;76124414;76124414;76124414;76124781;76124781;76124781;76124781;76125339;76125146;76125146;76125146;76125365;76125365;76125365;76125365;76125565;76125565;76125565;76125565;76125957;76125957;761…	-;-;-;-;-;-;-;-;-;-;-;-;-;-;-;-;-;-;-;-;-;-;-;-;-;-;-;-;-;-;-;-;-;-;-;-;-;-;-;-;-;-;-;-;-;-;-;-;-;-;-;-	4567	NA				NA	1.14138	0.190778	0.133933	0.406089	1.13875	0.187446	0.164217	0.606166	1.77356	1.6159	1.42621	1.97087	1.87032	1.77086	2.04051	1.24888
																							AC110496.3	chr7;chr7;chr7;chr7;chr7;chr7;chr7;chr7;chr7;chr7;chr7;chr7;chr7;chr7;chr7;chr7;chr7;chr7;chr7;chr7;chr7;chr7;chr7;chr7;chr7	4074125;4074155;4074472;4074833;4076215;4076215;4076215;4095458;4095458;4095458;4101036;4101036;4101036;4101898;4101898;4101898;4110191;4110191;4110191;4119680;4119907;4119911;4119911;4119911;4120169	4074262;4074262;4075495;4075495;4076344;4076284;4076284;4095586;4095586;4095586;4101139;4101139;4101139;4102056;4102056;4102056;4110292;4110292;4110292;4119808;4120164;4120444;4120444;4120728;4120444	-;-;-;-;-;-;-;-;-;-;-;-;-;-;-;-;-;-;-;-;-;-;-;-;-	2737	NA				NA	-1.19637	-0.258666	0.0281872	0.182234	-1.12258	-0.166823	0.116129	0.554321	2.20522	2.1189	2.28651	1.94569	2.02648	2.25956	2.29884	2.09657
																							AC110496.4	chr7;chr7;chr7	4126340;4132406;4136561	4128323;4132591;4136926	-;-;-	2536	NA				NA	-1.136	-0.183959	0.0954081	0.342924	-1.17757	-0.235815	0.0218886	0.327304	3.45485	3.43462	3.66951	3.26728	3.27539	3.51057	3.64686	3.04535
																							AC110508.1	chr3;chr3;chr3;chr3;chr3;chr3;chr3;chr3;chr3;chr3;chr3	37714190;37714198;37714326;37716122;37716122;37718025;37722299;37724203;37724203;37724203;37724203	37715135;37715135;37715135;37716338;37716232;37719791;37722981;37724331;37724329;37724490;37724410	-;-;-;-;-;-;-;-;-;-;-	3901	NA				NA	-1.01918	-0.0274112	0.919545	0.971038	1.11048	0.151179	0.556647	0.863208	-1.81791	-1.70366	-1.84808	-1.84527	-1.85843	-1.62817	-2.08193	-1.94331
																							AC110538.1	chr5	40328438	40329427	+	990	NA				NA	1.06421	0.0897784	0.902616	0.965454	-1.9292	-0.948003	0.197607	0.640465	-3.07748	-3.56395	-2.61794	-2.97006	-1.7647	-1.62817	-2.93652	-2.67324
																							AC110885.1	chr7;chr7;chr7;chr7;chr7;chr7;chr7;chr7;chr7;chr7;chr7;chr7;chr7;chr7;chr7;chr7;chr7;chr7;chr7;chr7;chr7;chr7;chr7;chr7;chr7;chr7;chr7;chr7;chr7;chr7;chr7;chr7;chr7;chr7;chr7;chr7;chr7;chr7;chr7;chr7;chr7;chr7;chr7;chr7;chr7;chr7;chr7;chr7;chr7;chr7;chr7;chr7;chr7;chr7;chr7;chr7;chr7;chr7;chr7;chr7;chr7;chr7;chr7;chr7;chr7;chr7;chr7;chr7;chr7;chr7;chr7;chr7;chr7;chr7;chr7;chr7;chr7;chr7;chr7;chr7…	131174402;131174421;131181944;131181944;131188745;131188745;131194314;131194314;131196490;131196490;131201732;131201732;131210228;131210228;131210253;131222593;131222593;131222593;131223418;131223418;131223418;131224962;131224962;131224962;131226620;131226620;131226620;131228789;131228789;131228789;131229969;131229969;131229969;131234750;131234750;131234750;131235044;131235044;131235644;131236803…	131174484;131174484;131182042;131182042;131188777;131188777;131194343;131194343;131196552;131196552;131201797;131201797;131210287;131210287;131210287;131222910;131222910;131222910;131223447;131223447;131223447;131225000;131225000;131225000;131226767;131226767;131226767;131228979;131228979;131228979;131229998;131229998;131229998;131235009;131234791;131234791;131235097;131235097;131235961;131236832…	+;+;+;+;+;+;+;+;+;+;+;+;+;+;+;+;+;+;+;+;+;+;+;+;+;+;+;+;+;+;+;+;+;+;+;+;+;+;+;+;+;+;+;+;+;+;+;+;+;+;+;+;+;+;+;+;+;+;+;+;+;+;+;+;+;+;+;+;+;+;+;+;+;+;+;+;+;+;+;+;+;+;+;+;+;+;+;+;+;+;+;+;+;+;+;+;+;+;+;+	8572	NA				NA	1.06135	0.0859057	0.877178	0.956206	1.10733	0.147081	0.780241	0.944813	-2.62515	-2.44741	-2.61034	-2.53235	-2.0767	-2.58688	-1.67295	-1.80803
																							AC111067.3	chr1;chr1;chr1;chr1	130422824;130425914;130435347;130435928	130423062;130425981;130435490;130437914	+;+;+;+	2438	NA				NA	-1.14975	-0.201315	0.639801	0.843522	1.71231	0.775943	0.050678	0.431623	-2.23198	-1.65615	-2.43128	-2.44784	-2.53927	-2.76297	-1.1317	-1.17415
																							AC111067.4	chr1;chr1;chr1	130429781;130435672;130436105	130432225;130435820;130437191	-;-;-	3681	NA				NA	1.14753	0.19853	0.435634	0.71777	-1.04129	-0.058374	0.828139	0.958326	-0.345186	-0.600747	-0.532891	-0.155157	-0.410762	0.209473	-1.57834	-0.061597
																							AC111086.2	chr7;chr7;chr7;chr7;chr7;chr7;chr7;chr7;chr7;chr7	99660130;99661442;99664944;99665101;99665153;99665443;99665688;99666897;99666897;99666897	99660222;99661661;99667482;99665208;99665208;99665556;99665800;99667394;99666932;99667500	+;+;+;+;+;+;+;+;+;+	2870	NA				NA	-1.04045	-0.0572054	0.830266	0.937074	-1.17197	-0.228938	0.298415	0.725199	-0.483852	-0.11114	0.115494	-0.558007	-0.490515	-0.463997	0.0682182	-0.865499
																							AC111124.2	chr7;chr7;chr7;chr7;chr7	98682336;98693020;98693348;98699225;98702883	98682917;98693270;98693601;98702888;98702928	-;-;-;-;-	4791	NA				NA	1.14621	0.196872	0.135407	0.408057	1.08647	0.119646	0.332879	0.747525	1.94948	2.15206	2.03019	2.14406	2.13306	2.06708	2.46251	2.42129
																							AC112984.2	chr18;chr18	49755794;49757071	49756196;49757189	+;+	522	NA				NA	1.19027	0.251295	0.39363	0.68567	-1.10262	-0.14093	0.639918	0.898657	-2.20155	-2.39789	-2.25044	-1.95464	-1.49042	-3.24107	-2.55322	-2.19957
																							AC113001.2	chr7;chr7;chr7	47110851;47111370;47124135	47110879;47111578;47125990	+;+;+	2094	NA				NA	-1.24517	-0.31634	0.365315	0.661502	-1.18399	-0.243658	0.366556	0.771009	-1.47661	-1.04897	-0.800209	-1.79844	-1.85843	-1.82148	-0.704889	-0.708074
																							AC113028.5	chr5	21889780	21890064	+	285	NA				NA	1.44582	0.531889	0.0312193	0.192307	1.22322	0.290689	0.221109	0.661878	-0.843643	-0.538835	-0.824337	-0.314693	-1.67295	-0.426876	-0.660831	-1.10162
																							AC113029.1	chr5;chr5;chr5;chr5;chr5;chr5	130378778;130378851;130381185;130381185;130384417;130384417	130379126;130379126;130381326;130381326;130384631;130384630	-;-;-;-;-;-	706	NA				NA	1.07131	0.0993797	0.782718	0.916631	1.16999	0.226496	0.535749	0.855668	-1.52783	-1.54356	-1.76871	-1.4336	-1.05078	-1.38415	-1.85843	-0.815668
																							AC113029.6	chr5	130220451	130223065	-	2615	NA				NA	-1.04514	-0.0636923	0.769562	0.911334	-1.00409	-0.00589041	0.978902	0.993538	0.189308	-0.0677716	-0.0570185	0.127214	0.512767	0.129265	0.210005	0.347817
																							AC113049.2	chr8;chr8;chr8;chr8;chr8;chr8;chr8;chr8;chr8;chr8;chr8;chr8;chr8;chr8;chr8;chr8;chr8;chr8;chr8;chr8;chr8;chr8;chr8;chr8;chr8;chr8;chr8;chr8;chr8	77610860;77612081;77614230;77619798;77621055;77635946;77652396;77659248;77659722;77659722;77666671;77666671;77667842;77667842;77669147;77676231;77679054;77686381;77704134;77723584;77726499;77755387;77755387;77758051;77758051;77764359;77767275;77767275;77767275	77611314;77612229;77614297;77619876;77621190;77636051;77652480;77659367;77659824;77659824;77666861;77666861;77667964;77667964;77669339;77676270;77679207;77686572;77704226;77723722;77726531;77755566;77755566;77758147;77758147;77764551;77769682;77768970;77768198	+;+;+;+;+;+;+;+;+;+;+;+;+;+;+;+;+;+;+;+;+;+;+;+;+;+;+;+;+	5337	NA				NA	1.48658	0.571997	0.253459	0.554956	-1.33236	-0.413979	0.469278	0.826306	-3.1897	-3.85003	-3.44412	-2.62527	-3.82831	-2.95598	-2.93652	-6.62498
																							AC113055.2	chr5;chr5;chr5;chr5;chr5;chr5;chr5;chr5;chr5;chr5	24366192;24369187;24370754;24370754;24372121;24372121;24377255;24379960;24383481;24383536	24369286;24369286;24370832;24370832;24372337;24372337;24377440;24380007;24383582;24383614	-;-;-;-;-;-;-;-;-;-	3759	NA				NA	-1.02093	-0.0298846	0.865161	0.952036	-1.31805	-0.398401	0.0219726	0.327304	0.171434	0.048024	0.448293	0.139884	0.0308796	0.448891	0.346812	0.207309
																							AC113069.6	chr15;chr15;chr15;chr15;chr15;chr15;chr15;chr15;chr15;chr15;chr15;chr15;chr15;chr15;chr15;chr15;chr15	89071196;89071196;89071198;89071198;89071198;89071571;89071571;89071571;89071571;89071571;89074073;89074073;89074073;89075099;89075099;89075099;89075614	89071336;89071336;89071336;89071336;89071336;89071718;89071748;89071748;89071718;89071748;89074198;89074198;89074297;89075211;89075149;89075149;89075852	-;-;-;-;-;-;-;-;-;-;-;-;-;-;-;-;-	896	NA				NA	-1.07399	-0.102987	0.357022	0.654297	1.13619	0.184199	0.0860051	0.502148	0.990245	1.10252	0.921294	0.890737	1.02757	0.996066	0.850066	1.21102
																							AC113107.3	chr10;chr10	62998779;62999180	62998836;62999689	+;+	568	NA				NA	1.00277	0.00399418	0.992874	0.997502	2.85893	1.51548	0.00542147	0.208497	-2.54101	-2.32595	-3.82214	-2.54235	-2.33451	-3.24107	-1.57834	-2.93652
																							AC113182.4	chr8;chr8;chr8;chr8;chr8;chr8;chr8;chr8;chr8;chr8;chr8;chr8;chr8;chr8;chr8;chr8;chr8;chr8	72443880;72443932;72444750;72444750;72449450;72449450;72451359;72451359;72455114;72455216;72457890;72457973;72457973;72458603;72458603;72458603;72460029;72460029	72443989;72443989;72445470;72445470;72449741;72449741;72451432;72451432;72455567;72455567;72458068;72458068;72458068;72458651;72458769;72458769;72460641;72461001	+;+;+;+;+;+;+;+;+;+;+;+;+;+;+;+;+;+	2970	NA				NA	-1.0076	-0.0109226	0.897176	0.963195	1.07848	0.109	0.193021	0.636107	2.8869	2.88278	2.77224	2.87921	2.8557	3.01347	2.97415	2.91272
																							AC113271.1	chr5;chr5;chr5	117115218;117116624;117117845	117115396;117116722;117118723	+;+;+	1157	NA				NA	-1.1391	-0.1879	0.394051	0.685965	-1.19388	-0.255654	0.16679	0.60899	-0.734446	-0.491863	-0.236558	-0.926426	-1.25371	-0.942754	-0.539617	-0.136279
																							AC113279.4	chr3	65393337	65395184	+	1848	NA				NA	-1.12012	-0.163657	0.199022	0.492734	1.05936	0.0831948	0.492703	0.837302	0.8616	0.800509	0.715813	0.695395	0.978152	0.72973	0.850066	0.626171
																							AC113285.6	chr5	122438596	122438915	-	320	NA				NA	-1.09005	-0.124398	0.776596	0.913784	-2.64535	-1.40346	0.00804947	0.235031	-1.83983	-3.10203	-1.69797	-1.969	-1.7647	-2.27801	-2.35404	-3.17188
																							AC113299.3	chr5;chr5;chr5;chr5	117389139;117389215;117390154;117390154	117389285;117389354;117393498;117390584	+;+;+;+	3561	NA				NA	1.1793	0.237928	0.0395716	0.219286	-1.02715	-0.0386478	0.723936	0.927341	1.97093	1.97712	2.01472	2.20577	1.84106	1.87085	1.93295	2.15477
																							AC113474.3	chr5;chr5;chr5;chr5;chr5	124111109;124111138;124111981;124112158;124112158	124111792;124112064;124112064;124112217;124112264	-;-;-;-;-	1063	NA				NA	1.11028	0.150922	0.231605	0.530908	1.12891	0.174925	0.146367	0.58652	1.66675	1.87919	1.70308	1.81748	1.57063	1.37277	2.0494	2.11075
																							AC113504.5	chr5;chr5;chr5;chr5;chr5;chr5;chr5	123332726;123334332;123334453;123334468;123341507;123344265;123344265	123332886;123334580;123334580;123334580;123341899;123344335;123344437	-;-;-;-;-;-;-	976	NA				NA	-1.09832	-0.1353	0.423929	0.710254	-1.12875	-0.174728	0.296657	0.72408	0.708129	0.464142	0.629267	0.574323	0.512767	0.745022	0.946173	0.424501
																							AC113514.2	chr19;chr19;chr19;chr19;chr19;chr19;chr19;chr19;chr19;chr19;chr19;chr19;chr19;chr19;chr19;chr19;chr19;chr19;chr19;chr19;chr19;chr19;chr19;chr19;chr19;chr19;chr19;chr19;chr19;chr19;chr19	36614052;36619418;36619430;36619435;36625223;36625223;36625223;36625223;36625841;36625959;36625988;36643546;36645683;36645684;36645684;36645684;36658428;36658428;36658428;36658428;36658597;36675832;36676741;36685527;36685527;36685527;36689239;36689239;36689239;36689239;36705443	36614481;36621492;36621492;36621492;36625345;36625345;36625345;36625345;36625898;36626004;36626024;36643766;36645765;36645765;36645765;36645765;36658566;36658566;36658584;36658566;36658674;36675882;36676794;36685667;36685667;36685667;36689328;36689332;36689273;36689479;36705641	-;-;-;-;-;-;-;-;-;-;-;-;-;-;-;-;-;-;-;-;-;-;-;-;-;-;-;-;-;-;-	3977	NA				NA	-1.17955	-0.238237	0.399312	0.690979	1.14301	0.192836	0.428095	0.804548	-0.697816	-0.384343	-0.569462	-0.929338	-0.3756	-1.62817	-0.477218	-0.289304
																							AC113586.1	chr8;chr8;chr8;chr8;chr8;chr8;chr8	32888505;32890475;32929969;32929969;32942458;32942458;32949815	32890691;32890691;32930050;32930050;32942482;32942491;32950026	-;-;-;-;-;-;-	2515	NA				NA	-1.06345	-0.0887538	0.354893	0.652831	-1.0184	-0.0262986	0.769211	0.941174	2.84377	2.84846	2.87399	2.75002	2.55709	2.95333	2.90646	2.79629
																							AC113941.1	chr8;chr8;chr8;chr8;chr8;chr8;chr8;chr8;chr8;chr8	76605226;76738389;76749087;76796953;76820668;76841035;76842247;76899894;76900106;76900106	76605494;76738452;76750555;76797147;76820804;76842330;76842330;76899985;76900621;76900173	-;-;-;-;-;-;-;-;-;-	4038	NA				NA	1.31256	0.392387	0.0113973	0.112392	1.06218	0.087033	0.558134	0.863887	1.44807	1.47841	1.39026	1.83367	1.12919	1.80471	1.37032	1.80722
																							AC113977.3	chr1;chr1;chr1;chr1;chr1;chr1;chr1;chr1;chr1;chr1;chr1;chr1;chr1;chr1;chr1;chr1;chr1;chr1;chr1;chr1;chr1;chr1;chr1;chr1;chr1;chr1;chr1;chr1;chr1;chr1;chr1;chr1;chr1;chr1;chr1;chr1;chr1;chr1;chr1;chr1;chr1;chr1;chr1;chr1;chr1;chr1;chr1;chr1;chr1;chr1;chr1;chr1;chr1;chr1;chr1;chr1;chr1;chr1;chr1;chr1;chr1;chr1;chr1;chr1;chr1;chr1;chr1;chr1;chr1;chr1	179695297;179695297;179695659;179697777;179697777;179697777;179697864;179698591;179698608;179698608;179698979;179698988;179698988;179699294;179699294;179699294;179699294;179700237;179700237;179700237;179700237;179702382;179702382;179702382;179705110;179705110;179705110;179705749;179705749;179705749;179708397;179708397;179708397;179709351;179709351;179709351;179711291;179711291;179711291;179712452…	179695814;179695814;179695814;179697952;179697947;179697952;179697952;179698755;179698755;179698755;179699085;179699085;179699085;179699460;179699460;179699460;179699460;179700280;179700371;179700371;179700371;179702656;179702656;179702656;179705217;179705217;179705217;179705867;179705867;179705867;179708541;179708541;179708541;179709474;179709474;179709474;179711345;179711345;179711345;179712542…	-;-;-;-;-;-;-;-;-;-;-;-;-;-;-;-;-;-;-;-;-;-;-;-;-;-;-;-;-;-;-;-;-;-;-;-;-;-;-;-;-;-;-;-;-;-;-;-;-;-;-;-;-;-;-;-;-;-;-;-;-;-;-;-;-;-;-;-;-;-	3552	NA				NA	-1.8133	-0.858619	0.156322	0.438053	-1.23416	-0.303526	0.4997	0.839631	-3.29296	-2.95177	-2.65492	-4.16877	-2.92755	-3.24107	-3.67067	-2.52531
																							AC114005.3	chr8;chr8	124324778;124331730	124325249;124331795	-;-	538	NA				NA	1.2823	0.358736	0.209508	0.505238	-1.00123	-0.00177717	0.993989	0.998254	-1.42632	-0.799286	-0.797489	-1.07093	-2.0767	-1.94331	-0.35934	-0.648871
																							AC114420.3	chr5;chr5;chr5;chr5;chr5	149489056;149493139;149494608;149503523;149537913	149489926;149493330;149494734;149503705;149538030	-;-;-;-;-	1491	NA				NA	-1.01604	-0.0229531	0.919966	0.97114	1.08217	0.113924	0.581095	0.874797	-0.337864	-0.0871795	-0.203238	-0.360559	-0.795384	0.0406757	-0.0642711	-0.202068
																							AC114558.6	chr8;chr8;chr8;chr8;chr8;chr8;chr8;chr8;chr8;chr8;chr8;chr8;chr8;chr8;chr8	45953606;45953608;45956397;45956397;45962254;45962254;45967856;45967856;45968027;45968027;45970354;45970354;45973504;45973504;45975079	45953812;45953812;45956566;45956566;45962433;45962433;45967931;45967931;45968164;45968164;45970573;45970573;45973680;45975252;45975252	-;-;-;-;-;-;-;-;-;-;-;-;-;-;-	2740	NA				NA	-1.0877	-0.121274	0.205163	0.500592	-1.09833	-0.135313	0.15022	0.591904	2.99612	2.7946	2.92837	2.87497	2.63519	3.13356	3.11585	2.78848
																							AC114603.1	chr1;chr1;chr1;chr1;chr1;chr1;chr1;chr1;chr1;chr1;chr1;chr1;chr1;chr1;chr1;chr1;chr1;chr1	191886130;191890231;191890233;191890422;191894072;191898273;191898618;191898618;191899150;191899970;191900680;191900680;191900680;191901562;191903542;191903542;191907060;191907060	191886172;191890644;191890644;191890644;191897128;191898826;191898826;191899129;191899256;191900918;191900918;191900918;191900886;191901721;191903585;191903585;191907527;191907519	-;-;-;-;-;-;-;-;-;-;-;-;-;-;-;-;-;-	6099	NA				NA	1.08995	0.124266	0.133449	0.405502	-1.00087	-0.00125196	0.986962	0.995329	2.26866	2.38348	2.38387	2.39132	2.19724	2.29806	2.4805	2.30759
																							AC114666.2	chr5;chr5;chr5	76928368;76928608;76947446	76928845;76928756;76947758	+;+;+	791	NA				NA	1.07978	0.110735	0.692602	0.874226	1.06502	0.0908844	0.714426	0.924626	-1.28016	-0.917306	-1.01172	-1.17817	-1.7647	-1.10981	-0.854131	-0.865499
																							AC114920.2	chr8;chr8;chr8;chr8;chr8;chr8;chr8;chr8;chr8;chr8;chr8;chr8;chr8;chr8;chr8;chr8;chr8;chr8;chr8;chr8;chr8;chr8;chr8;chr8;chr8;chr8;chr8;chr8;chr8	60890418;60890445;60890451;60890451;60890489;60893701;60893701;60893701;60893701;60895461;60895461;60896738;60896738;60896738;60896738;60900084;60900084;60904000;60904000;60904000;60905079;60905548;60905548;60905548;60905548;60906031;60907337;60907337;60907337	60890536;60890536;60890536;60890536;60890536;60893860;60893860;60893860;60893860;60895650;60895650;60897048;60896836;60896836;60896836;60900234;60900234;60904087;60904087;60904087;60906660;60905720;60905985;60905720;60905720;60908671;60907580;60907573;60907575	+;+;+;+;+;+;+;+;+;+;+;+;+;+;+;+;+;+;+;+;+;+;+;+;+;+;+;+;+	4612	NA				NA	-1.01147	-0.0164566	0.728487	0.893955	-1.02302	-0.0328389	0.474471	0.827815	5.52789	5.4421	5.47485	5.5114	5.39709	5.58922	5.47934	5.31118
																							AC115033.1	chr15;chr15;chr15;chr15;chr15;chr15;chr15;chr15;chr15;chr15;chr15;chr15	4020114;4021686;4022371;4022975;4023571;4024660;4025395;4026019;4026019;4026397;4026924;4027137	4024492;4023601;4023601;4023344;4023601;4027402;4026076;4027405;4027393;4026815;4026996;4027152	-;-;-;-;-;-;-;-;-;-;-;-	7125	NA				NA	-1.13871	-0.187406	0.332547	0.633127	1.05937	0.0832058	0.638151	0.898222	0.649283	0.73015	0.654919	0.471269	0.512767	0.675182	0.830654	0.878731
																							AC115631.3	chr18	36609958	36610729	+	772	NA				NA	-1.07018	-0.0978501	0.704344	0.881527	-1.14276	-0.192518	0.414042	0.795521	-0.664024	-0.63636	-0.444081	-0.762083	-0.654756	-0.942754	-0.326996	-0.333349
																							AC115631.4	chr18;chr18;chr18;chr18;chr18;chr18;chr18;chr18;chr18;chr18;chr18;chr18;chr18	36684923;36685647;36686689;36687246;36688158;36688885;36689034;36691441;36692399;36693038;36694684;36695540;36695798	36685568;36685805;36686853;36687316;36688215;36688962;36689242;36691574;36692485;36693120;36694761;36695659;36695925	-;-;-;-;-;-;-;-;-;-;-;-;-	2016	NA				NA	-6.03267	-2.5928	0.00577252	0.0785806	1.78155	0.833131	0.260867	0.696874	-2.22345	-2.90047	-3.72862	-4.79086	-2.33451	-3.24107	-4.59626	-2.52531
																							AC115697.2	chr7;chr7	130861285;130866147	130862863;130866330	-;-	1763	NA				NA	1.06385	0.0892935	0.63492	0.840802	-1.04042	-0.0571606	0.764922	0.938825	0.114857	-0.0605463	-0.0020605	0.204039	0.572026	-0.136279	-0.259964	-0.417752
																							AC115800.2	chr8;chr8;chr8	11187755;11201500;11204184	11188018;11201592;11204503	+;+;+	677	NA				NA	1.13165	0.178423	0.399973	0.691287	-1.34555	-0.428193	0.0310232	0.364818	-0.245741	-0.141563	0.282036	-0.077746	-0.847243	0.209473	0.210005	0.103382
																							AC115855.2	chr3;chr3;chr3;chr3	144947561;144947878;144952827;144953703	144947715;144948069;144952926;144954878	+;+;+;+	1623	NA				NA	-1.4148	-0.500597	0.622798	0.833749	-1.05863	-0.0821954	0.921697	0.98038	-5.00236	-4.60386	-4.51368	-5.50326	-4.30305	-6.62498	-3.67067	-6.62498
																							AC115896.3	chr1;chr1;chr1	191224454;191224474;191225209	191224542;191226140;191225835	+;+;+	1687	NA				NA	-1.13208	-0.178981	0.303215	0.60618	1.08315	0.115227	0.477345	0.829249	1.2702	1.3121	1.19396	1.09239	1.44791	1.68812	1.26011	0.878731
																							AC115920.2	chr1	21511933	21513056	-	1124	NA				NA	-1.18076	-0.239714	0.473753	0.744073	1.29135	0.368884	0.248131	0.685677	-1.00279	-0.892565	-1.2712	-1.24376	-0.888781	-0.83112	-0.900785	-0.061597
																							AC115959.3	chr1	170925309	170925644	-	336	NA				NA	-1.01397	-0.0200111	0.946547	0.981113	1.16093	0.215277	0.452242	0.817468	-1.77875	-1.66168	-1.88622	-1.81154	-1.11504	-2.02915	-1.41686	-1.10162
																							AC116151.1	chr5;chr5	24985842;24997499	24986036;24998168	+;+	865	NA				NA	-1.18924	-0.250041	0.0996728	0.350158	1.06869	0.0958422	0.508575	0.844843	0.883589	0.729795	0.636387	0.632646	0.679182	0.851853	0.572026	0.710487
																							AC116151.2	chr5;chr5;chr5;chr5;chr5;chr5	25100983;25101458;25103128;25104721;25109184;25109647	25103007;25102367;25103231;25104827;25109412;25110109	+;+;+;+;+;+	2928	NA				NA	-1.01984	-0.0283472	0.85537	0.948102	1.04295	0.0606714	0.688704	0.916515	1.67655	1.64175	1.58351	1.64586	1.51186	1.77086	1.95111	1.82855
																							AC116393.2	chr15;chr15	75661407;75662958	75661644;75663529	+;+	810	NA				NA	-1.16167	-0.216195	0.64042	0.844035	1.03763	0.0532877	0.898768	0.974763	-2.60318	-2.48796	-2.52878	-2.82353	-2.92755	-1.4549	-2.69791	-2.67324
																							AC116475.2	chr8;chr8;chr8;chr8;chr8	58911755;58912257;58912417;58912860;58912864	58911802;58912538;58912534;58914298;58913196	+;+;+;+;+	1769	NA				NA	-1.0196	-0.0279987	0.755256	0.905267	1.05187	0.0729577	0.426438	0.803799	3.08158	2.89943	2.82347	3.0574	2.97649	3.10124	2.91474	2.86258
																							AC116511.4	chr8;chr8;chr8;chr8;chr8	41017468;41017738;41019458;41019458;41022385	41017820;41017820;41019621;41020542;41024216	+;+;+;+;+	3270	NA				NA	-1.62757	-0.702721	0.131875	0.403334	-1.12667	-0.172068	0.648894	0.902038	-2.30654	-2.22075	-2.05687	-2.99059	-2.53927	-2.17674	-1.97798	-3.48658
																							AC116511.5	chr8;chr8	41039756;41041197	41039835;41042053	+;+	937	NA				NA	-1.84966	-0.887261	0.0288849	0.184549	1.32438	0.405322	0.221334	0.662168	-2.22566	-2.03473	-2.44023	-3.09624	-2.21098	-2.46165	-3.08594	-2.05007
																							AC116677.2	chr3;chr3;chr3;chr3;chr3;chr3;chr3;chr3	35933045;35933045;35933057;35937604;35937604;35937604;35942446;35990725	35933167;35933167;35933167;35937698;35938048;35937698;35942717;35990840	+;+;+;+;+;+;+;+	956	NA				NA	-1.09801	-0.134889	0.544916	0.791997	1.18084	0.239819	0.254105	0.691356	-0.499219	-0.359266	-0.601518	-0.627278	-0.654756	-0.503185	-0.400569	-0.708074
																							AC116718.1	chr5;chr5;chr5;chr5	109674545;109678514;109678763;109690736	109677391;109678574;109678889;109691041	-;-;-;-	3341	NA				NA	-1.01601	-0.0229109	0.834499	0.938661	1.06581	0.091956	0.393803	0.78366	1.26837	1.24005	1.14927	1.24677	1.40891	1.26324	1.2154	1.16619
																							AC116723.1	chr3;chr3;chr3;chr3;chr3;chr3;chr3;chr3	33024777;33034726;33055720;33080000;33083677;33086269;33088128;33088329	33024902;33034788;33055803;33080050;33083848;33086446;33088232;33088607	+;+;+;+;+;+;+;+	1058	NA				NA	-1.10737	-0.147144	0.785683	0.917918	1.45175	0.537794	0.386632	0.780849	-2.14757	-2.61349	-3.13928	-2.28948	-1.7647	-1.82148	-2.35404	-3.94426
																							AC116769.1	chr15;chr15;chr15;chr15	73834561;73835505;73836122;73839429	73834688;73835583;73836245;73839908	+;+;+;+	811	NA				NA	1.01902	0.027178	0.890757	0.960522	1.09444	0.130192	0.517874	0.849413	-0.161214	-0.259457	-0.385735	-0.139767	-0.165122	-0.31125	0.210005	-0.243561
																							AC116772.2	chr8;chr8;chr8	121907833;121907833;121916350	121909824;121908013;121919690	+;+;+	5333	NA				NA	-1.04366	-0.0616584	0.852656	0.947101	1.42984	0.515851	0.116575	0.554957	-1.54372	-1.32296	-1.85324	-1.6105	-1.11504	-1.24174	-0.95909	-1.60879
																							AC117211.2	chr3;chr3;chr3;chr3;chr3;chr3;chr3;chr3;chr3;chr3;chr3;chr3;chr3;chr3;chr3	157925220;157925269;157925271;157925711;157926110;157926110;157926206;157926789;157926789;157926789;157928363;157928363;157936936;157936936;157937905	157926246;157925346;157925346;157926246;157926201;157926246;157926246;157926879;157927025;157927147;157928450;157928450;157937073;157937131;157938355	+;+;+;+;+;+;+;+;+;+;+;+;+;+;+	2121	NA				NA	1.06442	0.090072	0.879138	0.956816	1.43578	0.521832	0.428726	0.804729	-2.76193	-2.9973	-3.52715	-2.64615	-3.48658	-2.27801	-2.55322	-2.32195
																							AC117574.2	chr5;chr5;chr5	107630250;107631718;107633578	107630434;107631796;107633850	-;-;-	537	NA				NA	2.00859	1.00618	0.105486	0.359373	-1.0029	-0.00418447	0.993939	0.998254	-3.47768	-2.78004	-2.7646	-2.46868	-6.62498	-2.46165	-4.30305	-3.48658
																							AC117663.2	chr5;chr5;chr5;chr5;chr5;chr5	23815618;23823288;23824116;23828736;23831052;23831080	23815841;23823372;23824913;23829297;23831897;23831623	-;-;-;-;-;-	2515	NA				NA	-1.0738	-0.102732	0.55685	0.798991	1.21461	0.28049	0.107687	0.542363	0.775039	0.802598	0.527459	0.666	1.0951	0.916816	0.396831	1.08678
																							AC117740.3	chr8;chr8;chr8;chr8;chr8;chr8;chr8	68368434;68368466;68369237;68369237;68371996;68371999;68375434	68368534;68368534;68369345;68369345;68372293;68372180;68375710	+;+;+;+;+;+;+	785	NA				NA	1.22636	0.294383	0.261732	0.564239	1.18733	0.247722	0.253965	0.69121	-1.23832	-0.482238	-0.727589	-0.953959	-1.49042	-1.00012	-0.220279	-0.243561
																							AC117740.5	chr8;chr8	68457148;68458151	68457231;68458681	+;+	615	NA				NA	1.49466	0.579819	0.276093	0.579225	-1.07442	-0.103553	0.83756	0.959817	-3.05087	-2.80588	-2.70338	-2.46894	-4.30305	-3.48658	-2.55322	-3.17188
																							AC117750.1	chr8;chr8;chr8;chr8;chr8;chr8;chr8;chr8;chr8;chr8;chr8;chr8;chr8;chr8;chr8;chr8;chr8;chr8;chr8;chr8;chr8;chr8;chr8;chr8;chr8;chr8;chr8;chr8;chr8;chr8;chr8;chr8;chr8;chr8;chr8;chr8;chr8;chr8;chr8;chr8;chr8;chr8	75448694;75448791;75448983;75462609;75462609;75465865;75554843;75554843;75554843;75575873;75575873;75575873;75577730;75577730;75577730;75625021;75625021;75625021;75629714;75629714;75629714;75669384;75669384;75669384;75714770;75714770;75714770;75746263;75746263;75746263;75753340;75753340;75753340;75762975;75762975;75762975;75888497;75888497;75888497;75984192;75984192;75984192	75449006;75449006;75449006;75462726;75462726;75465890;75554924;75554924;75554924;75575955;75575955;75575955;75577994;75577994;75577994;75625111;75625111;75625111;75629793;75629793;75629793;75669499;75669499;75669499;75714828;75714828;75714828;75746458;75746458;75746458;75753484;75753484;75753484;75763109;75763109;75763109;75888658;75888658;75888658;75984503;75984478;75984478	+;+;+;+;+;+;+;+;+;+;+;+;+;+;+;+;+;+;+;+;+;+;+;+;+;+;+;+;+;+;+;+;+;+;+;+;+;+;+;+;+;+	2183	NA				NA	-2.34419	-1.22909	0.0936256	0.340442	2.6606	1.41175	0.0801565	0.494689	-3.02693	-3.6135	-5.01912	-4.30724	-3.48658	-2.58688	-3.45823	-2.32195
																							AC117789.2	chr1;chr1;chr1;chr1;chr1;chr1;chr1;chr1	38384949;38388829;38389310;38389310;38389565;38389565;38390824;38393549	38385161;38388928;38389401;38389401;38390244;38389680;38391165;38393974	+;+;+;+;+;+;+;+	1853	NA				NA	1.39296	0.478158	0.27071	0.573428	-1.25491	-0.327583	0.409028	0.792984	-1.66845	-1.44546	-1.11011	-1.20807	-2.53927	-1.30939	-0.95909	-0.865499
																							AC117805.2	chr19;chr19	53819354;53825092	53822082;53825128	-;-	2766	NA				NA	1.29806	0.376362	0.434406	0.716719	1.49801	0.583044	0.248016	0.685446	-1.1596	-0.897334	-1.49994	-0.763554	-1.25371	-0.463997	-1.19489	-1.80803
																							AC118260.2	chr5;chr5;chr5;chr5;chr5;chr5;chr5;chr5;chr5;chr5;chr5;chr5;chr5;chr5;chr5;chr5;chr5;chr5;chr5	110154400;110155012;110162392;110162453;110167508;110168195;110168257;110169598;110169813;110170121;110170263;110170263;110173280;110176317;110176317;110176317;110176317;110176317;110176317	110155233;110155233;110162442;110162609;110168484;110168484;110168484;110170010;110169896;110170347;110170347;110170347;110173424;110176440;110176504;110176466;110176443;110176504;110176504	-;-;-;-;-;-;-;-;-;-;-;-;-;-;-;-;-;-;-	2992	NA				NA	-1.18329	-0.242807	0.105016	0.359232	-1.15559	-0.208633	0.136185	0.578416	1.40989	1.25124	1.46315	1.16821	1.28116	1.31577	0.757386	1.17939
																							AC118260.5	chr5;chr5;chr5;chr5;chr5;chr5	110262161;110262169;110273979;110274452;110276631;110276631	110262274;110262274;110274029;110274580;110276957;110277267	+;+;+;+;+;+	931	NA				NA	-1.05696	-0.0799237	0.814906	0.931395	1.30323	0.382093	0.233275	0.6726	-2.0179	-1.73182	-2.1191	-2.09566	-1.7647	-1.17415	-1.57834	-1.70563
																							AC118601.3	chr3	51276759	51278383	+	1625	NA				NA	1.21643	0.282648	0.21551	0.512184	1.04806	0.0677161	0.754312	0.935376	-0.544022	-0.367072	-0.439363	-0.262543	-0.703727	-0.463997	-0.539617	0.130366
																							AC118698.3	chr1;chr1;chr1;chr1;chr1;chr1;chr1;chr1;chr1;chr1;chr1;chr1;chr1	58505148;58505152;58505155;58510571;58510571;58510571;58512139;58515712;58515712;58517063;58517625;58520435;58523019	58505227;58505227;58505231;58510644;58512266;58512616;58512266;58517530;58515777;58517169;58517765;58520748;58523230	+;+;+;+;+;+;+;+;+;+;+;+;+	4616	NA				NA	1.08646	0.119632	0.507512	0.766994	1.04584	0.0646572	0.713229	0.924463	0.686659	0.716362	0.656007	0.806037	0.769746	0.851853	0.897229	0.948788
																							AC118721.1	chr8	75711600	75713196	-	1597	NA				NA	-1.34375	-0.426263	0.111879	0.370742	-1.3147	-0.394734	0.160756	0.604139	-1.16635	-1.92083	-1.52025	-1.58497	-0.994089	-0.83112	-1.77307	-2.05007
																							AC119806.2	chr7;chr7	132979582;132983444	132979783;132983552	-;-	311	NA				NA	-1.05019	-0.0706459	0.87778	0.956432	-1.36732	-0.451347	0.356215	0.764449	-2.43311	-3.05566	-2.60895	-2.49734	-1.32822	-1.73896	-1.85843	-3.48658
																							AC119834.3	chr5;chr5;chr5	66988816;66989725;66991083	66988953;66989864;66991207	-;-;-	403	NA				NA	1.06684	0.0933412	0.762116	0.908411	-1.2925	-0.370167	0.236956	0.676198	-1.77106	-2.05047	-1.67739	-1.67585	-1.85843	-1.62817	-1.97798	-2.32195
																							AC119856.2	chr5	149660765	149661223	-	459	NA				NA	-1.05746	-0.0805993	0.823695	0.934746	1.04962	0.0698606	0.840897	0.96013	-1.09102	-1.10752	-1.17693	-1.17283	-1.18259	-0.83112	-0.900785	-1.10162
																							AC119857.2	chr3;chr3;chr3;chr3;chr3;chr3	31285587;31310923;31310974;31313786;31314800;31314800	31285634;31311039;31311039;31314035;31316891;31315008	+;+;+;+;+;+	2507	NA				NA	1.04731	0.0666943	0.620768	0.832651	-1.01966	-0.028094	0.835798	0.959494	1.29629	1.14384	1.17315	1.35971	1.57063	1.25309	1.26011	1.02881
																							AC119897.1	chr1;chr1;chr1;chr1;chr1;chr1;chr1;chr1;chr1	157412352;157412640;157412978;157413744;157413744;157419235;157419869;157419869;157419902	157413125;157412691;157413271;157413795;157413795;157419304;157420236;157420233;157420152	+;+;+;+;+;+;+;+;+	1410	NA				NA	-1.2236	-0.291128	0.00207019	0.0463599	-1.10351	-0.142098	0.0974107	0.523369	3.36915	3.08864	3.23352	3.079	3.24689	3.36897	2.86093	2.86642
																							AC119899.1	chr5	57608569	57609067	+	499	NA				NA	1.14683	0.197656	0.441371	0.721673	1.10394	0.142659	0.553181	0.861432	-1.22613	-0.97269	-1.12165	-1.0256	-0.888781	-0.735022	-1.33992	-1.41686
																							AC120180.3	chr1;chr1;chr1;chr1;chr1;chr1	162004969;162005172;162005436;162005436;162016320;162016320	162005334;162005334;162005822;162005537;162016494;162016485	+;+;+;+;+;+	928	NA				NA	1.6562	0.727873	0.191824	0.484108	-1.20253	-0.26607	0.557447	0.863499	-3.28983	-2.46847	-2.20415	-2.57092	-3.11737	-4.36714	-1.85843	-2.52531
																							AC120413.2	chr5;chr5;chr5	129727046;129728156;129728172	129727125;129728385;129731689	+;+;+	3614	NA				NA	1.00595	0.00855937	0.980467	0.993608	-1.56166	-0.643078	0.0489426	0.425815	-1.594	-1.64637	-1.01576	-1.56902	-1.25371	-1.73896	-1.08025	-1.94331
																							AC120859.3	chr18;chr18;chr18;chr18;chr18;chr18;chr18;chr18;chr18;chr18;chr18;chr18;chr18;chr18;chr18;chr18	50042730;50042982;50046182;50046938;50047348;50051677;50051677;50052299;50052319;50052678;50052678;50052678;50053518;50053518;50053518;50053518	50042881;50043085;50046650;50047153;50047466;50052501;50051825;50052501;50052501;50053159;50052797;50052797;50053605;50053844;50053660;50053844	-;-;-;-;-;-;-;-;-;-;-;-;-;-;-;-	2694	NA				NA	1.02238	0.031931	0.847061	0.944274	-1.04746	-0.0668971	0.659098	0.906159	1.03656	1.19369	1.2553	1.07078	0.798848	1.05414	1.75436	1.39716
																							AC120860.1	chr1	86908793	86909683	-	891	NA				NA	-1.17325	-0.230513	0.201923	0.496415	1.0023	0.00331811	0.984	0.994737	0.659937	0.64022	0.642324	0.436638	0.535635	0.879068	0.592419	0.754772
																							AC121113.1	chr1;chr1;chr1;chr1;chr1;chr1;chr1;chr1;chr1;chr1;chr1;chr1;chr1;chr1;chr1;chr1;chr1;chr1;chr1;chr1;chr1;chr1;chr1;chr1;chr1;chr1;chr1;chr1;chr1;chr1;chr1;chr1;chr1;chr1;chr1;chr1;chr1;chr1;chr1;chr1;chr1;chr1;chr1;chr1;chr1;chr1;chr1;chr1;chr1;chr1;chr1;chr1;chr1;chr1;chr1;chr1;chr1;chr1;chr1;chr1;chr1;chr1;chr1;chr1;chr1;chr1;chr1;chr1;chr1;chr1;chr1;chr1;chr1;chr1;chr1;chr1;chr1;chr1;chr1;chr1…	150361305;150361313;150361313;150362521;150362534;150363491;150363491;150363491;150363491;150363491;150372029;150372029;150372029;150372029;150372029;150374779;150374795;150374795;150374795;150374795;150374804;150375496;150375496;150375496;150375496;150375496;150375496;150375532;150380312;150380312;150380312;150380312;150380312;150381499;150381499;150381499;150381499;150381499;150381499;150382268…	150362888;150362888;150362888;150362888;150362888;150363598;150363598;150363598;150363598;150363598;150372199;150372199;150372199;150372199;150372199;150374885;150374885;150374885;150374885;150374885;150374885;150375624;150375624;150375624;150375624;150375624;150375624;150375624;150380377;150380377;150380377;150380377;150380377;150381594;150381594;150381594;150381594;150381594;150381594;150382408…	-;-;-;-;-;-;-;-;-;-;-;-;-;-;-;-;-;-;-;-;-;-;-;-;-;-;-;-;-;-;-;-;-;-;-;-;-;-;-;-;-;-;-;-;-;-;-;-;-;-;-;-;-;-;-;-;-;-;-;-;-;-;-;-;-;-;-;-;-;-;-;-;-;-;-;-;-;-;-;-;-;-;-;-;-;-;-;-;-;-	4100	NA				NA	1.00547	0.00787209	0.848494	0.945001	1.00596	0.0085726	0.829002	0.958367	5.72964	5.6798	5.67097	5.73742	5.65549	5.80903	5.7356	5.66589
																							AC121113.2	chr1	150265535	150265999	-	465	NA				NA	-1.46343	-0.549352	0.184151	0.473809	1.31704	0.3973	0.388328	0.781319	-1.86654	-2.5686	-2.9741	-2.40464	-2.67324	-0.83112	-3.08594	-1.80803
																							AC121548.2	chr5;chr5;chr5	22528321;22528343;22529155	22528719;22528695;22529244	-;-;-	489	NA				NA	-1.07862	-0.109186	0.668749	0.861164	1.10278	0.141147	0.578481	0.873513	-0.899661	-1.00167	-1.15001	-1.01487	-0.847243	-0.83112	-0.900785	-0.333349
																							AC121564.2	chr5;chr5;chr5	122989354;122994363;122997358	122990091;122994532;122998345	+;+;+	1896	NA				NA	1.35856	0.442074	0.00766636	0.0907415	1.01454	0.0208274	0.888118	0.971977	1.07167	1.30241	1.28398	1.50562	1.14252	1.45302	1.28266	1.62588
																							AC121575.1	chr1	45857332	45857754	-	423	NA				NA	-1.0588	-0.0824339	0.62856	0.836857	-1.00702	-0.0100903	0.953594	0.989695	0.0126132	-0.237534	-0.221864	-0.0719175	0.322572	-0.0242901	-0.660831	0.069983
																							AC121576.1	chr18;chr18;chr18;chr18;chr18;chr18;chr18;chr18;chr18;chr18;chr18;chr18;chr18;chr18;chr18;chr18;chr18;chr18;chr18;chr18;chr18;chr18;chr18;chr18;chr18;chr18;chr18;chr18;chr18	5491503;5518415;5520591;5525214;5525293;5525365;5529114;5540606;5540606;5540606;5565650;5565650;5574985;5583012;5583012;5583012;5583012;5583012;5583012;5583713;5583713;5583713;5583713;5592160;5592160;5592160;5592160;5592160;5592160	5492097;5521109;5520769;5525389;5525383;5525389;5529120;5540678;5540678;5540678;5567590;5567590;5575411;5583133;5583133;5583133;5583133;5583133;5583133;5583796;5583796;5583796;5583796;5592190;5593505;5592382;5592191;5592393;5592393	-;-;-;-;-;-;-;-;-;-;-;-;-;-;-;-;-;-;-;-;-;-;-;-;-;-;-;-;-	7466	NA				NA	1.03206	0.0455281	0.651776	0.851671	1.10778	0.147674	0.136253	0.578416	2.30162	2.38862	2.24221	2.34869	2.07101	2.47639	2.39468	2.28011
																							AC121823.7	chr7	105824223	105831515	-	7293	NA				NA	-1.29056	-0.368	0.683135	0.86907	1.69708	0.763051	0.23817	0.676686	-3.8248	-2.36317	-3.11978	-4.19303	-2.92755	-3.48658	-2.69791	-3.17188
																							AC121838.2	chr1;chr1;chr1;chr1;chr1;chr1;chr1;chr1;chr1;chr1;chr1;chr1;chr1;chr1;chr1;chr1;chr1;chr1;chr1	180432387;180437683;180437882;180437891;180438329;180438456;180439106;180442540;180442544;180442544;180442544;180442544;180442568;180462165;180462169;180465507;180483128;180483128;180483128	180438363;180438363;180438363;180438363;180438363;180438460;180439114;180442723;180442723;180442723;180442723;180442723;180442723;180462612;180462612;180465881;180483504;180483467;180483329	-;-;-;-;-;-;-;-;-;-;-;-;-;-;-;-;-;-;-	7375	NA				NA	1.19932	0.262213	0.00400313	0.0654175	1.06956	0.0970175	0.229221	0.669519	8.59948	8.89597	8.79861	8.86095	8.4625	8.68794	9.02725	9.10115
																							AC121845.3	chr5;chr5;chr5;chr5	144241690;144241777;144244433;144256079	144242090;144242090;144246506;144256186	-;-;-;-	2583	NA				NA	1.02408	0.0343318	0.805205	0.927304	-1.22555	-0.293424	0.0397651	0.397782	1.16028	0.948926	1.24362	1.1869	1.01439	1.08678	0.777197	1.01256
																							AC121847.1	chr3;chr3;chr3;chr3;chr3;chr3;chr3;chr3;chr3;chr3;chr3;chr3;chr3;chr3	105924358;105926417;105926868;105926868;105927147;105927147;105927699;105927703;105927965;105927965;105928734;105928734;105932558;105932558	105926598;105926598;105926917;105926917;105927241;105927241;105927796;105928022;105928016;105928022;105928781;105928781;105932616;105932664	-;-;-;-;-;-;-;-;-;-;-;-;-;-	2865	NA				NA	-1.03557	-0.0504233	0.734988	0.896916	-1.09806	-0.134952	0.345766	0.757654	1.11479	1.04159	1.1775	1.06113	1.14252	1.11545	1.19056	0.962895
																							AC121967.1	chr19;chr19;chr19;chr19;chr19;chr19	9135157;9136386;9205816;9273747;9276575;9278530	9135475;9136510;9206009;9273855;9277198;9279175	+;+;+;+;+;+	2017	NA				NA	-1.16607	-0.221655	0.50597	0.766473	1.10167	0.139699	0.675635	0.912147	-1.29716	-1.50896	-1.64296	-1.52202	-1.49042	-0.390703	-2.69791	-1.41686
																							AC121973.1	chr19;chr19	23134900;23135359	23134954;23135717	+;+	414	NA				NA	-1.59837	-0.676599	0.158369	0.440545	-1.08766	-0.121229	0.792368	0.947976	-1.40424	-1.93699	-1.8216	-2.10421	-1.85843	-0.6409	-1.67295	-0.978883
																							AC122005.1	chr5;chr5;chr5;chr5;chr5;chr5;chr5;chr5;chr5;chr5;chr5;chr5;chr5;chr5	111734284;111734303;111734410;111739127;111739127;111739836;111739836;111739836;111747842;111747842;111747842;111761636;111761636;111761636	111734809;111734629;111734629;111739213;111739213;111739909;111739909;111739909;111747992;111747992;111747992;111761700;111761725;111761703	-;-;-;-;-;-;-;-;-;-;-;-;-;-	928	NA				NA	1.21292	0.278481	0.147404	0.425987	1.15404	0.206694	0.298445	0.725199	-0.0920402	-0.11284	-0.323644	0.191647	0.0308796	0.261304	-0.292328	0.328736
																							AC122037.6	chr3;chr3	96576984;96580329	96577198;96580663	+;+	550	NA				NA	-1.02275	-0.0324543	0.867286	0.952892	-1.34408	-0.426616	0.0390977	0.396755	0.227951	-0.190598	0.234549	0.192893	-0.000531915	0.288633	-0.0642711	-0.463997
																							AC122037.7	chr3;chr3;chr3;chr3;chr3;chr3	96606659;96606662;96607624;96624527;96629458;96629458	96609419;96609127;96608725;96624630;96629820;96629819	-;-;-;-;-;-	3228	NA				NA	1.1294	0.175559	0.249696	0.550505	1.21787	0.284357	0.0589183	0.452146	0.510009	0.732235	0.452867	0.69336	0.483912	0.745022	0.612485	1.04431
																							AC122184.3	chr7;chr7;chr7;chr7;chr7;chr7;chr7;chr7	65582070;65608145;65609342;65609730;65610297;65610754;65611172;65616381	65582215;65608322;65609572;65609986;65610404;65610901;65611252;65618884	+;+;+;+;+;+;+;+	3653	NA				NA	-1.00285	-0.00410043	0.982736	0.994431	-1.11439	-0.156251	0.40217	0.78888	0.377964	0.234595	0.393406	0.370515	-0.199115	0.55999	-0.0642711	0.305252
																							AC122186.1	chr1	28580499	28580772	-	274	NA				NA	-1.19474	-0.256691	0.514234	0.771689	-1.32329	-0.404133	0.304174	0.729095	-1.81693	-2.26034	-1.85895	-2.04677	-1.18259	-1.62817	-3.08594	-3.17188
																							AC122223.2	chr1	55335401	55335796	+	396	NA				NA	1.11636	0.158806	0.456713	0.732861	-1.01864	-0.0266413	0.890147	0.972487	-0.584756	-0.339546	-0.314736	-0.429984	-0.847243	-1.00012	-0.35934	-0.648871
																							AC122232.2	chr7;chr7;chr7;chr7	122139008;122139383;122139544;122158717	122139139;122139442;122139639;122159401	-;-;-;-	973	NA				NA	-1.2884	-0.365583	0.12988	0.399758	-1.2094	-0.274297	0.158832	0.602107	-0.724703	-0.513992	-0.245559	-1.09771	-1.25371	-0.463997	-0.0327159	-0.559984
																							AC122248.2	chr7;chr7;chr7	120865509;120872712;120875120	120865712;120874504;120875298	-;-;-	2176	NA				NA	-1.25711	-0.330107	0.211962	0.507947	-1.00293	-0.00422742	0.983567	0.994715	-0.560899	-0.107758	-0.105514	-0.87814	0.20841	-0.390703	-0.149606	-0.648871
																							AC122248.4	chr7;chr7;chr7;chr7;chr7;chr7;chr7;chr7;chr7;chr7;chr7;chr7;chr7;chr7;chr7;chr7;chr7;chr7;chr7;chr7;chr7;chr7;chr7;chr7;chr7;chr7;chr7	120982509;120982525;120982528;120982584;120986262;120987468;120987468;120988363;120988960;120988960;120988960;120988960;120991188;120991188;120991188;120991823;120995380;120995380;120995380;120998901;120998901;121000095;121000095;121000095;121014517;121014520;121014520	120982730;120982693;120982730;120982730;120986393;120987493;120987493;120988421;120989077;120989135;120989135;120989135;120991910;120991468;120991910;120991910;120995534;120995534;120995534;120998984;120998984;121000217;121000217;121000217;121014784;121014787;121014787	+;+;+;+;+;+;+;+;+;+;+;+;+;+;+;+;+;+;+;+;+;+;+;+;+;+;+	1971	NA				NA	-1.08528	-0.118068	0.655951	0.854147	-1.08564	-0.118541	0.600195	0.883755	-0.840224	-0.588322	-0.475834	-0.975255	-0.572271	-0.683208	-0.35934	-0.559984
																							AC122291.2	chr15	37943327	37943792	-	466	NA				NA	1.64154	0.715048	0.0309527	0.191732	1.04256	0.0601236	0.843769	0.960682	-2.69284	-2.31842	-2.37369	-1.96556	-2.53927	-2.17674	-2.69791	-1.80803
																							AC122339.3	chr5	130188395	130188796	+	402	NA				NA	-1.06888	-0.0960935	0.625169	0.835004	1.04778	0.0673315	0.706138	0.920914	0.70344	0.865223	0.800958	0.592727	0.643764	0.983263	0.929574	1.10283
																							AC122423.2	chr7;chr7;chr7;chr7;chr7;chr7;chr7;chr7;chr7;chr7;chr7;chr7;chr7;chr7;chr7;chr7;chr7;chr7;chr7;chr7;chr7;chr7;chr7;chr7;chr7;chr7;chr7;chr7;chr7;chr7;chr7;chr7;chr7;chr7;chr7;chr7;chr7;chr7;chr7;chr7;chr7;chr7;chr7;chr7;chr7;chr7;chr7;chr7;chr7;chr7;chr7;chr7;chr7;chr7;chr7;chr7;chr7;chr7;chr7;chr7;chr7;chr7;chr7;chr7;chr7;chr7;chr7;chr7;chr7;chr7;chr7;chr7;chr7;chr7;chr7;chr7;chr7;chr7;chr7;chr7…	119794006;119794010;119794119;119794130;119794151;119794358;119799565;119799565;119801230;119801230;119802741;119802741;119805143;119805143;119805143;119805143;119805143;119818383;119818383;119818383;119818383;119818383;119819432;119819432;119819432;119819432;119819432;119823756;119823756;119823756;119823756;119823876;119824045;119824045;119824045;119824045;119824100;119825536;119825536;119825536…	119794502;119794069;119794502;119794502;119794502;119794502;119799677;119799677;119801356;119801356;119802837;119802837;119805286;119805286;119805286;119805286;119805286;119818471;119818471;119818471;119818471;119818471;119820856;119819547;119819547;119819547;119819547;119823894;119823894;119823894;119823894;119823894;119824139;119824139;119824139;119824139;119824139;119825638;119825638;119825638…	+;+;+;+;+;+;+;+;+;+;+;+;+;+;+;+;+;+;+;+;+;+;+;+;+;+;+;+;+;+;+;+;+;+;+;+;+;+;+;+;+;+;+;+;+;+;+;+;+;+;+;+;+;+;+;+;+;+;+;+;+;+;+;+;+;+;+;+;+;+;+;+;+;+;+;+;+;+;+;+;+;+;+	4782	NA				NA	-1.29272	-0.370411	0.0612028	0.273466	-1.20632	-0.270608	0.145522	0.585753	0.264251	-0.0438228	0.227183	-0.0936331	0.104689	0.42731	0.396831	-0.648871
																							AC122438.1	chr5	92140294	92140929	-	636	NA				NA	-1.08198	-0.113677	0.512893	0.770745	1.20017	0.263241	0.128947	0.567927	0.255751	0.271526	0.00265748	0.15152	0.322572	0.642175	0.460971	0.069983
																							AC122462.1	chr3;chr3	79629079;79631129	79629356;79632820	+;+	1970	NA				NA	1.0174	0.0248851	0.88001	0.957212	1.05996	0.0840157	0.591024	0.879237	0.21446	0.317005	0.234744	0.235825	0.131486	0.383248	0.346812	0.397803
																							AC122514.1	chr8	100030558	100032102	+	1545	NA				NA	-1.27896	-0.354967	0.319538	0.620906	1.65554	0.7273	0.0608156	0.456795	-1.76493	-1.93863	-2.6744	-2.12368	-1.7647	-1.62817	-2.24649	-1.24174
																							AC122767.2	chr7	128692689	128693138	+	450	NA				NA	-1.24053	-0.310955	0.261882	0.564395	1.08564	0.118548	0.621366	0.891346	-0.651319	-0.466823	-0.586417	-0.9629	-0.490515	-0.683208	-0.123863	-0.510486
																							AC122773.2	chr1;chr1;chr1;chr1;chr1	130462576;130528491;130528929;130541188;130556118	130462677;130528604;130530264;130541224;130557075	+;+;+;+;+	2547	NA				NA	1.05839	0.081872	0.732386	0.895791	-1.3604	-0.444033	0.0849088	0.501487	-0.283924	-0.716597	-0.28108	-0.201041	-0.490515	-0.390703	0.130366	-1.80803
																							AC122789.1	chr5;chr5;chr5;chr5;chr5;chr5;chr5;chr5;chr5;chr5;chr5;chr5;chr5;chr5;chr5;chr5;chr5;chr5;chr5;chr5;chr5;chr5;chr5;chr5;chr5;chr5	128579106;128579106;128579128;128579178;128582715;128582715;128583069;128584164;128584164;128584164;128584164;128584180;128585272;128585272;128585272;128585272;128585272;128585272;128585355;128594208;128594208;128594208;128600537;128600537;128600537;128600537	128579285;128579285;128579285;128579285;128582987;128582987;128584027;128584296;128584296;128584296;128584296;128584296;128585406;128585406;128585378;128585350;128585406;128585378;128585406;128594910;128595764;128595764;128600654;128600693;128600687;128600687	-;-;-;-;-;-;-;-;-;-;-;-;-;-;-;-;-;-;-;-;-;-;-;-;-;-	3394	NA				NA	1.09748	0.13419	0.431784	0.715545	-1.19428	-0.256147	0.130862	0.570328	0.757639	0.646177	0.900417	0.894906	0.733529	0.745022	0.683531	0.995419
																							AC122831.1	chr3	104752727	104753165	-	439	NA				NA	-1.07407	-0.10309	0.851185	0.946233	1.45885	0.544828	0.314196	0.735863	-3.27664	-3.11551	-3.6582	-3.36959	-3.82831	-2.46165	-4.30305	-1.94331
																							AC122844.3	chr7	110766677	110769345	-	2669	NA				NA	-1.22114	-0.28823	0.363215	0.659997	1.1972	0.259664	0.389445	0.782017	-0.5898	-0.593807	-0.863151	-0.890834	-0.234631	-1.54853	-0.50672	-0.417752
																							AC122915.2	chr5	72047205	72047579	+	375	NA				NA	1.22011	0.287014	0.220547	0.518754	-1.2028	-0.266393	0.243152	0.679858	-1.17441	-1.20134	-0.938588	-0.882693	-1.97798	-0.780059	-1.1317	-1.24174
																							AC123068.2	chr1;chr1	37614259;37614899	37614344;37615372	+;+	560	NA				NA	-1.10672	-0.146292	0.370992	0.666118	-1.33462	-0.416426	0.0127486	0.274783	0.937377	0.623911	1.04683	0.782308	1.02757	1.0094	0.592419	0.450315
																							AC123613.3	chr1	152729159	152730559	-	1401	NA				NA	-1.15373	-0.206306	0.528365	0.781007	-1.20245	-0.265976	0.417529	0.798214	-1.53443	-1.92662	-1.66613	-1.75468	-2.33451	-1.94331	-1.49042	-1.94331
																							AC123662.2	chr5;chr5	67642401;67644802	67642597;67646776	+;+	2172	NA				NA	-1.02988	-0.042472	0.8688	0.953144	1.03321	0.0471356	0.827204	0.958109	-0.177984	0.262996	0.220192	-0.219806	-0.0708342	-0.271006	0.63027	0.207309
																							AC123679.2	chr5;chr5;chr5;chr5;chr5;chr5;chr5;chr5;chr5	109923400;109933563;109940426;109940426;109940426;109940740;109940740;109940740;109942075	109923766;109934015;109940552;109940552;109940552;109940804;109940800;109941710;109943936	+;+;+;+;+;+;+;+;+	3780	NA				NA	1.02741	0.0390167	0.544314	0.791997	-1.07689	-0.106868	0.0970985	0.523369	5.0564	4.91417	5.02172	5.09567	5.00414	5.11297	4.99535	4.8044
																							AC123684.1	chr3;chr3;chr3;chr3;chr3;chr3;chr3;chr3;chr3;chr3;chr3;chr3;chr3;chr3;chr3;chr3;chr3;chr3;chr3;chr3;chr3	145938014;145938042;145938190;145938236;145938285;145938543;145938543;145938543;145938644;145938898;145938898;145938898;145938898;145939086;145941195;145943762;145943762;145943762;145943762;145943797;145943797	145938328;145938328;145938328;145938328;145938328;145938669;145938669;145938787;145939096;145939096;145939096;145939096;145939096;145939096;145941286;145944242;145943853;145944198;145943810;145944827;145944829	+;+;+;+;+;+;+;+;+;+;+;+;+;+;+;+;+;+;+;+;+	2029	NA				NA	1.08033	0.111472	0.0592733	0.269184	1.00951	0.0136507	0.802919	0.950687	4.45591	4.51967	4.50661	4.5653	4.39261	4.51956	4.53717	4.48365
																							AC123686.3	chr5;chr5;chr5;chr5;chr5;chr5	143329247;143329308;143329327;143330704;143332311;143332311	143329353;143330950;143329353;143330885;143332701;143332704	+;+;+;+;+;+	2098	NA				NA	-1.02254	-0.0321628	0.849922	0.94557	1.08781	0.121424	0.485646	0.834667	1.19813	1.03006	0.904143	1.16483	0.755884	1.82133	1.51095	0.754772
																							AC123686.4	chr5;chr5;chr5;chr5;chr5;chr5;chr5;chr5;chr5;chr5;chr5;chr5;chr5;chr5;chr5;chr5;chr5;chr5;chr5;chr5	143301195;143301207;143301209;143306766;143306766;143306766;143307616;143307616;143307616;143308303;143311711;143311711;143311711;143314178;143314178;143314178;143314903;143314903;143314903;143314903	143302003;143302003;143302003;143306805;143306805;143306805;143308140;143308140;143308140;143308420;143311876;143311876;143314399;143314399;143314399;143314399;143315340;143315131;143315064;143315360	-;-;-;-;-;-;-;-;-;-;-;-;-;-;-;-;-;-;-;-	4639	NA				NA	1.04488	0.0633314	0.206504	0.502081	1.03235	0.0459296	0.335003	0.749204	4.19148	4.25613	4.21129	4.25343	4.1293	4.20189	4.22763	4.24157
																							AC123744.4	chr7	80907825	80908148	+	324	NA				NA	1.26	0.333419	0.415811	0.70337	-1.13037	-0.176795	0.662729	0.907843	-2.23242	-2.27203	-2.09903	-1.89928	-1.85843	-1.62817	-2.24649	-2.32195
																							AC123848.4	chr5	112353801	112356033	-	2233	NA				NA	-1.48565	-0.571095	0.12571	0.393887	-1.30011	-0.378633	0.169358	0.611294	-2.21962	-1.78787	-1.40874	-2.78252	-1.41686	-2.58688	-2.69791	-2.05007
																							AC123868.4	chr8	107037480	107038106	-	627	NA				NA	1.07275	0.10131	0.712837	0.88584	-1.11736	-0.160097	0.510623	0.84588	-0.357678	-0.0913785	0.0624265	-0.236818	-0.449298	-0.426876	0.159054	-0.333349
																							AC124347.2	chr19;chr19;chr19;chr19;chr19;chr19;chr19;chr19;chr19;chr19;chr19;chr19;chr19;chr19;chr19	4439003;4439559;4443738;4443742;4443742;4444003;4444003;4444003;4446813;4447297;4447297;4447525;4447525;4447525;4447525	4439389;4439670;4443788;4443788;4443788;4444038;4444038;4444038;4447426;4447426;4447426;4447863;4448183;4448332;4448326	+;+;+;+;+;+;+;+;+;+;+;+;+;+;+	2008	NA				NA	-1.51043	-0.594955	0.229177	0.528555	1.38271	0.467495	0.309281	0.732788	-2.42365	-2.42795	-2.884	-3.03426	-1.97798	-2.46165	-2.35404	-2.05007
																							AC124389.1	chr1;chr1;chr1	66783913;66784649;66785920	66784472;66784921;66786445	+;+;+	1359	NA				NA	1.10885	0.149061	0.465948	0.738548	-1.102	-0.14012	0.495789	0.83829	-0.361291	-0.499946	-0.36487	-0.211596	-0.654756	-0.547952	-0.0924312	-1.04277
																							AC124457.2	chr7;chr7	109438618;109444651	109440182;109444893	+;+	1808	NA				NA	-1.43313	-0.519168	0.133016	0.40483	1.27089	0.34584	0.260802	0.696806	-1.11476	-0.991391	-1.3386	-1.60077	-0.941499	-1.00012	-0.704889	-0.815668
																							AC124461.3	chr7;chr7;chr7	128001899;128002849;128005074	128005160;128003196;128005190	-;-;-	3292	NA				NA	-1.01755	-0.0250986	0.911732	0.967997	1.00852	0.0122447	0.958104	0.990231	-0.455505	-0.686327	-0.699235	-0.481931	-0.490515	-0.136279	-1.08025	-0.559984
																							AC124505.5	chr7;chr7;chr7;chr7;chr7;chr7	126687459;126687714;126688375;126688556;126689781;126689908	126687695;126687896;126688469;126688685;126689872;126690034	-;-;-;-;-;-	864	NA				NA	-1.11658	-0.159088	0.380044	0.674583	-1.21127	-0.276518	0.0981252	0.524402	0.499788	0.484652	0.760734	0.340406	0.304754	0.55999	0.572026	0.25081
																							AC124550.2	chr1;chr1;chr1;chr1;chr1;chr1;chr1;chr1;chr1;chr1;chr1;chr1;chr1;chr1	136126178;136127719;136127719;136127719;136129393;136129393;136129393;136129393;136130226;136130226;136131021;136131021;136131021;136131021	136127786;136127783;136127783;136127786;136129505;136129505;136129505;136129505;136130389;136130389;136131171;136131171;136131171;136131183	-;-;-;-;-;-;-;-;-;-;-;-;-;-	2049	NA				NA	1.31952	0.400015	0.345737	0.644902	1.24234	0.313065	0.440201	0.809893	-1.74883	-1.37064	-1.68842	-1.34214	-1.67295	-1.82148	-1.1317	-2.19957
																							AC124550.3	chr1;chr1;chr1;chr1;chr1;chr1;chr1;chr1;chr1;chr1;chr1;chr1;chr1;chr1;chr1;chr1;chr1;chr1;chr1;chr1;chr1;chr1;chr1;chr1;chr1;chr1;chr1;chr1;chr1;chr1;chr1;chr1;chr1;chr1;chr1;chr1	136213531;136215756;136219723;136220131;136220278;136220316;136221072;136221072;136221072;136223563;136225336;136225336;136225336;136226152;136226152;136226152;136226152;136226193;136226214;136226780;136226780;136226780;136226780;136226780;136226780;136227514;136227514;136227514;136227514;136227514;136227514;136229921;136230194;136230194;136233903;136233903	136214418;136216440;136219896;136220341;136220341;136220341;136221125;136221125;136221125;136225558;136225558;136225558;136225558;136226268;136226268;136226268;136226268;136226268;136226268;136226904;136226904;136226904;136226904;136226904;136226904;136227662;136227577;136227662;136227662;136227577;136227662;136230019;136230310;136230289;136234119;136234264	-;-;-;-;-;-;-;-;-;-;-;-;-;-;-;-;-;-;-;-;-;-;-;-;-;-;-;-;-;-;-;-;-;-;-;-	4977	NA				NA	1.10815	0.148149	0.206924	0.502579	-1.07819	-0.10861	0.337016	0.751379	1.68482	1.67011	1.77851	1.83091	1.7485	1.67983	1.73795	1.85829
																							AC124566.2	chr7;chr7;chr7;chr7;chr7;chr7;chr7;chr7;chr7;chr7;chr7;chr7;chr7;chr7;chr7;chr7;chr7;chr7;chr7;chr7;chr7;chr7;chr7;chr7;chr7;chr7;chr7;chr7;chr7;chr7;chr7;chr7;chr7;chr7;chr7;chr7;chr7;chr7;chr7;chr7;chr7;chr7;chr7;chr7;chr7;chr7;chr7;chr7;chr7;chr7;chr7;chr7;chr7;chr7;chr7;chr7;chr7;chr7;chr7;chr7;chr7;chr7;chr7	128271379;128271379;128272107;128272107;128272326;128273472;128273472;128273472;128273472;128273472;128273651;128273651;128273651;128273651;128273651;128274633;128274633;128274633;128274633;128275965;128276086;128276086;128276086;128276228;128276228;128276228;128276301;128276495;128276495;128276495;128276495;128285113;128285113;128285113;128285113;128285113;128285113;128287965;128288264;128288264…	128272615;128272615;128272615;128272615;128272615;128273549;128273549;128273549;128273549;128273549;128273794;128273794;128273794;128273794;128274848;128274723;128276143;128274703;128274703;128276412;128276143;128276412;128276143;128276412;128276565;128276412;128276565;128276565;128276565;128276565;128276565;128285214;128285214;128285214;128285214;128285214;128285214;128288369;128288369;128288369…	-;-;-;-;-;-;-;-;-;-;-;-;-;-;-;-;-;-;-;-;-;-;-;-;-;-;-;-;-;-;-;-;-;-;-;-;-;-;-;-;-;-;-;-;-;-;-;-;-;-;-;-;-;-;-;-;-;-;-;-;-;-;-	5526	NA				NA	1.00161	0.0023255	0.967864	0.98879	1.01492	0.0213715	0.701228	0.92037	4.75286	4.73632	4.71507	4.7548	4.79226	4.79781	4.76859	4.83175
																							AC124604.5	chr8;chr8	14961066;14961277	14961201;14961586	-;-	446	NA				NA	-1.3046	-0.38361	0.385637	0.679525	-1.29276	-0.370454	0.383837	0.779747	-1.904	-2.29972	-1.93209	-2.27745	-3.82831	-1.0615	-1.67295	-2.05007
																							AC124659.2	chr15;chr15;chr15;chr15;chr15;chr15;chr15;chr15;chr15;chr15;chr15;chr15	55099917;55100065;55108913;55110276;55111120;55111863;55112343;55112343;55112343;55113340;55113340;55113340	55100192;55100192;55108977;55111692;55111216;55112596;55112596;55113677;55112596;55113460;55113460;55113582	-;-;-;-;-;-;-;-;-;-;-;-	3573	NA				NA	1.51486	0.599186	0.27146	0.57429	1.56963	0.650422	0.293435	0.721555	-2.97223	-3.01788	-3.67058	-2.39413	-2.21098	-2.95598	-2.55322	-3.17188
																							AC124713.2	chr8;chr8;chr8;chr8;chr8;chr8;chr8;chr8;chr8;chr8;chr8;chr8;chr8;chr8;chr8;chr8;chr8;chr8;chr8;chr8;chr8;chr8;chr8;chr8;chr8;chr8;chr8;chr8;chr8;chr8;chr8;chr8;chr8;chr8;chr8;chr8;chr8;chr8;chr8;chr8;chr8;chr8;chr8;chr8;chr8;chr8;chr8;chr8;chr8;chr8;chr8;chr8;chr8;chr8;chr8;chr8;chr8;chr8;chr8;chr8;chr8;chr8;chr8;chr8;chr8;chr8;chr8;chr8;chr8	105225145;105225206;105225206;105225267;105230968;105231128;105231128;105231128;105231128;105234482;105234482;105234482;105234482;105234482;105238423;105238423;105238423;105238423;105238423;105239671;105239671;105239671;105239671;105239978;105239978;105239978;105239978;105240841;105240841;105241027;105241027;105241027;105241027;105246421;105246421;105246421;105246493;105246838;105246838;105246838…	105225486;105225486;105225486;105225486;105231210;105231210;105231210;105231210;105231210;105234565;105234565;105234565;105234565;105234565;105238466;105238466;105238466;105239750;105238466;105239750;105239750;105239750;105239750;105240039;105240072;105240072;105240072;105240938;105240938;105241139;105241139;105241139;105241139;105246554;105246554;105246554;105246554;105246921;105246921;105246921…	+;+;+;+;+;+;+;+;+;+;+;+;+;+;+;+;+;+;+;+;+;+;+;+;+;+;+;+;+;+;+;+;+;+;+;+;+;+;+;+;+;+;+;+;+;+;+;+;+;+;+;+;+;+;+;+;+;+;+;+;+;+;+;+;+;+;+;+;+	4704	NA				NA	1.02294	0.0327262	0.411777	0.699898	1.09558	0.13169	0.00171519	0.14525	5.3601	5.42887	5.2968	5.39212	5.3696	5.32978	5.42367	5.48132
																							AC124730.5	chr5;chr5	137720354;137721307	137720981;137721740	-;-	1062	NA				NA	1.0412	0.0582541	0.824747	0.935185	-1.08947	-0.123631	0.646029	0.90061	-1.10951	-1.347	-1.22133	-1.05406	-0.847243	-1.82148	-2.24649	-0.463997
																							AC124976.1	chr3	18008806	18010996	+	2191	NA				NA	-1.12279	-0.167093	0.508571	0.767686	1.42517	0.511137	0.0478269	0.423126	-0.690799	-0.596245	-1.12126	-0.868019	-0.941499	-1.00012	-0.704889	-0.417752
																							AC124992.1	chr10;chr10;chr10;chr10;chr10;chr10;chr10;chr10;chr10;chr10;chr10;chr10;chr10;chr10;chr10;chr10;chr10;chr10;chr10;chr10;chr10;chr10;chr10;chr10;chr10;chr10;chr10;chr10;chr10;chr10;chr10;chr10;chr10;chr10;chr10;chr10;chr10;chr10;chr10;chr10;chr10;chr10;chr10;chr10;chr10	121641588;121641701;121641794;121641872;121654749;121654749;121654749;121654749;121656185;121661074;121661074;121661074;121661074;121667407;121667407;121667407;121669157;121669157;121669157;121671709;121671709;121671709;121671709;121677250;121677250;121677250;121677250;121678344;121678344;121678344;121683896;121683896;121683896;121685538;121685538;121685538;121685821;121685821;121685821;121689770…	121641605;121642069;121642069;121642069;121654908;121654908;121654908;121654908;121656360;121661146;121661146;121661146;121661146;121667806;121667806;121667806;121669230;121669230;121669230;121671853;121671853;121671853;121671853;121677356;121677356;121677301;121677356;121678433;121678433;121678433;121684019;121684019;121684019;121685612;121685612;121685612;121685895;121685895;121685895;121689948…	+;+;+;+;+;+;+;+;+;+;+;+;+;+;+;+;+;+;+;+;+;+;+;+;+;+;+;+;+;+;+;+;+;+;+;+;+;+;+;+;+;+;+;+;+	3622	NA				NA	1.21704	0.283376	0.0720086	0.298554	1.15017	0.201851	0.200199	0.643245	0.204315	0.265536	0.0616325	0.49578	0.262333	0.404006	0.289662	0.279321
																							AC125047.1	chr3;chr3;chr3;chr3;chr3;chr3;chr3;chr3;chr3;chr3;chr3;chr3;chr3	156546753;156546761;156547598;156547598;156548415;156551035;156551136;156551855;156559827;156561476;156561476;156561476;156561476	156547088;156547088;156547832;156547832;156551237;156551237;156551237;156551943;156560248;156561746;156561675;156561582;156561687	-;-;-;-;-;-;-;-;-;-;-;-;-	4176	NA				NA	-1.03554	-0.0503822	0.516885	0.773214	-1.04343	-0.0613384	0.420257	0.800319	4.52429	4.38173	4.44429	4.47274	4.48345	4.68111	4.6665	4.3919
																							AC125061.1	chr5;chr5;chr5;chr5;chr5	118245227;118255670;118258976;118259375;118261100	118245458;118255826;118259127;118259488;118266093	+;+;+;+;+	5649	NA				NA	1.01746	0.0249748	0.612692	0.828883	1.03146	0.0446828	0.332919	0.747525	4.79114	4.97874	4.93439	4.81601	4.82522	4.69158	4.87945	5.14522
																							AC125065.1	chr5;chr5	139147576;139150321	139148556;139150693	-;-	1354	NA				NA	1.05771	0.0809476	0.692619	0.874226	1.03742	0.052998	0.784482	0.946259	0.135137	0.249506	0.195685	0.214044	-0.410762	-0.206412	0.234575	0.450315
																							AC125115.2	chr5	138610739	138611289	+	551	NA				NA	-2.28405	-1.1916	0.000266453	0.0176288	-1.78659	-0.83721	0.0017236	0.14525	-1.33011	-1.98025	-1.14611	-2.50713	-1.41686	-1.24174	-1.67295	-2.93652
																							AC125262.1	chr8;chr8;chr8;chr8;chr8	67956769;67956770;67963725;67972574;67977793	67960333;67957128;67963838;67972783;67978051	+;+;+;+;+	4148	NA				NA	-1.25955	-0.332913	0.59032	0.81702	-1.0416	-0.0587952	0.908809	0.97776	-2.39119	-2.07242	-2.00697	-2.71109	-1.7647	-2.02915	-3.08594	-1.94331
																							AC125458.2	chr19;chr19;chr19;chr19;chr19	42779032;42779110;42779233;42779440;42779440	42779343;42779149;42779343;42781454;42780261	+;+;+;+;+	2327	NA				NA	-1.08264	-0.114553	0.582961	0.814043	-1.05112	-0.0719314	0.757469	0.936251	-0.0306243	-0.614698	-0.549126	-0.142266	-0.000531915	0.288633	-0.754135	-0.243561
																							AC125459.1	chr8;chr8;chr8;chr8;chr8;chr8;chr8;chr8;chr8;chr8;chr8;chr8;chr8;chr8;chr8;chr8;chr8;chr8;chr8;chr8;chr8;chr8;chr8;chr8;chr8;chr8;chr8;chr8	49370886;49370886;49370913;49371100;49371100;49371100;49371975;49371975;49371975;49377029;49377029;49388957;49443626;49463235;49463323;49485481;49495293;49495293;49495293;49500430;49500430;49500430;49500430;49501859;49501859;49517721;49532700;49548921	49371002;49371002;49371002;49371129;49371129;49371129;49372015;49372015;49372015;49377364;49377352;49389069;49443751;49463401;49463401;49485632;49495495;49495430;49495495;49500489;49500489;49500506;49500506;49501984;49501891;49521095;49532916;49548994	+;+;+;+;+;+;+;+;+;+;+;+;+;+;+;+;+;+;+;+;+;+;+;+;+;+;+;+	5154	NA				NA	-1.53555	-0.618757	0.400211	0.691491	1.28165	0.357997	0.675055	0.912147	-3.75991	-4.85624	-5.20945	-4.39121	-2.53927	-4.36714	-4.30305	-6.62498
																							AC126445.2	chr8;chr8;chr8;chr8;chr8;chr8	23138794;23140113;23140825;23143124;23147393;23149408	23139575;23140243;23141265;23143204;23147467;23149585	-;-;-;-;-;-	1688	NA				NA	1.03417	0.0484752	0.818468	0.932436	-1.42834	-0.514339	0.0111273	0.261057	-0.687919	-0.688154	-0.168696	-0.635664	-0.534009	-0.594141	-0.754135	-0.978883
																							AC126598.4	chr5	107381381	107382017	-	637	NA				NA	1.00711	0.0102233	0.97861	0.992794	-1.07004	-0.0976673	0.721292	0.926363	-2.12406	-1.1618	-1.06731	-2.1206	-1.32822	-2.17674	-1.01955	-0.815668
																							AC126938.1	chr5;chr5;chr5;chr5;chr5;chr5;chr5;chr5;chr5;chr5;chr5;chr5;chr5;chr5;chr5;chr5;chr5;chr5;chr5;chr5;chr5;chr5;chr5;chr5;chr5;chr5;chr5;chr5;chr5;chr5;chr5;chr5;chr5;chr5;chr5;chr5;chr5;chr5;chr5;chr5;chr5;chr5;chr5;chr5;chr5;chr5;chr5;chr5;chr5;chr5;chr5;chr5;chr5;chr5;chr5;chr5;chr5;chr5;chr5;chr5;chr5;chr5;chr5;chr5;chr5;chr5;chr5;chr5;chr5;chr5;chr5;chr5;chr5;chr5;chr5;chr5;chr5;chr5;chr5;chr5…	121220219;121253861;121258699;121259805;121262499;121263885;121266235;121273607;121277675;121281056;121281804;121286230;121286230;121286720;121286720;121286833;121289567;121289567;121289567;121291195;121291195;121291195;121291273;121292049;121292049;121292049;121292049;121292730;121292730;121292730;121292730;121295375;121295375;121295375;121295375;121297103;121297103;121297103;121297103;121298059…	121220657;121254378;121258788;121259935;121262607;121264023;121266405;121273799;121277833;121281169;121281944;121286462;121286462;121286865;121286865;121286865;121289637;121289637;121289637;121291300;121291300;121291300;121291300;121292169;121292169;121292169;121292169;121292858;121292852;121292858;121292852;121295499;121295499;121295499;121295499;121297256;121297256;121297256;121297256;121298159…	+;+;+;+;+;+;+;+;+;+;+;+;+;+;+;+;+;+;+;+;+;+;+;+;+;+;+;+;+;+;+;+;+;+;+;+;+;+;+;+;+;+;+;+;+;+;+;+;+;+;+;+;+;+;+;+;+;+;+;+;+;+;+;+;+;+;+;+;+;+;+;+;+;+;+;+;+;+;+;+;+;+;+;+;+;+;+;+;+;+;+;+;+;+;+;+;+;+;+;+;+;+;+;+;+;+;+;+;+;+;+;+;+;+;+;+;+;+;+;+;+;+;+;+;+;+;+;+	16443	NA				NA	1.04312	0.060903	0.239811	0.539879	1.01896	0.0270982	0.576348	0.872884	8.47686	8.70221	8.67519	8.53784	8.53746	8.33404	8.6451	8.67449
																							AC127300.3	chr8;chr8;chr8;chr8;chr8;chr8;chr8;chr8;chr8	95806744;95806830;95806973;95809033;95810231;95810231;95816368;95821423;95821423	95810700;95809180;95810201;95809180;95810297;95810297;95816446;95821697;95821728	+;+;+;+;+;+;+;+;+	4342	NA				NA	1.05021	0.0706817	0.684827	0.86974	1.18197	0.241199	0.14742	0.588012	0.280944	0.529582	0.278835	0.354902	0.572026	0.404006	0.698884	0.397803
																							AC127308.2	chr8;chr8;chr8;chr8;chr8;chr8	12899146;12912526;12914582;12915423;12915423;12915423	12899367;12912595;12914801;12915758;12915619;12915473	-;-;-;-;-;-	848	NA				NA	1.18396	0.243615	0.412534	0.700457	1.57299	0.653513	0.0285832	0.354714	-1.11421	-0.639106	-1.29481	-0.866153	-0.654756	-0.83112	-0.704889	-0.136279
																							AC127333.1	chr7;chr7;chr7;chr7;chr7;chr7;chr7;chr7;chr7;chr7;chr7;chr7;chr7;chr7;chr7;chr7;chr7;chr7;chr7;chr7;chr7;chr7;chr7;chr7;chr7;chr7;chr7;chr7;chr7;chr7;chr7;chr7;chr7;chr7;chr7;chr7;chr7;chr7;chr7;chr7;chr7;chr7;chr7;chr7;chr7;chr7;chr7;chr7;chr7;chr7;chr7;chr7;chr7;chr7;chr7;chr7;chr7;chr7;chr7;chr7;chr7;chr7;chr7;chr7;chr7;chr7;chr7;chr7;chr7;chr7;chr7;chr7;chr7;chr7;chr7;chr7;chr7;chr7;chr7;chr7…	125707888;125707915;125707917;125707991;125728309;125752973;125752973;125752973;125760301;125760301;125760301;125761752;125761752;125761752;125770572;125770572;125786255;125795216;125795216;125795216;125797574;125797574;125797574;125812780;125812780;125812780;125813593;125813593;125813593;125814781;125814781;125814781;125816579;125816579;125816579;125819968;125819968;125819968;125829667;125829729…	125707948;125707948;125717995;125708080;125728364;125753049;125753049;125753049;125760470;125760470;125760470;125761769;125761849;125761849;125770703;125770703;125786366;125795480;125795480;125795480;125797705;125797705;125797705;125812949;125812949;125812949;125813658;125813658;125813658;125814887;125814887;125814887;125816681;125816681;125816681;125820183;125820183;125820183;125829866;125829866…	+;+;+;+;+;+;+;+;+;+;+;+;+;+;+;+;+;+;+;+;+;+;+;+;+;+;+;+;+;+;+;+;+;+;+;+;+;+;+;+;+;+;+;+;+;+;+;+;+;+;+;+;+;+;+;+;+;+;+;+;+;+;+;+;+;+;+;+;+;+;+;+;+;+;+;+;+;+;+;+;+;+;+;+;+;+;+;+;+;+;+;+;+;+;+;+;+;+;+	17086	NA				NA	1.04231	0.0597901	0.192957	0.485225	-1.00562	-0.00808414	0.849671	0.962217	5.15241	5.26081	5.26895	5.21203	5.14627	5.02456	5.32796	5.2857
																							AC127338.1	chr7	54412158	54412478	-	321	NA				NA	-1.03352	-0.0475613	0.889174	0.960522	1.58338	0.663005	0.0579871	0.449516	-2.8588	-2.66091	-3.31921	-2.91327	-2.33451	-3.48658	-2.69791	-1.94331
																							AC127339.2	chr5;chr5;chr5;chr5;chr5	124328089;124328098;124338627;124338627;124340609	124328229;124328229;124340122;124338935;124341844	+;+;+;+;+	2873	NA				NA	1.12245	0.16665	0.0373497	0.211743	1.13876	0.187467	0.0150128	0.286652	3.14172	3.37073	3.18295	3.30773	3.15004	2.99532	3.20601	3.30036
																							AC127556.10	chr19;chr19;chr19;chr19;chr19;chr19	6355522;6355598;6360660;6360660;6363328;6363607	6355840;6355840;6360781;6360781;6363535;6363759	-;-;-;-;-;-	802	NA				NA	-1.04447	-0.0627675	0.768761	0.91125	-1.10739	-0.147159	0.453533	0.818239	-0.500528	-0.45158	-0.311363	-0.566077	-0.449298	-0.594141	-0.220279	-1.24174
																							AC127556.5	chr19;chr19	6268795;6276293	6271039;6276605	-;-	2558	NA				NA	1.87344	0.905691	0.0291477	0.185306	-1.10038	-0.138003	0.702686	0.920772	-2.45734	-1.89856	-1.76054	-1.55121	-2.21098	-2.46165	-1.97798	-2.05007
																							AC127677.1	chr8;chr8;chr8	12672186;12672427;12677574	12673488;12673025;12679229	+;+;+	2959	NA				NA	-1.13611	-0.184104	0.175086	0.461595	-1.07777	-0.108048	0.409612	0.792984	1.65665	1.43519	1.54694	1.46662	1.54032	1.64611	1.45921	1.84563
																							AC129014.2	chr19;chr19;chr19;chr19;chr19;chr19;chr19	12517915;12519749;12523242;12585868;12586226;12595938;12595938	12518824;12519867;12523429;12586344;12586344;12596566;12596519	-;-;-;-;-;-;-	2323	NA				NA	1.10853	0.14865	0.241017	0.541306	1.05837	0.0818468	0.496933	0.83873	1.68507	1.80623	1.72229	1.82983	1.6954	1.68812	1.9204	2.24128
																							AC129078.1	chr18;chr18;chr18	20597964;20598911;20664443	20598682;20599077;20665260	-;-;-	1704	NA				NA	1.6458	0.718793	0.360221	0.656365	-1.01268	-0.0181803	0.976317	0.992922	-5.25201	-3.98015	-3.96434	-4.52817	-3.82831	-4.36714	-3.45823	-6.62498
																							AC129188.1	chr19;chr19;chr19;chr19;chr19;chr19;chr19;chr19;chr19;chr19;chr19;chr19;chr19;chr19;chr19;chr19;chr19;chr19	7417625;7418717;7420067;7420090;7420409;7420419;7421028;7421255;7421255;7421397;7421593;7421914;7421914;7421914;7422643;7422643;7422643;7422643	7417917;7421088;7420561;7420561;7420485;7420561;7421644;7421469;7421644;7421644;7421644;7422324;7422462;7422462;7422672;7425540;7425904;7423338	+;+;+;+;+;+;+;+;+;+;+;+;+;+;+;+;+;+	7032	NA				NA	1.03013	0.042823	0.337594	0.637771	-1.08611	-0.119169	0.0084923	0.23563	5.7225	5.70461	5.82344	5.76466	5.66864	5.68436	5.73707	5.78089
																							AC129337.1	chr1;chr1;chr1;chr1;chr1;chr1;chr1;chr1;chr1;chr1;chr1;chr1;chr1;chr1;chr1;chr1;chr1	52922324;52922324;52922324;52925183;52925187;52925188;52925198;52952615;52953197;52963053;52971971;52990106;52991269;52991269;52992626;52992626;53020094	52925734;52925734;52925734;52925734;52925734;52925734;52925734;52952844;52953350;52963260;52972046;52990164;52991343;52991343;52992656;52992655;53020179	-;-;-;-;-;-;-;-;-;-;-;-;-;-;-;-;-	4330	NA				NA	-1.00049	-0.000709614	0.995023	0.998096	-1.03347	-0.0474941	0.653735	0.904505	2.90063	2.99321	3.04213	2.89914	3.35696	2.53896	2.76165	3.0332
																							AC129553.4	chr5;chr5	120479842;120480667	120480036;120480903	-;-	432	NA				NA	1.0677	0.0945096	0.654013	0.853113	-1.2054	-0.269516	0.207789	0.650683	-0.858773	-1.07477	-0.810081	-0.773714	-1.57834	-0.594141	-0.854131	-1.51564
																							AC129603.1	chr18;chr18;chr18;chr18	39367038;39370995;39383081;39389299	39370316;39371275;39383281;39389425	-;-;-;-	3888	NA				NA	1.10986	0.150381	0.249614	0.55038	1.02805	0.0399073	0.758192	0.936523	1.22329	1.16319	1.1222	1.37643	1.12919	1.21703	1.20272	1.21102
																							AC129609.2	chr7	101573460	101574321	-	862	NA				NA	1.27424	0.349639	0.347705	0.646261	1.43814	0.524209	0.214115	0.656112	-2.24029	-2.38097	-2.91708	-1.8985	-2.92755	-1.62817	-2.24649	-2.05007
																							AC130474.1	chr7;chr7;chr7	128408968;128410420;128412192	128410993;128410718;128412341	-;-;-	2176	NA				NA	-1.35771	-0.441174	0.113024	0.372869	1.46407	0.549982	0.0409684	0.402782	-0.860588	-0.783337	-1.33304	-1.29991	-0.3756	-0.683208	-0.50672	-0.708074
																							AC130680.12	chr7;chr7;chr7;chr7;chr7;chr7;chr7;chr7;chr7;chr7;chr7;chr7	3632114;3633596;3634644;3642306;3642307;3643174;3643174;3644098;3644253;3644253;3644314;3644785	3632495;3633663;3635495;3642600;3644604;3643250;3643275;3644169;3644577;3644636;3644406;3644887	-;-;-;-;-;-;-;-;-;-;-;-	3736	NA				NA	1.16598	0.221544	0.11295	0.372693	1.09039	0.124849	0.334908	0.749152	0.524518	0.774373	0.648787	0.750247	0.662366	0.625774	0.646177	0.684713
																							AC130827.2	chr13;chr13;chr13;chr13;chr13;chr13;chr13;chr13;chr13;chr13;chr13;chr13;chr13;chr13;chr13;chr13;chr13;chr13;chr13;chr13;chr13;chr13;chr13;chr13;chr13;chr13;chr13;chr13;chr13;chr13;chr13;chr13;chr13;chr13;chr13;chr13;chr13;chr13;chr13;chr13;chr13;chr13;chr13;chr13;chr13;chr13;chr13;chr13;chr13;chr13;chr13;chr13;chr13;chr13;chr13;chr13;chr13;chr13;chr13;chr13;chr13;chr13;chr13;chr13;chr13;chr13;chr…	62964893;63014934;63015026;63015167;63015493;63033023;63033023;63033023;63061035;63061035;63061041;63068040;63068040;63068053;63068115;63107522;63151504;63156546;63156546;63156546;63156546;63156546;63170941;63170941;63170941;63170941;63170941;63170941;63190479;63190479;63190479;63190479;63190479;63190479;63191066;63191066;63191066;63191066;63191066;63191112;63199507;63199507;63199507;63199507;631…	62965019;63015963;63015575;63015963;63015963;63033189;63033189;63033189;63061194;63061194;63061210;63068285;63068285;63068285;63068285;63107690;63151599;63156735;63156735;63156735;63156735;63156735;63171047;63171047;63171047;63171047;63171047;63171047;63190581;63190551;63190581;63190581;63190581;63190581;63191173;63191173;63191173;63191173;63191173;63191173;63199550;63199550;63199550;63199550;631…	+;+;+;+;+;+;+;+;+;+;+;+;+;+;+;+;+;+;+;+;+;+;+;+;+;+;+;+;+;+;+;+;+;+;+;+;+;+;+;+;+;+;+;+;+;+;+;+;+;+;+;+;+;+;+;+;+;+;+;+;+;+;+;+;+;+;+;+;+;+;+;+;+;+;+;+;+;+;+;+;+;+;+;+;+;+;+;+;+;+;+;+;+;+;+;+;+;+;+;+;+;+;+;+;+;+;+;+;+;+;+;+;+;+;+;+;+;+;+;+;+;+;+;+;+;+;+;+	11294	NA				NA	-1.10516	-0.144255	0.0182783	0.143271	-1.1074	-0.147177	0.013456	0.278498	5.25078	5.03041	5.17836	5.10601	5.25503	5.30272	5.05369	5.00127
																							AC130827.4	chr13;chr13;chr13;chr13;chr13;chr13	63329556;63333137;63333210;63338395;63339606;63339606	63333155;63333345;63333345;63338641;63339961;63339956	+;+;+;+;+;+	4393	NA				NA	1.56537	0.646501	0.324788	0.626022	1.27118	0.346165	0.58719	0.877724	-3.09234	-2.66566	-3.02327	-2.46936	-1.97798	-3.48658	-1.33992	-2.19957
																							AC130841.3	chr8	57550299	57551303	+	1005	NA				NA	1.3103	0.389896	0.540355	0.78886	-1.06254	-0.0875115	0.856018	0.964007	-3.664	-2.57637	-2.47476	-3.27414	-6.62498	-2.02915	-3.45823	-2.32195
																							AC131065.2	chr18;chr18;chr18;chr18;chr18;chr18;chr18;chr18;chr18;chr18;chr18;chr18;chr18;chr18;chr18;chr18;chr18;chr18;chr18;chr18;chr18;chr18;chr18;chr18;chr18;chr18;chr18;chr18;chr18	80206765;80206798;80206830;80206846;80206867;80206895;80206913;80206918;80207154;80207154;80207154;80207154;80207154;80207154;80207154;80207230;80207260;80208110;80210062;80210062;80210062;80210062;80210062;80210062;80211413;80211413;80211413;80211413;80211413	80206901;80206901;80206901;80206901;80206946;80207061;80206946;80207061;80207776;80207343;80207684;80207343;80207776;80207343;80207343;80207343;80207343;80208229;80210130;80210130;80210767;80210130;80210130;80210130;80211487;80212723;80212741;80212732;80211493	+;+;+;+;+;+;+;+;+;+;+;+;+;+;+;+;+;+;+;+;+;+;+;+;+;+;+;+;+	3075	NA				NA	1.00353	0.00508751	0.890587	0.960522	1.00417	0.00600288	0.86611	0.966851	6.28858	6.21327	6.20718	6.29409	6.30007	6.35688	6.28739	6.2507
																							AC131122.2	chr3;chr3;chr3;chr3	138048761;138052447;138054298;138066924	138049696;138052577;138054430;138067388	-;-;-;-	1665	NA				NA	1.70178	0.767048	0.0937655	0.340442	1.06702	0.0935832	0.793454	0.948389	-2.86181	-1.76775	-1.85961	-2.07572	-2.92755	-1.38415	-1.49042	-1.70563
																							AC131692.3	chr19	6152715	6153200	+	486	NA				NA	1.06225	0.087121	0.710918	0.884816	1.28202	0.358418	0.125086	0.564664	-0.598858	-0.396095	-0.757368	-0.49927	-0.753053	-0.83112	-0.900785	-0.648871
																							AC131791.1	chr7;chr7;chr7;chr7;chr7;chr7;chr7;chr7;chr7;chr7;chr7;chr7;chr7;chr7;chr7;chr7	137375574;137375574;137376137;137376955;137383014;137383046;137387371;137387371;137387540;137387540;137387540;137410640;137410640;137410640;137410640;137410640	137376351;137376351;137376351;137377117;137387701;137387433;137387433;137387433;137387701;137387701;137387701;137410732;137410756;137410756;137410735;137410762	-;-;-;-;-;-;-;-;-;-;-;-;-;-;-;-	5752	NA				NA	-1.05367	-0.0754263	0.544854	0.791997	1.01528	0.0218708	0.84815	0.961791	1.74754	1.86845	1.84355	1.67202	1.60947	1.91937	2.07257	1.56327
																							AC131803.2	chr5;chr5;chr5;chr5;chr5;chr5;chr5;chr5;chr5;chr5	36447611;36454967;36455768;36455834;36458385;36464515;36464515;36464515;36464515;36464725	36447923;36456411;36456411;36456411;36458759;36464853;36464720;36464812;36464821;36464811	-;-;-;-;-;-;-;-;-;-	2472	NA				NA	1.0347	0.0492187	0.752073	0.903921	1.07452	0.103687	0.502549	0.841453	1.67468	1.64364	1.54419	1.72298	1.59417	2.03085	0.897229	1.97342
																							AC131980.1	chr1;chr1	185429357;185441666	185432608;185441819	-;-	3406	NA				NA	1.20973	0.274682	0.460966	0.735327	-1.02782	-0.0395867	0.905954	0.976767	-1.50848	-1.18318	-1.14908	-1.23697	-1.49042	-2.17674	-1.01955	-2.05007
																							AC131992.1	chr1;chr1	184871926;184882686	184874427;184883218	-;-	3035	NA				NA	-1.29258	-0.370249	0.00055648	0.024335	-1.17694	-0.235036	0.0136245	0.279778	5.455	5.21182	5.44778	5.08469	5.48132	5.21954	5.00832	5.25278
																							AC132148.3	chr19;chr19;chr19	10198368;10199189;10199190	10198504;10202382;10202384	+;+;+	3333	NA				NA	-1.93388	-0.951497	0.0506729	0.249019	-1.16146	-0.215935	0.632191	0.895549	-2.00143	-2.68478	-2.45309	-2.95881	-2.92755	-2.17674	-3.45823	-2.52531
																							AC132242.1	chr18;chr18;chr18;chr18;chr18;chr18;chr18;chr18;chr18;chr18;chr18;chr18;chr18;chr18;chr18;chr18;chr18;chr18;chr18;chr18;chr18;chr18;chr18;chr18;chr18;chr18;chr18;chr18;chr18	59062248;59062282;59062462;59062466;59062494;59062510;59062511;59065835;59065835;59065835;59065835;59065835;59066817;59066910;59066910;59066929;59072193;59072193;59072193;59072193;59072193;59072193;59072193;59075558;59075558;59075558;59075558;59075558;59075558	59062562;59062562;59062562;59062562;59062562;59062562;59062562;59065885;59066989;59065885;59065885;59065885;59066989;59066989;59066989;59066989;59072417;59072417;59074664;59072417;59072417;59072417;59072417;59075931;59075824;59075621;59076962;59076962;59076962	+;+;+;+;+;+;+;+;+;+;+;+;+;+;+;+;+;+;+;+;+;+;+;+;+;+;+;+;+	5347	NA				NA	-1.03318	-0.0470892	0.49542	0.759424	1.01892	0.0270423	0.685991	0.915823	5.92307	5.7734	5.7463	5.87776	5.99757	6.00858	5.88355	5.74516
																							AC132303.1	chr19	41593363	41596158	+	2796	NA				NA	1.06015	0.0842684	0.36758	0.662991	-1.12168	-0.165663	0.093096	0.516285	3.33782	3.02845	3.19785	3.42118	3.054	3.64098	2.86539	2.92615
																							AC132327.8	chr3;chr3;chr3	89315439;89316003;89317828	89315593;89316611;89318907	+;+;+	1844	NA				NA	-1.23578	-0.305425	0.0743182	0.302824	-1.23072	-0.299508	0.0520847	0.434711	0.291589	0.208112	0.513278	-0.0140864	0.304754	0.288633	-0.000531915	0.450315
																							AC132584.3	chr7;chr7;chr7;chr7;chr7;chr7;chr7;chr7;chr7;chr7;chr7;chr7;chr7;chr7;chr7	109712181;109712184;109715846;109715846;109716097;109717925;109717925;109720531;109720531;109720531;109720959;109723119;109723119;109723404;109723796	109712535;109712535;109716487;109716487;109716487;109718159;109718159;109720687;109720687;109720687;109721016;109723303;109723303;109723786;109723850	-;-;-;-;-;-;-;-;-;-;-;-;-;-;-	2070	NA				NA	1.74989	0.807263	0.20883	0.504562	1.12823	0.174066	0.732238	0.9298	-3.63295	-2.44301	-2.62268	-2.84573	-3.82831	-3.24107	-1.33992	-1.32195
																							AC132685.1	chr7;chr7;chr7;chr7;chr7;chr7;chr7;chr7;chr7;chr7;chr7	61127996;61130950;61202226;61202607;61282739;61285843;61290213;61290578;61290802;61311510;61311510	61128085;61131058;61202266;61202914;61282828;61285951;61290253;61291026;61291026;61311721;61311713	-;-;-;-;-;-;-;-;-;-;-	1449	NA				NA	-1.06712	-0.0937263	0.416054	0.703617	-1.08111	-0.11252	0.288334	0.717523	2.56081	2.6234	2.73875	2.46785	2.6457	2.40085	2.7283	2.48926
																							AC133097.2	chr1;chr1	135152963;135153779	135153537;135153806	+;+	603	NA				NA	1.07558	0.105112	0.759575	0.907363	-1.49278	-0.578006	0.120784	0.558076	-1.05521	-1.60326	-1.02281	-0.965626	-0.753053	-1.38415	-0.95909	-1.51564
																							AC133169.2	chr9	116040593	116041064	-	472	NA				NA	1.01462	0.0209444	0.932322	0.975863	-1.16141	-0.215874	0.367212	0.771312	-0.374388	-0.464688	-0.256529	-0.338331	0.104689	-0.503185	-0.35934	-0.815668
																							AC133499.1	chr8;chr8;chr8	105934333;105945083;105945363	105934430;105945216;105945843	+;+;+	713	NA				NA	-1.66374	-0.734433	0.080349	0.314391	-1.10433	-0.143175	0.711677	0.923636	-2.11108	-2.56244	-2.431	-2.84478	-2.0767	-1.62817	-2.93652	-3.48658
																							AC133589.1	chr1;chr1;chr1	161726242;161726640;161727132	161726306;161727014;161727489	-;-;-	798	NA				NA	-1.1173	-0.160017	0.512422	0.77051	1.23072	0.299499	0.20854	0.651394	-0.55053	-0.498942	-0.8002	-0.719679	-1.18259	-0.0577031	-0.0327159	-0.815668
																							AC133646.2	chr18;chr18	38209772;38228720	38209870;38229145	+;+	525	NA				NA	1.59255	0.671337	0.0470658	0.239846	1.03963	0.0560695	0.8556	0.964007	-1.63357	-1.22894	-1.28901	-0.968443	-1.18259	-1.94331	-1.01955	-0.559984
																							AC133902.3	chr10;chr10	4409033;4421202	4410982;4423369	+;+	4118	NA				NA	-1.21507	-0.281043	0.0272278	0.179162	-1.02319	-0.0330775	0.786072	0.946408	1.99463	1.65646	1.68934	1.71159	1.94572	1.96448	1.5698	1.11812
																							AC133954.1	chr5;chr5;chr5;chr5	147949882;147953597;147955494;147956982	147950522;147954714;147956857;147957166	-;-;-;-	3308	NA				NA	-1.03872	-0.0548084	0.709609	0.884274	1.08786	0.121494	0.412816	0.79483	0.993707	0.871021	0.751675	0.938239	1.24888	1.25309	0.525996	0.732791
																							AC134246.2	chr3;chr3;chr3;chr3;chr3;chr3;chr3;chr3;chr3;chr3;chr3;chr3;chr3;chr3;chr3;chr3;chr3;chr3;chr3	88775216;88776984;88784308;88788337;88789358;88795464;88799615;88807907;88808553;88810669;88812014;88813684;88815632;88816010;88819665;88820048;88823542;88824350;88825390	88775274;88777514;88784499;88788438;88789398;88795487;88799718;88808102;88808642;88810837;88812158;88813834;88815748;88817765;88819786;88821799;88823797;88824534;88825587	+;+;+;+;+;+;+;+;+;+;+;+;+;+;+;+;+;+;+	6190	NA				NA	1.04529	0.0639099	0.419526	0.706943	1.01266	0.0181528	0.798003	0.949696	3.04588	3.31415	3.29794	3.1071	2.93224	3.07021	3.20006	3.28296
																							AC134339.2	chr8;chr8;chr8	61117605;61118408;61194510	61117955;61118594;61194648	-;-;-	677	NA				NA	1.12051	0.164156	0.520025	0.77536	-1.30699	-0.386246	0.136395	0.578416	-1.76834	-2.00064	-1.61342	-1.59841	-1.67295	-2.27801	-1.85843	-2.05007
																							AC134411.2	chr5;chr5;chr5;chr5;chr5;chr5;chr5;chr5;chr5;chr5;chr5;chr5;chr5;chr5;chr5;chr5;chr5;chr5;chr5;chr5;chr5;chr5;chr5	107534709;107534720;107534737;107534757;107539130;107539130;107539130;107539130;107540954;107543920;107543920;107543920;107543920;107545688;107545688;107545688;107546201;107546201;107546201;107548117;107548117;107549085;107549085	107534808;107534808;107534808;107534808;107539223;107539223;107539223;107539223;107541161;107549022;107544013;107544013;107544013;107545856;107545856;107545856;107546279;107546279;107546279;107548220;107548377;107549214;107551542	+;+;+;+;+;+;+;+;+;+;+;+;+;+;+;+;+;+;+;+;+;+;+	7963	NA				NA	1.031	0.0440475	0.718824	0.888308	-1.02808	-0.0399466	0.729738	0.928844	1.4135	1.47035	1.50998	1.45635	1.22466	1.40964	1.51875	1.33365
																							AC134570.1	chr18;chr18;chr18;chr18;chr18;chr18;chr18;chr18;chr18;chr18;chr18;chr18;chr18;chr18;chr18;chr18;chr18;chr18	16815721;16815731;16816202;16816260;16816332;16816407;16816866;16816881;16816996;16818142;16818142;16818207;16819170;16819965;16819965;16819965;16819965;16819965	16817070;16816093;16817070;16816489;16816489;16816489;16817070;16817070;16817070;16818330;16818330;16818330;16819232;16821352;16822783;16820447;16820425;16820447	+;+;+;+;+;+;+;+;+;+;+;+;+;+;+;+;+;+	4421	NA				NA	1.11041	0.151087	0.123972	0.391201	-1.07602	-0.105707	0.271117	0.704633	3.18619	3.1008	3.20949	3.33609	2.99292	3.15004	3.07535	2.96003
																							AC134581.2	chr8;chr8;chr8	12860358;12865579;12877201	12860426;12865750;12877344	-;-;-	385	NA				NA	-1.13381	-0.181174	0.486072	0.75302	-1.01323	-0.0189555	0.9387	0.985194	-0.968379	-1.05492	-1.03294	-1.15392	-0.654756	-1.73896	-0.441455	-1.41686
																							AC134615.1	chr8;chr8	106283307;106298270	106283572;106300017	+;+	2014	NA				NA	-1.33043	-0.411889	0.238038	0.538046	1.73026	0.790989	0.0215213	0.326066	-1.72785	-1.48643	-2.27487	-2.1373	-1.57834	-2.02915	-1.85843	-1.32195
																							AC134827.2	chr5	93195798	93196179	+	382	NA				NA	-1.23728	-0.307175	0.261778	0.564282	1.03976	0.0562501	0.831671	0.958794	-1.07484	-1.28063	-1.33414	-1.37664	-0.609855	-1.10981	-2.55322	-1.04277
																							AC134827.3	chr5;chr5;chr5;chr5	93206518;93206533;93208099;93213229	93206723;93207449;93208194;93213475	+;+;+;+	1275	NA				NA	-1.61664	-0.692994	0.0852363	0.323737	-1.18146	-0.240566	0.464263	0.82427	-2.63022	-2.60243	-2.36462	-3.31314	-2.53927	-2.95598	-2.55322	-2.52531
																							AC136146.4	chr7;chr7;chr7;chr7	127448636;127448640;127456980;127459515	127449571;127449571;127457185;127460360	+;+;+;+	1988	NA				NA	1.00799	0.0114853	0.913933	0.968883	1.03134	0.0445154	0.650424	0.902632	2.52088	2.69018	2.6444	2.52981	2.3508	2.37132	2.78083	2.71444
																							AC137513.1	chr15;chr15	89520096;89523597	89522974;89523677	-;-	2960	NA				NA	-1.05158	-0.0725604	0.630838	0.838418	-1.01983	-0.0283296	0.850231	0.962236	0.871297	0.688367	0.718553	0.79794	0.900629	0.777571	0.396831	0.279321
																							AC138368.1	chr8;chr8	8661801;8662995	8662167;8664728	+;+	2101	NA				NA	-1.27039	-0.345275	0.206064	0.502037	-1.02422	-0.0345324	0.899551	0.975038	-0.722743	-1.11397	-1.0918	-1.05951	-0.534009	-0.594141	-0.539617	-0.559984
																							AC138386.1	chr1;chr1;chr1;chr1;chr1;chr1;chr1;chr1	38235420;38239121;38239700;38239797;38245577;38245577;38246069;38246449	38235504;38239274;38239967;38239967;38245603;38245709;38246122;38246666	+;+;+;+;+;+;+;+	912	NA				NA	1.41844	0.504307	0.114569	0.375463	1.25779	0.33089	0.306832	0.731175	-0.725686	-0.516759	-0.848362	-0.219142	-1.57834	0.0406757	-0.854131	-0.136279
																							AC138640.3	chr1;chr1;chr1;chr1;chr1	161154558;161156823;161156843;161158863;161158863	161154775;161157344;161157344;161159314;161159314	-;-;-;-;-	1192	NA				NA	-1.06983	-0.0973815	0.574389	0.808474	1.24335	0.314232	0.0598561	0.454293	0.0637196	0.273103	-0.03804	-0.0296347	0.104689	0.101024	0.210005	0.103382
																							AC139063.2	chr7;chr7;chr7;chr7;chr7;chr7;chr7;chr7;chr7;chr7;chr7;chr7;chr7;chr7;chr7;chr7;chr7;chr7;chr7;chr7	27907392;27911996;27920159;27920697;27920697;27924033;27925753;27926007;27926284;27926284;27926284;27927401;27927401;27927401;27927401;27927401;27927401;27929295;27929295;27929295	27912261;27912261;27920795;27920795;27920795;27924597;27926410;27926410;27926410;27926410;27926410;27927453;27928022;27927458;27927453;27927453;27927511;27929460;27929430;27929430	-;-;-;-;-;-;-;-;-;-;-;-;-;-;-;-;-;-;-;-	7518	NA				NA	1.02904	0.0412985	0.563865	0.803197	-1.10524	-0.144356	0.0384357	0.395026	3.62567	3.66719	3.8094	3.66475	3.4794	3.63466	3.77494	3.702
																							AC139064.2	chr1;chr1;chr1;chr1	6209866;6213293;6214233;6214612	6215293;6213347;6214590;6215292	-;-;-;-	5428	NA				NA	-1.02779	-0.0395449	0.737385	0.897497	-1.05581	-0.078345	0.504589	0.842614	2.50859	2.32796	2.40455	2.46723	2.52564	2.31704	2.58565	2.14634
																							AC139245.3	chr8;chr8;chr8	110754992;110755629;110757308	110755203;110755820;110758970	+;+;+	2067	NA				NA	-1.00035	-0.000507856	0.998325	0.999472	-1.25491	-0.327589	0.214461	0.656269	-0.393938	-0.907803	-0.580908	-0.39178	-0.609855	-0.390703	-0.854131	-0.815668
																							AC139245.4	chr8;chr8	110805638;110806918	110805808;110807477	+;+	731	NA				NA	1.21205	0.277445	0.708203	0.883679	1.47496	0.560676	0.357928	0.765336	-4.04359	-2.93659	-3.4904	-3.78529	-3.48658	-4.36714	-2.55322	-3.94426
																							AC139571.2	chr15;chr15;chr15;chr15;chr15	100422147;100423193;100426363;100426966;100426966	100424244;100424244;100426445;100428150;100427475	+;+;+;+;+	3366	NA				NA	-1.14517	-0.195559	0.522264	0.77678	1.27039	0.345275	0.237588	0.676465	-1.40965	-1.2915	-1.64147	-1.60671	-1.97798	-1.24174	-0.854131	-1.80803
																							AC139636.2	chr5;chr5;chr5;chr5	144277061;144277683;144278875;144279057	144277328;144277722;144280479;144280513	+;+;+;+	1947	NA				NA	1.04909	0.0691325	0.799463	0.923536	-1.15165	-0.203701	0.376912	0.775448	-0.767769	-0.411259	-0.20141	-0.70375	-1.41686	-0.683208	-0.95909	0.25081
																							AC139673.3	chr1;chr1	169932698;169933742	169933105;169934248	-;-	915	NA				NA	-1.01491	-0.0213582	0.967101	0.988665	1.03722	0.0527271	0.912153	0.978609	-2.87773	-2.71216	-2.75547	-2.89187	-2.53927	-2.46165	-3.08594	-1.41686
																							AC139867.2	chr1;chr1;chr1;chr1;chr1;chr1;chr1;chr1;chr1;chr1;chr1;chr1;chr1;chr1;chr1;chr1;chr1;chr1;chr1;chr1;chr1;chr1;chr1;chr1;chr1;chr1;chr1;chr1	120121187;120121195;120121200;120150599;120150603;120150603;120150603;120150671;120160480;120160606;120160606;120160606;120160606;120160606;120164765;120165349;120166135;120166135;120166135;120166135;120166135;120169041;120171401;120171401;120173058;120188041;120188041;120188041	120121810;120121217;120121217;120150747;120150747;120150747;120150747;120150747;120160656;120160656;120160656;120160656;120160656;120160656;120164882;120165459;120166172;120166172;120166172;120166172;120166172;120169511;120171482;120171482;120173566;120188189;120188189;120188189	+;+;+;+;+;+;+;+;+;+;+;+;+;+;+;+;+;+;+;+;+;+;+;+;+;+;+;+	2428	NA				NA	1.08589	0.11888	0.383493	0.67799	1.32043	0.401013	0.00667579	0.222072	0.774201	0.858025	0.45375	0.886782	0.880072	0.658345	0.929574	0.933206
																							AC140190.2	chr3;chr3;chr3;chr3;chr3	95236920;95237107;95239950;95239950;95240595	95237229;95237229;95240111;95241598;95241598	-;-;-;-;-	1959	NA				NA	-1.32845	-0.409744	0.551683	0.79622	-1.17164	-0.228534	0.735019	0.930752	-2.43989	-2.89258	-2.64499	-2.85685	-1.18259	-1.73896	-1.97798	-2.32195
																							AC140268.2	chr7;chr7;chr7	144368048;144406406;144406843	144369800;144406754;144406933	-;-;-	2193	NA				NA	1.00683	0.00982284	0.970393	0.99004	1.17773	0.23601	0.408681	0.792847	-0.664715	-0.897716	-1.12875	-0.656829	-1.25371	-1.38415	-0.660831	-0.978883
																							AC140283.1	chr18;chr18;chr18;chr18;chr18;chr18;chr18;chr18;chr18;chr18;chr18;chr18;chr18;chr18;chr18	21651448;21651565;21652294;21652560;21652563;21652707;21653461;21653809;21653809;21653809;21653809;21655022;21655022;21655022;21655022	21651939;21651738;21652862;21653513;21652870;21652862;21653513;21654013;21654013;21654013;21654013;21655157;21656105;21655148;21655141	+;+;+;+;+;+;+;+;+;+;+;+;+;+;+	3001	NA				NA	-1.24319	-0.314046	0.0639465	0.279615	-1.25315	-0.325561	0.0779781	0.489868	1.64839	0.858497	1.18571	1.33632	1.67365	1.53724	1.04032	0.732791
																							AC140321.1	chr1;chr1;chr1;chr1;chr1;chr1;chr1;chr1;chr1;chr1;chr1;chr1;chr1;chr1;chr1;chr1;chr1;chr1	37611677;37611677;37613337;37613337;37614481;37614481;37623761;37623761;37628217;37631321;37631816;37637861;37637986;37644561;37644561;37676342;37719570;37719570	37612396;37612399;37613481;37613481;37614668;37614668;37626068;37625242;37628426;37631482;37631951;37638029;37638029;37644640;37644640;37676779;37719795;37720085	-;-;-;-;-;-;-;-;-;-;-;-;-;-;-;-;-;-	5075	NA				NA	-1.02872	-0.0408475	0.408765	0.697685	-1.05423	-0.0761898	0.112816	0.550894	8.23562	8.18539	8.26141	8.19482	8.2309	8.23243	8.18282	8.1769
																							AC140381.2	chr10	120928186	120928972	+	787	NA				NA	-1.36323	-0.447024	0.326032	0.626928	1.2052	0.269271	0.534347	0.854954	-1.98888	-2.10161	-2.3601	-2.4351	-1.11504	-2.27801	-3.08594	-1.80803
																							AC140724.2	chr8;chr8;chr8;chr8;chr8;chr8;chr8;chr8	99416642;99416674;99419779;99421620;99676547;99677748;99679151;99731235	99416777;99416777;99419837;99424644;99676637;99677832;99679280;99733438	+;+;+;+;+;+;+;+	5730	NA				NA	1.20903	0.273851	0.00812258	0.093895	1.07914	0.109884	0.248753	0.686784	1.9354	2.07279	1.96096	2.20247	1.9204	2.10574	2.15764	2.27281
																							AC141643.2	chr7	139659688	139660155	-	468	NA				NA	-1.26285	-0.336686	0.43942	0.720118	-1.17971	-0.238437	0.606168	0.885823	-2.24886	-2.95277	-2.7126	-2.57001	-1.7647	-2.02915	-2.55322	-2.05007
																							AC141883.1	chr7;chr7;chr7;chr7;chr7;chr7;chr7;chr7;chr7;chr7;chr7;chr7;chr7;chr7;chr7;chr7;chr7;chr7;chr7;chr7;chr7;chr7;chr7;chr7;chr7;chr7;chr7;chr7;chr7;chr7;chr7;chr7;chr7;chr7;chr7;chr7;chr7;chr7;chr7;chr7;chr7;chr7;chr7;chr7;chr7;chr7;chr7	28129466;28129816;28129816;28129816;28129822;28131419;28131419;28131419;28131419;28137063;28137063;28137063;28137063;28139740;28139740;28139740;28142223;28142223;28142223;28143832;28143832;28146621;28146621;28147316;28147316;28150653;28150653;28152718;28152718;28153292;28153292;28154189;28154189;28155144;28155144;28156527;28156527;28157535;28157535;28159337;28159337;28162591;28162591;28164269;281…	28129482;28129878;28129878;28129878;28129878;28131768;28131768;28131768;28131768;28137633;28137633;28141299;28137633;28140344;28140344;28140344;28142784;28143638;28142784;28144424;28144424;28147206;28147206;28147515;28147515;28150794;28150794;28153055;28153055;28153865;28153865;28154805;28154805;28155687;28155687;28157095;28157095;28158108;28158108;28159536;28159536;28162974;28162974;28164540;281…	+;+;+;+;+;+;+;+;+;+;+;+;+;+;+;+;+;+;+;+;+;+;+;+;+;+;+;+;+;+;+;+;+;+;+;+;+;+;+;+;+;+;+;+;+;+;+	11843	NA				NA	1.31356	0.393477	0.284805	0.588061	1.21534	0.281361	0.402806	0.789259	-2.44375	-1.9283	-2.20782	-2.03839	-2.53927	-1.38415	-2.08193	-2.05007
																							AC142448.2	chr18;chr18	84719004;84720684	84720481;84720775	-;-	1570	NA				NA	-1.26506	-0.339207	0.213065	0.509349	-1.2525	-0.324806	0.187512	0.630846	-0.682218	-0.834834	-0.505614	-1.02674	-1.11504	-0.0577031	-0.900785	-0.559984
																							AC144779.1	chr5	39798214	39799407	+	1194	NA				NA	1.77533	0.828091	0.0608138	0.272598	1.66159	0.732565	0.0859154	0.502148	-2.13371	-1.37245	-2.10511	-1.30872	-1.7647	-2.95598	-1.1317	-0.648871
																							AC144905.1	chr1;chr1;chr1	176927999;176931855;176932567	176929209;176931928;176932711	-;-;-	1430	NA				NA	1.82491	0.867822	0.00848754	0.0959295	-1.17335	-0.230638	0.409489	0.792984	-2.28588	-1.76404	-1.5308	-1.42665	-3.48658	-1.54853	-1.49042	-1.70563
																							AC145084.1	chr18;chr18;chr18	23750447;23751580;23752245	23750559;23751823;23752305	-;-;-	418	NA				NA	-1.00603	-0.00867224	0.976994	0.992373	-1.48567	-0.57111	0.0951943	0.520365	-1.74662	-2.52571	-1.96952	-1.75046	-1.85843	-1.4549	-2.69791	-2.05007
																							AC145199.4	chr7;chr7;chr7;chr7;chr7;chr7;chr7;chr7;chr7;chr7;chr7;chr7;chr7;chr7;chr7;chr7;chr7;chr7;chr7	19099046;19100078;19100786;19101091;19101551;19101936;19102307;19102904;19103690;19104764;19105721;19105721;19106934;19111682;19111682;19114411;19114411;19118178;19118178	19099214;19100167;19101021;19101249;19105000;19101988;19102462;19103010;19103783;19105000;19105846;19105846;19107045;19111772;19111772;19114481;19114481;19118341;19118368	-;-;-;-;-;-;-;-;-;-;-;-;-;-;-;-;-;-;-	4695	NA				NA	1.06032	0.0844945	0.755376	0.905303	1.01618	0.0231585	0.929938	0.982532	-0.864821	-0.848758	-0.865749	-0.776187	-1.97798	-0.594141	-0.854131	-0.3756
																							AC146815.1	chr8	97427712	97429110	-	1399	NA				NA	-1.17125	-0.228051	0.698411	0.878028	-1.58539	-0.664838	0.292834	0.72071	-2.57182	-3.42702	-2.746	-2.79782	-2.92755	-3.48658	-4.30305	-1.80803
																							AC147266.3	chr8;chr8	123838553;123839357	123838814;123840785	-;-	1691	NA				NA	-1.06069	-0.0850036	0.290815	0.59412	-1.11797	-0.160882	0.043736	0.410168	3.76889	3.63047	3.7926	3.68284	3.60162	3.84362	3.38416	3.71273
																							AC148089.1	chr8;chr8;chr8;chr8;chr8	19682449;19687604;19691521;19693551;19697504	19682488;19687904;19691640;19693718;19697736	+;+;+;+;+	862	NA				NA	-1.07501	-0.104356	0.54533	0.792168	1.16225	0.216918	0.207748	0.650653	0.824677	0.787178	0.5658	0.719031	0.986879	0.788253	0.808244	0.754772
																							AC148986.1	chr7;chr7;chr7;chr7;chr7;chr7;chr7;chr7;chr7	28284652;28287060;28287906;28287906;28288122;28288122;28288301;28288471;28290323	28284763;28287244;28288042;28288042;28288182;28288196;28288354;28288495;28291186	-;-;-;-;-;-;-;-;-	1452	NA				NA	-1.23401	-0.303352	0.109334	0.366303	-1.17358	-0.230913	0.23825	0.676686	0.390985	-0.169082	0.0589453	0.0949973	0.262333	0.864841	-0.477218	0.207309
																							AC148988.2	chr7;chr7	19258492;19259474	19258638;19259739	+;+	413	NA				NA	1.36232	0.446069	0.0996143	0.350087	-1.22855	-0.296959	0.201201	0.644257	-1.7162	-1.28802	-0.998238	-1.27644	-1.41686	-1.54853	-0.539617	-1.60879
																							AC149057.2	chr7;chr7;chr7;chr7	45630664;45631758;45632668;45632668	45631215;45631795;45632809;45633077	-;-;-;-	1000	NA				NA	-1.01947	-0.0278245	0.919489	0.971038	1.06038	0.0845794	0.737101	0.931458	-1.64464	-1.44481	-1.52987	-1.66252	-1.49042	-1.4549	-1.67295	-1.94331
																							AC149085.5	chr7	19911825	19912397	+	573	NA				NA	1.42219	0.50811	0.0964484	0.344722	-1.22453	-0.29223	0.260933	0.696874	-1.37964	-0.923815	-0.624231	-0.881351	-0.847243	-1.4549	-0.95909	-0.708074
																							AC149086.3	chr19;chr19	45749508;45751730	45749677;45752310	+;+	751	NA				NA	1.19064	0.251739	0.444031	0.72339	-1.30292	-0.381748	0.189751	0.633387	-2.59427	-2.30226	-1.91889	-2.34177	-2.0767	-2.76297	-2.69791	-2.05007
																							AC149090.1	JH584304.1;JH584304.1;JH584304.1;JH584304.1;JH584304.1;JH584304.1;JH584304.1;JH584304.1;JH584304.1;JH584304.1;JH584304.1	52190;52691;53536;54721;55112;55112;56986;56986;58564;58564;59592	52367;54867;54479;54867;55701;55701;57151;57151;59690;58835;59667	-;-;-;-;-;-;-;-;-;-;-	4238	NA				NA	-1.56391	-0.645157	0.29239	0.595588	-1.71775	-0.780524	0.164221	0.606166	6.9687	6.92641	7.70717	6.32347	7.6873	6.71108	8.80612	5.01186
																							AC149603.1	chr7	63542479	63544549	+	2071	NA				NA	-1.15704	-0.210435	0.0756195	0.304796	1.21843	0.28502	0.0134598	0.278498	2.0863	2.17153	1.88436	1.87285	2.04234	1.80471	2.00875	2.17321
																							AC151602.15	chr7;chr7;chr7;chr7;chr7;chr7;chr7;chr7;chr7;chr7;chr7;chr7;chr7;chr7;chr7;chr7;chr7;chr7;chr7;chr7;chr7;chr7;chr7;chr7;chr7;chr7;chr7;chr7;chr7;chr7;chr7;chr7;chr7;chr7;chr7;chr7;chr7;chr7;chr7;chr7;chr7;chr7;chr7;chr7;chr7;chr7	45567794;45567935;45568101;45568124;45568174;45568220;45569086;45570148;45570175;45570986;45570986;45570986;45570986;45570986;45570986;45570986;45570988;45574073;45574413;45574413;45574413;45574413;45574413;45574413;45574413;45574413;45574413;45574608;45574608;45574608;45574608;45574608;45574608;45574608;45574608;45574608;45575127;45575127;45575127;45575127;45575127;45575127;45575127;45575127;455…	45568379;45568379;45568379;45568379;45568379;45568379;45571192;45570555;45570282;45571192;45571185;45571038;45571192;45571192;45571192;45571192;45571192;45574522;45574522;45574522;45574522;45574522;45574522;45574522;45574522;45574522;45574522;45574777;45574682;45574777;45574777;45574777;45574807;45574846;45574777;45574777;45575156;45575194;45575138;45575173;45575157;45575156;45575327;45575157;455…	-;-;-;-;-;-;-;-;-;-;-;-;-;-;-;-;-;-;-;-;-;-;-;-;-;-;-;-;-;-;-;-;-;-;-;-;-;-;-;-;-;-;-;-;-;-	3583	NA				NA	-1.02072	-0.029593	0.85743	0.949125	-1.25729	-0.330312	0.0414024	0.403268	0.111415	7.46031e-06	0.328302	0.0826168	0.410407	0.129265	-0.0924312	-0.136279
																							AC151602.4	chr7;chr7;chr7;chr7;chr7	45366163;45367233;45367362;45367376;45367534	45366274;45367360;45367532;45367948;45367948	+;+;+;+;+	827	NA				NA	-1.13453	-0.182093	0.306364	0.609008	1.04996	0.0703304	0.687752	0.916455	0.0843197	-0.0842708	-0.151703	-0.0904349	0.304754	0.467478	-0.441455	-0.3756
																							AC151980.4	chr8;chr8;chr8	114341160;114347251;114350393	114341568;114347338;114351479	-;-;-	1584	NA				NA	-1.01786	-0.0255345	0.972377	0.991028	-1.62901	-0.703992	0.346443	0.758121	-3.20239	-3.72826	-3.01342	-3.19804	-3.11737	-1.94331	-6.62498	-3.94426
																							AC152164.1	chr8;chr8;chr8;chr8;chr8;chr8;chr8;chr8;chr8;chr8;chr8	20385782;20395392;20399096;20399303;20401377;20401377;20405121;20405121;20410357;20410357;20424592	20388402;20395545;20399468;20399468;20401496;20401496;20405419;20405419;20410565;20410729;20424814	-;-;-;-;-;-;-;-;-;-;-	4163	NA				NA	-1.04923	-0.069333	0.540832	0.789397	1.02559	0.0364603	0.721356	0.926363	3.23849	3.43635	3.39703	3.16777	3.18748	3.20006	3.71143	3.57367
																							AC152164.3	chr8;chr8;chr8;chr8;chr8;chr8;chr8;chr8;chr8;chr8;chr8	20262613;20268094;20268286;20272050;20274123;20274123;20277872;20277872;20283102;20283281;20297324	20262670;20268216;20272219;20272220;20274242;20274242;20278170;20278170;20283266;20283477;20297432	-;-;-;-;-;-;-;-;-;-;-	5006	NA				NA	1.00799	0.0114753	0.924802	0.973272	1.10154	0.13952	0.222233	0.663208	1.73414	1.93582	1.7956	1.74489	1.55812	1.64611	2.23092	2.11075
																							AC152395.2	chr15;chr15	58214475;58320440	58214681;58324053	+;+	3821	NA				NA	-2.08936	-1.06306	0.0336619	0.200233	-1.32548	-0.406511	0.284277	0.715317	-2.51418	-2.53987	-2.13486	-3.55666	-2.53927	-3.48658	-2.93652	-2.52531
																							AC152398.1	chr18;chr18;chr18;chr18;chr18;chr18;chr18;chr18;chr18;chr18;chr18;chr18;chr18;chr18;chr18;chr18	57373455;57434863;57506001;57545361;57546014;57547762;57548279;57548279;57548279;57549084;57549084;57551695;57551747;57552107;57552107;57552107	57373841;57434981;57506159;57545865;57548375;57548375;57548375;57548375;57548375;57549236;57549236;57551776;57551879;57552395;57552397;57552201	-;-;-;-;-;-;-;-;-;-;-;-;-;-;-;-	4161	NA				NA	2.12349	1.08644	0.0918809	0.336948	1.23032	0.299037	0.677262	0.912446	-3.7569	-3.81935	-4.12003	-2.65223	-2.53927	-4.36714	-3.45823	-3.94426
																							AC152500.2	chr10	80954454	80954710	-	257	NA				NA	-2.11126	-1.07811	0.000812337	0.0291784	-1.14408	-0.194188	0.496952	0.83873	-0.883559	-1.74439	-1.54509	-1.96169	-0.753053	-0.942754	-2.24649	-1.70563
																							AC152500.4	chr10;chr10;chr10;chr10	81024811;81025083;81025945;81025945	81024860;81025119;81026273;81026567	+;+;+;+	710	NA				NA	1.20985	0.274831	0.402912	0.693726	-1.24719	-0.318685	0.296645	0.72408	-1.58791	-1.47294	-1.16015	-1.31564	-1.7647	-1.00012	-2.55322	-1.04277
																							AC152939.2	chr7;chr7;chr7;chr7;chr7;chr7;chr7;chr7;chr7;chr7;chr7;chr7;chr7;chr7;chr7;chr7;chr7;chr7;chr7;chr7;chr7;chr7;chr7;chr7;chr7;chr7;chr7;chr7;chr7;chr7;chr7;chr7;chr7;chr7;chr7;chr7;chr7;chr7;chr7;chr7;chr7;chr7;chr7;chr7;chr7;chr7;chr7;chr7;chr7;chr7;chr7;chr7;chr7;chr7;chr7;chr7;chr7;chr7;chr7;chr7;chr7;chr7;chr7;chr7;chr7;chr7;chr7;chr7;chr7;chr7;chr7;chr7;chr7;chr7;chr7;chr7;chr7;chr7;chr7;chr7…	44246722;44246728;44246735;44246754;44246787;44246787;44246787;44246787;44246789;44246791;44246797;44246799;44246800;44246808;44246818;44247231;44247238;44247238;44247238;44247238;44247251;44247251;44247251;44247442;44247910;44247910;44247910;44248252;44248252;44248252;44248252;44248252;44248252;44248252;44248252;44248252;44248252;44248252;44248252;44249542;44249542;44249542;44249542;44249542;442…	44246823;44246808;44246808;44246808;44248295;44246823;44248752;44246823;44248295;44246823;44246823;44246808;44247416;44246823;44246823;44247416;44247416;44248166;44247416;44247416;44248295;44247416;44247416;44249599;44248059;44248059;44248059;44248295;44248295;44248295;44248295;44248295;44248295;44248295;44248295;44248295;44248295;44248295;44248295;44249599;44249599;44249599;44249599;44249599;442…	+;+;+;+;+;+;+;+;+;+;+;+;+;+;+;+;+;+;+;+;+;+;+;+;+;+;+;+;+;+;+;+;+;+;+;+;+;+;+;+;+;+;+;+;+;+;+;+;+;+;+;+;+;+;+;+;+;+;+;+;+;+;+;+;+;+;+;+;+;+;+;+;+;+;+;+;+;+;+;+;+;+;+;+;+;+;+;+;+;+;+;+;+;+;+;+;+;+;+;+	5233	NA				NA	-1.0447	-0.0630921	0.0940538	0.340518	-1.05287	-0.0743319	0.0435472	0.409619	6.17114	6.00398	6.07824	6.10852	6.09925	6.30862	6.05905	5.97598
																							AC152939.5	chr7;chr7;chr7;chr7;chr7;chr7;chr7;chr7;chr7;chr7;chr7;chr7;chr7;chr7;chr7;chr7;chr7;chr7;chr7	44360043;44360099;44360237;44361050;44361050;44361050;44362652;44362652;44362652;44362682;44362943;44362943;44373254;44374323;44374323;44374987;44378887;44385610;44385610	44360381;44360381;44360381;44361183;44361183;44361183;44362772;44363015;44362772;44363015;44363015;44363015;44373600;44374514;44374524;44375030;44380920;44385820;44385684	-;-;-;-;-;-;-;-;-;-;-;-;-;-;-;-;-;-;-	3675	NA				NA	1.01839	0.0262874	0.842161	0.942099	-1.00603	-0.00867237	0.948545	0.987645	0.851785	0.654622	0.66238	0.876754	0.755884	0.838047	0.481666	0.450315
																							AC153919.1	chr10;chr10;chr10;chr10;chr10;chr10;chr10;chr10;chr10;chr10;chr10	81606270;81606303;81606876;81606883;81606883;81607025;81608110;81608139;81608139;81614232;81620542	81606390;81606390;81606984;81607057;81607057;81609809;81609545;81609836;81609545;81614293;81620703	+;+;+;+;+;+;+;+;+;+;+	3306	NA				NA	1.16896	0.225225	0.184085	0.473742	1.21765	0.284104	0.101165	0.531129	0.416409	0.497514	0.21578	0.644185	0.304754	0.42731	0.592419	0.590281
																							AC154885.2	chr5;chr5	150509694;150510990	150509960;150511338	-;-	616	NA				NA	1.6891	0.756258	0.267935	0.570649	1.1282	0.174022	0.749958	0.934154	-3.77019	-2.59754	-2.77786	-2.98708	-1.97798	-3.94426	-1.85843	-2.32195
																							AC155158.1	chr3;chr3	122924203;122925479	122924656;122926184	+;+	1160	NA				NA	-1.03399	-0.048217	0.332634	0.633238	1.00419	0.00603563	0.899426	0.975038	5.09144	5.00564	5.00049	5.04303	5.05745	5.13106	4.86119	4.97168
																							AC155163.2	chr8;chr8	84723007;84726389	84723271;84726844	+;+	721	NA				NA	1.11469	0.156647	0.787493	0.918615	1.03459	0.0490652	0.925497	0.98136	-3.11079	-2.77549	-2.82095	-2.97039	-3.48658	-2.76297	-1.85843	-2.93652
																							AC155287.2	chr6;chr6	113275837;113276884	113276079;113276930	-;-	290	NA				NA	-1.27404	-0.349409	0.39618	0.687801	1.01986	0.0283774	0.935983	0.984366	-2.2156	-2.01713	-2.03465	-2.5679	-2.21098	-2.27801	-3.67067	-1.80803
																							AC155316.6	chr5	121530563	121530895	-	333	NA				NA	1.0821	0.113828	0.805867	0.927327	-1.19797	-0.26059	0.576357	0.872884	-2.86477	-3.11609	-2.85683	-2.75346	-2.92755	-2.58688	-1.57834	-3.48658
																							AC155806.4	chr7;chr7;chr7;chr7;chr7;chr7;chr7;chr7;chr7	44986900;44986927;44986934;44986973;44990949;44991377;44991594;44992023;44993983	44987370;44987370;44987370;44987370;44991104;44991481;44991916;44992328;44994597	+;+;+;+;+;+;+;+;+	1976	NA				NA	-1.09045	-0.124922	0.451631	0.729168	-1.01612	-0.0230744	0.877974	0.969799	0.319949	0.421187	0.439817	0.192413	0.131486	0.404006	0.664778	0.397803
																							AC155933.4	chr7	97406140	97406327	+	188	NA				NA	1.27508	0.350589	0.532826	0.78365	1.40158	0.487055	0.353523	0.762574	-3.30268	-2.72887	-3.22082	-2.93834	-4.85742	-3.94426	-3.45823	-2.93652
																							AC155937.10	chr10;chr10;chr10;chr10;chr10;chr10;chr10;chr10;chr10;chr10	81384466;81385719;81386413;81387240;81387317;81387707;81390359;81390359;81390789;81390789	81384578;81386047;81386489;81387480;81387480;81387918;81390584;81390584;81390858;81391560	+;+;+;+;+;+;+;+;+;+	1970	NA				NA	-1.0542	-0.0761504	0.680225	0.8677	-1.02515	-0.0358362	0.828565	0.958367	-0.191247	-0.0320172	0.00656892	-0.270566	-0.165122	-0.346407	-0.326996	-0.289304
																							AC155937.2	chr10;chr10;chr10;chr10;chr10;chr10;chr10;chr10;chr10;chr10;chr10;chr10	81363067;81363923;81364024;81364047;81364542;81364542;81364542;81364542;81364742;81364742;81365704;81365704	81364162;81364236;81364236;81364265;81364667;81364980;81364876;81364667;81364980;81364854;81365816;81365790	-;-;-;-;-;-;-;-;-;-;-;-	1751	NA				NA	-1.26275	-0.336567	0.254304	0.555822	-1.20696	-0.271373	0.343687	0.755996	-0.908794	-1.28541	-1.00725	-1.25226	-1.05078	-1.10981	-1.41686	-1.10162
																							AC155937.7	chr10;chr10	81409575;81411370	81409765;81411579	+;+	401	NA				NA	1.10677	0.146359	0.777219	0.914076	-1.2635	-0.33742	0.521034	0.850303	-2.88498	-3.17061	-2.84439	-2.71433	-3.11737	-2.76297	-2.55322	-3.48658
																							AC155937.9	chr10;chr10;chr10;chr10;chr10	81389005;81390311;81390359;81390789;81390789	81389130;81390584;81390584;81391267;81391135	+;+;+;+;+	879	NA				NA	-1.15387	-0.206481	0.218544	0.51628	-1.07571	-0.105292	0.516017	0.848883	-0.0973353	-0.318474	-0.211283	-0.302634	-0.3756	-0.0242901	-0.186162	-0.463997
																							AC156028.2	chr8;chr8;chr8;chr8;chr8;chr8;chr8;chr8;chr8;chr8;chr8;chr8;chr8;chr8;chr8;chr8;chr8;chr8;chr8;chr8	84001502;84001704;84001704;84002329;84002858;84002861;84002861;84003116;84003116;84003116;84003116;84003296;84003296;84003296;84003925;84003925;84003925;84004451;84004451;84004451	84001905;84001905;84001905;84003002;84003002;84003002;84003002;84003289;84003216;84003216;84003216;84003481;84003481;84003481;84004059;84004123;84004059;84004670;84004664;84004770	+;+;+;+;+;+;+;+;+;+;+;+;+;+;+;+;+;+;+;+	1957	NA				NA	1.06478	0.0905544	0.636946	0.841856	-1.10689	-0.146511	0.427067	0.804288	-0.126268	-0.134523	0.00893407	-0.0266482	0.283435	-0.31125	0.159054	0.0381666
																							AC156605.2	chr7	113324258	113324659	+	402	NA				NA	-1.13381	-0.181173	0.618324	0.831817	1.14215	0.191753	0.582137	0.874897	-1.42625	-1.42799	-1.61282	-1.61325	-1.25371	-2.46165	-0.95909	-1.41686
																							AC156992.2	chr7;chr7;chr7	25228687;25228723;25228880	25228773;25230263;25230257	+;+;+	1577	NA				NA	-1.1871	-0.247443	0.0331674	0.198776	-1.01341	-0.0192138	0.855314	0.964007	1.95735	1.84945	1.86657	1.7086	1.87032	2.09926	1.63388	1.88003
																							AC157492.1	chr3;chr3	141457976;141464606	141459665;141465333	-;-	2418	NA				NA	-1.09851	-0.135553	0.331603	0.632508	-1.04129	-0.0583677	0.677945	0.912574	1.1877	0.889875	0.94456	1.04921	1.11812	1.26324	1.0832	1.28141
																							AC157555.1	chr5;chr5;chr5;chr5;chr5;chr5;chr5;chr5;chr5;chr5;chr5;chr5;chr5;chr5;chr5;chr5;chr5;chr5;chr5;chr5;chr5;chr5;chr5;chr5;chr5;chr5;chr5;chr5;chr5;chr5;chr5;chr5;chr5;chr5;chr5;chr5;chr5;chr5;chr5;chr5;chr5;chr5;chr5;chr5;chr5;chr5;chr5;chr5;chr5;chr5;chr5;chr5;chr5;chr5;chr5;chr5;chr5;chr5;chr5;chr5;chr5;chr5;chr5;chr5;chr5;chr5;chr5;chr5;chr5;chr5;chr5;chr5;chr5;chr5;chr5;chr5;chr5;chr5;chr5;chr5…	9266118;9266127;9266130;9266132;9266132;9266149;9266175;9380278;9380278;9380278;9380278;9380278;9380278;9399181;9399181;9399181;9399181;9399181;9399181;9399181;9410584;9410584;9410584;9410584;9410584;9410584;9410584;9417615;9417985;9417985;9417985;9417985;9417985;9420617;9420617;9420617;9420617;9420617;9420617;9421505;9421505;9421505;9421505;9421505;9421505;9422302;9422302;9422302;9422302;9422302…	9266456;9266456;9266456;9266456;9266456;9266456;9266456;9380398;9380398;9380398;9380398;9380398;9380398;9399376;9399376;9399376;9399376;9399376;9399376;9399376;9410731;9410697;9410731;9411493;9410731;9410731;9410731;9418071;9418071;9418071;9418071;9418071;9418071;9420722;9420722;9420722;9420722;9420722;9420722;9421657;9421657;9421657;9421657;9421657;9421657;9422330;9422390;9422390;9422390;9422390…	+;+;+;+;+;+;+;+;+;+;+;+;+;+;+;+;+;+;+;+;+;+;+;+;+;+;+;+;+;+;+;+;+;+;+;+;+;+;+;+;+;+;+;+;+;+;+;+;+;+;+;+;+;+;+;+;+;+;+;+;+;+;+;+;+;+;+;+;+;+;+;+;+;+;+;+;+;+;+;+;+;+;+;+;+;+;+;+;+;+;+;+;+;+;+;+;+;+;+;+;+;+;+;+;+;+;+;+;+;+;+;+;+;+;+;+;+;+	7918	NA				NA	1.00192	0.00277383	0.962913	0.986856	1.02737	0.0389567	0.49096	0.836836	5.91604	6.05542	6.01645	5.91811	5.96332	5.80984	6.03005	6.12341
																							AC157561.6	chr7;chr7	27249263;27257832	27251291;27257932	-;-	2130	NA				NA	1.03178	0.0451298	0.76382	0.909473	-1.00659	-0.00947128	0.951108	0.988648	1.39683	1.16529	1.17675	1.43733	1.28116	1.72647	1.00316	0.995419
																							AC157561.9	chr7;chr7;chr7;chr7;chr7;chr7;chr7;chr7;chr7;chr7;chr7;chr7;chr7;chr7;chr7;chr7;chr7;chr7;chr7;chr7;chr7;chr7;chr7	27195781;27195781;27196906;27196906;27197123;27200554;27200554;27200554;27201020;27201020;27201020;27202408;27202408;27202408;27202627;27202627;27202627;27202632;27203756;27203756;27203756;27203911;27204379	27196107;27196107;27197366;27197366;27197366;27200622;27200622;27200622;27201144;27201144;27201144;27202537;27202537;27202537;27202697;27202697;27202697;27202697;27204320;27204011;27204320;27204161;27210186	+;+;+;+;+;+;+;+;+;+;+;+;+;+;+;+;+;+;+;+;+;+;+	7556	NA				NA	1.10065	0.138352	0.00330046	0.0589828	1.00028	0.000397646	0.99235	0.997567	4.06145	4.12251	4.12232	4.19978	4.09968	4.06552	4.0908	4.0908
																							AC157587.1	chr5;chr5	134098412;134099126	134098765;134099208	-;-	437	NA				NA	1.01853	0.0264906	0.925656	0.973656	1.12687	0.172317	0.561129	0.865362	-1.00477	-1.1632	-1.34101	-0.972521	-1.11504	-0.547952	-1.01955	-1.41686
																							AC157653.2	chr7;chr7;chr7	44579968;44580962;44590567	44580405;44581554;44590624	-;-;-	1089	NA				NA	1.28835	0.36552	0.346842	0.645554	1.12511	0.170068	0.664859	0.908176	-1.99236	-1.91361	-2.08308	-1.60541	-0.795384	-1.17415	-1.85843	-1.60879
																							AC157667.1	chr6;chr6;chr6;chr6;chr6;chr6;chr6;chr6;chr6;chr6;chr6;chr6;chr6;chr6;chr6;chr6;chr6;chr6;chr6;chr6;chr6;chr6;chr6;chr6;chr6;chr6;chr6;chr6;chr6;chr6;chr6;chr6;chr6;chr6;chr6;chr6;chr6;chr6;chr6;chr6;chr6;chr6;chr6;chr6;chr6;chr6;chr6;chr6;chr6;chr6;chr6;chr6;chr6;chr6;chr6;chr6;chr6;chr6;chr6;chr6;chr6;chr6;chr6;chr6;chr6;chr6;chr6;chr6;chr6;chr6	38123174;38123176;38126014;38126020;38130782;38130782;38130782;38130782;38136834;38136834;38136834;38136834;38137442;38139423;38139423;38139423;38139423;38142592;38142592;38142592;38142592;38142592;38147120;38147120;38147120;38147120;38147120;38148336;38148336;38148336;38149556;38149556;38149556;38155130;38155130;38155130;38158048;38158048;38158048;38158128;38168091;38168091;38168091;38168091;381…	38128575;38128575;38128575;38128527;38130927;38130927;38130927;38130927;38136994;38136994;38136991;38136994;38139469;38139469;38139469;38139469;38139469;38142909;38142909;38142909;38142909;38142909;38147273;38147374;38147273;38147431;38147273;38148559;38148559;38148559;38149761;38149761;38149761;38155245;38155245;38155245;38158244;38158244;38158244;38158244;38168616;38168275;38168275;38168275;381…	-;-;-;-;-;-;-;-;-;-;-;-;-;-;-;-;-;-;-;-;-;-;-;-;-;-;-;-;-;-;-;-;-;-;-;-;-;-;-;-;-;-;-;-;-;-;-;-;-;-;-;-;-;-;-;-;-;-;-;-;-;-;-;-;-;-;-;-;-;-	13450	NA				NA	1.03178	0.0451386	0.327821	0.628909	-1.06937	-0.096758	0.0327204	0.371567	6.1935	6.26289	6.35965	6.23807	6.16416	6.17981	6.20922	6.36213
																							AC157761.1	chr5;chr5;chr5;chr5;chr5;chr5;chr5;chr5;chr5;chr5;chr5;chr5;chr5;chr5	30466047;30466055;30466059;30466084;30480385;30480385;30480385;30480385;30482032;30482070;30482076;30483868;30483868;30483868	30466184;30466184;30466184;30466184;30480655;30480655;30480906;30480655;30482188;30482188;30482188;30484067;30484044;30484088	+;+;+;+;+;+;+;+;+;+;+;+;+;+	1038	NA				NA	1.19963	0.262584	0.727558	0.893795	1.60754	0.684857	0.427655	0.804455	-2.75361	-2.96253	-3.61837	-2.49786	-2.53927	-1.82148	-0.900785	-2.05007
																							AC157774.6	chr8;chr8;chr8;chr8;chr8;chr8;chr8;chr8;chr8;chr8;chr8;chr8;chr8;chr8;chr8;chr8;chr8;chr8;chr8;chr8;chr8;chr8;chr8;chr8;chr8;chr8;chr8;chr8	70504292;70504295;70504295;70504295;70504299;70504398;70504984;70504984;70504984;70504984;70504984;70505245;70505756;70505756;70505756;70505756;70505756;70505756;70505851;70506292;70506497;70506497;70506497;70506497;70506662;70506662;70506662;70506662	70504509;70504509;70504509;70504509;70504528;70504509;70505060;70505060;70505060;70505060;70505060;70505960;70506108;70505960;70505960;70505960;70506112;70505960;70506579;70506426;70506579;70506579;70506579;70506721;70506713;70506699;70506737;70506752	-;-;-;-;-;-;-;-;-;-;-;-;-;-;-;-;-;-;-;-;-;-;-;-;-;-;-;-	1822	NA				NA	-1.08872	-0.122631	0.0381031	0.214536	1.00473	0.00680305	0.900904	0.975531	5.32479	5.21426	5.20824	5.20207	5.26119	5.35584	5.18305	5.09658
																							AC157931.3	chr5;chr5	123508395;123512586	123508830;123514011	+;+	1862	NA				NA	-1.18101	-0.240024	0.0249044	0.170028	-1.11238	-0.153649	0.136032	0.57821	2.7219	2.39828	2.55104	2.48318	2.59303	2.6356	2.46975	2.07302
																							AC157947.2	chr9;chr9	95636972;95638117	95637056;95638265	-;-	234	NA				NA	1.24809	0.319717	0.456849	0.732918	1.19966	0.262622	0.578993	0.873608	-2.50482	-2.73573	-2.99667	-2.16359	-1.85843	-2.02915	-1.49042	-3.48658
																							AC158114.3	chr5;chr5;chr5;chr5;chr5;chr5;chr5;chr5;chr5;chr5;chr5;chr5;chr5;chr5;chr5;chr5;chr5;chr5;chr5;chr5;chr5;chr5;chr5;chr5;chr5;chr5;chr5;chr5	123133723;123134292;123134463;123134624;123134843;123136226;123137471;123137955;123137955;123137955;123137955;123137955;123138043;123138967;123139719;123139719;123139869;123139869;123139869;123139869;123139869;123140787;123140787;123140787;123140787;123141019;123141019;123141019	123134430;123134430;123134892;123134717;123134892;123137454;123138066;123138066;123138066;123138066;123138066;123138109;123138066;123139347;123139755;123139755;123139973;123140289;123139973;123139973;123139973;123141067;123140929;123140929;123140929;123141089;123141666;123141076	-;-;-;-;-;-;-;-;-;-;-;-;-;-;-;-;-;-;-;-;-;-;-;-;-;-;-;-	4725	NA				NA	-1.04354	-0.0614827	0.467696	0.739238	-1.07594	-0.105599	0.209472	0.651848	4.60467	4.40319	4.51001	4.54368	4.57523	4.5159	4.63554	4.10823
																							AC158114.4	chr5	123066242	123066699	+	458	NA				NA	-1.27766	-0.353505	0.482053	0.750079	1.36842	0.452515	0.321187	0.741544	-2.82096	-2.54919	-3.01293	-3.19791	-2.92755	-3.24107	-2.93652	-2.19957
																							AC158121.2	chr5	9260935	9261388	-	454	NA				NA	1.00445	0.0064024	0.98847	0.995878	-1.24256	-0.313315	0.477052	0.829249	-2.60928	-2.87427	-2.56502	-2.59719	-1.7647	-2.02915	-1.97798	-2.93652
																							AC158162.4	chr3;chr3	53452619;53457268	53454054;53457797	+;+	1966	NA				NA	-1.21045	-0.275539	0.280924	0.584346	-1.15679	-0.210124	0.40195	0.788844	-0.474308	-0.810323	-0.604956	-0.74802	-0.703727	-0.547952	-0.50672	-1.24174
																							AC158301.1	chr5	148182899	148184377	-	1479	NA				NA	1.21304	0.278623	0.0341471	0.201408	-1.14049	-0.189658	0.158071	0.600583	0.887919	0.635249	0.828462	1.17119	0.713559	1.0094	0.592419	0.878731
																							AC158304.5	chr7;chr7;chr7;chr7	27502718;27505272;27505995;27508074	27505080;27505452;27506114;27508122	-;-;-;-	2713	NA				NA	2.44455	1.28957	0.0117793	0.114261	1.0329	0.0467069	0.910913	0.978468	-3.9783	-2.94307	-2.98837	-2.70781	-3.48658	-2.95598	-2.55322	-3.17188
																							AC158308.3	chr3	127691935	127692520	-	586	NA				NA	-1.03	-0.0426411	0.927276	0.97432	1.38107	0.465789	0.322374	0.741936	-2.33999	-2.26353	-2.73133	-2.37421	-1.85843	-1.24174	-2.35404	-1.80803
																							AC158384.4	chr9;chr9	53667246;53680860	53667355;53681265	+;+	516	NA				NA	1.06276	0.0878159	0.774918	0.913479	-1.04479	-0.0632166	0.830687	0.958511	-0.717006	-0.71584	-0.641677	-0.628665	-0.271006	-0.390703	-0.802028	0.130366
																							AC158552.2	chr3;chr3;chr3	141662889;141682685;141682853	141663918;141682765;141682900	-;-;-	1159	NA				NA	-1.18	-0.238789	0.699793	0.8786	-1.78179	-0.833329	0.202553	0.645516	-2.5745	-3.41231	-2.58907	-2.81931	-3.11737	-2.27801	-2.24649	-6.62498
																							AC158776.2	chr15;chr15;chr15	39797045;39797684;39810360	39797283;39798020;39812377	+;+;+	2594	NA				NA	-1.05904	-0.0827548	0.90501	0.96642	-2.04941	-1.03521	0.102648	0.533688	-3.30893	-3.52682	-2.48941	-3.40942	-2.92755	-2.58688	-4.30305	-2.19957
																							AC158782.7	chr5;chr5;chr5;chr5;chr5;chr5;chr5;chr5;chr5	148995651;148998342;148999431;148999431;148999871;148999871;149013792;149015435;149015535	148998460;148998460;148999628;148999628;148999971;148999971;149015813;149015813;149015784	-;-;-;-;-;-;-;-;-	5131	NA				NA	1.1067	0.14627	0.279599	0.582842	-1.04363	-0.0616045	0.643	0.899079	1.00137	0.930055	0.991686	1.14259	0.816643	1.01819	0.946173	1.10283
																							AC158782.8	chr5;chr5;chr5;chr5	149006962;149007886;149011574;149011999	149007298;149008015;149011707;149012776	+;+;+;+	1379	NA				NA	1.22689	0.295012	0.216227	0.513319	-1.03828	-0.0542021	0.811738	0.953514	-0.579332	-0.486488	-0.428886	-0.295377	-0.199115	-0.390703	-0.0327159	-0.243561
																							AC158898.4	chr8;chr8	72147601;72160617	72148324;72160855	-;-	963	NA				NA	1.41911	0.504982	0.131415	0.402491	-1.25545	-0.328202	0.208791	0.651394	-2.03616	-1.25588	-0.930142	-1.53701	-1.18259	-2.46165	-1.26552	-0.978883
																							AC158901.1	chr15	6653923	6654741	+	819	NA				NA	1.1956	0.257733	0.00814606	0.093917	1.14964	0.201179	0.0281181	0.352995	2.34545	2.57369	2.37286	2.60345	2.57938	2.29806	2.58565	2.62779
																							AC158971.1	chr15;chr15;chr15;chr15;chr15;chr15;chr15;chr15;chr15;chr15;chr15;chr15;chr15;chr15;chr15;chr15;chr15;chr15;chr15;chr15;chr15;chr15;chr15;chr15;chr15;chr15;chr15;chr15;chr15;chr15;chr15;chr15;chr15;chr15;chr15;chr15;chr15;chr15;chr15;chr15;chr15;chr15;chr15;chr15;chr15;chr15;chr15;chr15;chr15;chr15;chr15;chr15;chr15;chr15;chr15;chr15;chr15;chr15;chr15;chr15;chr15;chr15;chr15;chr15;chr15;chr15	8169106;8170306;8171693;8174726;8174957;8176119;8178337;8179758;8180879;8182116;8186083;8186211;8186499;8186824;8186824;8188387;8188797;8194301;8194324;8199181;8199181;8201134;8201134;8202194;8202194;8203261;8203673;8209962;8212369;8212629;8213707;8215969;8216308;8218423;8218423;8220858;8221783;8222337;8223071;8223143;8225339;8226913;8226913;8227286;8228590;8230215;8231112;8232046;8233764;8242270…	8169489;8170394;8171821;8174861;8175076;8176351;8178443;8179914;8180982;8182298;8186332;8186651;8186651;8187065;8187578;8188595;8188877;8194488;8194488;8199339;8199339;8201362;8201362;8202606;8202333;8203478;8203837;8210100;8212478;8212787;8213815;8216599;8216599;8218631;8219395;8220967;8221949;8222407;8223150;8223150;8225416;8226919;8227093;8227567;8229330;8230369;8231241;8232100;8233868;8242341…	+;+;+;+;+;+;+;+;+;+;+;+;+;+;+;+;+;+;+;+;+;+;+;+;+;+;+;+;+;+;+;+;+;+;+;+;+;+;+;+;+;+;+;+;+;+;+;+;+;+;+;+;+;+;+;+;+;+;+;+;+;+;+;+;+;+	13095	NA				NA	-1.07554	-0.105066	0.0733904	0.300956	-1.09284	-0.128087	0.024474	0.338667	6.7036	6.62256	6.75087	6.59877	6.63324	6.68518	6.70514	6.51683
																							AC159092.1	chr1;chr1;chr1;chr1	43730602;43737200;43738560;43742245	43730963;43737247;43738717;43742578	+;+;+;+	902	NA				NA	1.49213	0.57737	0.217611	0.515198	1.01211	0.0173694	0.969838	0.992112	0.153536	0.30648	0.315949	0.728882	-0.103825	0.129265	1.00316	0.130366
																							AC159257.5	chr5;chr5;chr5;chr5;chr5;chr5;chr5;chr5;chr5;chr5;chr5;chr5;chr5;chr5;chr5;chr5;chr5;chr5;chr5;chr5;chr5;chr5;chr5;chr5;chr5;chr5;chr5;chr5;chr5;chr5;chr5;chr5;chr5;chr5;chr5;chr5;chr5;chr5;chr5;chr5;chr5;chr5;chr5;chr5	138259656;138259658;138259659;138259660;138260105;138260514;138260514;138260514;138260514;138260514;138260835;138260835;138260835;138260835;138260859;138261553;138261553;138261570;138261802;138261802;138261802;138261802;138262170;138262170;138262170;138262170;138262170;138262253;138262414;138262414;138262414;138262414;138262658;138262658;138262658;138262847;138262847;138262847;138263067;138263067…	138260394;138260394;138260394;138260394;138260394;138260707;138260618;138260707;138260707;138260707;138261716;138260989;138260989;138260989;138260945;138261716;138261716;138261884;138261884;138261884;138261884;138261884;138262194;138262744;138262317;138262317;138262317;138262317;138263138;138262534;138262534;138262534;138262744;138262744;138262744;138262976;138262976;138262976;138264033;138263162…	-;-;-;-;-;-;-;-;-;-;-;-;-;-;-;-;-;-;-;-;-;-;-;-;-;-;-;-;-;-;-;-;-;-;-;-;-;-;-;-;-;-;-;-	3847	NA				NA	1.02149	0.0306683	0.462158	0.736064	1.00064	0.000921453	0.981542	0.994307	6.17298	6.14118	6.1403	6.20339	6.15927	6.18398	6.22446	6.06202
																							AC159257.6	chr5;chr5;chr5;chr5;chr5;chr5;chr5;chr5;chr5;chr5;chr5	138264043;138264054;138264069;138264108;138265428;138265544;138265757;138265757;138265757;138265757;138266227	138264101;138264101;138264101;138264153;138266661;138265637;138266083;138266229;138266332;138266005;138266661	+;+;+;+;+;+;+;+;+;+;+	1339	NA				NA	1.09289	0.128149	0.372657	0.668366	1.00947	0.0136035	0.919583	0.980164	0.209908	0.337825	0.321205	0.334095	0.131486	0.261304	0.396831	0.450315
																							AC159266.3	chr8;chr8;chr8;chr8;chr8;chr8;chr8;chr8;chr8;chr8;chr8;chr8;chr8;chr8;chr8;chr8;chr8;chr8;chr8;chr8;chr8;chr8	84148025;84148159;84148252;84148838;84148838;84148838;84159445;84159445;84159445;84161213;84161213;84161213;84162300;84162300;84166581;84166581;84170355;84170355;84171818;84171818;84172161;84172161	84148064;84148398;84148398;84148885;84148885;84148885;84159607;84159607;84159607;84161291;84161291;84161291;84162404;84162347;84167690;84167690;84170452;84170452;84171910;84171910;84172589;84172590	+;+;+;+;+;+;+;+;+;+;+;+;+;+;+;+;+;+;+;+;+;+	2406	NA				NA	1.05873	0.0823288	0.364249	0.660992	1.19293	0.254511	0.00611397	0.217101	2.04902	2.23904	1.98366	2.13187	2.08056	2.25956	2.35304	2.46678
																							AC159298.2	chr5	29217724	29218565	+	842	NA				NA	-1.3163	-0.396493	0.138292	0.413021	1.0138	0.0197756	0.93008	0.982532	0.086542	0.227274	0.208653	-0.310928	-0.703727	0.579579	0.549584	0.450315
																							AC159474.3	chr10;chr10	81461159;81462819	81461701;81462972	+;+	697	NA				NA	-1.0428	-0.0604605	0.642409	0.845526	-1.01134	-0.0162727	0.895499	0.973594	1.3326	1.31289	1.33011	1.26981	1.01439	1.19447	1.40724	1.02881
																							AC160088.8	chr19;chr19;chr19;chr19;chr19;chr19;chr19;chr19;chr19	33409131;33410200;33411798;33413040;33414982;33416252;33417447;33418371;33420534	33409570;33410271;33411869;33413183;33415118;33416361;33417645;33418488;33420642	-;-;-;-;-;-;-;-;-	1401	NA				NA	-1.16809	-0.224157	0.749627	0.902811	-1.40746	-0.493095	0.401503	0.788844	-2.98535	-2.79383	-2.30775	-3.23978	-2.21098	-3.24107	-1.49042	-2.52531
																							AC160535.1	chr7;chr7;chr7;chr7;chr7;chr7;chr7;chr7;chr7;chr7;chr7;chr7;chr7;chr7;chr7;chr7;chr7;chr7;chr7;chr7;chr7;chr7;chr7;chr7;chr7;chr7;chr7;chr7;chr7;chr7;chr7	116039397;116039712;116081358;116081358;116088274;116088274;116093025;116093301;116093336;116093341;116093366;116097762;116099440;116099440;116099440;116099440;116099440;116101944;116101944;116101944;116101944;116101944;116103195;116103211;116103211;116103211;116103211;116104212;116104212;116104212;116104212	116039771;116039771;116081412;116081412;116088414;116088414;116093256;116093525;116093387;116093387;116093525;116097953;116099523;116099523;116099523;116099523;116099523;116102004;116102004;116102004;116101991;116102004;116103320;116103320;116103320;116103316;116103320;116105210;116105207;116104831;116105210	+;+;+;+;+;+;+;+;+;+;+;+;+;+;+;+;+;+;+;+;+;+;+;+;+;+;+;+;+;+;+	2490	NA				NA	-1.04159	-0.0587899	0.138542	0.413434	-1.03023	-0.042973	0.258241	0.695043	6.50197	6.3147	6.35743	6.44338	6.44699	6.57237	6.36677	6.33263
																							AC160535.2	chr7;chr7;chr7;chr7;chr7;chr7;chr7;chr7	116081759;116081898;116086627;116089113;116089113;116091896;116093062;116093062	116082086;116082086;116086755;116089190;116089190;116093098;116093159;116093106	-;-;-;-;-;-;-;-	1799	NA				NA	-1.02855	-0.0406111	0.924249	0.973254	-1.12328	-0.167715	0.659712	0.906328	-2.62657	-2.45254	-2.28026	-2.67557	-2.0767	-3.24107	-3.08594	-2.67324
																							AC161108.3	chr1;chr1;chr1;chr1;chr1;chr1;chr1;chr1;chr1;chr1;chr1;chr1;chr1;chr1;chr1;chr1;chr1;chr1;chr1;chr1;chr1;chr1;chr1;chr1;chr1;chr1;chr1;chr1;chr1;chr1;chr1;chr1;chr1;chr1	157458577;157458580;157458580;157458744;157458744;157458744;157461952;157461953;157461953;157461953;157464409;157464409;157464409;157464965;157464965;157464965;157464965;157465712;157465712;157465712;157465712;157467166;157467166;157467166;157470616;157470616;157472188;157472268;157488443;157488443;157488443;157488443;157491432;157491908	157458645;157458645;157458645;157458852;157458852;157458852;157462049;157462049;157462049;157462049;157464467;157464467;157464467;157465030;157465030;157465030;157465030;157465821;157465821;157465821;157465821;157467247;157467247;157467247;157470686;157470797;157472416;157472416;157488583;157489060;157489060;157488628;157491612;157492638	+;+;+;+;+;+;+;+;+;+;+;+;+;+;+;+;+;+;+;+;+;+;+;+;+;+;+;+;+;+;+;+;+;+	2534	NA				NA	-1.14522	-0.19563	0.0498238	0.247512	-1.09364	-0.129138	0.163106	0.605893	3.14	3.01595	3.14782	2.94267	3.1384	3.43884	3.30847	3.01848
																							AC161207.1	chr1;chr1;chr1;chr1	43098710;43100715;43110998;43113186	43098862;43100881;43111373;43115947	+;+;+;+	3458	NA				NA	1.0174	0.0248856	0.584378	0.81446	1.03018	0.0428952	0.329123	0.745285	5.27021	5.28679	5.2432	5.29523	5.21761	5.24542	5.27559	5.35368
																							AC161207.2	chr1	43189156	43189638	+	483	NA				NA	-1.10387	-0.142564	0.0777938	0.309137	-1.01689	-0.0241695	0.752303	0.934601	3.72992	3.57293	3.59869	3.58739	3.70748	3.75844	3.60497	3.62532
																							AC161228.1	chr3;chr3;chr3;chr3	38874570;38881573;38886252;38887725	38875137;38881943;38887613;38888259	-;-;-;-	2836	NA				NA	1.37883	0.463441	0.000893864	0.0302897	1.1134	0.154974	0.1693	0.611294	1.46138	2.04909	1.89246	1.92135	1.31423	1.4923	2.35701	2.24128
																							AC161342.2	chr1;chr1;chr1;chr1;chr1;chr1;chr1;chr1;chr1;chr1;chr1;chr1;chr1;chr1;chr1;chr1;chr1;chr1;chr1;chr1;chr1;chr1;chr1;chr1;chr1;chr1;chr1;chr1;chr1;chr1;chr1;chr1;chr1;chr1	85717083;85717083;85717689;85717692;85718090;85719025;85719025;85719025;85719025;85719025;85723098;85723098;85723098;85723098;85723098;85725121;85725121;85725121;85725121;85726459;85726459;85726459;85726459;85726614;85727514;85735923;85736472;85736472;85736472;85736472;85736472;85774060;85777662;85778520	85718368;85718368;85718368;85718368;85718368;85719129;85719129;85719129;85719129;85719129;85723181;85723387;85723181;85723181;85723181;85725289;85725289;85725289;85725289;85726615;85726615;85726615;85726502;85726615;85727698;85736029;85736561;85736554;85736581;85736629;85736581;85774141;85777707;85778643	-;-;-;-;-;-;-;-;-;-;-;-;-;-;-;-;-;-;-;-;-;-;-;-;-;-;-;-;-;-;-;-;-;-	2709	NA				NA	-1.09167	-0.126538	0.487612	0.754054	1.0907	0.12525	0.43557	0.807009	-0.195296	0.0839559	-0.0458695	-0.322324	-0.490515	-0.0577031	0.234575	-0.463997
																							AC161348.3	chr5;chr5	110770949;110777315	110771262;110779260	+;+	2260	NA				NA	1.17286	0.23003	0.105521	0.359373	1.04343	0.0613383	0.639426	0.898599	0.681694	0.889326	0.827713	0.90661	0.483912	0.448891	0.777197	0.839116
																							AC161510.1	chr5;chr5	100840797;100845122	100841805;100847167	-;-	3055	NA				NA	1.081	0.112372	0.624905	0.834955	1.08367	0.115924	0.577401	0.873167	-0.737516	-0.421035	-0.543405	-0.618286	-0.609855	-0.390703	-0.292328	-0.061597
																							AC161510.2	chr5;chr5;chr5;chr5	100670859;100671537;100672974;100677813	100671133;100671656;100673161;100678105	+;+;+;+	876	NA				NA	1.00575	0.00827831	0.945372	0.980881	1.01352	0.0193709	0.866054	0.966838	1.42318	1.46708	1.44917	1.42418	1.46543	1.21703	1.62336	1.45532
																							AC161516.1	chr5;chr5;chr5;chr5;chr5;chr5;chr5	67847065;67847135;67879710;67896466;67902538;67902538;67907067	67847227;67847227;67879806;67896620;67904477;67902623;67909013	+;+;+;+;+;+;+	4302	NA				NA	-1.49781	-0.582858	0.0105556	0.10782	-1.62726	-0.702441	0.000911853	0.117446	-0.101096	-0.497855	0.202612	-0.68855	-0.199115	0.467478	-0.477218	-0.815668
																							AC161600.4	chr3;chr3	89180755;89181908	89180913;89182293	-;-	545	NA				NA	-1.07706	-0.107093	0.654615	0.853592	-1.12277	-0.167069	0.49263	0.837283	-1.65023	-1.98182	-1.81822	-1.75218	-1.97798	-1.4549	-1.49042	-2.32195
																							AC161792.1	chr7;chr7;chr7;chr7;chr7;chr7;chr7;chr7;chr7;chr7;chr7;chr7;chr7;chr7;chr7;chr7;chr7;chr7;chr7;chr7;chr7;chr7	13258967;13258967;13258968;13260900;13265727;13269335;13269335;13269534;13273248;13273357;13275954;13277146;13277146;13277146;13277146;13277280;13278344;13278631;13278644;13278644;13278644;13278644	13261640;13261640;13260898;13261640;13269647;13269647;13269647;13269647;13277428;13277428;13278436;13277428;13277428;13278144;13277428;13277428;13278422;13278662;13278670;13278721;13278721;13278683	-;-;-;-;-;-;-;-;-;-;-;-;-;-;-;-;-;-;-;-;-;-	11875	NA				NA	1.04647	0.0655315	0.154623	0.435912	1.06311	0.0882941	0.0478391	0.423126	4.37077	4.48362	4.39657	4.43546	4.3751	4.35206	4.45178	4.50156
																							AC161807.1	chr1	166431705	166431875	-	171	NA				NA	-2.10524	-1.07398	0.0142944	0.127051	1.26179	0.335475	0.332288	0.74711	-1.95235	-1.88172	-2.22708	-3.03726	-3.11737	-2.17674	-1.49042	-1.80803
																							AC161807.4	chr1;chr1	166379839;166380431	166380331;166380493	-;-	556	NA				NA	1.23837	0.308444	0.255812	0.557384	-1.11987	-0.163336	0.469143	0.826306	-1.61883	-1.08055	-0.925847	-1.31101	-1.32822	-1.17415	-1.01955	-0.76272
																							AC161932.1	chr18;chr18;chr18;chr18;chr18;chr18;chr18	66291274;66291887;66293141;66312259;66312259;66316829;66318221	66291646;66292005;66293330;66312334;66312338;66317075;66319607	+;+;+;+;+;+;+	2396	NA				NA	2.89951	1.53581	0.00931926	0.100323	2.42918	1.28047	0.0172682	0.300947	-4.44381	-2.84576	-4.11448	-2.92238	-2.92755	-4.36714	-3.45823	-2.93652
																							AC162291.2	chr18;chr18;chr18;chr18;chr18;chr18	77793259;77793259;77795400;77795443;77795862;77796658	77794947;77794947;77795536;77796558;77796390;77796743	-;-;-;-;-;-	2934	NA				NA	1.02636	0.0375358	0.900881	0.964969	1.04044	0.0571991	0.841774	0.960138	-1.61973	-1.53062	-1.59102	-1.57257	-1.97798	-2.27801	-1.77307	-0.865499
																							AC162370.2	chr7;chr7;chr7;chr7;chr7;chr7;chr7;chr7;chr7;chr7;chr7;chr7	96906826;96908417;96918702;96945595;96945595;96946913;96947578;96947910;96948853;96950074;96951447;96951603	96907683;96908546;96918839;96945681;96945681;96947034;96950175;96950175;96948985;96950140;96951480;96951886	-;-;-;-;-;-;-;-;-;-;-;-	4251	NA				NA	1.22932	0.297857	0.438723	0.719796	-1.03087	-0.0438609	0.90417	0.976602	-2.17317	-2.00792	-1.97161	-1.87354	-1.97798	-2.02915	-1.77307	-1.41686
																							AC162442.2	chr1;chr1;chr1;chr1;chr1;chr1;chr1;chr1;chr1;chr1;chr1;chr1;chr1;chr1;chr1	16065979;16065979;16065979;16068800;16068800;16068800;16078568;16078568;16078568;16080830;16080830;16080830;16081668;16092974;16092974	16066274;16066274;16066274;16068855;16068855;16068855;16078700;16078700;16078700;16080993;16080993;16081212;16082510;16093325;16093325	-;-;-;-;-;-;-;-;-;-;-;-;-;-;-	2063	NA				NA	1.14687	0.197704	0.401456	0.692707	1.05845	0.0819594	0.749044	0.934154	-0.18236	-0.459485	-0.540457	0.0101258	0.080795	-0.271006	0.0682182	-0.463997
																							AC162528.2	chr5;chr5;chr5;chr5;chr5;chr5;chr5;chr5;chr5;chr5;chr5;chr5;chr5;chr5;chr5;chr5;chr5;chr5;chr5;chr5;chr5;chr5;chr5;chr5;chr5;chr5;chr5;chr5;chr5	113086323;113086323;113086323;113092415;113092415;113092415;113093102;113093102;113093102;113093966;113093966;113093966;113095590;113095590;113095590;113097598;113097598;113097598;113101459;113101459;113101459;113137705;113163058;113175205;113182054;113188286;113190604;113193761;113221211	113091024;113091024;113091024;113092497;113092497;113092497;113093244;113093244;113093244;113094084;113094084;113094084;113095764;113095764;113095764;113097838;113097838;113097838;113101577;113101577;113101577;113137986;113163351;113175339;113184717;113188373;113192199;113193907;113221236	-;-;-;-;-;-;-;-;-;-;-;-;-;-;-;-;-;-;-;-;-;-;-;-;-;-;-;-;-	10814	NA				NA	1.14767	0.198711	0.0141488	0.126446	1.07048	0.0982645	0.183793	0.627756	5.58723	5.76453	5.6665	5.78385	5.56598	5.5396	5.64088	6.05129
																							AC162689.1	chr5;chr5;chr5;chr5;chr5;chr5;chr5	109735990;109738831;109738950;109739199;109739199;109751595;109751595	109737799;109739010;109739010;109739325;109739325;109751886;109751597	-;-;-;-;-;-;-	2409	NA				NA	-1.15229	-0.204509	0.323434	0.624684	1.028	0.0398442	0.830082	0.958457	0.0349919	0.131234	0.0963892	-0.173565	-0.340011	0.404006	-0.0924312	0.069983
																							AC162893.3	chr7;chr7;chr7;chr7;chr7;chr7	5046949;5048899;5050731;5050731;5056753;5056865	5047479;5048987;5050918;5050918;5057116;5057026	-;-;-;-;-;-	1172	NA				NA	-1.02269	-0.0323729	0.886688	0.959606	1.10092	0.138707	0.537665	0.856392	-1.11087	-1.15036	-1.28838	-1.14376	-1.57834	-1.24174	-1.1317	-0.559984
																							AC163013.1	chr8	95577471	95578908	+	1438	NA				NA	-1.67197	-0.741547	0.0976995	0.347147	1.1748	0.232418	0.597007	0.882565	-1.16893	-1.66431	-1.88879	-1.92994	-0.795384	-1.54853	-1.41686	-2.52531
																							AC163027.1	chr5;chr5;chr5	42067960;42204773;42214597	42068078;42204981;42216798	+;+;+	2530	NA				NA	-2.05387	-1.03834	0.0281829	0.182234	1.5912	0.670111	0.163713	0.605893	-2.19794	-2.79777	-3.46891	-3.21766	-2.21098	-2.58688	-3.08594	-2.67324
																							AC163329.3	chr5;chr5;chr5;chr5;chr5;chr5;chr5;chr5;chr5;chr5;chr5;chr5;chr5;chr5;chr5;chr5;chr5;chr5;chr5	33983433;33983437;33983470;33983510;33983534;33983720;33983757;33983757;33983757;33984052;33984052;33984052;33984052;33984052;33984898;33984898;33984898;33984898;33984898	33983564;33983896;33983639;33983564;33983643;33983896;33983896;33983896;33983896;33984140;33984140;33984140;33984140;33984140;33985009;33985010;33985009;33985009;33985013	+;+;+;+;+;+;+;+;+;+;+;+;+;+;+;+;+;+;+	669	NA				NA	-1.085	-0.117697	0.129796	0.399672	-1.05599	-0.0785946	0.304197	0.729095	4.14984	3.89363	3.97329	4.03187	4.18358	4.08511	3.70156	3.73604
																							AC163337.4	chr5;chr5;chr5	123293638;123296875;123310204	123294174;123297005;123310324	-;-;-	789	NA				NA	-1.49574	-0.580858	0.222347	0.520659	1.11015	0.150756	0.756044	0.936251	-1.94278	-2.48983	-2.63719	-2.53467	-3.11737	-1.24174	-2.24649	-1.94331
																							AC163434.5	chr7;chr7;chr7;chr7;chr7	141359141;141359178;141360880;141365035;141365035	141360421;141362036;141362819;141365110;141365082	-;-;-;-;-	3755	NA				NA	-1.382	-0.466758	0.0469522	0.239515	1.12582	0.170974	0.475895	0.828951	0.663136	0.160361	-0.00572533	0.205934	0.781534	0.801338	0.0220282	0.000674389
																							AC163438.1	chr8	80110806	80112086	-	1281	NA				NA	1.12314	0.167538	0.297012	0.600263	1.12806	0.17384	0.260682	0.696743	0.97267	1.14679	0.969932	1.13622	0.952077	1.22798	1.13093	1.31627
																							AC163442.1	chr8;chr8;chr8;chr8;chr8;chr8;chr8;chr8;chr8;chr8;chr8;chr8;chr8;chr8;chr8;chr8;chr8;chr8;chr8;chr8;chr8;chr8;chr8;chr8;chr8;chr8;chr8;chr8;chr8;chr8;chr8;chr8;chr8;chr8;chr8;chr8;chr8;chr8;chr8;chr8;chr8;chr8;chr8;chr8;chr8;chr8;chr8;chr8;chr8;chr8;chr8;chr8;chr8;chr8;chr8;chr8;chr8;chr8;chr8;chr8;chr8;chr8;chr8;chr8;chr8;chr8;chr8;chr8;chr8;chr8	120114152;120114152;120114152;120114153;120144463;120144704;120144929;120145203;120145203;120145203;120145203;120145203;120145203;120145203;120149292;120149292;120149292;120149292;120149292;120149292;120150084;120150084;120150084;120150084;120150084;120150084;120151311;120151311;120151311;120151311;120151311;120151311;120152439;120152439;120152439;120152439;120152439;120152439;120153431;120153431…	120114317;120114317;120114317;120114317;120144579;120144795;120145073;120145663;120145518;120145663;120145663;120145663;120145663;120145663;120149391;120149391;120149391;120149391;120149391;120149391;120150157;120150157;120150157;120150157;120150157;120150157;120151381;120151381;120151381;120151381;120151381;120151381;120152634;120152545;120152634;120152634;120152634;120152634;120153471;120153471…	+;+;+;+;+;+;+;+;+;+;+;+;+;+;+;+;+;+;+;+;+;+;+;+;+;+;+;+;+;+;+;+;+;+;+;+;+;+;+;+;+;+;+;+;+;+;+;+;+;+;+;+;+;+;+;+;+;+;+;+;+;+;+;+;+;+;+;+;+;+	6626	NA				NA	-1.06585	-0.0920029	0.0153617	0.13158	-1.08412	-0.116518	0.00189448	0.147151	8.40843	8.38986	8.50631	8.31667	8.45293	8.36566	8.35469	8.34044
																							AC163616.2	chr3;chr3;chr3;chr3;chr3;chr3;chr3;chr3;chr3;chr3;chr3;chr3;chr3;chr3;chr3;chr3;chr3;chr3;chr3;chr3;chr3;chr3;chr3;chr3;chr3;chr3;chr3;chr3;chr3;chr3;chr3;chr3;chr3;chr3;chr3;chr3;chr3;chr3;chr3;chr3;chr3;chr3;chr3;chr3;chr3;chr3;chr3;chr3;chr3;chr3;chr3;chr3;chr3;chr3;chr3;chr3;chr3	90051636;90052601;90052814;90052829;90052837;90052842;90052854;90052871;90052871;90052900;90053508;90053508;90053508;90053508;90053508;90053508;90053508;90053508;90053595;90056207;90056207;90056207;90056207;90056207;90056207;90056529;90056529;90056529;90056529;90056529;90056529;90058485;90058485;90058485;90058485;90058485;90058485;90058485;90058485;90058645;90058742;90058742;90058742;90058742;900…	90051693;90052785;90053119;90053119;90053119;90053119;90053119;90053119;90053119;90053119;90053609;90053609;90053609;90053694;90053609;90053609;90053609;90053609;90053609;90056324;90056324;90056324;90056324;90056324;90056324;90056582;90056582;90056582;90056582;90056582;90056582;90058651;90058651;90058651;90058651;90058651;90058651;90058651;90058651;90058800;90058867;90058800;90058800;90058800;900…	+;+;+;+;+;+;+;+;+;+;+;+;+;+;+;+;+;+;+;+;+;+;+;+;+;+;+;+;+;+;+;+;+;+;+;+;+;+;+;+;+;+;+;+;+;+;+;+;+;+;+;+;+;+;+;+;+	6826	NA				NA	-1.00111	-0.00160104	0.961174	0.986414	-1.01998	-0.0285438	0.368936	0.772216	5.84852	5.81132	5.84044	5.84718	5.8434	5.90549	5.80903	5.83655
																							AC163616.3	chr3;chr3	90057259;90058288	90057591;90058380	+;+	426	NA				NA	-1.51585	-0.600131	0.0813114	0.315942	-1.18452	-0.244303	0.460727	0.822088	-1.88834	-2.45628	-2.21129	-2.49107	-1.7647	-2.46165	-2.69791	-1.80803
																							AC163703.7	chr8;chr8;chr8;chr8;chr8;chr8;chr8	85053160;85053189;85054666;85054979;85054979;85060244;85060407	85054476;85054820;85054820;85055232;85055232;85060443;85060460	-;-;-;-;-;-;-	2132	NA				NA	-1.05119	-0.0720211	0.420472	0.707954	1.02358	0.0336302	0.684045	0.914765	2.45262	2.54914	2.51529	2.3851	2.46158	2.46678	2.44398	2.58678
																							AC163993.1	chr19	28862330	28863707	-	1378	NA				NA	-1.99359	-0.995366	0.0604558	0.271896	-1.17501	-0.232674	0.529875	0.852964	-2.41768	-2.02281	-1.79583	-3.39801	-2.67324	-1.62817	-1.77307	-3.17188
																							AC163993.2	chr19;chr19;chr19;chr19;chr19;chr19;chr19;chr19;chr19;chr19;chr19;chr19;chr19;chr19;chr19;chr19;chr19;chr19;chr19;chr19;chr19;chr19;chr19;chr19;chr19;chr19;chr19;chr19;chr19;chr19;chr19;chr19;chr19;chr19;chr19;chr19;chr19;chr19;chr19;chr19;chr19;chr19;chr19;chr19;chr19;chr19;chr19;chr19;chr19;chr19;chr19;chr19;chr19;chr19;chr19;chr19;chr19;chr19;chr19;chr19;chr19;chr19;chr19;chr19;chr19;chr19;chr…	28893042;28896081;28897505;28901268;28901442;28902686;28904609;28905331;28909431;28911654;28923064;28923530;28923533;28923567;28923688;28923688;28927649;28927649;28927649;28927649;28927649;28927649;28928548;28928548;28928548;28928548;28928548;28928548;28929125;28938232;28938232;28938232;28938232;28938232;28939135;28939135;28939135;28939135;28939135;28941712;28941712;28941712;28941712;28941712;289…	28894565;28896124;28897602;28901718;28901626;28902790;28904732;28905527;28909565;28911879;28923702;28923702;28923702;28923702;28923702;28923702;28927750;28927750;28927750;28927750;28927750;28927750;28928632;28928632;28928632;28928632;28928632;28928632;28929227;28938419;28938419;28938419;28938419;28938419;28939169;28939169;28939169;28939169;28939169;28941814;28941814;28941814;28941814;28941814;289…	-;-;-;-;-;-;-;-;-;-;-;-;-;-;-;-;-;-;-;-;-;-;-;-;-;-;-;-;-;-;-;-;-;-;-;-;-;-;-;-;-;-;-;-;-;-;-;-;-;-;-;-;-;-;-;-;-;-;-;-;-;-;-;-;-;-;-;-;-;-;-;-;-;-;-;-;-;-	5420	NA				NA	1.15813	0.211795	0.0849665	0.32322	-1.0128	-0.0183513	0.873943	0.969072	2.24917	2.31243	2.33217	2.45407	1.84843	2.53896	2.37353	2.41653
																							AC164004.4	chr5;chr5;chr5	43913144;43913147;43913638	43913917;43913508;43913910	+;+;+	774	NA				NA	-1.06896	-0.0962089	0.794002	0.920983	1.32342	0.404275	0.263561	0.698809	-1.94892	-1.83191	-2.22884	-2.04108	-1.57834	-2.02915	-1.1317	-2.67324
																							AC164158.1	chr7;chr7;chr7	119739926;119740128;119741935	119741070;119741099;119742226	+;+;+	1466	NA				NA	-1.12962	-0.175839	0.368433	0.663509	-1.03677	-0.0520989	0.782189	0.945402	0.219312	0.0650664	0.113195	0.0520784	0.20841	0.182803	-0.400569	0.103382
																							AC164557.1	chr8;chr8;chr8;chr8;chr8	84611202;84612335;84615590;84616203;84617104	84611824;84612461;84615852;84616301;84617184	-;-;-;-;-	1193	NA				NA	-1.10258	-0.14088	0.410164	0.6989	-1.32787	-0.409112	0.0164899	0.295297	0.840488	0.613688	1.02313	0.697271	1.10661	0.404006	0.592419	0.229201
																							AC164564.3	chr7;chr7;chr7;chr7;chr7;chr7;chr7	29246561;29247572;29247897;29247897;29248128;29248128;29248357	29247734;29247734;29247965;29247965;29248240;29248338;29248466	-;-;-;-;-;-;-	1564	NA				NA	1.13806	0.186571	0.600743	0.822673	-1.24019	-0.310562	0.359699	0.766559	-2.42482	-2.42672	-2.10971	-2.24054	-1.18259	-3.48658	-3.67067	-2.19957
																							AC164703.3	chr7;chr7;chr7;chr7;chr7;chr7	30169875;30169922;30175851;30175851;30177644;30177644	30170214;30170214;30175946;30175946;30182324;30180209	+;+;+;+;+;+	5117	NA				NA	1.05759	0.0807754	0.0832944	0.319596	1.00007	0.000107083	0.998024	0.999518	4.91164	4.96657	4.96565	4.99242	4.8992	4.92368	5.07592	5.05802
																							AC165086.3	chr7;chr7;chr7;chr7;chr7;chr7;chr7;chr7;chr7;chr7;chr7;chr7;chr7;chr7;chr7;chr7;chr7;chr7;chr7;chr7;chr7;chr7;chr7;chr7;chr7;chr7;chr7;chr7;chr7;chr7;chr7;chr7;chr7;chr7;chr7;chr7;chr7;chr7;chr7;chr7;chr7;chr7;chr7;chr7;chr7;chr7;chr7;chr7;chr7;chr7;chr7;chr7;chr7;chr7;chr7;chr7;chr7;chr7;chr7;chr7;chr7;chr7;chr7;chr7;chr7;chr7;chr7;chr7;chr7;chr7;chr7;chr7;chr7;chr7;chr7;chr7;chr7;chr7;chr7;chr7…	118740226;118740732;118740747;118740747;118740747;118740749;118743595;118743595;118743595;118743595;118743595;118743610;118746375;118746375;118746375;118746375;118746375;118746375;118748126;118748126;118748126;118748126;118748126;118748197;118749667;118749667;118749667;118749667;118749667;118749667;118752195;118752663;118752817;118752817;118752817;118752817;118752817;118752817;118753806;118753806…	118740775;118740775;118740775;118740775;118740775;118740775;118743694;118743694;118743694;118743694;118743694;118743694;118747965;118746542;118746542;118746542;118746542;118746542;118748248;118748248;118748248;118748248;118748248;118748248;118749691;118749691;118749691;118749691;118749691;118749691;118755582;118752893;118752893;118752893;118752893;118752893;118752893;118752893;118753934;118754219…	+;+;+;+;+;+;+;+;+;+;+;+;+;+;+;+;+;+;+;+;+;+;+;+;+;+;+;+;+;+;+;+;+;+;+;+;+;+;+;+;+;+;+;+;+;+;+;+;+;+;+;+;+;+;+;+;+;+;+;+;+;+;+;+;+;+;+;+;+;+;+;+;+;+;+;+;+;+;+;+;+;+;+;+;+;+;+;+;+;+;+;+;+;+;+;+;+;+;+;+;+;+;+;+;+;+;+;+;+;+;+;+;+;+;+;+;+;+;+;+;+;+;+;+;+;+;+;+	14648	NA				NA	1.04836	0.0681336	0.0803074	0.314391	1.02732	0.0388817	0.286948	0.7165	5.86384	5.92264	5.88339	5.93222	5.92171	5.82135	5.99804	5.92303
																							AC166063.4	chr19	40615886	40616643	+	758	NA				NA	-1.19829	-0.260976	0.41251	0.700457	-1.26731	-0.341772	0.352712	0.762487	-1.8679	-2.86758	-2.5269	-2.13075	-1.7647	-1.94331	-2.55322	-2.32195
																							AC166328.1	chr5;chr5;chr5;chr5;chr5;chr5;chr5;chr5;chr5;chr5;chr5;chr5;chr5;chr5;chr5;chr5;chr5;chr5;chr5;chr5;chr5;chr5;chr5;chr5;chr5;chr5;chr5;chr5;chr5;chr5;chr5;chr5;chr5;chr5;chr5;chr5;chr5;chr5;chr5;chr5;chr5;chr5;chr5;chr5;chr5;chr5;chr5;chr5;chr5;chr5;chr5;chr5;chr5	76656512;76657683;76657685;76657721;76752368;76759586;76759586;76759586;76770235;76787481;76789727;76809988;76822466;76822466;76822466;76840599;76840599;76840619;76840788;76840788;76840788;76840788;76840789;76841732;76841732;76848817;76848817;76848817;76851336;76851336;76851336;76854935;76854935;76854935;76856331;76856331;76856331;76858842;76866000;76866000;76866000;76866000;76866101;76867172;768…	76658355;76657853;76659108;76657853;76752425;76759731;76759731;76759731;76770316;76787645;76790136;76810199;76822637;76822637;76822637;76840674;76840673;76840923;76840923;76840923;76840923;76840881;76840923;76842591;76842589;76848981;76848981;76848981;76851404;76851404;76851404;76855117;76855117;76855117;76859145;76859145;76859154;76859145;76866491;76866190;76866190;76866190;76866190;76867334;768…	+;+;+;+;+;+;+;+;+;+;+;+;+;+;+;+;+;+;+;+;+;+;+;+;+;+;+;+;+;+;+;+;+;+;+;+;+;+;+;+;+;+;+;+;+;+;+;+;+;+;+;+;+	12305	NA				NA	1.1814	0.240502	3.10661e-05	0.00661746	1.13509	0.182802	0.000432303	0.0896184	6.61579	6.91602	6.73293	6.85623	6.71064	6.52732	6.93446	6.94066
																							AC166332.1	chr1;chr1;chr1;chr1;chr1;chr1;chr1;chr1;chr1;chr1;chr1;chr1;chr1;chr1;chr1;chr1;chr1;chr1;chr1;chr1;chr1;chr1;chr1	151852403;151884524;151892903;151893237;151893322;151915482;151915482;151915482;151915482;151921047;151921047;151921047;151921047;151974352;151980426;151980426;151980426;152006545;152006545;152006545;152055247;152089932;152089932	151854344;151893432;151893432;151893432;151893432;151915542;151915542;151915542;151915542;151921123;151921227;151921123;151921123;151974488;151980520;151980520;151980520;152006767;152006767;152006767;152055292;152090125;152089970	-;-;-;-;-;-;-;-;-;-;-;-;-;-;-;-;-;-;-;-;-;-;-	11788	NA				NA	1.04851	0.0683454	0.1308	0.401287	1.00572	0.00823179	0.844264	0.960743	6.49411	6.6359	6.62718	6.56171	6.54116	6.42617	6.66645	6.73117
																							AC166710.3	chr1;chr1	178313328;178318111	178315448;178318549	-;-	2560	NA				NA	1.14501	0.195355	0.0757436	0.305147	1.18508	0.244979	0.0244678	0.338667	1.77243	1.9566	1.71446	1.96444	1.88263	1.82133	1.86286	2.06041
																							AC166747.3	chr5	110118022	110118849	-	828	NA				NA	-1.00422	-0.00606825	0.986809	0.995129	-1.50931	-0.593888	0.0688262	0.471244	-2.80711	-2.66882	-2.0729	-2.81066	-2.92755	-3.24107	-3.08594	-3.48658
																							AC167036.3	chr1;chr1;chr1;chr1;chr1;chr1;chr1;chr1;chr1;chr1;chr1;chr1;chr1;chr1;chr1;chr1;chr1;chr1;chr1	85083069;85085079;85088407;85089527;85089527;85091077;85091077;85094297;85094297;85099477;85099477;85099477;85100532;85100532;85100532;85109337;85109337;85109337;85109809	85083113;85085144;85088816;85089580;85089580;85091189;85091189;85094359;85094359;85099648;85099648;85099648;85100694;85100694;85100694;85109455;85109853;85109449;85109846	-;-;-;-;-;-;-;-;-;-;-;-;-;-;-;-;-;-;-	1603	NA				NA	1.23014	0.298822	0.133098	0.404884	-1.02792	-0.0397341	0.838729	0.959974	-0.352985	-0.358092	-0.322984	-0.0549729	-0.3756	-0.23762	-0.477218	-0.417752
																							AC167245.5	chr19;chr19;chr19;chr19	6530711;6530789;6531745;6531849	6531263;6531263;6531788;6532011	-;-;-;-	760	NA				NA	-1.03881	-0.0549369	0.638036	0.842499	-1.11691	-0.159515	0.168593	0.610753	2.09385	1.92427	2.08821	2.03862	1.81413	2.18638	1.72014	1.71745
																							AC167815.1	chr5;chr5;chr5;chr5;chr5;chr5;chr5;chr5;chr5;chr5;chr5;chr5;chr5;chr5;chr5;chr5;chr5;chr5;chr5;chr5;chr5;chr5;chr5;chr5;chr5;chr5;chr5	36600485;36602250;36604511;36607938;36607938;36613246;36613246;36615956;36617865;36618743;36618743;36619664;36619664;36619664;36621203;36627119;36629657;36629657;36671399;36672748;36672748;36672748;36689017;36695855;36695855;36695855;36695855	36602803;36602803;36604608;36608046;36608046;36613730;36616534;36616534;36618824;36618824;36618824;36619730;36619730;36619730;36621255;36629791;36629791;36629791;36673242;36673242;36673242;36673242;36695970;36695937;36696024;36695961;36695937	-;-;-;-;-;-;-;-;-;-;-;-;-;-;-;-;-;-;-;-;-;-;-;-;-;-;-	18420	NA				NA	1.0459	0.064744	0.152611	0.433497	1.04646	0.0655231	0.129708	0.568538	6.80712	6.90465	6.83911	6.87195	6.88975	6.73928	6.83236	6.96609
																							AC168051.1	chr8;chr8;chr8;chr8;chr8;chr8;chr8;chr8;chr8;chr8;chr8;chr8;chr8;chr8;chr8;chr8;chr8;chr8;chr8;chr8;chr8;chr8;chr8;chr8;chr8	36457548;36457574;36458158;36458158;36458182;36489044;36489044;36489044;36489191;36498327;36498327;36498327;36498327;36505489;36505552;36505552;36505552;36505552;36508325;36510188;36511573;36511573;36511573;36511573;36511573	36457891;36457638;36458383;36458383;36458383;36489245;36489245;36489245;36489245;36498481;36498481;36498481;36498481;36505725;36505725;36505725;36505725;36505725;36508412;36510324;36512593;36513013;36511591;36512956;36516570	+;+;+;+;+;+;+;+;+;+;+;+;+;+;+;+;+;+;+;+;+;+;+;+;+	6387	NA				NA	1.02738	0.038964	0.642918	0.845889	1.06432	0.0899307	0.269836	0.703753	3.34301	3.40551	3.31699	3.38157	3.36418	3.38416	3.32848	3.4476
																							AC169384.1	chr5;chr5;chr5;chr5;chr5;chr5;chr5;chr5;chr5;chr5;chr5;chr5;chr5;chr5	110514923;110514944;110521095;110521131;110521162;110521492;110521924;110521924;110521929;110525044;110525044;110525044;110525604;110525604	110515073;110515522;110521285;110521285;110521632;110521632;110522122;110522178;110522178;110525161;110525161;110525126;110525980;110525972	+;+;+;+;+;+;+;+;+;+;+;+;+;+	1888	NA				NA	1.9234	0.943662	0.000845348	0.0294989	1.05209	0.0732608	0.741834	0.933287	-0.530485	0.220878	0.146872	0.407555	-0.888781	-0.206412	0.187307	0.663974
																							AC170806.5	chr8;chr8;chr8;chr8;chr8;chr8;chr8;chr8;chr8;chr8;chr8;chr8;chr8;chr8;chr8;chr8;chr8;chr8;chr8;chr8;chr8;chr8;chr8;chr8;chr8;chr8	3470862;3470862;3475831;3475835;3475849;3478986;3478986;3478986;3479180;3479180;3479180;3483460;3483460;3483460;3483661;3483661;3483661;3484052;3484052;3484052;3485658;3485658;3485658;3486931;3486931;3486931	3470933;3470937;3476407;3476407;3476407;3479089;3479089;3479089;3479280;3479280;3479280;3483572;3483572;3483572;3483770;3483770;3483765;3484253;3484253;3484253;3485743;3485743;3485743;3487178;3487181;3487178	+;+;+;+;+;+;+;+;+;+;+;+;+;+;+;+;+;+;+;+;+;+;+;+;+;+	1620	NA				NA	1.34383	0.426346	0.149353	0.429172	1.16865	0.224839	0.435655	0.807009	-2.28969	-2.06504	-2.29411	-1.86212	-1.67295	-2.02915	-1.85843	-2.32195
[truncated: 21,173 more rows]
[truncated: 19 more columns]

## Sheet: UpDownregulated3months
Sample.203130.scaled	Sample.207178.scaled	Sample.211131.scaled	Sample.215179.scaled	Sample.219132.scaled	Sample.223180.scaled	Sample.227133.scaled	Sample.231181.scaled	Sample.235134.scaled	Sample.239182.scaled	Sample.243135.scaled	Sample.247183.scaled	Sample.251136.scaled	Sample.255184.scaled	Sample.264185.scaled	Sample.267126.scaled	Sample.271174.scaled	Sample.275127.scaled	Sample.279175.scaled	Sample.286164.scaled	Sample.290117.scaled	Sample.294165.scaled	Sample.295177.scaled	Geneid	Chr	Start	End	Strand	Length	Description	GO.BP	GO.CC	GO.MF	Path.Kegg	FC.3months	logFC.3months	P.Value.3months	adj.P.Val.3months	mean.NonCarrier 3 months	mean.AD 3 months	Sample.203130	Sample.207178	Sample.211131	Sample.215179	Sample.219132	Sample.223180	Sample.227133	Sample.231181	Sample.235134	Sample.239182
[truncated: 192 more rows]
[truncated: 13 more columns]

[truncated: 2 more sheets: UpDownregulated6months, Color_range]
