# Supplementary material for: Comorbidity between Alzheimer’s disease and major depression: a behavioural and transcriptomic characterization study in mice
Source: Alzheimers Res Ther. 2021 Apr 2;13:73. doi: 10.1186/s13195-021-00810-x (PMC8017643; doi:10.1186/s13195-021-00810-x)
Supplement: Supplementary file 7 — Additional file 7. [file 13195_2021_810_MOESM7_ESM.xlsx]

## Sheet: PFCUpregulated
Code	GENE_SET	NES_score	FDR_qVal	NOM_pVal	source	descriptionBrief	descriptionFull	nGenes	SYMBOL	GENENAME	Gene_Rank	P.Value	adj.P.Val	logFC
Circadian rhythm	LIT_MM_MARET_BRAIN_SLEEP-DEPRIVATION_INDEPENT-OF-TIME-OF-DAY_UP	2.6395	0	0	Literature	UP_Genes affected by sleep deprivation independent of time-of-day (Table S5; Pubmed:18077435)	Sleep is regulated by a homeostatic process that determines its need and by a circadian process that determines its timing. By using sleep deprivation and transcriptome profiling in inbred mouse strains, we show that genetic background affects susceptibility to sleep loss at the transcriptional level in a tissue-dependent manner. In the brain, Homer1a expression best reflects the response to slee…	249	Abhd6	abhydrolase domain containing 6	1971	0.149864	0.834264	0.0825683
Circadian rhythm	LIT_MM_MARET_BRAIN_SLEEP-DEPRIVATION_INDEPENT-OF-TIME-OF-DAY_UP	2.6395	0	0	Literature	UP_Genes affected by sleep deprivation independent of time-of-day (Table S5; Pubmed:18077435)	Sleep is regulated by a homeostatic process that determines its need and by a circadian process that determines its timing. By using sleep deprivation and transcriptome profiling in inbred mouse strains, we show that genetic background affects susceptibility to sleep loss at the transcriptional level in a tissue-dependent manner. In the brain, Homer1a expression best reflects the response to slee…	249	Ahsa1	AHA1, activator of heat shock protein ATPase 1	191	0.00754719	0.453495	0.11934
Circadian rhythm	LIT_MM_MARET_BRAIN_SLEEP-DEPRIVATION_INDEPENT-OF-TIME-OF-DAY_UP	2.6395	0	0	Literature	UP_Genes affected by sleep deprivation independent of time-of-day (Table S5; Pubmed:18077435)	Sleep is regulated by a homeostatic process that determines its need and by a circadian process that determines its timing. By using sleep deprivation and transcriptome profiling in inbred mouse strains, we show that genetic background affects susceptibility to sleep loss at the transcriptional level in a tissue-dependent manner. In the brain, Homer1a expression best reflects the response to slee…	249	Ahsa2	AHA1, activator of heat shock protein ATPase 2	3497	0.286485	0.89529	0.0659534
Circadian rhythm	LIT_MM_MARET_BRAIN_SLEEP-DEPRIVATION_INDEPENT-OF-TIME-OF-DAY_UP	2.6395	0	0	Literature	UP_Genes affected by sleep deprivation independent of time-of-day (Table S5; Pubmed:18077435)	Sleep is regulated by a homeostatic process that determines its need and by a circadian process that determines its timing. By using sleep deprivation and transcriptome profiling in inbred mouse strains, we show that genetic background affects susceptibility to sleep loss at the transcriptional level in a tissue-dependent manner. In the brain, Homer1a expression best reflects the response to slee…	249	Atf4	activating transcription factor 4	1834	0.13751	0.829365	0.086478
Circadian rhythm	LIT_MM_MARET_BRAIN_SLEEP-DEPRIVATION_INDEPENT-OF-TIME-OF-DAY_UP	2.6395	0	0	Literature	UP_Genes affected by sleep deprivation independent of time-of-day (Table S5; Pubmed:18077435)	Sleep is regulated by a homeostatic process that determines its need and by a circadian process that determines its timing. By using sleep deprivation and transcriptome profiling in inbred mouse strains, we show that genetic background affects susceptibility to sleep loss at the transcriptional level in a tissue-dependent manner. In the brain, Homer1a expression best reflects the response to slee…	249	Bdnf	brain derived neurotrophic factor	40	0.000726409	0.235789	0.426056
Circadian rhythm	LIT_MM_MARET_BRAIN_SLEEP-DEPRIVATION_INDEPENT-OF-TIME-OF-DAY_UP	2.6395	0	0	Literature	UP_Genes affected by sleep deprivation independent of time-of-day (Table S5; Pubmed:18077435)	Sleep is regulated by a homeostatic process that determines its need and by a circadian process that determines its timing. By using sleep deprivation and transcriptome profiling in inbred mouse strains, we show that genetic background affects susceptibility to sleep loss at the transcriptional level in a tissue-dependent manner. In the brain, Homer1a expression best reflects the response to slee…	249	Cacybp	calcyclin binding protein	3006	0.244474	0.881376	0.0885693
Circadian rhythm	LIT_MM_MARET_BRAIN_SLEEP-DEPRIVATION_INDEPENT-OF-TIME-OF-DAY_UP	2.6395	0	0	Literature	UP_Genes affected by sleep deprivation independent of time-of-day (Table S5; Pubmed:18077435)	Sleep is regulated by a homeostatic process that determines its need and by a circadian process that determines its timing. By using sleep deprivation and transcriptome profiling in inbred mouse strains, we show that genetic background affects susceptibility to sleep loss at the transcriptional level in a tissue-dependent manner. In the brain, Homer1a expression best reflects the response to slee…	249	Calr	calreticulin	60	0.00144006	0.292041	0.195472
Circadian rhythm	LIT_MM_MARET_BRAIN_SLEEP-DEPRIVATION_INDEPENT-OF-TIME-OF-DAY_UP	2.6395	0	0	Literature	UP_Genes affected by sleep deprivation independent of time-of-day (Table S5; Pubmed:18077435)	Sleep is regulated by a homeostatic process that determines its need and by a circadian process that determines its timing. By using sleep deprivation and transcriptome profiling in inbred mouse strains, we show that genetic background affects susceptibility to sleep loss at the transcriptional level in a tissue-dependent manner. In the brain, Homer1a expression best reflects the response to slee…	249	Cap2	CAP, adenylate cyclase-associated protein, 2 (yeast)	162	0.00616497	0.441959	0.120763
Circadian rhythm	LIT_MM_MARET_BRAIN_SLEEP-DEPRIVATION_INDEPENT-OF-TIME-OF-DAY_UP	2.6395	0	0	Literature	UP_Genes affected by sleep deprivation independent of time-of-day (Table S5; Pubmed:18077435)	Sleep is regulated by a homeostatic process that determines its need and by a circadian process that determines its timing. By using sleep deprivation and transcriptome profiling in inbred mouse strains, we show that genetic background affects susceptibility to sleep loss at the transcriptional level in a tissue-dependent manner. In the brain, Homer1a expression best reflects the response to slee…	249	Cct3	chaperonin containing Tcp1, subunit 3 (gamma)	3579	0.294855	0.899399	0.0555216
Circadian rhythm	LIT_MM_MARET_BRAIN_SLEEP-DEPRIVATION_INDEPENT-OF-TIME-OF-DAY_UP	2.6395	0	0	Literature	UP_Genes affected by sleep deprivation independent of time-of-day (Table S5; Pubmed:18077435)	Sleep is regulated by a homeostatic process that determines its need and by a circadian process that determines its timing. By using sleep deprivation and transcriptome profiling in inbred mouse strains, we show that genetic background affects susceptibility to sleep loss at the transcriptional level in a tissue-dependent manner. In the brain, Homer1a expression best reflects the response to slee…	249	Cct4	chaperonin containing Tcp1, subunit 4 (delta)	3133	0.254195	0.882638	0.0564636
Circadian rhythm	LIT_MM_MARET_BRAIN_SLEEP-DEPRIVATION_INDEPENT-OF-TIME-OF-DAY_UP	2.6395	0	0	Literature	UP_Genes affected by sleep deprivation independent of time-of-day (Table S5; Pubmed:18077435)	Sleep is regulated by a homeostatic process that determines its need and by a circadian process that determines its timing. By using sleep deprivation and transcriptome profiling in inbred mouse strains, we show that genetic background affects susceptibility to sleep loss at the transcriptional level in a tissue-dependent manner. In the brain, Homer1a expression best reflects the response to slee…	249	Cdkn1a	cyclin-dependent kinase inhibitor 1A (P21)	428	0.0221737	0.598704	0.200733
Circadian rhythm	LIT_MM_MARET_BRAIN_SLEEP-DEPRIVATION_INDEPENT-OF-TIME-OF-DAY_UP	2.6395	0	0	Literature	UP_Genes affected by sleep deprivation independent of time-of-day (Table S5; Pubmed:18077435)	Sleep is regulated by a homeostatic process that determines its need and by a circadian process that determines its timing. By using sleep deprivation and transcriptome profiling in inbred mouse strains, we show that genetic background affects susceptibility to sleep loss at the transcriptional level in a tissue-dependent manner. In the brain, Homer1a expression best reflects the response to slee…	249	Cenpv	centromere protein V	2663	0.214839	0.870508	0.066989
Circadian rhythm	LIT_MM_MARET_BRAIN_SLEEP-DEPRIVATION_INDEPENT-OF-TIME-OF-DAY_UP	2.6395	0	0	Literature	UP_Genes affected by sleep deprivation independent of time-of-day (Table S5; Pubmed:18077435)	Sleep is regulated by a homeostatic process that determines its need and by a circadian process that determines its timing. By using sleep deprivation and transcriptome profiling in inbred mouse strains, we show that genetic background affects susceptibility to sleep loss at the transcriptional level in a tissue-dependent manner. In the brain, Homer1a expression best reflects the response to slee…	249	Chordc1	cysteine and histidine-rich domain (CHORD)-containing, zinc-binding protein 1	244	0.0110936	0.515971	0.131192
Circadian rhythm	LIT_MM_MARET_BRAIN_SLEEP-DEPRIVATION_INDEPENT-OF-TIME-OF-DAY_UP	2.6395	0	0	Literature	UP_Genes affected by sleep deprivation independent of time-of-day (Table S5; Pubmed:18077435)	Sleep is regulated by a homeostatic process that determines its need and by a circadian process that determines its timing. By using sleep deprivation and transcriptome profiling in inbred mouse strains, we show that genetic background affects susceptibility to sleep loss at the transcriptional level in a tissue-dependent manner. In the brain, Homer1a expression best reflects the response to slee…	249	Creld1	cysteine-rich with EGF-like domains 1	914	0.0596535	0.723336	0.092864
Circadian rhythm	LIT_MM_MARET_BRAIN_SLEEP-DEPRIVATION_INDEPENT-OF-TIME-OF-DAY_UP	2.6395	0	0	Literature	UP_Genes affected by sleep deprivation independent of time-of-day (Table S5; Pubmed:18077435)	Sleep is regulated by a homeostatic process that determines its need and by a circadian process that determines its timing. By using sleep deprivation and transcriptome profiling in inbred mouse strains, we show that genetic background affects susceptibility to sleep loss at the transcriptional level in a tissue-dependent manner. In the brain, Homer1a expression best reflects the response to slee…	249	Crem	cAMP responsive element modulator	57	0.00130078	0.292041	0.353748
Circadian rhythm	LIT_MM_MARET_BRAIN_SLEEP-DEPRIVATION_INDEPENT-OF-TIME-OF-DAY_UP	2.6395	0	0	Literature	UP_Genes affected by sleep deprivation independent of time-of-day (Table S5; Pubmed:18077435)	Sleep is regulated by a homeostatic process that determines its need and by a circadian process that determines its timing. By using sleep deprivation and transcriptome profiling in inbred mouse strains, we show that genetic background affects susceptibility to sleep loss at the transcriptional level in a tissue-dependent manner. In the brain, Homer1a expression best reflects the response to slee…	249	Crh	corticotropin releasing hormone	83	0.002132	0.325637	0.427655
Circadian rhythm	LIT_MM_MARET_BRAIN_SLEEP-DEPRIVATION_INDEPENT-OF-TIME-OF-DAY_UP	2.6395	0	0	Literature	UP_Genes affected by sleep deprivation independent of time-of-day (Table S5; Pubmed:18077435)	Sleep is regulated by a homeostatic process that determines its need and by a circadian process that determines its timing. By using sleep deprivation and transcriptome profiling in inbred mouse strains, we show that genetic background affects susceptibility to sleep loss at the transcriptional level in a tissue-dependent manner. In the brain, Homer1a expression best reflects the response to slee…	249	Cryab	crystallin, alpha B	2229	0.172479	0.840087	0.180735
Circadian rhythm	LIT_MM_MARET_BRAIN_SLEEP-DEPRIVATION_INDEPENT-OF-TIME-OF-DAY_UP	2.6395	0	0	Literature	UP_Genes affected by sleep deprivation independent of time-of-day (Table S5; Pubmed:18077435)	Sleep is regulated by a homeostatic process that determines its need and by a circadian process that determines its timing. By using sleep deprivation and transcriptome profiling in inbred mouse strains, we show that genetic background affects susceptibility to sleep loss at the transcriptional level in a tissue-dependent manner. In the brain, Homer1a expression best reflects the response to slee…	249	Dclk1	doublecortin-like kinase 1	1810	0.135345	0.825925	0.0728456
Circadian rhythm	LIT_MM_MARET_BRAIN_SLEEP-DEPRIVATION_INDEPENT-OF-TIME-OF-DAY_UP	2.6395	0	0	Literature	UP_Genes affected by sleep deprivation independent of time-of-day (Table S5; Pubmed:18077435)	Sleep is regulated by a homeostatic process that determines its need and by a circadian process that determines its timing. By using sleep deprivation and transcriptome profiling in inbred mouse strains, we show that genetic background affects susceptibility to sleep loss at the transcriptional level in a tissue-dependent manner. In the brain, Homer1a expression best reflects the response to slee…	249	Derl2	Der1-like domain family, member 2	3396	0.277445	0.892295	0.047776
Circadian rhythm	LIT_MM_MARET_BRAIN_SLEEP-DEPRIVATION_INDEPENT-OF-TIME-OF-DAY_UP	2.6395	0	0	Literature	UP_Genes affected by sleep deprivation independent of time-of-day (Table S5; Pubmed:18077435)	Sleep is regulated by a homeostatic process that determines its need and by a circadian process that determines its timing. By using sleep deprivation and transcriptome profiling in inbred mouse strains, we show that genetic background affects susceptibility to sleep loss at the transcriptional level in a tissue-dependent manner. In the brain, Homer1a expression best reflects the response to slee…	249	Dnaja1	DnaJ heat shock protein family (Hsp40) member A1	1052	0.0714194	0.757965	0.0949592
Circadian rhythm	LIT_MM_MARET_BRAIN_SLEEP-DEPRIVATION_INDEPENT-OF-TIME-OF-DAY_UP	2.6395	0	0	Literature	UP_Genes affected by sleep deprivation independent of time-of-day (Table S5; Pubmed:18077435)	Sleep is regulated by a homeostatic process that determines its need and by a circadian process that determines its timing. By using sleep deprivation and transcriptome profiling in inbred mouse strains, we show that genetic background affects susceptibility to sleep loss at the transcriptional level in a tissue-dependent manner. In the brain, Homer1a expression best reflects the response to slee…	249	Dnaja4	DnaJ heat shock protein family (Hsp40) member A4	2019	0.154196	0.836008	0.0790696
Circadian rhythm	LIT_MM_MARET_BRAIN_SLEEP-DEPRIVATION_INDEPENT-OF-TIME-OF-DAY_UP	2.6395	0	0	Literature	UP_Genes affected by sleep deprivation independent of time-of-day (Table S5; Pubmed:18077435)	Sleep is regulated by a homeostatic process that determines its need and by a circadian process that determines its timing. By using sleep deprivation and transcriptome profiling in inbred mouse strains, we show that genetic background affects susceptibility to sleep loss at the transcriptional level in a tissue-dependent manner. In the brain, Homer1a expression best reflects the response to slee…	249	Dnajb11	DnaJ heat shock protein family (Hsp40) member B11	213	0.00888198	0.483782	0.152808
Circadian rhythm	LIT_MM_MARET_BRAIN_SLEEP-DEPRIVATION_INDEPENT-OF-TIME-OF-DAY_UP	2.6395	0	0	Literature	UP_Genes affected by sleep deprivation independent of time-of-day (Table S5; Pubmed:18077435)	Sleep is regulated by a homeostatic process that determines its need and by a circadian process that determines its timing. By using sleep deprivation and transcriptome profiling in inbred mouse strains, we show that genetic background affects susceptibility to sleep loss at the transcriptional level in a tissue-dependent manner. In the brain, Homer1a expression best reflects the response to slee…	249	Dnajb4	DnaJ heat shock protein family (Hsp40) member B4	3679	0.304147	0.901531	0.0458121
Circadian rhythm	LIT_MM_MARET_BRAIN_SLEEP-DEPRIVATION_INDEPENT-OF-TIME-OF-DAY_UP	2.6395	0	0	Literature	UP_Genes affected by sleep deprivation independent of time-of-day (Table S5; Pubmed:18077435)	Sleep is regulated by a homeostatic process that determines its need and by a circadian process that determines its timing. By using sleep deprivation and transcriptome profiling in inbred mouse strains, we show that genetic background affects susceptibility to sleep loss at the transcriptional level in a tissue-dependent manner. In the brain, Homer1a expression best reflects the response to slee…	249	Dnajb5	DnaJ heat shock protein family (Hsp40) member B5	1638	0.119217	0.80885	0.114702
Circadian rhythm	LIT_MM_MARET_BRAIN_SLEEP-DEPRIVATION_INDEPENT-OF-TIME-OF-DAY_UP	2.6395	0	0	Literature	UP_Genes affected by sleep deprivation independent of time-of-day (Table S5; Pubmed:18077435)	Sleep is regulated by a homeostatic process that determines its need and by a circadian process that determines its timing. By using sleep deprivation and transcriptome profiling in inbred mouse strains, we show that genetic background affects susceptibility to sleep loss at the transcriptional level in a tissue-dependent manner. In the brain, Homer1a expression best reflects the response to slee…	249	Dusp6	dual specificity phosphatase 6	518	0.028755	0.629055	0.236456
Circadian rhythm	LIT_MM_MARET_BRAIN_SLEEP-DEPRIVATION_INDEPENT-OF-TIME-OF-DAY_UP	2.6395	0	0	Literature	UP_Genes affected by sleep deprivation independent of time-of-day (Table S5; Pubmed:18077435)	Sleep is regulated by a homeostatic process that determines its need and by a circadian process that determines its timing. By using sleep deprivation and transcriptome profiling in inbred mouse strains, we show that genetic background affects susceptibility to sleep loss at the transcriptional level in a tissue-dependent manner. In the brain, Homer1a expression best reflects the response to slee…	249	Dynll1	dynein light chain LC8-type 1	1487	0.107847	0.802628	0.101005
Circadian rhythm	LIT_MM_MARET_BRAIN_SLEEP-DEPRIVATION_INDEPENT-OF-TIME-OF-DAY_UP	2.6395	0	0	Literature	UP_Genes affected by sleep deprivation independent of time-of-day (Table S5; Pubmed:18077435)	Sleep is regulated by a homeostatic process that determines its need and by a circadian process that determines its timing. By using sleep deprivation and transcriptome profiling in inbred mouse strains, we show that genetic background affects susceptibility to sleep loss at the transcriptional level in a tissue-dependent manner. In the brain, Homer1a expression best reflects the response to slee…	249	Ebp	phenylalkylamine Ca2+ antagonist (emopamil) binding protein	1916	0.144945	0.833938	0.112241
Circadian rhythm	LIT_MM_MARET_BRAIN_SLEEP-DEPRIVATION_INDEPENT-OF-TIME-OF-DAY_UP	2.6395	0	0	Literature	UP_Genes affected by sleep deprivation independent of time-of-day (Table S5; Pubmed:18077435)	Sleep is regulated by a homeostatic process that determines its need and by a circadian process that determines its timing. By using sleep deprivation and transcriptome profiling in inbred mouse strains, we show that genetic background affects susceptibility to sleep loss at the transcriptional level in a tissue-dependent manner. In the brain, Homer1a expression best reflects the response to slee…	249	Eef1akmt1	EEF1A alpha lysine methyltransferase 1	758	0.0472732	0.701427	0.144787
Circadian rhythm	LIT_MM_MARET_BRAIN_SLEEP-DEPRIVATION_INDEPENT-OF-TIME-OF-DAY_UP	2.6395	0	0	Literature	UP_Genes affected by sleep deprivation independent of time-of-day (Table S5; Pubmed:18077435)	Sleep is regulated by a homeostatic process that determines its need and by a circadian process that determines its timing. By using sleep deprivation and transcriptome profiling in inbred mouse strains, we show that genetic background affects susceptibility to sleep loss at the transcriptional level in a tissue-dependent manner. In the brain, Homer1a expression best reflects the response to slee…	249	Egr2	early growth response 2	1876	0.141873	0.833938	0.911744
Circadian rhythm	LIT_MM_MARET_BRAIN_SLEEP-DEPRIVATION_INDEPENT-OF-TIME-OF-DAY_UP	2.6395	0	0	Literature	UP_Genes affected by sleep deprivation independent of time-of-day (Table S5; Pubmed:18077435)	Sleep is regulated by a homeostatic process that determines its need and by a circadian process that determines its timing. By using sleep deprivation and transcriptome profiling in inbred mouse strains, we show that genetic background affects susceptibility to sleep loss at the transcriptional level in a tissue-dependent manner. In the brain, Homer1a expression best reflects the response to slee…	249	Egr3	early growth response 3	5	6.5945e-06	0.0159492	0.484163
Circadian rhythm	LIT_MM_MARET_BRAIN_SLEEP-DEPRIVATION_INDEPENT-OF-TIME-OF-DAY_UP	2.6395	0	0	Literature	UP_Genes affected by sleep deprivation independent of time-of-day (Table S5; Pubmed:18077435)	Sleep is regulated by a homeostatic process that determines its need and by a circadian process that determines its timing. By using sleep deprivation and transcriptome profiling in inbred mouse strains, we show that genetic background affects susceptibility to sleep loss at the transcriptional level in a tissue-dependent manner. In the brain, Homer1a expression best reflects the response to slee…	249	Enox1	ecto-NOX disulfide-thiol exchanger 1	37	0.000652146	0.226726	0.265941
Circadian rhythm	LIT_MM_MARET_BRAIN_SLEEP-DEPRIVATION_INDEPENT-OF-TIME-OF-DAY_UP	2.6395	0	0	Literature	UP_Genes affected by sleep deprivation independent of time-of-day (Table S5; Pubmed:18077435)	Sleep is regulated by a homeostatic process that determines its need and by a circadian process that determines its timing. By using sleep deprivation and transcriptome profiling in inbred mouse strains, we show that genetic background affects susceptibility to sleep loss at the transcriptional level in a tissue-dependent manner. In the brain, Homer1a expression best reflects the response to slee…	249	Etv5	ets variant 5	62	0.00150236	0.292041	0.258192
Circadian rhythm	LIT_MM_MARET_BRAIN_SLEEP-DEPRIVATION_INDEPENT-OF-TIME-OF-DAY_UP	2.6395	0	0	Literature	UP_Genes affected by sleep deprivation independent of time-of-day (Table S5; Pubmed:18077435)	Sleep is regulated by a homeostatic process that determines its need and by a circadian process that determines its timing. By using sleep deprivation and transcriptome profiling in inbred mouse strains, we show that genetic background affects susceptibility to sleep loss at the transcriptional level in a tissue-dependent manner. In the brain, Homer1a expression best reflects the response to slee…	249	Fam173b	family with sequence similarity 173, member B	2551	0.203729	0.863546	0.124695
Circadian rhythm	LIT_MM_MARET_BRAIN_SLEEP-DEPRIVATION_INDEPENT-OF-TIME-OF-DAY_UP	2.6395	0	0	Literature	UP_Genes affected by sleep deprivation independent of time-of-day (Table S5; Pubmed:18077435)	Sleep is regulated by a homeostatic process that determines its need and by a circadian process that determines its timing. By using sleep deprivation and transcriptome profiling in inbred mouse strains, we show that genetic background affects susceptibility to sleep loss at the transcriptional level in a tissue-dependent manner. In the brain, Homer1a expression best reflects the response to slee…	249	Fam19a1	family with sequence similarity 19, member A1	461	0.0253451	0.618038	0.301044
Circadian rhythm	LIT_MM_MARET_BRAIN_SLEEP-DEPRIVATION_INDEPENT-OF-TIME-OF-DAY_UP	2.6395	0	0	Literature	UP_Genes affected by sleep deprivation independent of time-of-day (Table S5; Pubmed:18077435)	Sleep is regulated by a homeostatic process that determines its need and by a circadian process that determines its timing. By using sleep deprivation and transcriptome profiling in inbred mouse strains, we show that genetic background affects susceptibility to sleep loss at the transcriptional level in a tissue-dependent manner. In the brain, Homer1a expression best reflects the response to slee…	249	Fkbp4	FK506 binding protein 4	636	0.0384132	0.6713	0.109129
Circadian rhythm	LIT_MM_MARET_BRAIN_SLEEP-DEPRIVATION_INDEPENT-OF-TIME-OF-DAY_UP	2.6395	0	0	Literature	UP_Genes affected by sleep deprivation independent of time-of-day (Table S5; Pubmed:18077435)	Sleep is regulated by a homeostatic process that determines its need and by a circadian process that determines its timing. By using sleep deprivation and transcriptome profiling in inbred mouse strains, we show that genetic background affects susceptibility to sleep loss at the transcriptional level in a tissue-dependent manner. In the brain, Homer1a expression best reflects the response to slee…	249	Fos	FBJ osteosarcoma oncogene	2168	0.166933	0.839969	0.718836
Circadian rhythm	LIT_MM_MARET_BRAIN_SLEEP-DEPRIVATION_INDEPENT-OF-TIME-OF-DAY_UP	2.6395	0	0	Literature	UP_Genes affected by sleep deprivation independent of time-of-day (Table S5; Pubmed:18077435)	Sleep is regulated by a homeostatic process that determines its need and by a circadian process that determines its timing. By using sleep deprivation and transcriptome profiling in inbred mouse strains, we show that genetic background affects susceptibility to sleep loss at the transcriptional level in a tissue-dependent manner. In the brain, Homer1a expression best reflects the response to slee…	249	Fosb	FBJ osteosarcoma oncogene B	1491	0.108084	0.802628	0.282141
Circadian rhythm	LIT_MM_MARET_BRAIN_SLEEP-DEPRIVATION_INDEPENT-OF-TIME-OF-DAY_UP	2.6395	0	0	Literature	UP_Genes affected by sleep deprivation independent of time-of-day (Table S5; Pubmed:18077435)	Sleep is regulated by a homeostatic process that determines its need and by a circadian process that determines its timing. By using sleep deprivation and transcriptome profiling in inbred mouse strains, we show that genetic background affects susceptibility to sleep loss at the transcriptional level in a tissue-dependent manner. In the brain, Homer1a expression best reflects the response to slee…	249	Fosl2	fos-like antigen 2	6	1.34516e-05	0.0269172	0.77742
Circadian rhythm	LIT_MM_MARET_BRAIN_SLEEP-DEPRIVATION_INDEPENT-OF-TIME-OF-DAY_UP	2.6395	0	0	Literature	UP_Genes affected by sleep deprivation independent of time-of-day (Table S5; Pubmed:18077435)	Sleep is regulated by a homeostatic process that determines its need and by a circadian process that determines its timing. By using sleep deprivation and transcriptome profiling in inbred mouse strains, we show that genetic background affects susceptibility to sleep loss at the transcriptional level in a tissue-dependent manner. In the brain, Homer1a expression best reflects the response to slee…	249	Fxr1	fragile X mental retardation gene 1, autosomal homolog	3555	0.292298	0.898058	0.0519834
Circadian rhythm	LIT_MM_MARET_BRAIN_SLEEP-DEPRIVATION_INDEPENT-OF-TIME-OF-DAY_UP	2.6395	0	0	Literature	UP_Genes affected by sleep deprivation independent of time-of-day (Table S5; Pubmed:18077435)	Sleep is regulated by a homeostatic process that determines its need and by a circadian process that determines its timing. By using sleep deprivation and transcriptome profiling in inbred mouse strains, we show that genetic background affects susceptibility to sleep loss at the transcriptional level in a tissue-dependent manner. In the brain, Homer1a expression best reflects the response to slee…	249	Gfod1	glucose-fructose oxidoreductase domain containing 1	1662	0.121433	0.811306	0.113363
Circadian rhythm	LIT_MM_MARET_BRAIN_SLEEP-DEPRIVATION_INDEPENT-OF-TIME-OF-DAY_UP	2.6395	0	0	Literature	UP_Genes affected by sleep deprivation independent of time-of-day (Table S5; Pubmed:18077435)	Sleep is regulated by a homeostatic process that determines its need and by a circadian process that determines its timing. By using sleep deprivation and transcriptome profiling in inbred mouse strains, we show that genetic background affects susceptibility to sleep loss at the transcriptional level in a tissue-dependent manner. In the brain, Homer1a expression best reflects the response to slee…	249	Hax1	HCLS1 associated X-1	1432	0.103482	0.801844	0.103255
Circadian rhythm	LIT_MM_MARET_BRAIN_SLEEP-DEPRIVATION_INDEPENT-OF-TIME-OF-DAY_UP	2.6395	0	0	Literature	UP_Genes affected by sleep deprivation independent of time-of-day (Table S5; Pubmed:18077435)	Sleep is regulated by a homeostatic process that determines its need and by a circadian process that determines its timing. By using sleep deprivation and transcriptome profiling in inbred mouse strains, we show that genetic background affects susceptibility to sleep loss at the transcriptional level in a tissue-dependent manner. In the brain, Homer1a expression best reflects the response to slee…	249	Hexim1	hexamethylene bis-acetamide inducible 1	579	0.0339823	0.652286	0.139566
Circadian rhythm	LIT_MM_MARET_BRAIN_SLEEP-DEPRIVATION_INDEPENT-OF-TIME-OF-DAY_UP	2.6395	0	0	Literature	UP_Genes affected by sleep deprivation independent of time-of-day (Table S5; Pubmed:18077435)	Sleep is regulated by a homeostatic process that determines its need and by a circadian process that determines its timing. By using sleep deprivation and transcriptome profiling in inbred mouse strains, we show that genetic background affects susceptibility to sleep loss at the transcriptional level in a tissue-dependent manner. In the brain, Homer1a expression best reflects the response to slee…	249	Hnrnpc	heterogeneous nuclear ribonucleoprotein C	835	0.0535606	0.71086	0.100705
Circadian rhythm	LIT_MM_MARET_BRAIN_SLEEP-DEPRIVATION_INDEPENT-OF-TIME-OF-DAY_UP	2.6395	0	0	Literature	UP_Genes affected by sleep deprivation independent of time-of-day (Table S5; Pubmed:18077435)	Sleep is regulated by a homeostatic process that determines its need and by a circadian process that determines its timing. By using sleep deprivation and transcriptome profiling in inbred mouse strains, we show that genetic background affects susceptibility to sleep loss at the transcriptional level in a tissue-dependent manner. In the brain, Homer1a expression best reflects the response to slee…	249	Hnrnpm	heterogeneous nuclear ribonucleoprotein M	438	0.0230662	0.603222	0.117154
Circadian rhythm	LIT_MM_MARET_BRAIN_SLEEP-DEPRIVATION_INDEPENT-OF-TIME-OF-DAY_UP	2.6395	0	0	Literature	UP_Genes affected by sleep deprivation independent of time-of-day (Table S5; Pubmed:18077435)	Sleep is regulated by a homeostatic process that determines its need and by a circadian process that determines its timing. By using sleep deprivation and transcriptome profiling in inbred mouse strains, we show that genetic background affects susceptibility to sleep loss at the transcriptional level in a tissue-dependent manner. In the brain, Homer1a expression best reflects the response to slee…	249	Homer1	homer scaffolding protein 1	7	1.36027e-05	0.0269172	0.57368
Circadian rhythm	LIT_MM_MARET_BRAIN_SLEEP-DEPRIVATION_INDEPENT-OF-TIME-OF-DAY_UP	2.6395	0	0	Literature	UP_Genes affected by sleep deprivation independent of time-of-day (Table S5; Pubmed:18077435)	Sleep is regulated by a homeostatic process that determines its need and by a circadian process that determines its timing. By using sleep deprivation and transcriptome profiling in inbred mouse strains, we show that genetic background affects susceptibility to sleep loss at the transcriptional level in a tissue-dependent manner. In the brain, Homer1a expression best reflects the response to slee…	249	Hsp90b1	heat shock protein 90, beta (Grp94), member 1	1276	0.0894676	0.783671	0.0798997
Circadian rhythm	LIT_MM_MARET_BRAIN_SLEEP-DEPRIVATION_INDEPENT-OF-TIME-OF-DAY_UP	2.6395	0	0	Literature	UP_Genes affected by sleep deprivation independent of time-of-day (Table S5; Pubmed:18077435)	Sleep is regulated by a homeostatic process that determines its need and by a circadian process that determines its timing. By using sleep deprivation and transcriptome profiling in inbred mouse strains, we show that genetic background affects susceptibility to sleep loss at the transcriptional level in a tissue-dependent manner. In the brain, Homer1a expression best reflects the response to slee…	249	Hspa1a	heat shock protein 1A	757	0.0472161	0.701427	0.302077
Circadian rhythm	LIT_MM_MARET_BRAIN_SLEEP-DEPRIVATION_INDEPENT-OF-TIME-OF-DAY_UP	2.6395	0	0	Literature	UP_Genes affected by sleep deprivation independent of time-of-day (Table S5; Pubmed:18077435)	Sleep is regulated by a homeostatic process that determines its need and by a circadian process that determines its timing. By using sleep deprivation and transcriptome profiling in inbred mouse strains, we show that genetic background affects susceptibility to sleep loss at the transcriptional level in a tissue-dependent manner. In the brain, Homer1a expression best reflects the response to slee…	249	Hspa1b	heat shock protein 1B	380	0.0185727	0.572637	0.362539
Circadian rhythm	LIT_MM_MARET_BRAIN_SLEEP-DEPRIVATION_INDEPENT-OF-TIME-OF-DAY_UP	2.6395	0	0	Literature	UP_Genes affected by sleep deprivation independent of time-of-day (Table S5; Pubmed:18077435)	Sleep is regulated by a homeostatic process that determines its need and by a circadian process that determines its timing. By using sleep deprivation and transcriptome profiling in inbred mouse strains, we show that genetic background affects susceptibility to sleep loss at the transcriptional level in a tissue-dependent manner. In the brain, Homer1a expression best reflects the response to slee…	249	Hspa4l	heat shock protein 4 like	1257	0.0878318	0.781845	0.0941502
Circadian rhythm	LIT_MM_MARET_BRAIN_SLEEP-DEPRIVATION_INDEPENT-OF-TIME-OF-DAY_UP	2.6395	0	0	Literature	UP_Genes affected by sleep deprivation independent of time-of-day (Table S5; Pubmed:18077435)	Sleep is regulated by a homeostatic process that determines its need and by a circadian process that determines its timing. By using sleep deprivation and transcriptome profiling in inbred mouse strains, we show that genetic background affects susceptibility to sleep loss at the transcriptional level in a tissue-dependent manner. In the brain, Homer1a expression best reflects the response to slee…	249	Hspa5	heat shock protein 5	172	0.00671054	0.445326	0.230491
Circadian rhythm	LIT_MM_MARET_BRAIN_SLEEP-DEPRIVATION_INDEPENT-OF-TIME-OF-DAY_UP	2.6395	0	0	Literature	UP_Genes affected by sleep deprivation independent of time-of-day (Table S5; Pubmed:18077435)	Sleep is regulated by a homeostatic process that determines its need and by a circadian process that determines its timing. By using sleep deprivation and transcriptome profiling in inbred mouse strains, we show that genetic background affects susceptibility to sleep loss at the transcriptional level in a tissue-dependent manner. In the brain, Homer1a expression best reflects the response to slee…	249	Hspa8	heat shock protein 8	188	0.00746891	0.453495	0.137615
Circadian rhythm	LIT_MM_MARET_BRAIN_SLEEP-DEPRIVATION_INDEPENT-OF-TIME-OF-DAY_UP	2.6395	0	0	Literature	UP_Genes affected by sleep deprivation independent of time-of-day (Table S5; Pubmed:18077435)	Sleep is regulated by a homeostatic process that determines its need and by a circadian process that determines its timing. By using sleep deprivation and transcriptome profiling in inbred mouse strains, we show that genetic background affects susceptibility to sleep loss at the transcriptional level in a tissue-dependent manner. In the brain, Homer1a expression best reflects the response to slee…	249	Hspb1	heat shock protein 1	1708	0.125188	0.814273	0.345608
Circadian rhythm	LIT_MM_MARET_BRAIN_SLEEP-DEPRIVATION_INDEPENT-OF-TIME-OF-DAY_UP	2.6395	0	0	Literature	UP_Genes affected by sleep deprivation independent of time-of-day (Table S5; Pubmed:18077435)	Sleep is regulated by a homeostatic process that determines its need and by a circadian process that determines its timing. By using sleep deprivation and transcriptome profiling in inbred mouse strains, we show that genetic background affects susceptibility to sleep loss at the transcriptional level in a tissue-dependent manner. In the brain, Homer1a expression best reflects the response to slee…	249	Hspe1	heat shock protein 1 (chaperonin 10)	3641	0.300826	0.901137	0.0683573
Circadian rhythm	LIT_MM_MARET_BRAIN_SLEEP-DEPRIVATION_INDEPENT-OF-TIME-OF-DAY_UP	2.6395	0	0	Literature	UP_Genes affected by sleep deprivation independent of time-of-day (Table S5; Pubmed:18077435)	Sleep is regulated by a homeostatic process that determines its need and by a circadian process that determines its timing. By using sleep deprivation and transcriptome profiling in inbred mouse strains, we show that genetic background affects susceptibility to sleep loss at the transcriptional level in a tissue-dependent manner. In the brain, Homer1a expression best reflects the response to slee…	249	Hsph1	heat shock 105kDa/110kDa protein 1	142	0.00529381	0.433197	0.167421
Circadian rhythm	LIT_MM_MARET_BRAIN_SLEEP-DEPRIVATION_INDEPENT-OF-TIME-OF-DAY_UP	2.6395	0	0	Literature	UP_Genes affected by sleep deprivation independent of time-of-day (Table S5; Pubmed:18077435)	Sleep is regulated by a homeostatic process that determines its need and by a circadian process that determines its timing. By using sleep deprivation and transcriptome profiling in inbred mouse strains, we show that genetic background affects susceptibility to sleep loss at the transcriptional level in a tissue-dependent manner. In the brain, Homer1a expression best reflects the response to slee…	249	Ilkap	integrin-linked kinase-associated serine/threonine phosphatase 2C	296	0.0138954	0.543285	0.113119
Circadian rhythm	LIT_MM_MARET_BRAIN_SLEEP-DEPRIVATION_INDEPENT-OF-TIME-OF-DAY_UP	2.6395	0	0	Literature	UP_Genes affected by sleep deprivation independent of time-of-day (Table S5; Pubmed:18077435)	Sleep is regulated by a homeostatic process that determines its need and by a circadian process that determines its timing. By using sleep deprivation and transcriptome profiling in inbred mouse strains, we show that genetic background affects susceptibility to sleep loss at the transcriptional level in a tissue-dependent manner. In the brain, Homer1a expression best reflects the response to slee…	249	Immp1l	IMP1 inner mitochondrial membrane peptidase-like (S. cerevisiae)	2817	0.228897	0.875181	0.118904
Circadian rhythm	LIT_MM_MARET_BRAIN_SLEEP-DEPRIVATION_INDEPENT-OF-TIME-OF-DAY_UP	2.6395	0	0	Literature	UP_Genes affected by sleep deprivation independent of time-of-day (Table S5; Pubmed:18077435)	Sleep is regulated by a homeostatic process that determines its need and by a circadian process that determines its timing. By using sleep deprivation and transcriptome profiling in inbred mouse strains, we show that genetic background affects susceptibility to sleep loss at the transcriptional level in a tissue-dependent manner. In the brain, Homer1a expression best reflects the response to slee…	249	Inhba	inhibin beta-A	2	4.30381e-08	0.00031227	0.755144
Circadian rhythm	LIT_MM_MARET_BRAIN_SLEEP-DEPRIVATION_INDEPENT-OF-TIME-OF-DAY_UP	2.6395	0	0	Literature	UP_Genes affected by sleep deprivation independent of time-of-day (Table S5; Pubmed:18077435)	Sleep is regulated by a homeostatic process that determines its need and by a circadian process that determines its timing. By using sleep deprivation and transcriptome profiling in inbred mouse strains, we show that genetic background affects susceptibility to sleep loss at the transcriptional level in a tissue-dependent manner. In the brain, Homer1a expression best reflects the response to slee…	249	Ldha	lactate dehydrogenase A	911	0.0595545	0.722993	0.0909836
Circadian rhythm	LIT_MM_MARET_BRAIN_SLEEP-DEPRIVATION_INDEPENT-OF-TIME-OF-DAY_UP	2.6395	0	0	Literature	UP_Genes affected by sleep deprivation independent of time-of-day (Table S5; Pubmed:18077435)	Sleep is regulated by a homeostatic process that determines its need and by a circadian process that determines its timing. By using sleep deprivation and transcriptome profiling in inbred mouse strains, we show that genetic background affects susceptibility to sleep loss at the transcriptional level in a tissue-dependent manner. In the brain, Homer1a expression best reflects the response to slee…	249	Lman2	lectin, mannose-binding 2	3241	0.264659	0.887955	0.0425538
Circadian rhythm	LIT_MM_MARET_BRAIN_SLEEP-DEPRIVATION_INDEPENT-OF-TIME-OF-DAY_UP	2.6395	0	0	Literature	UP_Genes affected by sleep deprivation independent of time-of-day (Table S5; Pubmed:18077435)	Sleep is regulated by a homeostatic process that determines its need and by a circadian process that determines its timing. By using sleep deprivation and transcriptome profiling in inbred mouse strains, we show that genetic background affects susceptibility to sleep loss at the transcriptional level in a tissue-dependent manner. In the brain, Homer1a expression best reflects the response to slee…	249	Manf	mesencephalic astrocyte-derived neurotrophic factor	183	0.00734271	0.453495	0.187766
Circadian rhythm	LIT_MM_MARET_BRAIN_SLEEP-DEPRIVATION_INDEPENT-OF-TIME-OF-DAY_UP	2.6395	0	0	Literature	UP_Genes affected by sleep deprivation independent of time-of-day (Table S5; Pubmed:18077435)	Sleep is regulated by a homeostatic process that determines its need and by a circadian process that determines its timing. By using sleep deprivation and transcriptome profiling in inbred mouse strains, we show that genetic background affects susceptibility to sleep loss at the transcriptional level in a tissue-dependent manner. In the brain, Homer1a expression best reflects the response to slee…	249	Mkks	McKusick-Kaufman syndrome	102	0.00274488	0.341519	0.281104
Circadian rhythm	LIT_MM_MARET_BRAIN_SLEEP-DEPRIVATION_INDEPENT-OF-TIME-OF-DAY_UP	2.6395	0	0	Literature	UP_Genes affected by sleep deprivation independent of time-of-day (Table S5; Pubmed:18077435)	Sleep is regulated by a homeostatic process that determines its need and by a circadian process that determines its timing. By using sleep deprivation and transcriptome profiling in inbred mouse strains, we show that genetic background affects susceptibility to sleep loss at the transcriptional level in a tissue-dependent manner. In the brain, Homer1a expression best reflects the response to slee…	249	Mlec	malectin	3008	0.244528	0.881376	0.0440154
Circadian rhythm	LIT_MM_MARET_BRAIN_SLEEP-DEPRIVATION_INDEPENT-OF-TIME-OF-DAY_UP	2.6395	0	0	Literature	UP_Genes affected by sleep deprivation independent of time-of-day (Table S5; Pubmed:18077435)	Sleep is regulated by a homeostatic process that determines its need and by a circadian process that determines its timing. By using sleep deprivation and transcriptome profiling in inbred mouse strains, we show that genetic background affects susceptibility to sleep loss at the transcriptional level in a tissue-dependent manner. In the brain, Homer1a expression best reflects the response to slee…	249	Mrpl42	mitochondrial ribosomal protein L42	2694	0.21682	0.871062	0.0961263
Circadian rhythm	LIT_MM_MARET_BRAIN_SLEEP-DEPRIVATION_INDEPENT-OF-TIME-OF-DAY_UP	2.6395	0	0	Literature	UP_Genes affected by sleep deprivation independent of time-of-day (Table S5; Pubmed:18077435)	Sleep is regulated by a homeostatic process that determines its need and by a circadian process that determines its timing. By using sleep deprivation and transcriptome profiling in inbred mouse strains, we show that genetic background affects susceptibility to sleep loss at the transcriptional level in a tissue-dependent manner. In the brain, Homer1a expression best reflects the response to slee…	249	Nfil3	nuclear factor, interleukin 3, regulated	4	4.33148e-07	0.00157139	0.705314
Circadian rhythm	LIT_MM_MARET_BRAIN_SLEEP-DEPRIVATION_INDEPENT-OF-TIME-OF-DAY_UP	2.6395	0	0	Literature	UP_Genes affected by sleep deprivation independent of time-of-day (Table S5; Pubmed:18077435)	Sleep is regulated by a homeostatic process that determines its need and by a circadian process that determines its timing. By using sleep deprivation and transcriptome profiling in inbred mouse strains, we show that genetic background affects susceptibility to sleep loss at the transcriptional level in a tissue-dependent manner. In the brain, Homer1a expression best reflects the response to slee…	249	Nfya	nuclear transcription factor-Y alpha	1195	0.0827203	0.778121	0.0942279
Circadian rhythm	LIT_MM_MARET_BRAIN_SLEEP-DEPRIVATION_INDEPENT-OF-TIME-OF-DAY_UP	2.6395	0	0	Literature	UP_Genes affected by sleep deprivation independent of time-of-day (Table S5; Pubmed:18077435)	Sleep is regulated by a homeostatic process that determines its need and by a circadian process that determines its timing. By using sleep deprivation and transcriptome profiling in inbred mouse strains, we show that genetic background affects susceptibility to sleep loss at the transcriptional level in a tissue-dependent manner. In the brain, Homer1a expression best reflects the response to slee…	249	Nxf1	nuclear RNA export factor 1	3553	0.291865	0.897575	0.0643373
Circadian rhythm	LIT_MM_MARET_BRAIN_SLEEP-DEPRIVATION_INDEPENT-OF-TIME-OF-DAY_UP	2.6395	0	0	Literature	UP_Genes affected by sleep deprivation independent of time-of-day (Table S5; Pubmed:18077435)	Sleep is regulated by a homeostatic process that determines its need and by a circadian process that determines its timing. By using sleep deprivation and transcriptome profiling in inbred mouse strains, we show that genetic background affects susceptibility to sleep loss at the transcriptional level in a tissue-dependent manner. In the brain, Homer1a expression best reflects the response to slee…	249	Ostc	oligosaccharyltransferase complex subunit (non-catalytic)	131	0.0044555	0.406678	0.207315
Circadian rhythm	LIT_MM_MARET_BRAIN_SLEEP-DEPRIVATION_INDEPENT-OF-TIME-OF-DAY_UP	2.6395	0	0	Literature	UP_Genes affected by sleep deprivation independent of time-of-day (Table S5; Pubmed:18077435)	Sleep is regulated by a homeostatic process that determines its need and by a circadian process that determines its timing. By using sleep deprivation and transcriptome profiling in inbred mouse strains, we show that genetic background affects susceptibility to sleep loss at the transcriptional level in a tissue-dependent manner. In the brain, Homer1a expression best reflects the response to slee…	249	Otub2	OTU domain, ubiquitin aldehyde binding 2	408	0.0208323	0.590247	0.13997
Circadian rhythm	LIT_MM_MARET_BRAIN_SLEEP-DEPRIVATION_INDEPENT-OF-TIME-OF-DAY_UP	2.6395	0	0	Literature	UP_Genes affected by sleep deprivation independent of time-of-day (Table S5; Pubmed:18077435)	Sleep is regulated by a homeostatic process that determines its need and by a circadian process that determines its timing. By using sleep deprivation and transcriptome profiling in inbred mouse strains, we show that genetic background affects susceptibility to sleep loss at the transcriptional level in a tissue-dependent manner. In the brain, Homer1a expression best reflects the response to slee…	249	P4ha1	procollagen-proline, 2-oxoglutarate 4-dioxygenase (proline 4-hydroxylase), alpha 1 polypeptide	126	0.00423313	0.402369	0.249672
Circadian rhythm	LIT_MM_MARET_BRAIN_SLEEP-DEPRIVATION_INDEPENT-OF-TIME-OF-DAY_UP	2.6395	0	0	Literature	UP_Genes affected by sleep deprivation independent of time-of-day (Table S5; Pubmed:18077435)	Sleep is regulated by a homeostatic process that determines its need and by a circadian process that determines its timing. By using sleep deprivation and transcriptome profiling in inbred mouse strains, we show that genetic background affects susceptibility to sleep loss at the transcriptional level in a tissue-dependent manner. In the brain, Homer1a expression best reflects the response to slee…	249	Pde7b	phosphodiesterase 7B	2120	0.16317	0.839848	0.285275
Circadian rhythm	LIT_MM_MARET_BRAIN_SLEEP-DEPRIVATION_INDEPENT-OF-TIME-OF-DAY_UP	2.6395	0	0	Literature	UP_Genes affected by sleep deprivation independent of time-of-day (Table S5; Pubmed:18077435)	Sleep is regulated by a homeostatic process that determines its need and by a circadian process that determines its timing. By using sleep deprivation and transcriptome profiling in inbred mouse strains, we show that genetic background affects susceptibility to sleep loss at the transcriptional level in a tissue-dependent manner. In the brain, Homer1a expression best reflects the response to slee…	249	Pdia3	protein disulfide isomerase associated 3	2436	0.193653	0.856311	0.0701549
Circadian rhythm	LIT_MM_MARET_BRAIN_SLEEP-DEPRIVATION_INDEPENT-OF-TIME-OF-DAY_UP	2.6395	0	0	Literature	UP_Genes affected by sleep deprivation independent of time-of-day (Table S5; Pubmed:18077435)	Sleep is regulated by a homeostatic process that determines its need and by a circadian process that determines its timing. By using sleep deprivation and transcriptome profiling in inbred mouse strains, we show that genetic background affects susceptibility to sleep loss at the transcriptional level in a tissue-dependent manner. In the brain, Homer1a expression best reflects the response to slee…	249	Pdia6	protein disulfide isomerase associated 6	66	0.00156989	0.292041	0.207671
Circadian rhythm	LIT_MM_MARET_BRAIN_SLEEP-DEPRIVATION_INDEPENT-OF-TIME-OF-DAY_UP	2.6395	0	0	Literature	UP_Genes affected by sleep deprivation independent of time-of-day (Table S5; Pubmed:18077435)	Sleep is regulated by a homeostatic process that determines its need and by a circadian process that determines its timing. By using sleep deprivation and transcriptome profiling in inbred mouse strains, we show that genetic background affects susceptibility to sleep loss at the transcriptional level in a tissue-dependent manner. In the brain, Homer1a expression best reflects the response to slee…	249	Pdp1	pyruvate dehyrogenase phosphatase catalytic subunit 1	491	0.0271517	0.624232	0.161197
Circadian rhythm	LIT_MM_MARET_BRAIN_SLEEP-DEPRIVATION_INDEPENT-OF-TIME-OF-DAY_UP	2.6395	0	0	Literature	UP_Genes affected by sleep deprivation independent of time-of-day (Table S5; Pubmed:18077435)	Sleep is regulated by a homeostatic process that determines its need and by a circadian process that determines its timing. By using sleep deprivation and transcriptome profiling in inbred mouse strains, we show that genetic background affects susceptibility to sleep loss at the transcriptional level in a tissue-dependent manner. In the brain, Homer1a expression best reflects the response to slee…	249	Phb	prohibitin	439	0.0232536	0.603222	0.127952
Circadian rhythm	LIT_MM_MARET_BRAIN_SLEEP-DEPRIVATION_INDEPENT-OF-TIME-OF-DAY_UP	2.6395	0	0	Literature	UP_Genes affected by sleep deprivation independent of time-of-day (Table S5; Pubmed:18077435)	Sleep is regulated by a homeostatic process that determines its need and by a circadian process that determines its timing. By using sleep deprivation and transcriptome profiling in inbred mouse strains, we show that genetic background affects susceptibility to sleep loss at the transcriptional level in a tissue-dependent manner. In the brain, Homer1a expression best reflects the response to slee…	249	Plekhg4	pleckstrin homology domain containing, family G (with RhoGef domain) member 4	358	0.017506	0.57184	0.540165
Circadian rhythm	LIT_MM_MARET_BRAIN_SLEEP-DEPRIVATION_INDEPENT-OF-TIME-OF-DAY_UP	2.6395	0	0	Literature	UP_Genes affected by sleep deprivation independent of time-of-day (Table S5; Pubmed:18077435)	Sleep is regulated by a homeostatic process that determines its need and by a circadian process that determines its timing. By using sleep deprivation and transcriptome profiling in inbred mouse strains, we show that genetic background affects susceptibility to sleep loss at the transcriptional level in a tissue-dependent manner. In the brain, Homer1a expression best reflects the response to slee…	249	Ppp1r11	protein phosphatase 1, regulatory (inhibitor) subunit 11	132	0.00446529	0.406678	0.199674
Circadian rhythm	LIT_MM_MARET_BRAIN_SLEEP-DEPRIVATION_INDEPENT-OF-TIME-OF-DAY_UP	2.6395	0	0	Literature	UP_Genes affected by sleep deprivation independent of time-of-day (Table S5; Pubmed:18077435)	Sleep is regulated by a homeostatic process that determines its need and by a circadian process that determines its timing. By using sleep deprivation and transcriptome profiling in inbred mouse strains, we show that genetic background affects susceptibility to sleep loss at the transcriptional level in a tissue-dependent manner. In the brain, Homer1a expression best reflects the response to slee…	249	Rbm14	RNA binding motif protein 14	2021	0.154281	0.836008	0.0954918
Circadian rhythm	LIT_MM_MARET_BRAIN_SLEEP-DEPRIVATION_INDEPENT-OF-TIME-OF-DAY_UP	2.6395	0	0	Literature	UP_Genes affected by sleep deprivation independent of time-of-day (Table S5; Pubmed:18077435)	Sleep is regulated by a homeostatic process that determines its need and by a circadian process that determines its timing. By using sleep deprivation and transcriptome profiling in inbred mouse strains, we show that genetic background affects susceptibility to sleep loss at the transcriptional level in a tissue-dependent manner. In the brain, Homer1a expression best reflects the response to slee…	249	Rnf7	ring finger protein 7	1755	0.129861	0.81967	0.115927
Circadian rhythm	LIT_MM_MARET_BRAIN_SLEEP-DEPRIVATION_INDEPENT-OF-TIME-OF-DAY_UP	2.6395	0	0	Literature	UP_Genes affected by sleep deprivation independent of time-of-day (Table S5; Pubmed:18077435)	Sleep is regulated by a homeostatic process that determines its need and by a circadian process that determines its timing. By using sleep deprivation and transcriptome profiling in inbred mouse strains, we show that genetic background affects susceptibility to sleep loss at the transcriptional level in a tissue-dependent manner. In the brain, Homer1a expression best reflects the response to slee…	249	Rpn1	ribophorin I	1589	0.115577	0.808382	0.0661776
Circadian rhythm	LIT_MM_MARET_BRAIN_SLEEP-DEPRIVATION_INDEPENT-OF-TIME-OF-DAY_UP	2.6395	0	0	Literature	UP_Genes affected by sleep deprivation independent of time-of-day (Table S5; Pubmed:18077435)	Sleep is regulated by a homeostatic process that determines its need and by a circadian process that determines its timing. By using sleep deprivation and transcriptome profiling in inbred mouse strains, we show that genetic background affects susceptibility to sleep loss at the transcriptional level in a tissue-dependent manner. In the brain, Homer1a expression best reflects the response to slee…	249	Sdf2l1	stromal cell-derived factor 2-like 1	3151	0.255542	0.883479	0.145792
Circadian rhythm	LIT_MM_MARET_BRAIN_SLEEP-DEPRIVATION_INDEPENT-OF-TIME-OF-DAY_UP	2.6395	0	0	Literature	UP_Genes affected by sleep deprivation independent of time-of-day (Table S5; Pubmed:18077435)	Sleep is regulated by a homeostatic process that determines its need and by a circadian process that determines its timing. By using sleep deprivation and transcriptome profiling in inbred mouse strains, we show that genetic background affects susceptibility to sleep loss at the transcriptional level in a tissue-dependent manner. In the brain, Homer1a expression best reflects the response to slee…	249	Serpinh1	serine (or cysteine) peptidase inhibitor, clade H, member 1	2759	0.22349	0.872605	0.20243
Circadian rhythm	LIT_MM_MARET_BRAIN_SLEEP-DEPRIVATION_INDEPENT-OF-TIME-OF-DAY_UP	2.6395	0	0	Literature	UP_Genes affected by sleep deprivation independent of time-of-day (Table S5; Pubmed:18077435)	Sleep is regulated by a homeostatic process that determines its need and by a circadian process that determines its timing. By using sleep deprivation and transcriptome profiling in inbred mouse strains, we show that genetic background affects susceptibility to sleep loss at the transcriptional level in a tissue-dependent manner. In the brain, Homer1a expression best reflects the response to slee…	249	Sgsm1	small G protein signaling modulator 1	202	0.00795885	0.463627	0.19883
Circadian rhythm	LIT_MM_MARET_BRAIN_SLEEP-DEPRIVATION_INDEPENT-OF-TIME-OF-DAY_UP	2.6395	0	0	Literature	UP_Genes affected by sleep deprivation independent of time-of-day (Table S5; Pubmed:18077435)	Sleep is regulated by a homeostatic process that determines its need and by a circadian process that determines its timing. By using sleep deprivation and transcriptome profiling in inbred mouse strains, we show that genetic background affects susceptibility to sleep loss at the transcriptional level in a tissue-dependent manner. In the brain, Homer1a expression best reflects the response to slee…	249	Slc25a38	solute carrier family 25, member 38	3614	0.298816	0.900829	0.0528596
Circadian rhythm	LIT_MM_MARET_BRAIN_SLEEP-DEPRIVATION_INDEPENT-OF-TIME-OF-DAY_UP	2.6395	0	0	Literature	UP_Genes affected by sleep deprivation independent of time-of-day (Table S5; Pubmed:18077435)	Sleep is regulated by a homeostatic process that determines its need and by a circadian process that determines its timing. By using sleep deprivation and transcriptome profiling in inbred mouse strains, we show that genetic background affects susceptibility to sleep loss at the transcriptional level in a tissue-dependent manner. In the brain, Homer1a expression best reflects the response to slee…	249	Slc5a3	solute carrier family 5 (inositol transporters), member 3	399	0.0201045	0.581696	0.193799
Circadian rhythm	LIT_MM_MARET_BRAIN_SLEEP-DEPRIVATION_INDEPENT-OF-TIME-OF-DAY_UP	2.6395	0	0	Literature	UP_Genes affected by sleep deprivation independent of time-of-day (Table S5; Pubmed:18077435)	Sleep is regulated by a homeostatic process that determines its need and by a circadian process that determines its timing. By using sleep deprivation and transcriptome profiling in inbred mouse strains, we show that genetic background affects susceptibility to sleep loss at the transcriptional level in a tissue-dependent manner. In the brain, Homer1a expression best reflects the response to slee…	249	Snx16	sorting nexin 16	379	0.0184813	0.572637	0.150143
Circadian rhythm	LIT_MM_MARET_BRAIN_SLEEP-DEPRIVATION_INDEPENT-OF-TIME-OF-DAY_UP	2.6395	0	0	Literature	UP_Genes affected by sleep deprivation independent of time-of-day (Table S5; Pubmed:18077435)	Sleep is regulated by a homeostatic process that determines its need and by a circadian process that determines its timing. By using sleep deprivation and transcriptome profiling in inbred mouse strains, we show that genetic background affects susceptibility to sleep loss at the transcriptional level in a tissue-dependent manner. In the brain, Homer1a expression best reflects the response to slee…	249	Snx3	sorting nexin 3	447	0.0237792	0.608227	0.139323
Circadian rhythm	LIT_MM_MARET_BRAIN_SLEEP-DEPRIVATION_INDEPENT-OF-TIME-OF-DAY_UP	2.6395	0	0	Literature	UP_Genes affected by sleep deprivation independent of time-of-day (Table S5; Pubmed:18077435)	Sleep is regulated by a homeostatic process that determines its need and by a circadian process that determines its timing. By using sleep deprivation and transcriptome profiling in inbred mouse strains, we show that genetic background affects susceptibility to sleep loss at the transcriptional level in a tissue-dependent manner. In the brain, Homer1a expression best reflects the response to slee…	249	Spred1	sprouty protein with EVH-1 domain 1, related sequence	570	0.0327873	0.643021	0.129575
Circadian rhythm	LIT_MM_MARET_BRAIN_SLEEP-DEPRIVATION_INDEPENT-OF-TIME-OF-DAY_UP	2.6395	0	0	Literature	UP_Genes affected by sleep deprivation independent of time-of-day (Table S5; Pubmed:18077435)	Sleep is regulated by a homeostatic process that determines its need and by a circadian process that determines its timing. By using sleep deprivation and transcriptome profiling in inbred mouse strains, we show that genetic background affects susceptibility to sleep loss at the transcriptional level in a tissue-dependent manner. In the brain, Homer1a expression best reflects the response to slee…	249	St13	suppression of tumorigenicity 13	2597	0.208069	0.868352	0.0533959
Circadian rhythm	LIT_MM_MARET_BRAIN_SLEEP-DEPRIVATION_INDEPENT-OF-TIME-OF-DAY_UP	2.6395	0	0	Literature	UP_Genes affected by sleep deprivation independent of time-of-day (Table S5; Pubmed:18077435)	Sleep is regulated by a homeostatic process that determines its need and by a circadian process that determines its timing. By using sleep deprivation and transcriptome profiling in inbred mouse strains, we show that genetic background affects susceptibility to sleep loss at the transcriptional level in a tissue-dependent manner. In the brain, Homer1a expression best reflects the response to slee…	249	Stip1	stress-induced phosphoprotein 1	115	0.0032121	0.358683	0.147903
Circadian rhythm	LIT_MM_MARET_BRAIN_SLEEP-DEPRIVATION_INDEPENT-OF-TIME-OF-DAY_UP	2.6395	0	0	Literature	UP_Genes affected by sleep deprivation independent of time-of-day (Table S5; Pubmed:18077435)	Sleep is regulated by a homeostatic process that determines its need and by a circadian process that determines its timing. By using sleep deprivation and transcriptome profiling in inbred mouse strains, we show that genetic background affects susceptibility to sleep loss at the transcriptional level in a tissue-dependent manner. In the brain, Homer1a expression best reflects the response to slee…	249	Syne1	spectrin repeat containing, nuclear envelope 1	963	0.0644078	0.743712	0.106153
Circadian rhythm	LIT_MM_MARET_BRAIN_SLEEP-DEPRIVATION_INDEPENT-OF-TIME-OF-DAY_UP	2.6395	0	0	Literature	UP_Genes affected by sleep deprivation independent of time-of-day (Table S5; Pubmed:18077435)	Sleep is regulated by a homeostatic process that determines its need and by a circadian process that determines its timing. By using sleep deprivation and transcriptome profiling in inbred mouse strains, we show that genetic background affects susceptibility to sleep loss at the transcriptional level in a tissue-dependent manner. In the brain, Homer1a expression best reflects the response to slee…	249	Tmem33	transmembrane protein 33	593	0.0349553	0.655236	0.105384
Circadian rhythm	LIT_MM_MARET_BRAIN_SLEEP-DEPRIVATION_INDEPENT-OF-TIME-OF-DAY_UP	2.6395	0	0	Literature	UP_Genes affected by sleep deprivation independent of time-of-day (Table S5; Pubmed:18077435)	Sleep is regulated by a homeostatic process that determines its need and by a circadian process that determines its timing. By using sleep deprivation and transcriptome profiling in inbred mouse strains, we show that genetic background affects susceptibility to sleep loss at the transcriptional level in a tissue-dependent manner. In the brain, Homer1a expression best reflects the response to slee…	249	Trim9	tripartite motif-containing 9	373	0.0182446	0.572536	0.113395
Circadian rhythm	LIT_MM_MARET_BRAIN_SLEEP-DEPRIVATION_INDEPENT-OF-TIME-OF-DAY_UP	2.6395	0	0	Literature	UP_Genes affected by sleep deprivation independent of time-of-day (Table S5; Pubmed:18077435)	Sleep is regulated by a homeostatic process that determines its need and by a circadian process that determines its timing. By using sleep deprivation and transcriptome profiling in inbred mouse strains, we show that genetic background affects susceptibility to sleep loss at the transcriptional level in a tissue-dependent manner. In the brain, Homer1a expression best reflects the response to slee…	249	Ube2f	ubiquitin-conjugating enzyme E2F (putative)	3537	0.289996	0.896384	0.0402729
Circadian rhythm	LIT_MM_MARET_BRAIN_SLEEP-DEPRIVATION_INDEPENT-OF-TIME-OF-DAY_UP	2.6395	0	0	Literature	UP_Genes affected by sleep deprivation independent of time-of-day (Table S5; Pubmed:18077435)	Sleep is regulated by a homeostatic process that determines its need and by a circadian process that determines its timing. By using sleep deprivation and transcriptome profiling in inbred mouse strains, we show that genetic background affects susceptibility to sleep loss at the transcriptional level in a tissue-dependent manner. In the brain, Homer1a expression best reflects the response to slee…	249	Vegfa	vascular endothelial growth factor A	1574	0.113994	0.805523	0.0941462
Circadian rhythm	LIT_MM_MARET_BRAIN_SLEEP-DEPRIVATION_INDEPENT-OF-TIME-OF-DAY_UP	2.6395	0	0	Literature	UP_Genes affected by sleep deprivation independent of time-of-day (Table S5; Pubmed:18077435)	Sleep is regulated by a homeostatic process that determines its need and by a circadian process that determines its timing. By using sleep deprivation and transcriptome profiling in inbred mouse strains, we show that genetic background affects susceptibility to sleep loss at the transcriptional level in a tissue-dependent manner. In the brain, Homer1a expression best reflects the response to slee…	249	Vip	vasoactive intestinal polypeptide	807	0.0509357	0.707524	0.22866
Circadian rhythm	LIT_MM_MARET_BRAIN_SLEEP-DEPRIVATION_INDEPENT-OF-TIME-OF-DAY_UP	2.6395	0	0	Literature	UP_Genes affected by sleep deprivation independent of time-of-day (Table S5; Pubmed:18077435)	Sleep is regulated by a homeostatic process that determines its need and by a circadian process that determines its timing. By using sleep deprivation and transcriptome profiling in inbred mouse strains, we show that genetic background affects susceptibility to sleep loss at the transcriptional level in a tissue-dependent manner. In the brain, Homer1a expression best reflects the response to slee…	249	Xbp1	X-box binding protein 1	2081	0.160002	0.838973	0.0819122
Circadian rhythm	LIT_MM_MARET_BRAIN_SLEEP-DEPRIVATION_INDEPENT-OF-TIME-OF-DAY_UP	2.6395	0	0	Literature	UP_Genes affected by sleep deprivation independent of time-of-day (Table S5; Pubmed:18077435)	Sleep is regulated by a homeostatic process that determines its need and by a circadian process that determines its timing. By using sleep deprivation and transcriptome profiling in inbred mouse strains, we show that genetic background affects susceptibility to sleep loss at the transcriptional level in a tissue-dependent manner. In the brain, Homer1a expression best reflects the response to slee…	249	Xpo1	exportin 1	686	0.0420137	0.683493	0.125226
Circadian rhythm	LIT_MM_MACKIEWICZ_C7_CEREBRAL-CORTEX_SLEEP-DN_WAKE_UP	2.61949	0	0	Literature	down-sleep-wake-up-c7-diffrentially expressed between sleep and wakefulness in the cerebral cortex - FDR <1%; linear trend analysis for temporal pattern in gene expression - FDR <5% (Table S1; Pubmed:17698924)	The function(s) of sleep remains a major unanswered question in biology. We assessed changes in gene expression in the mouse cerebral cortex and hypothalamus following different durations of sleep and periods of sleep deprivation. There were significant differences in gene expression between behavioral states; we identified 3,988 genes in the cerebral cortex and 823 genes in the hypothalamus with…	131	Adgrd1	adhesion G protein-coupled receptor D1	220	0.00922629	0.489703	0.343297
Circadian rhythm	LIT_MM_MACKIEWICZ_C7_CEREBRAL-CORTEX_SLEEP-DN_WAKE_UP	2.61949	0	0	Literature	down-sleep-wake-up-c7-diffrentially expressed between sleep and wakefulness in the cerebral cortex - FDR <1%; linear trend analysis for temporal pattern in gene expression - FDR <5% (Table S1; Pubmed:17698924)	The function(s) of sleep remains a major unanswered question in biology. We assessed changes in gene expression in the mouse cerebral cortex and hypothalamus following different durations of sleep and periods of sleep deprivation. There were significant differences in gene expression between behavioral states; we identified 3,988 genes in the cerebral cortex and 823 genes in the hypothalamus with…	131	Aff3	AF4/FMR2 family, member 3	47	0.000950941	0.262014	0.277459
Circadian rhythm	LIT_MM_MACKIEWICZ_C7_CEREBRAL-CORTEX_SLEEP-DN_WAKE_UP	2.61949	0	0	Literature	down-sleep-wake-up-c7-diffrentially expressed between sleep and wakefulness in the cerebral cortex - FDR <1%; linear trend analysis for temporal pattern in gene expression - FDR <5% (Table S1; Pubmed:17698924)	The function(s) of sleep remains a major unanswered question in biology. We assessed changes in gene expression in the mouse cerebral cortex and hypothalamus following different durations of sleep and periods of sleep deprivation. There were significant differences in gene expression between behavioral states; we identified 3,988 genes in the cerebral cortex and 823 genes in the hypothalamus with…	131	Akap13	A kinase (PRKA) anchor protein 13	407	0.0208108	0.590247	0.204434
Circadian rhythm	LIT_MM_MACKIEWICZ_C7_CEREBRAL-CORTEX_SLEEP-DN_WAKE_UP	2.61949	0	0	Literature	down-sleep-wake-up-c7-diffrentially expressed between sleep and wakefulness in the cerebral cortex - FDR <1%; linear trend analysis for temporal pattern in gene expression - FDR <5% (Table S1; Pubmed:17698924)	The function(s) of sleep remains a major unanswered question in biology. We assessed changes in gene expression in the mouse cerebral cortex and hypothalamus following different durations of sleep and periods of sleep deprivation. There were significant differences in gene expression between behavioral states; we identified 3,988 genes in the cerebral cortex and 823 genes in the hypothalamus with…	131	Anxa11	annexin A11	280	0.0129529	0.534527	0.23035
Circadian rhythm	LIT_MM_MACKIEWICZ_C7_CEREBRAL-CORTEX_SLEEP-DN_WAKE_UP	2.61949	0	0	Literature	down-sleep-wake-up-c7-diffrentially expressed between sleep and wakefulness in the cerebral cortex - FDR <1%; linear trend analysis for temporal pattern in gene expression - FDR <5% (Table S1; Pubmed:17698924)	The function(s) of sleep remains a major unanswered question in biology. We assessed changes in gene expression in the mouse cerebral cortex and hypothalamus following different durations of sleep and periods of sleep deprivation. There were significant differences in gene expression between behavioral states; we identified 3,988 genes in the cerebral cortex and 823 genes in the hypothalamus with…	131	Bdnf	brain derived neurotrophic factor	40	0.000726409	0.235789	0.426056
Circadian rhythm	LIT_MM_MACKIEWICZ_C7_CEREBRAL-CORTEX_SLEEP-DN_WAKE_UP	2.61949	0	0	Literature	down-sleep-wake-up-c7-diffrentially expressed between sleep and wakefulness in the cerebral cortex - FDR <1%; linear trend analysis for temporal pattern in gene expression - FDR <5% (Table S1; Pubmed:17698924)	The function(s) of sleep remains a major unanswered question in biology. We assessed changes in gene expression in the mouse cerebral cortex and hypothalamus following different durations of sleep and periods of sleep deprivation. There were significant differences in gene expression between behavioral states; we identified 3,988 genes in the cerebral cortex and 823 genes in the hypothalamus with…	131	Calr	calreticulin	60	0.00144006	0.292041	0.195472
Circadian rhythm	LIT_MM_MACKIEWICZ_C7_CEREBRAL-CORTEX_SLEEP-DN_WAKE_UP	2.61949	0	0	Literature	down-sleep-wake-up-c7-diffrentially expressed between sleep and wakefulness in the cerebral cortex - FDR <1%; linear trend analysis for temporal pattern in gene expression - FDR <5% (Table S1; Pubmed:17698924)	The function(s) of sleep remains a major unanswered question in biology. We assessed changes in gene expression in the mouse cerebral cortex and hypothalamus following different durations of sleep and periods of sleep deprivation. There were significant differences in gene expression between behavioral states; we identified 3,988 genes in the cerebral cortex and 823 genes in the hypothalamus with…	131	Cbln2	cerebellin 2 precursor protein	58	0.00132799	0.292041	0.472279
Circadian rhythm	LIT_MM_MACKIEWICZ_C7_CEREBRAL-CORTEX_SLEEP-DN_WAKE_UP	2.61949	0	0	Literature	down-sleep-wake-up-c7-diffrentially expressed between sleep and wakefulness in the cerebral cortex - FDR <1%; linear trend analysis for temporal pattern in gene expression - FDR <5% (Table S1; Pubmed:17698924)	The function(s) of sleep remains a major unanswered question in biology. We assessed changes in gene expression in the mouse cerebral cortex and hypothalamus following different durations of sleep and periods of sleep deprivation. There were significant differences in gene expression between behavioral states; we identified 3,988 genes in the cerebral cortex and 823 genes in the hypothalamus with…	131	Cbln4	cerebellin 4 precursor protein	20	0.00026397	0.152635	0.526076
Circadian rhythm	LIT_MM_MACKIEWICZ_C7_CEREBRAL-CORTEX_SLEEP-DN_WAKE_UP	2.61949	0	0	Literature	down-sleep-wake-up-c7-diffrentially expressed between sleep and wakefulness in the cerebral cortex - FDR <1%; linear trend analysis for temporal pattern in gene expression - FDR <5% (Table S1; Pubmed:17698924)	The function(s) of sleep remains a major unanswered question in biology. We assessed changes in gene expression in the mouse cerebral cortex and hypothalamus following different durations of sleep and periods of sleep deprivation. There were significant differences in gene expression between behavioral states; we identified 3,988 genes in the cerebral cortex and 823 genes in the hypothalamus with…	131	Cdkn1a	cyclin-dependent kinase inhibitor 1A (P21)	428	0.0221737	0.598704	0.200733
Circadian rhythm	LIT_MM_MACKIEWICZ_C7_CEREBRAL-CORTEX_SLEEP-DN_WAKE_UP	2.61949	0	0	Literature	down-sleep-wake-up-c7-diffrentially expressed between sleep and wakefulness in the cerebral cortex - FDR <1%; linear trend analysis for temporal pattern in gene expression - FDR <5% (Table S1; Pubmed:17698924)	The function(s) of sleep remains a major unanswered question in biology. We assessed changes in gene expression in the mouse cerebral cortex and hypothalamus following different durations of sleep and periods of sleep deprivation. There were significant differences in gene expression between behavioral states; we identified 3,988 genes in the cerebral cortex and 823 genes in the hypothalamus with…	131	Crem	cAMP responsive element modulator	57	0.00130078	0.292041	0.353748
Circadian rhythm	LIT_MM_MACKIEWICZ_C7_CEREBRAL-CORTEX_SLEEP-DN_WAKE_UP	2.61949	0	0	Literature	down-sleep-wake-up-c7-diffrentially expressed between sleep and wakefulness in the cerebral cortex - FDR <1%; linear trend analysis for temporal pattern in gene expression - FDR <5% (Table S1; Pubmed:17698924)	The function(s) of sleep remains a major unanswered question in biology. We assessed changes in gene expression in the mouse cerebral cortex and hypothalamus following different durations of sleep and periods of sleep deprivation. There were significant differences in gene expression between behavioral states; we identified 3,988 genes in the cerebral cortex and 823 genes in the hypothalamus with…	131	Crh	corticotropin releasing hormone	83	0.002132	0.325637	0.427655
Circadian rhythm	LIT_MM_MACKIEWICZ_C7_CEREBRAL-CORTEX_SLEEP-DN_WAKE_UP	2.61949	0	0	Literature	down-sleep-wake-up-c7-diffrentially expressed between sleep and wakefulness in the cerebral cortex - FDR <1%; linear trend analysis for temporal pattern in gene expression - FDR <5% (Table S1; Pubmed:17698924)	The function(s) of sleep remains a major unanswered question in biology. We assessed changes in gene expression in the mouse cerebral cortex and hypothalamus following different durations of sleep and periods of sleep deprivation. There were significant differences in gene expression between behavioral states; we identified 3,988 genes in the cerebral cortex and 823 genes in the hypothalamus with…	131	Dnajb5	DnaJ heat shock protein family (Hsp40) member B5	1638	0.119217	0.80885	0.114702
Circadian rhythm	LIT_MM_MACKIEWICZ_C7_CEREBRAL-CORTEX_SLEEP-DN_WAKE_UP	2.61949	0	0	Literature	down-sleep-wake-up-c7-diffrentially expressed between sleep and wakefulness in the cerebral cortex - FDR <1%; linear trend analysis for temporal pattern in gene expression - FDR <5% (Table S1; Pubmed:17698924)	The function(s) of sleep remains a major unanswered question in biology. We assessed changes in gene expression in the mouse cerebral cortex and hypothalamus following different durations of sleep and periods of sleep deprivation. There were significant differences in gene expression between behavioral states; we identified 3,988 genes in the cerebral cortex and 823 genes in the hypothalamus with…	131	Fmnl1	formin-like 1	88	0.0022462	0.325954	0.28407
Circadian rhythm	LIT_MM_MACKIEWICZ_C7_CEREBRAL-CORTEX_SLEEP-DN_WAKE_UP	2.61949	0	0	Literature	down-sleep-wake-up-c7-diffrentially expressed between sleep and wakefulness in the cerebral cortex - FDR <1%; linear trend analysis for temporal pattern in gene expression - FDR <5% (Table S1; Pubmed:17698924)	The function(s) of sleep remains a major unanswered question in biology. We assessed changes in gene expression in the mouse cerebral cortex and hypothalamus following different durations of sleep and periods of sleep deprivation. There were significant differences in gene expression between behavioral states; we identified 3,988 genes in the cerebral cortex and 823 genes in the hypothalamus with…	131	Fosb	FBJ osteosarcoma oncogene B	1491	0.108084	0.802628	0.282141
Circadian rhythm	LIT_MM_MACKIEWICZ_C7_CEREBRAL-CORTEX_SLEEP-DN_WAKE_UP	2.61949	0	0	Literature	down-sleep-wake-up-c7-diffrentially expressed between sleep and wakefulness in the cerebral cortex - FDR <1%; linear trend analysis for temporal pattern in gene expression - FDR <5% (Table S1; Pubmed:17698924)	The function(s) of sleep remains a major unanswered question in biology. We assessed changes in gene expression in the mouse cerebral cortex and hypothalamus following different durations of sleep and periods of sleep deprivation. There were significant differences in gene expression between behavioral states; we identified 3,988 genes in the cerebral cortex and 823 genes in the hypothalamus with…	131	Hsp90b1	heat shock protein 90, beta (Grp94), member 1	1276	0.0894676	0.783671	0.0798997
Circadian rhythm	LIT_MM_MACKIEWICZ_C7_CEREBRAL-CORTEX_SLEEP-DN_WAKE_UP	2.61949	0	0	Literature	down-sleep-wake-up-c7-diffrentially expressed between sleep and wakefulness in the cerebral cortex - FDR <1%; linear trend analysis for temporal pattern in gene expression - FDR <5% (Table S1; Pubmed:17698924)	The function(s) of sleep remains a major unanswered question in biology. We assessed changes in gene expression in the mouse cerebral cortex and hypothalamus following different durations of sleep and periods of sleep deprivation. There were significant differences in gene expression between behavioral states; we identified 3,988 genes in the cerebral cortex and 823 genes in the hypothalamus with…	131	Inhba	inhibin beta-A	2	4.30381e-08	0.00031227	0.755144
Circadian rhythm	LIT_MM_MACKIEWICZ_C7_CEREBRAL-CORTEX_SLEEP-DN_WAKE_UP	2.61949	0	0	Literature	down-sleep-wake-up-c7-diffrentially expressed between sleep and wakefulness in the cerebral cortex - FDR <1%; linear trend analysis for temporal pattern in gene expression - FDR <5% (Table S1; Pubmed:17698924)	The function(s) of sleep remains a major unanswered question in biology. We assessed changes in gene expression in the mouse cerebral cortex and hypothalamus following different durations of sleep and periods of sleep deprivation. There were significant differences in gene expression between behavioral states; we identified 3,988 genes in the cerebral cortex and 823 genes in the hypothalamus with…	131	Iqgap2	IQ motif containing GTPase activating protein 2	236	0.0106675	0.51286	0.211187
Circadian rhythm	LIT_MM_MACKIEWICZ_C7_CEREBRAL-CORTEX_SLEEP-DN_WAKE_UP	2.61949	0	0	Literature	down-sleep-wake-up-c7-diffrentially expressed between sleep and wakefulness in the cerebral cortex - FDR <1%; linear trend analysis for temporal pattern in gene expression - FDR <5% (Table S1; Pubmed:17698924)	The function(s) of sleep remains a major unanswered question in biology. We assessed changes in gene expression in the mouse cerebral cortex and hypothalamus following different durations of sleep and periods of sleep deprivation. There were significant differences in gene expression between behavioral states; we identified 3,988 genes in the cerebral cortex and 823 genes in the hypothalamus with…	131	Itga10	integrin, alpha 10	352	0.0170726	0.570405	0.481792
Circadian rhythm	LIT_MM_MACKIEWICZ_C7_CEREBRAL-CORTEX_SLEEP-DN_WAKE_UP	2.61949	0	0	Literature	down-sleep-wake-up-c7-diffrentially expressed between sleep and wakefulness in the cerebral cortex - FDR <1%; linear trend analysis for temporal pattern in gene expression - FDR <5% (Table S1; Pubmed:17698924)	The function(s) of sleep remains a major unanswered question in biology. We assessed changes in gene expression in the mouse cerebral cortex and hypothalamus following different durations of sleep and periods of sleep deprivation. There were significant differences in gene expression between behavioral states; we identified 3,988 genes in the cerebral cortex and 823 genes in the hypothalamus with…	131	Mical2	microtubule associated monooxygenase, calponin and LIM domain containing 2	173	0.00671759	0.445326	0.230799
Circadian rhythm	LIT_MM_MACKIEWICZ_C7_CEREBRAL-CORTEX_SLEEP-DN_WAKE_UP	2.61949	0	0	Literature	down-sleep-wake-up-c7-diffrentially expressed between sleep and wakefulness in the cerebral cortex - FDR <1%; linear trend analysis for temporal pattern in gene expression - FDR <5% (Table S1; Pubmed:17698924)	The function(s) of sleep remains a major unanswered question in biology. We assessed changes in gene expression in the mouse cerebral cortex and hypothalamus following different durations of sleep and periods of sleep deprivation. There were significant differences in gene expression between behavioral states; we identified 3,988 genes in the cerebral cortex and 823 genes in the hypothalamus with…	131	Nptx2	neuronal pentraxin 2	3	3.68989e-07	0.00157139	0.474847
Circadian rhythm	LIT_MM_MACKIEWICZ_C7_CEREBRAL-CORTEX_SLEEP-DN_WAKE_UP	2.61949	0	0	Literature	down-sleep-wake-up-c7-diffrentially expressed between sleep and wakefulness in the cerebral cortex - FDR <1%; linear trend analysis for temporal pattern in gene expression - FDR <5% (Table S1; Pubmed:17698924)	The function(s) of sleep remains a major unanswered question in biology. We assessed changes in gene expression in the mouse cerebral cortex and hypothalamus following different durations of sleep and periods of sleep deprivation. There were significant differences in gene expression between behavioral states; we identified 3,988 genes in the cerebral cortex and 823 genes in the hypothalamus with…	131	Nrf1	nuclear respiratory factor 1	974	0.0655292	0.747856	0.115509
Circadian rhythm	LIT_MM_MACKIEWICZ_C7_CEREBRAL-CORTEX_SLEEP-DN_WAKE_UP	2.61949	0	0	Literature	down-sleep-wake-up-c7-diffrentially expressed between sleep and wakefulness in the cerebral cortex - FDR <1%; linear trend analysis for temporal pattern in gene expression - FDR <5% (Table S1; Pubmed:17698924)	The function(s) of sleep remains a major unanswered question in biology. We assessed changes in gene expression in the mouse cerebral cortex and hypothalamus following different durations of sleep and periods of sleep deprivation. There were significant differences in gene expression between behavioral states; we identified 3,988 genes in the cerebral cortex and 823 genes in the hypothalamus with…	131	Pcsk1	proprotein convertase subtilisin/kexin type 1	334	0.0159049	0.563267	0.245274
Circadian rhythm	LIT_MM_MACKIEWICZ_C7_CEREBRAL-CORTEX_SLEEP-DN_WAKE_UP	2.61949	0	0	Literature	down-sleep-wake-up-c7-diffrentially expressed between sleep and wakefulness in the cerebral cortex - FDR <1%; linear trend analysis for temporal pattern in gene expression - FDR <5% (Table S1; Pubmed:17698924)	The function(s) of sleep remains a major unanswered question in biology. We assessed changes in gene expression in the mouse cerebral cortex and hypothalamus following different durations of sleep and periods of sleep deprivation. There were significant differences in gene expression between behavioral states; we identified 3,988 genes in the cerebral cortex and 823 genes in the hypothalamus with…	131	Pdzd2	PDZ domain containing 2	1401	0.100738	0.798832	0.13245
Circadian rhythm	LIT_MM_MACKIEWICZ_C7_CEREBRAL-CORTEX_SLEEP-DN_WAKE_UP	2.61949	0	0	Literature	down-sleep-wake-up-c7-diffrentially expressed between sleep and wakefulness in the cerebral cortex - FDR <1%; linear trend analysis for temporal pattern in gene expression - FDR <5% (Table S1; Pubmed:17698924)	The function(s) of sleep remains a major unanswered question in biology. We assessed changes in gene expression in the mouse cerebral cortex and hypothalamus following different durations of sleep and periods of sleep deprivation. There were significant differences in gene expression between behavioral states; we identified 3,988 genes in the cerebral cortex and 823 genes in the hypothalamus with…	131	Ptgs2	prostaglandin-endoperoxide synthase 2	968	0.0645755	0.743712	0.388418
Circadian rhythm	LIT_MM_MACKIEWICZ_C7_CEREBRAL-CORTEX_SLEEP-DN_WAKE_UP	2.61949	0	0	Literature	down-sleep-wake-up-c7-diffrentially expressed between sleep and wakefulness in the cerebral cortex - FDR <1%; linear trend analysis for temporal pattern in gene expression - FDR <5% (Table S1; Pubmed:17698924)	The function(s) of sleep remains a major unanswered question in biology. We assessed changes in gene expression in the mouse cerebral cortex and hypothalamus following different durations of sleep and periods of sleep deprivation. There were significant differences in gene expression between behavioral states; we identified 3,988 genes in the cerebral cortex and 823 genes in the hypothalamus with…	131	Rngtt	RNA guanylyltransferase and 5'-phosphatase	29	0.000492267	0.214676	0.255519
Circadian rhythm	LIT_MM_MACKIEWICZ_C7_CEREBRAL-CORTEX_SLEEP-DN_WAKE_UP	2.61949	0	0	Literature	down-sleep-wake-up-c7-diffrentially expressed between sleep and wakefulness in the cerebral cortex - FDR <1%; linear trend analysis for temporal pattern in gene expression - FDR <5% (Table S1; Pubmed:17698924)	The function(s) of sleep remains a major unanswered question in biology. We assessed changes in gene expression in the mouse cerebral cortex and hypothalamus following different durations of sleep and periods of sleep deprivation. There were significant differences in gene expression between behavioral states; we identified 3,988 genes in the cerebral cortex and 823 genes in the hypothalamus with…	131	Scg2	secretogranin II	541	0.0308237	0.639299	0.188095
Circadian rhythm	LIT_MM_MACKIEWICZ_C7_CEREBRAL-CORTEX_SLEEP-DN_WAKE_UP	2.61949	0	0	Literature	down-sleep-wake-up-c7-diffrentially expressed between sleep and wakefulness in the cerebral cortex - FDR <1%; linear trend analysis for temporal pattern in gene expression - FDR <5% (Table S1; Pubmed:17698924)	The function(s) of sleep remains a major unanswered question in biology. We assessed changes in gene expression in the mouse cerebral cortex and hypothalamus following different durations of sleep and periods of sleep deprivation. There were significant differences in gene expression between behavioral states; we identified 3,988 genes in the cerebral cortex and 823 genes in the hypothalamus with…	131	Sgsm1	small G protein signaling modulator 1	202	0.00795885	0.463627	0.19883
Circadian rhythm	LIT_MM_MACKIEWICZ_C7_CEREBRAL-CORTEX_SLEEP-DN_WAKE_UP	2.61949	0	0	Literature	down-sleep-wake-up-c7-diffrentially expressed between sleep and wakefulness in the cerebral cortex - FDR <1%; linear trend analysis for temporal pattern in gene expression - FDR <5% (Table S1; Pubmed:17698924)	The function(s) of sleep remains a major unanswered question in biology. We assessed changes in gene expression in the mouse cerebral cortex and hypothalamus following different durations of sleep and periods of sleep deprivation. There were significant differences in gene expression between behavioral states; we identified 3,988 genes in the cerebral cortex and 823 genes in the hypothalamus with…	131	Spred1	sprouty protein with EVH-1 domain 1, related sequence	570	0.0327873	0.643021	0.129575
Circadian rhythm	LIT_MM_MACKIEWICZ_C7_CEREBRAL-CORTEX_SLEEP-DN_WAKE_UP	2.61949	0	0	Literature	down-sleep-wake-up-c7-diffrentially expressed between sleep and wakefulness in the cerebral cortex - FDR <1%; linear trend analysis for temporal pattern in gene expression - FDR <5% (Table S1; Pubmed:17698924)	The function(s) of sleep remains a major unanswered question in biology. We assessed changes in gene expression in the mouse cerebral cortex and hypothalamus following different durations of sleep and periods of sleep deprivation. There were significant differences in gene expression between behavioral states; we identified 3,988 genes in the cerebral cortex and 823 genes in the hypothalamus with…	131	Thap1	THAP domain containing, apoptosis associated protein 1	943	0.0625259	0.735146	0.136231
Circadian rhythm	LIT_MM_MACKIEWICZ_C7_CEREBRAL-CORTEX_SLEEP-DN_WAKE_UP	2.61949	0	0	Literature	down-sleep-wake-up-c7-diffrentially expressed between sleep and wakefulness in the cerebral cortex - FDR <1%; linear trend analysis for temporal pattern in gene expression - FDR <5% (Table S1; Pubmed:17698924)	The function(s) of sleep remains a major unanswered question in biology. We assessed changes in gene expression in the mouse cerebral cortex and hypothalamus following different durations of sleep and periods of sleep deprivation. There were significant differences in gene expression between behavioral states; we identified 3,988 genes in the cerebral cortex and 823 genes in the hypothalamus with…	131	Tmem33	transmembrane protein 33	593	0.0349553	0.655236	0.105384
Circadian rhythm	LIT_MM_MACKIEWICZ_C7_CEREBRAL-CORTEX_SLEEP-DN_WAKE_UP	2.61949	0	0	Literature	down-sleep-wake-up-c7-diffrentially expressed between sleep and wakefulness in the cerebral cortex - FDR <1%; linear trend analysis for temporal pattern in gene expression - FDR <5% (Table S1; Pubmed:17698924)	The function(s) of sleep remains a major unanswered question in biology. We assessed changes in gene expression in the mouse cerebral cortex and hypothalamus following different durations of sleep and periods of sleep deprivation. There were significant differences in gene expression between behavioral states; we identified 3,988 genes in the cerebral cortex and 823 genes in the hypothalamus with…	131	Tubd1	tubulin, delta 1	50	0.00110391	0.283568	0.301921
Circadian rhythm	LIT_MM_MACKIEWICZ_C7_CEREBRAL-CORTEX_SLEEP-DN_WAKE_UP	2.61949	0	0	Literature	down-sleep-wake-up-c7-diffrentially expressed between sleep and wakefulness in the cerebral cortex - FDR <1%; linear trend analysis for temporal pattern in gene expression - FDR <5% (Table S1; Pubmed:17698924)	The function(s) of sleep remains a major unanswered question in biology. We assessed changes in gene expression in the mouse cerebral cortex and hypothalamus following different durations of sleep and periods of sleep deprivation. There were significant differences in gene expression between behavioral states; we identified 3,988 genes in the cerebral cortex and 823 genes in the hypothalamus with…	131	Vgf	VGF nerve growth factor inducible	12	7.31274e-05	0.0757982	0.327101
Circadian rhythm	LIT_MM_MACKIEWICZ_C7_CEREBRAL-CORTEX_SLEEP-DN_WAKE_UP	2.61949	0	0	Literature	down-sleep-wake-up-c7-diffrentially expressed between sleep and wakefulness in the cerebral cortex - FDR <1%; linear trend analysis for temporal pattern in gene expression - FDR <5% (Table S1; Pubmed:17698924)	The function(s) of sleep remains a major unanswered question in biology. We assessed changes in gene expression in the mouse cerebral cortex and hypothalamus following different durations of sleep and periods of sleep deprivation. There were significant differences in gene expression between behavioral states; we identified 3,988 genes in the cerebral cortex and 823 genes in the hypothalamus with…	131	Zfp180	zinc finger protein 180	28	0.000438732	0.203189	0.186783
Circadian rhythm	LIT_MM_MACKIEWICZ_C7_CEREBRAL-CORTEX_SLEEP-DN_WAKE_UP	2.61949	0	0	Literature	down-sleep-wake-up-c7-diffrentially expressed between sleep and wakefulness in the cerebral cortex - FDR <1%; linear trend analysis for temporal pattern in gene expression - FDR <5% (Table S1; Pubmed:17698924)	The function(s) of sleep remains a major unanswered question in biology. We assessed changes in gene expression in the mouse cerebral cortex and hypothalamus following different durations of sleep and periods of sleep deprivation. There were significant differences in gene expression between behavioral states; we identified 3,988 genes in the cerebral cortex and 823 genes in the hypothalamus with…	131	Zmynd8	zinc finger, MYND-type containing 8	1680	0.123233	0.814273	0.0894663
Alzheimer's disease	MPO_MM_AMYLOID_BETA_DEPOSITS	2.35101	0.000253341	0	MPO	amyloid beta deposits from MPO (Mammalian Phenotype Ontology), data from GeneSetDB.	The Mammalian Phenotype Ontology (MP) is a structured vocabulary for describing mammalian phenotypes and serves as a critical tool for efficient annotation and comprehensive retrieval of phenotype data. Importantly, the ontology contains broad and specific terms, facilitating annotation of data from initial observations or screens and detailed data from subsequent experimental research. Using the…	36	App	amyloid beta (A4) precursor protein	1	2.28577e-09	2.48772e-05	0.992513
Alzheimer's disease	MPO_MM_AMYLOID_BETA_DEPOSITS	2.35101	0.000253341	0	MPO	amyloid beta deposits from MPO (Mammalian Phenotype Ontology), data from GeneSetDB.	The Mammalian Phenotype Ontology (MP) is a structured vocabulary for describing mammalian phenotypes and serves as a critical tool for efficient annotation and comprehensive retrieval of phenotype data. Importantly, the ontology contains broad and specific terms, facilitating annotation of data from initial observations or screens and detailed data from subsequent experimental research. Using the…	36	Ldlr	low density lipoprotein receptor	156	0.00592612	0.44176	0.243237
Alzheimer's disease	MPO_MM_AMYLOID_BETA_DEPOSITS	2.35101	0.000253341	0	MPO	amyloid beta deposits from MPO (Mammalian Phenotype Ontology), data from GeneSetDB.	The Mammalian Phenotype Ontology (MP) is a structured vocabulary for describing mammalian phenotypes and serves as a critical tool for efficient annotation and comprehensive retrieval of phenotype data. Importantly, the ontology contains broad and specific terms, facilitating annotation of data from initial observations or screens and detailed data from subsequent experimental research. Using the…	36	Prnp	prion protein	0	4.64132e-17	1.01028e-12	1.55353
Alzheimer's disease	MPO_MM_AMYLOID_BETA_DEPOSITS	2.35101	0.000253341	0	MPO	amyloid beta deposits from MPO (Mammalian Phenotype Ontology), data from GeneSetDB.	The Mammalian Phenotype Ontology (MP) is a structured vocabulary for describing mammalian phenotypes and serves as a critical tool for efficient annotation and comprehensive retrieval of phenotype data. Importantly, the ontology contains broad and specific terms, facilitating annotation of data from initial observations or screens and detailed data from subsequent experimental research. Using the…	36	Psen1	presenilin 1	17	0.000186184	0.135089	0.143596
Neuroplasticity	LIT_MM_JANCIC_IEGS_KA_A-CREB_DIFF	2.24303	0.00203676	0	Literature	The induction of IEGs related to synaptic plasticity is largely unimpaired in A-CREB mice (Table 1; Pubmed: 19213815)	The cAMP-responsive element-binding protein (CREB) pathway has been involved in 2 major cascades of gene expression regulating neuronal function. The first one presents CREB as a critical component of the molecular switch that controls long-lasting forms of neuronal plasticity and learning. The second one relates CREB to neuronal survival and protection. To investigate the role of CREB-dependent …	40	Bdnf	brain derived neurotrophic factor	40	0.000726409	0.235789	0.426056
Neuroplasticity	LIT_MM_JANCIC_IEGS_KA_A-CREB_DIFF	2.24303	0.00203676	0	Literature	The induction of IEGs related to synaptic plasticity is largely unimpaired in A-CREB mice (Table 1; Pubmed: 19213815)	The cAMP-responsive element-binding protein (CREB) pathway has been involved in 2 major cascades of gene expression regulating neuronal function. The first one presents CREB as a critical component of the molecular switch that controls long-lasting forms of neuronal plasticity and learning. The second one relates CREB to neuronal survival and protection. To investigate the role of CREB-dependent …	40	Crem	cAMP responsive element modulator	57	0.00130078	0.292041	0.353748
Neuroplasticity	LIT_MM_JANCIC_IEGS_KA_A-CREB_DIFF	2.24303	0.00203676	0	Literature	The induction of IEGs related to synaptic plasticity is largely unimpaired in A-CREB mice (Table 1; Pubmed: 19213815)	The cAMP-responsive element-binding protein (CREB) pathway has been involved in 2 major cascades of gene expression regulating neuronal function. The first one presents CREB as a critical component of the molecular switch that controls long-lasting forms of neuronal plasticity and learning. The second one relates CREB to neuronal survival and protection. To investigate the role of CREB-dependent …	40	Egr1	early growth response 1	721	0.0449594	0.696705	0.426785
Neuroplasticity	LIT_MM_JANCIC_IEGS_KA_A-CREB_DIFF	2.24303	0.00203676	0	Literature	The induction of IEGs related to synaptic plasticity is largely unimpaired in A-CREB mice (Table 1; Pubmed: 19213815)	The cAMP-responsive element-binding protein (CREB) pathway has been involved in 2 major cascades of gene expression regulating neuronal function. The first one presents CREB as a critical component of the molecular switch that controls long-lasting forms of neuronal plasticity and learning. The second one relates CREB to neuronal survival and protection. To investigate the role of CREB-dependent …	40	Egr2	early growth response 2	1876	0.141873	0.833938	0.911744
Neuroplasticity	LIT_MM_JANCIC_IEGS_KA_A-CREB_DIFF	2.24303	0.00203676	0	Literature	The induction of IEGs related to synaptic plasticity is largely unimpaired in A-CREB mice (Table 1; Pubmed: 19213815)	The cAMP-responsive element-binding protein (CREB) pathway has been involved in 2 major cascades of gene expression regulating neuronal function. The first one presents CREB as a critical component of the molecular switch that controls long-lasting forms of neuronal plasticity and learning. The second one relates CREB to neuronal survival and protection. To investigate the role of CREB-dependent …	40	Egr3	early growth response 3	5	6.5945e-06	0.0159492	0.484163
Neuroplasticity	LIT_MM_JANCIC_IEGS_KA_A-CREB_DIFF	2.24303	0.00203676	0	Literature	The induction of IEGs related to synaptic plasticity is largely unimpaired in A-CREB mice (Table 1; Pubmed: 19213815)	The cAMP-responsive element-binding protein (CREB) pathway has been involved in 2 major cascades of gene expression regulating neuronal function. The first one presents CREB as a critical component of the molecular switch that controls long-lasting forms of neuronal plasticity and learning. The second one relates CREB to neuronal survival and protection. To investigate the role of CREB-dependent …	40	Fos	FBJ osteosarcoma oncogene	2168	0.166933	0.839969	0.718836
Neuroplasticity	LIT_MM_JANCIC_IEGS_KA_A-CREB_DIFF	2.24303	0.00203676	0	Literature	The induction of IEGs related to synaptic plasticity is largely unimpaired in A-CREB mice (Table 1; Pubmed: 19213815)	The cAMP-responsive element-binding protein (CREB) pathway has been involved in 2 major cascades of gene expression regulating neuronal function. The first one presents CREB as a critical component of the molecular switch that controls long-lasting forms of neuronal plasticity and learning. The second one relates CREB to neuronal survival and protection. To investigate the role of CREB-dependent …	40	Fosb	FBJ osteosarcoma oncogene B	1491	0.108084	0.802628	0.282141
Neuroplasticity	LIT_MM_JANCIC_IEGS_KA_A-CREB_DIFF	2.24303	0.00203676	0	Literature	The induction of IEGs related to synaptic plasticity is largely unimpaired in A-CREB mice (Table 1; Pubmed: 19213815)	The cAMP-responsive element-binding protein (CREB) pathway has been involved in 2 major cascades of gene expression regulating neuronal function. The first one presents CREB as a critical component of the molecular switch that controls long-lasting forms of neuronal plasticity and learning. The second one relates CREB to neuronal survival and protection. To investigate the role of CREB-dependent …	40	Fosl2	fos-like antigen 2	6	1.34516e-05	0.0269172	0.77742
Neuroplasticity	LIT_MM_JANCIC_IEGS_KA_A-CREB_DIFF	2.24303	0.00203676	0	Literature	The induction of IEGs related to synaptic plasticity is largely unimpaired in A-CREB mice (Table 1; Pubmed: 19213815)	The cAMP-responsive element-binding protein (CREB) pathway has been involved in 2 major cascades of gene expression regulating neuronal function. The first one presents CREB as a critical component of the molecular switch that controls long-lasting forms of neuronal plasticity and learning. The second one relates CREB to neuronal survival and protection. To investigate the role of CREB-dependent …	40	Homer1	homer scaffolding protein 1	7	1.36027e-05	0.0269172	0.57368
Neuroplasticity	LIT_MM_JANCIC_IEGS_KA_A-CREB_DIFF	2.24303	0.00203676	0	Literature	The induction of IEGs related to synaptic plasticity is largely unimpaired in A-CREB mice (Table 1; Pubmed: 19213815)	The cAMP-responsive element-binding protein (CREB) pathway has been involved in 2 major cascades of gene expression regulating neuronal function. The first one presents CREB as a critical component of the molecular switch that controls long-lasting forms of neuronal plasticity and learning. The second one relates CREB to neuronal survival and protection. To investigate the role of CREB-dependent …	40	Pim1	proviral integration site 1	1517	0.109655	0.803927	0.216198
Depressive disorders	HPO_MM_APATHY	2.18931	0.00398973	0	HPO	Apathy from HPO (Human Phenotype Ontology), data from GeneSetDB.	A standardized, controlled vocabulary allows phenotypic information to be described in an unambiguous fashion in medical publications and databases. The Human Phenotype Ontology (HPO) is being developed in an effort to provide such a vocabulary. The use of an ontology to capture phenotypic information allows the use of computational algorithms that exploit semantic similarity between related phen…	16	Hexa	hexosaminidase A	24	0.000349818	0.181297	0.241496
Depressive disorders	HPO_MM_APATHY	2.18931	0.00398973	0	HPO	Apathy from HPO (Human Phenotype Ontology), data from GeneSetDB.	A standardized, controlled vocabulary allows phenotypic information to be described in an unambiguous fashion in medical publications and databases. The Human Phenotype Ontology (HPO) is being developed in an effort to provide such a vocabulary. The use of an ontology to capture phenotypic information allows the use of computational algorithms that exploit semantic similarity between related phen…	16	Prnp	prion protein	0	4.64132e-17	1.01028e-12	1.55353
Depressive disorders	HPO_MM_APATHY	2.18931	0.00398973	0	HPO	Apathy from HPO (Human Phenotype Ontology), data from GeneSetDB.	A standardized, controlled vocabulary allows phenotypic information to be described in an unambiguous fashion in medical publications and databases. The Human Phenotype Ontology (HPO) is being developed in an effort to provide such a vocabulary. The use of an ontology to capture phenotypic information allows the use of computational algorithms that exploit semantic similarity between related phen…	16	Psen1	presenilin 1	17	0.000186184	0.135089	0.143596
Neuroplasticity	LIT_MM_JANCIC_KAINATE_A-CREB_CONTROL-LITTERMATES_HIPPOCAMPUS_DIFF	2.15704	0.00653276	0	Literature	Genes altered in the hippocampus of A-CREB mice and control littermates after kainate treatment (DRUG significant genes, p>0.05) (Table S3; Pubmed: 19213815)	The cAMP-responsive element-binding protein (CREB) pathway has been involved in 2 major cascades of gene expression regulating neuronal function. The first one presents CREB as a critical component of the molecular switch that controls long-lasting forms of neuronal plasticity and learning. The second one relates CREB to neuronal survival and protection. To investigate the role of CREB-dependent …	209	Asb4	ankyrin repeat and SOCS box-containing 4	67	0.00157856	0.292041	0.998324
Neuroplasticity	LIT_MM_JANCIC_KAINATE_A-CREB_CONTROL-LITTERMATES_HIPPOCAMPUS_DIFF	2.15704	0.00653276	0	Literature	Genes altered in the hippocampus of A-CREB mice and control littermates after kainate treatment (DRUG significant genes, p>0.05) (Table S3; Pubmed: 19213815)	The cAMP-responsive element-binding protein (CREB) pathway has been involved in 2 major cascades of gene expression regulating neuronal function. The first one presents CREB as a critical component of the molecular switch that controls long-lasting forms of neuronal plasticity and learning. The second one relates CREB to neuronal survival and protection. To investigate the role of CREB-dependent …	209	Bdnf	brain derived neurotrophic factor	40	0.000726409	0.235789	0.426056
Neuroplasticity	LIT_MM_JANCIC_KAINATE_A-CREB_CONTROL-LITTERMATES_HIPPOCAMPUS_DIFF	2.15704	0.00653276	0	Literature	Genes altered in the hippocampus of A-CREB mice and control littermates after kainate treatment (DRUG significant genes, p>0.05) (Table S3; Pubmed: 19213815)	The cAMP-responsive element-binding protein (CREB) pathway has been involved in 2 major cascades of gene expression regulating neuronal function. The first one presents CREB as a critical component of the molecular switch that controls long-lasting forms of neuronal plasticity and learning. The second one relates CREB to neuronal survival and protection. To investigate the role of CREB-dependent …	209	Cdkn1a	cyclin-dependent kinase inhibitor 1A (P21)	428	0.0221737	0.598704	0.200733
Neuroplasticity	LIT_MM_JANCIC_KAINATE_A-CREB_CONTROL-LITTERMATES_HIPPOCAMPUS_DIFF	2.15704	0.00653276	0	Literature	Genes altered in the hippocampus of A-CREB mice and control littermates after kainate treatment (DRUG significant genes, p>0.05) (Table S3; Pubmed: 19213815)	The cAMP-responsive element-binding protein (CREB) pathway has been involved in 2 major cascades of gene expression regulating neuronal function. The first one presents CREB as a critical component of the molecular switch that controls long-lasting forms of neuronal plasticity and learning. The second one relates CREB to neuronal survival and protection. To investigate the role of CREB-dependent …	209	Crem	cAMP responsive element modulator	57	0.00130078	0.292041	0.353748
Neuroplasticity	LIT_MM_JANCIC_KAINATE_A-CREB_CONTROL-LITTERMATES_HIPPOCAMPUS_DIFF	2.15704	0.00653276	0	Literature	Genes altered in the hippocampus of A-CREB mice and control littermates after kainate treatment (DRUG significant genes, p>0.05) (Table S3; Pubmed: 19213815)	The cAMP-responsive element-binding protein (CREB) pathway has been involved in 2 major cascades of gene expression regulating neuronal function. The first one presents CREB as a critical component of the molecular switch that controls long-lasting forms of neuronal plasticity and learning. The second one relates CREB to neuronal survival and protection. To investigate the role of CREB-dependent …	209	Crh	corticotropin releasing hormone	83	0.002132	0.325637	0.427655
Neuroplasticity	LIT_MM_JANCIC_KAINATE_A-CREB_CONTROL-LITTERMATES_HIPPOCAMPUS_DIFF	2.15704	0.00653276	0	Literature	Genes altered in the hippocampus of A-CREB mice and control littermates after kainate treatment (DRUG significant genes, p>0.05) (Table S3; Pubmed: 19213815)	The cAMP-responsive element-binding protein (CREB) pathway has been involved in 2 major cascades of gene expression regulating neuronal function. The first one presents CREB as a critical component of the molecular switch that controls long-lasting forms of neuronal plasticity and learning. The second one relates CREB to neuronal survival and protection. To investigate the role of CREB-dependent …	209	Dclk1	doublecortin-like kinase 1	1810	0.135345	0.825925	0.0728456
Neuroplasticity	LIT_MM_JANCIC_KAINATE_A-CREB_CONTROL-LITTERMATES_HIPPOCAMPUS_DIFF	2.15704	0.00653276	0	Literature	Genes altered in the hippocampus of A-CREB mice and control littermates after kainate treatment (DRUG significant genes, p>0.05) (Table S3; Pubmed: 19213815)	The cAMP-responsive element-binding protein (CREB) pathway has been involved in 2 major cascades of gene expression regulating neuronal function. The first one presents CREB as a critical component of the molecular switch that controls long-lasting forms of neuronal plasticity and learning. The second one relates CREB to neuronal survival and protection. To investigate the role of CREB-dependent …	209	Dusp6	dual specificity phosphatase 6	518	0.028755	0.629055	0.236456
Neuroplasticity	LIT_MM_JANCIC_KAINATE_A-CREB_CONTROL-LITTERMATES_HIPPOCAMPUS_DIFF	2.15704	0.00653276	0	Literature	Genes altered in the hippocampus of A-CREB mice and control littermates after kainate treatment (DRUG significant genes, p>0.05) (Table S3; Pubmed: 19213815)	The cAMP-responsive element-binding protein (CREB) pathway has been involved in 2 major cascades of gene expression regulating neuronal function. The first one presents CREB as a critical component of the molecular switch that controls long-lasting forms of neuronal plasticity and learning. The second one relates CREB to neuronal survival and protection. To investigate the role of CREB-dependent …	209	Egr1	early growth response 1	721	0.0449594	0.696705	0.426785
Neuroplasticity	LIT_MM_JANCIC_KAINATE_A-CREB_CONTROL-LITTERMATES_HIPPOCAMPUS_DIFF	2.15704	0.00653276	0	Literature	Genes altered in the hippocampus of A-CREB mice and control littermates after kainate treatment (DRUG significant genes, p>0.05) (Table S3; Pubmed: 19213815)	The cAMP-responsive element-binding protein (CREB) pathway has been involved in 2 major cascades of gene expression regulating neuronal function. The first one presents CREB as a critical component of the molecular switch that controls long-lasting forms of neuronal plasticity and learning. The second one relates CREB to neuronal survival and protection. To investigate the role of CREB-dependent …	209	Egr2	early growth response 2	1876	0.141873	0.833938	0.911744
Neuroplasticity	LIT_MM_JANCIC_KAINATE_A-CREB_CONTROL-LITTERMATES_HIPPOCAMPUS_DIFF	2.15704	0.00653276	0	Literature	Genes altered in the hippocampus of A-CREB mice and control littermates after kainate treatment (DRUG significant genes, p>0.05) (Table S3; Pubmed: 19213815)	The cAMP-responsive element-binding protein (CREB) pathway has been involved in 2 major cascades of gene expression regulating neuronal function. The first one presents CREB as a critical component of the molecular switch that controls long-lasting forms of neuronal plasticity and learning. The second one relates CREB to neuronal survival and protection. To investigate the role of CREB-dependent …	209	Egr3	early growth response 3	5	6.5945e-06	0.0159492	0.484163
Neuroplasticity	LIT_MM_JANCIC_KAINATE_A-CREB_CONTROL-LITTERMATES_HIPPOCAMPUS_DIFF	2.15704	0.00653276	0	Literature	Genes altered in the hippocampus of A-CREB mice and control littermates after kainate treatment (DRUG significant genes, p>0.05) (Table S3; Pubmed: 19213815)	The cAMP-responsive element-binding protein (CREB) pathway has been involved in 2 major cascades of gene expression regulating neuronal function. The first one presents CREB as a critical component of the molecular switch that controls long-lasting forms of neuronal plasticity and learning. The second one relates CREB to neuronal survival and protection. To investigate the role of CREB-dependent …	209	Fbxo33	F-box protein 33	97	0.0025999	0.334284	0.171574
Neuroplasticity	LIT_MM_JANCIC_KAINATE_A-CREB_CONTROL-LITTERMATES_HIPPOCAMPUS_DIFF	2.15704	0.00653276	0	Literature	Genes altered in the hippocampus of A-CREB mice and control littermates after kainate treatment (DRUG significant genes, p>0.05) (Table S3; Pubmed: 19213815)	The cAMP-responsive element-binding protein (CREB) pathway has been involved in 2 major cascades of gene expression regulating neuronal function. The first one presents CREB as a critical component of the molecular switch that controls long-lasting forms of neuronal plasticity and learning. The second one relates CREB to neuronal survival and protection. To investigate the role of CREB-dependent …	209	Fosb	FBJ osteosarcoma oncogene B	1491	0.108084	0.802628	0.282141
Neuroplasticity	LIT_MM_JANCIC_KAINATE_A-CREB_CONTROL-LITTERMATES_HIPPOCAMPUS_DIFF	2.15704	0.00653276	0	Literature	Genes altered in the hippocampus of A-CREB mice and control littermates after kainate treatment (DRUG significant genes, p>0.05) (Table S3; Pubmed: 19213815)	The cAMP-responsive element-binding protein (CREB) pathway has been involved in 2 major cascades of gene expression regulating neuronal function. The first one presents CREB as a critical component of the molecular switch that controls long-lasting forms of neuronal plasticity and learning. The second one relates CREB to neuronal survival and protection. To investigate the role of CREB-dependent …	209	Fosl2	fos-like antigen 2	6	1.34516e-05	0.0269172	0.77742
Neuroplasticity	LIT_MM_JANCIC_KAINATE_A-CREB_CONTROL-LITTERMATES_HIPPOCAMPUS_DIFF	2.15704	0.00653276	0	Literature	Genes altered in the hippocampus of A-CREB mice and control littermates after kainate treatment (DRUG significant genes, p>0.05) (Table S3; Pubmed: 19213815)	The cAMP-responsive element-binding protein (CREB) pathway has been involved in 2 major cascades of gene expression regulating neuronal function. The first one presents CREB as a critical component of the molecular switch that controls long-lasting forms of neuronal plasticity and learning. The second one relates CREB to neuronal survival and protection. To investigate the role of CREB-dependent …	209	Hmgcs1	3-hydroxy-3-methylglutaryl-Coenzyme A synthase 1	1207	0.083973	0.780126	0.103666
Neuroplasticity	LIT_MM_JANCIC_KAINATE_A-CREB_CONTROL-LITTERMATES_HIPPOCAMPUS_DIFF	2.15704	0.00653276	0	Literature	Genes altered in the hippocampus of A-CREB mice and control littermates after kainate treatment (DRUG significant genes, p>0.05) (Table S3; Pubmed: 19213815)	The cAMP-responsive element-binding protein (CREB) pathway has been involved in 2 major cascades of gene expression regulating neuronal function. The first one presents CREB as a critical component of the molecular switch that controls long-lasting forms of neuronal plasticity and learning. The second one relates CREB to neuronal survival and protection. To investigate the role of CREB-dependent …	209	Homer1	homer scaffolding protein 1	7	1.36027e-05	0.0269172	0.57368
Neuroplasticity	LIT_MM_JANCIC_KAINATE_A-CREB_CONTROL-LITTERMATES_HIPPOCAMPUS_DIFF	2.15704	0.00653276	0	Literature	Genes altered in the hippocampus of A-CREB mice and control littermates after kainate treatment (DRUG significant genes, p>0.05) (Table S3; Pubmed: 19213815)	The cAMP-responsive element-binding protein (CREB) pathway has been involved in 2 major cascades of gene expression regulating neuronal function. The first one presents CREB as a critical component of the molecular switch that controls long-lasting forms of neuronal plasticity and learning. The second one relates CREB to neuronal survival and protection. To investigate the role of CREB-dependent …	209	Hspb1	heat shock protein 1	1708	0.125188	0.814273	0.345608
Neuroplasticity	LIT_MM_JANCIC_KAINATE_A-CREB_CONTROL-LITTERMATES_HIPPOCAMPUS_DIFF	2.15704	0.00653276	0	Literature	Genes altered in the hippocampus of A-CREB mice and control littermates after kainate treatment (DRUG significant genes, p>0.05) (Table S3; Pubmed: 19213815)	The cAMP-responsive element-binding protein (CREB) pathway has been involved in 2 major cascades of gene expression regulating neuronal function. The first one presents CREB as a critical component of the molecular switch that controls long-lasting forms of neuronal plasticity and learning. The second one relates CREB to neuronal survival and protection. To investigate the role of CREB-dependent …	209	Ifrd1	interferon-related developmental regulator 1	103	0.00275439	0.341519	0.202922
Neuroplasticity	LIT_MM_JANCIC_KAINATE_A-CREB_CONTROL-LITTERMATES_HIPPOCAMPUS_DIFF	2.15704	0.00653276	0	Literature	Genes altered in the hippocampus of A-CREB mice and control littermates after kainate treatment (DRUG significant genes, p>0.05) (Table S3; Pubmed: 19213815)	The cAMP-responsive element-binding protein (CREB) pathway has been involved in 2 major cascades of gene expression regulating neuronal function. The first one presents CREB as a critical component of the molecular switch that controls long-lasting forms of neuronal plasticity and learning. The second one relates CREB to neuronal survival and protection. To investigate the role of CREB-dependent …	209	Inhba	inhibin beta-A	2	4.30381e-08	0.00031227	0.755144
Neuroplasticity	LIT_MM_JANCIC_KAINATE_A-CREB_CONTROL-LITTERMATES_HIPPOCAMPUS_DIFF	2.15704	0.00653276	0	Literature	Genes altered in the hippocampus of A-CREB mice and control littermates after kainate treatment (DRUG significant genes, p>0.05) (Table S3; Pubmed: 19213815)	The cAMP-responsive element-binding protein (CREB) pathway has been involved in 2 major cascades of gene expression regulating neuronal function. The first one presents CREB as a critical component of the molecular switch that controls long-lasting forms of neuronal plasticity and learning. The second one relates CREB to neuronal survival and protection. To investigate the role of CREB-dependent …	209	Kitl	kit ligand	1073	0.0733675	0.763767	0.110823
Neuroplasticity	LIT_MM_JANCIC_KAINATE_A-CREB_CONTROL-LITTERMATES_HIPPOCAMPUS_DIFF	2.15704	0.00653276	0	Literature	Genes altered in the hippocampus of A-CREB mice and control littermates after kainate treatment (DRUG significant genes, p>0.05) (Table S3; Pubmed: 19213815)	The cAMP-responsive element-binding protein (CREB) pathway has been involved in 2 major cascades of gene expression regulating neuronal function. The first one presents CREB as a critical component of the molecular switch that controls long-lasting forms of neuronal plasticity and learning. The second one relates CREB to neuronal survival and protection. To investigate the role of CREB-dependent …	209	Med14	mediator complex subunit 14	1521	0.110822	0.805523	0.105821
Neuroplasticity	LIT_MM_JANCIC_KAINATE_A-CREB_CONTROL-LITTERMATES_HIPPOCAMPUS_DIFF	2.15704	0.00653276	0	Literature	Genes altered in the hippocampus of A-CREB mice and control littermates after kainate treatment (DRUG significant genes, p>0.05) (Table S3; Pubmed: 19213815)	The cAMP-responsive element-binding protein (CREB) pathway has been involved in 2 major cascades of gene expression regulating neuronal function. The first one presents CREB as a critical component of the molecular switch that controls long-lasting forms of neuronal plasticity and learning. The second one relates CREB to neuronal survival and protection. To investigate the role of CREB-dependent …	209	Ndel1	nudE neurodevelopment protein 1 like 1	1964	0.148986	0.834264	0.051254
Neuroplasticity	LIT_MM_JANCIC_KAINATE_A-CREB_CONTROL-LITTERMATES_HIPPOCAMPUS_DIFF	2.15704	0.00653276	0	Literature	Genes altered in the hippocampus of A-CREB mice and control littermates after kainate treatment (DRUG significant genes, p>0.05) (Table S3; Pubmed: 19213815)	The cAMP-responsive element-binding protein (CREB) pathway has been involved in 2 major cascades of gene expression regulating neuronal function. The first one presents CREB as a critical component of the molecular switch that controls long-lasting forms of neuronal plasticity and learning. The second one relates CREB to neuronal survival and protection. To investigate the role of CREB-dependent …	209	Nfil3	nuclear factor, interleukin 3, regulated	4	4.33148e-07	0.00157139	0.705314
Neuroplasticity	LIT_MM_JANCIC_KAINATE_A-CREB_CONTROL-LITTERMATES_HIPPOCAMPUS_DIFF	2.15704	0.00653276	0	Literature	Genes altered in the hippocampus of A-CREB mice and control littermates after kainate treatment (DRUG significant genes, p>0.05) (Table S3; Pubmed: 19213815)	The cAMP-responsive element-binding protein (CREB) pathway has been involved in 2 major cascades of gene expression regulating neuronal function. The first one presents CREB as a critical component of the molecular switch that controls long-lasting forms of neuronal plasticity and learning. The second one relates CREB to neuronal survival and protection. To investigate the role of CREB-dependent …	209	Nptx2	neuronal pentraxin 2	3	3.68989e-07	0.00157139	0.474847
Neuroplasticity	LIT_MM_JANCIC_KAINATE_A-CREB_CONTROL-LITTERMATES_HIPPOCAMPUS_DIFF	2.15704	0.00653276	0	Literature	Genes altered in the hippocampus of A-CREB mice and control littermates after kainate treatment (DRUG significant genes, p>0.05) (Table S3; Pubmed: 19213815)	The cAMP-responsive element-binding protein (CREB) pathway has been involved in 2 major cascades of gene expression regulating neuronal function. The first one presents CREB as a critical component of the molecular switch that controls long-lasting forms of neuronal plasticity and learning. The second one relates CREB to neuronal survival and protection. To investigate the role of CREB-dependent …	209	Pcsk1	proprotein convertase subtilisin/kexin type 1	334	0.0159049	0.563267	0.245274
Neuroplasticity	LIT_MM_JANCIC_KAINATE_A-CREB_CONTROL-LITTERMATES_HIPPOCAMPUS_DIFF	2.15704	0.00653276	0	Literature	Genes altered in the hippocampus of A-CREB mice and control littermates after kainate treatment (DRUG significant genes, p>0.05) (Table S3; Pubmed: 19213815)	The cAMP-responsive element-binding protein (CREB) pathway has been involved in 2 major cascades of gene expression regulating neuronal function. The first one presents CREB as a critical component of the molecular switch that controls long-lasting forms of neuronal plasticity and learning. The second one relates CREB to neuronal survival and protection. To investigate the role of CREB-dependent …	209	Pim1	proviral integration site 1	1517	0.109655	0.803927	0.216198
Neuroplasticity	LIT_MM_JANCIC_KAINATE_A-CREB_CONTROL-LITTERMATES_HIPPOCAMPUS_DIFF	2.15704	0.00653276	0	Literature	Genes altered in the hippocampus of A-CREB mice and control littermates after kainate treatment (DRUG significant genes, p>0.05) (Table S3; Pubmed: 19213815)	The cAMP-responsive element-binding protein (CREB) pathway has been involved in 2 major cascades of gene expression regulating neuronal function. The first one presents CREB as a critical component of the molecular switch that controls long-lasting forms of neuronal plasticity and learning. The second one relates CREB to neuronal survival and protection. To investigate the role of CREB-dependent …	209	Plaur	plasminogen activator, urokinase receptor	1915	0.14484	0.833938	0.333599
Neuroplasticity	LIT_MM_JANCIC_KAINATE_A-CREB_CONTROL-LITTERMATES_HIPPOCAMPUS_DIFF	2.15704	0.00653276	0	Literature	Genes altered in the hippocampus of A-CREB mice and control littermates after kainate treatment (DRUG significant genes, p>0.05) (Table S3; Pubmed: 19213815)	The cAMP-responsive element-binding protein (CREB) pathway has been involved in 2 major cascades of gene expression regulating neuronal function. The first one presents CREB as a critical component of the molecular switch that controls long-lasting forms of neuronal plasticity and learning. The second one relates CREB to neuronal survival and protection. To investigate the role of CREB-dependent …	209	Ptgs2	prostaglandin-endoperoxide synthase 2	968	0.0645755	0.743712	0.388418
Neuroplasticity	LIT_MM_JANCIC_KAINATE_A-CREB_CONTROL-LITTERMATES_HIPPOCAMPUS_DIFF	2.15704	0.00653276	0	Literature	Genes altered in the hippocampus of A-CREB mice and control littermates after kainate treatment (DRUG significant genes, p>0.05) (Table S3; Pubmed: 19213815)	The cAMP-responsive element-binding protein (CREB) pathway has been involved in 2 major cascades of gene expression regulating neuronal function. The first one presents CREB as a critical component of the molecular switch that controls long-lasting forms of neuronal plasticity and learning. The second one relates CREB to neuronal survival and protection. To investigate the role of CREB-dependent …	209	Rgs4	regulator of G-protein signaling 4	154	0.0058155	0.441066	0.190644
Neuroplasticity	LIT_MM_JANCIC_KAINATE_A-CREB_CONTROL-LITTERMATES_HIPPOCAMPUS_DIFF	2.15704	0.00653276	0	Literature	Genes altered in the hippocampus of A-CREB mice and control littermates after kainate treatment (DRUG significant genes, p>0.05) (Table S3; Pubmed: 19213815)	The cAMP-responsive element-binding protein (CREB) pathway has been involved in 2 major cascades of gene expression regulating neuronal function. The first one presents CREB as a critical component of the molecular switch that controls long-lasting forms of neuronal plasticity and learning. The second one relates CREB to neuronal survival and protection. To investigate the role of CREB-dependent …	209	Rrad	Ras-related associated with diabetes	363	0.0177823	0.572536	0.337063
Neuroplasticity	LIT_MM_JANCIC_KAINATE_A-CREB_CONTROL-LITTERMATES_HIPPOCAMPUS_DIFF	2.15704	0.00653276	0	Literature	Genes altered in the hippocampus of A-CREB mice and control littermates after kainate treatment (DRUG significant genes, p>0.05) (Table S3; Pubmed: 19213815)	The cAMP-responsive element-binding protein (CREB) pathway has been involved in 2 major cascades of gene expression regulating neuronal function. The first one presents CREB as a critical component of the molecular switch that controls long-lasting forms of neuronal plasticity and learning. The second one relates CREB to neuronal survival and protection. To investigate the role of CREB-dependent …	209	Scg2	secretogranin II	541	0.0308237	0.639299	0.188095
Neuroplasticity	LIT_MM_JANCIC_KAINATE_A-CREB_CONTROL-LITTERMATES_HIPPOCAMPUS_DIFF	2.15704	0.00653276	0	Literature	Genes altered in the hippocampus of A-CREB mice and control littermates after kainate treatment (DRUG significant genes, p>0.05) (Table S3; Pubmed: 19213815)	The cAMP-responsive element-binding protein (CREB) pathway has been involved in 2 major cascades of gene expression regulating neuronal function. The first one presents CREB as a critical component of the molecular switch that controls long-lasting forms of neuronal plasticity and learning. The second one relates CREB to neuronal survival and protection. To investigate the role of CREB-dependent …	209	Srxn1	sulfiredoxin 1 homolog (S. cerevisiae)	383	0.0190095	0.573049	0.0885575
Neuroplasticity	LIT_MM_JANCIC_KAINATE_A-CREB_CONTROL-LITTERMATES_HIPPOCAMPUS_DIFF	2.15704	0.00653276	0	Literature	Genes altered in the hippocampus of A-CREB mice and control littermates after kainate treatment (DRUG significant genes, p>0.05) (Table S3; Pubmed: 19213815)	The cAMP-responsive element-binding protein (CREB) pathway has been involved in 2 major cascades of gene expression regulating neuronal function. The first one presents CREB as a critical component of the molecular switch that controls long-lasting forms of neuronal plasticity and learning. The second one relates CREB to neuronal survival and protection. To investigate the role of CREB-dependent …	209	Tnfrsf12a	tumor necrosis factor receptor superfamily, member 12a	512	0.0284588	0.628178	0.396952
Depressive disorders	HPO_MM_RESTLESSNESS	2.13553	0.00861106	0	HPO	Restlessness from HPO (Human Phenotype Ontology), data from GeneSetDB.	A standardized, controlled vocabulary allows phenotypic information to be described in an unambiguous fashion in medical publications and databases. The Human Phenotype Ontology (HPO) is being developed in an effort to provide such a vocabulary. The use of an ontology to capture phenotypic information allows the use of computational algorithms that exploit semantic similarity between related phen…	16	Prnp	prion protein	0	4.64132e-17	1.01028e-12	1.55353
Depressive disorders	LIT_MM_MILLER_FLUOXETINE-TREATED_DBA-HIPPOCAMPUS_UP	2.12274	0.00983276	0	Literature	up-significantly changed in fluoxetine-treated DBA hippocampus (Table S1; Pubmed:17609676)	Despite widespread use of antidepressants, the factors underlying the behavioral response to antidepressants are unknown. It has been shown that antidepressant treatment promotes the proliferation and survival of neurons in the adult hippocampus via enhanced serotonergic signaling, but it is unclear whether hippocampal neurogenesis is responsible for the behavioral response to antidepressants. Fu…	109	Acvr1c	activin A receptor, type IC	10	2.88176e-05	0.0392045	0.318659
Depressive disorders	LIT_MM_MILLER_FLUOXETINE-TREATED_DBA-HIPPOCAMPUS_UP	2.12274	0.00983276	0	Literature	up-significantly changed in fluoxetine-treated DBA hippocampus (Table S1; Pubmed:17609676)	Despite widespread use of antidepressants, the factors underlying the behavioral response to antidepressants are unknown. It has been shown that antidepressant treatment promotes the proliferation and survival of neurons in the adult hippocampus via enhanced serotonergic signaling, but it is unclear whether hippocampal neurogenesis is responsible for the behavioral response to antidepressants. Fu…	109	Bag3	BCL2-associated athanogene 3	744	0.0465294	0.701199	0.292138
Depressive disorders	LIT_MM_MILLER_FLUOXETINE-TREATED_DBA-HIPPOCAMPUS_UP	2.12274	0.00983276	0	Literature	up-significantly changed in fluoxetine-treated DBA hippocampus (Table S1; Pubmed:17609676)	Despite widespread use of antidepressants, the factors underlying the behavioral response to antidepressants are unknown. It has been shown that antidepressant treatment promotes the proliferation and survival of neurons in the adult hippocampus via enhanced serotonergic signaling, but it is unclear whether hippocampal neurogenesis is responsible for the behavioral response to antidepressants. Fu…	109	Bdnf	brain derived neurotrophic factor	40	0.000726409	0.235789	0.426056
Depressive disorders	LIT_MM_MILLER_FLUOXETINE-TREATED_DBA-HIPPOCAMPUS_UP	2.12274	0.00983276	0	Literature	up-significantly changed in fluoxetine-treated DBA hippocampus (Table S1; Pubmed:17609676)	Despite widespread use of antidepressants, the factors underlying the behavioral response to antidepressants are unknown. It has been shown that antidepressant treatment promotes the proliferation and survival of neurons in the adult hippocampus via enhanced serotonergic signaling, but it is unclear whether hippocampal neurogenesis is responsible for the behavioral response to antidepressants. Fu…	109	Blnk	B cell linker	1579	0.114864	0.808078	0.183097
Depressive disorders	LIT_MM_MILLER_FLUOXETINE-TREATED_DBA-HIPPOCAMPUS_UP	2.12274	0.00983276	0	Literature	up-significantly changed in fluoxetine-treated DBA hippocampus (Table S1; Pubmed:17609676)	Despite widespread use of antidepressants, the factors underlying the behavioral response to antidepressants are unknown. It has been shown that antidepressant treatment promotes the proliferation and survival of neurons in the adult hippocampus via enhanced serotonergic signaling, but it is unclear whether hippocampal neurogenesis is responsible for the behavioral response to antidepressants. Fu…	109	C1qb	complement component 1, q subcomponent, beta polypeptide	873	0.0558582	0.711115	0.24564
Depressive disorders	LIT_MM_MILLER_FLUOXETINE-TREATED_DBA-HIPPOCAMPUS_UP	2.12274	0.00983276	0	Literature	up-significantly changed in fluoxetine-treated DBA hippocampus (Table S1; Pubmed:17609676)	Despite widespread use of antidepressants, the factors underlying the behavioral response to antidepressants are unknown. It has been shown that antidepressant treatment promotes the proliferation and survival of neurons in the adult hippocampus via enhanced serotonergic signaling, but it is unclear whether hippocampal neurogenesis is responsible for the behavioral response to antidepressants. Fu…	109	Car12	carbonic anhydrase 12	117	0.00323917	0.358683	0.448539
Depressive disorders	LIT_MM_MILLER_FLUOXETINE-TREATED_DBA-HIPPOCAMPUS_UP	2.12274	0.00983276	0	Literature	up-significantly changed in fluoxetine-treated DBA hippocampus (Table S1; Pubmed:17609676)	Despite widespread use of antidepressants, the factors underlying the behavioral response to antidepressants are unknown. It has been shown that antidepressant treatment promotes the proliferation and survival of neurons in the adult hippocampus via enhanced serotonergic signaling, but it is unclear whether hippocampal neurogenesis is responsible for the behavioral response to antidepressants. Fu…	109	Col4a1	collagen, type IV, alpha 1	656	0.0396511	0.673421	0.24457
Depressive disorders	LIT_MM_MILLER_FLUOXETINE-TREATED_DBA-HIPPOCAMPUS_UP	2.12274	0.00983276	0	Literature	up-significantly changed in fluoxetine-treated DBA hippocampus (Table S1; Pubmed:17609676)	Despite widespread use of antidepressants, the factors underlying the behavioral response to antidepressants are unknown. It has been shown that antidepressant treatment promotes the proliferation and survival of neurons in the adult hippocampus via enhanced serotonergic signaling, but it is unclear whether hippocampal neurogenesis is responsible for the behavioral response to antidepressants. Fu…	109	Ctsc	cathepsin C	1265	0.0882896	0.782078	0.289898
Depressive disorders	LIT_MM_MILLER_FLUOXETINE-TREATED_DBA-HIPPOCAMPUS_UP	2.12274	0.00983276	0	Literature	up-significantly changed in fluoxetine-treated DBA hippocampus (Table S1; Pubmed:17609676)	Despite widespread use of antidepressants, the factors underlying the behavioral response to antidepressants are unknown. It has been shown that antidepressant treatment promotes the proliferation and survival of neurons in the adult hippocampus via enhanced serotonergic signaling, but it is unclear whether hippocampal neurogenesis is responsible for the behavioral response to antidepressants. Fu…	109	Egr3	early growth response 3	5	6.5945e-06	0.0159492	0.484163
Depressive disorders	LIT_MM_MILLER_FLUOXETINE-TREATED_DBA-HIPPOCAMPUS_UP	2.12274	0.00983276	0	Literature	up-significantly changed in fluoxetine-treated DBA hippocampus (Table S1; Pubmed:17609676)	Despite widespread use of antidepressants, the factors underlying the behavioral response to antidepressants are unknown. It has been shown that antidepressant treatment promotes the proliferation and survival of neurons in the adult hippocampus via enhanced serotonergic signaling, but it is unclear whether hippocampal neurogenesis is responsible for the behavioral response to antidepressants. Fu…	109	Gadd45a	growth arrest and DNA-damage-inducible 45 alpha	739	0.0459587	0.698257	0.343468
Depressive disorders	LIT_MM_MILLER_FLUOXETINE-TREATED_DBA-HIPPOCAMPUS_UP	2.12274	0.00983276	0	Literature	up-significantly changed in fluoxetine-treated DBA hippocampus (Table S1; Pubmed:17609676)	Despite widespread use of antidepressants, the factors underlying the behavioral response to antidepressants are unknown. It has been shown that antidepressant treatment promotes the proliferation and survival of neurons in the adult hippocampus via enhanced serotonergic signaling, but it is unclear whether hippocampal neurogenesis is responsible for the behavioral response to antidepressants. Fu…	109	Hspb1	heat shock protein 1	1708	0.125188	0.814273	0.345608
Depressive disorders	LIT_MM_MILLER_FLUOXETINE-TREATED_DBA-HIPPOCAMPUS_UP	2.12274	0.00983276	0	Literature	up-significantly changed in fluoxetine-treated DBA hippocampus (Table S1; Pubmed:17609676)	Despite widespread use of antidepressants, the factors underlying the behavioral response to antidepressants are unknown. It has been shown that antidepressant treatment promotes the proliferation and survival of neurons in the adult hippocampus via enhanced serotonergic signaling, but it is unclear whether hippocampal neurogenesis is responsible for the behavioral response to antidepressants. Fu…	109	Inhba	inhibin beta-A	2	4.30381e-08	0.00031227	0.755144
Depressive disorders	LIT_MM_MILLER_FLUOXETINE-TREATED_DBA-HIPPOCAMPUS_UP	2.12274	0.00983276	0	Literature	up-significantly changed in fluoxetine-treated DBA hippocampus (Table S1; Pubmed:17609676)	Despite widespread use of antidepressants, the factors underlying the behavioral response to antidepressants are unknown. It has been shown that antidepressant treatment promotes the proliferation and survival of neurons in the adult hippocampus via enhanced serotonergic signaling, but it is unclear whether hippocampal neurogenesis is responsible for the behavioral response to antidepressants. Fu…	109	Nptx2	neuronal pentraxin 2	3	3.68989e-07	0.00157139	0.474847
Depressive disorders	LIT_MM_MILLER_FLUOXETINE-TREATED_DBA-HIPPOCAMPUS_UP	2.12274	0.00983276	0	Literature	up-significantly changed in fluoxetine-treated DBA hippocampus (Table S1; Pubmed:17609676)	Despite widespread use of antidepressants, the factors underlying the behavioral response to antidepressants are unknown. It has been shown that antidepressant treatment promotes the proliferation and survival of neurons in the adult hippocampus via enhanced serotonergic signaling, but it is unclear whether hippocampal neurogenesis is responsible for the behavioral response to antidepressants. Fu…	109	Npy	neuropeptide Y	1556	0.113345	0.805523	0.183345
Depressive disorders	LIT_MM_MILLER_FLUOXETINE-TREATED_DBA-HIPPOCAMPUS_UP	2.12274	0.00983276	0	Literature	up-significantly changed in fluoxetine-treated DBA hippocampus (Table S1; Pubmed:17609676)	Despite widespread use of antidepressants, the factors underlying the behavioral response to antidepressants are unknown. It has been shown that antidepressant treatment promotes the proliferation and survival of neurons in the adult hippocampus via enhanced serotonergic signaling, but it is unclear whether hippocampal neurogenesis is responsible for the behavioral response to antidepressants. Fu…	109	Pdlim4	PDZ and LIM domain 4	1278	0.0896077	0.783671	0.221808
Depressive disorders	LIT_MM_MILLER_FLUOXETINE-TREATED_DBA-HIPPOCAMPUS_UP	2.12274	0.00983276	0	Literature	up-significantly changed in fluoxetine-treated DBA hippocampus (Table S1; Pubmed:17609676)	Despite widespread use of antidepressants, the factors underlying the behavioral response to antidepressants are unknown. It has been shown that antidepressant treatment promotes the proliferation and survival of neurons in the adult hippocampus via enhanced serotonergic signaling, but it is unclear whether hippocampal neurogenesis is responsible for the behavioral response to antidepressants. Fu…	109	Prss23	protease, serine 23	452	0.0243209	0.614218	0.14745
Depressive disorders	LIT_MM_MILLER_FLUOXETINE-TREATED_DBA-HIPPOCAMPUS_UP	2.12274	0.00983276	0	Literature	up-significantly changed in fluoxetine-treated DBA hippocampus (Table S1; Pubmed:17609676)	Despite widespread use of antidepressants, the factors underlying the behavioral response to antidepressants are unknown. It has been shown that antidepressant treatment promotes the proliferation and survival of neurons in the adult hippocampus via enhanced serotonergic signaling, but it is unclear whether hippocampal neurogenesis is responsible for the behavioral response to antidepressants. Fu…	109	Ptgs2	prostaglandin-endoperoxide synthase 2	968	0.0645755	0.743712	0.388418
Depressive disorders	LIT_MM_MILLER_FLUOXETINE-TREATED_DBA-HIPPOCAMPUS_UP	2.12274	0.00983276	0	Literature	up-significantly changed in fluoxetine-treated DBA hippocampus (Table S1; Pubmed:17609676)	Despite widespread use of antidepressants, the factors underlying the behavioral response to antidepressants are unknown. It has been shown that antidepressant treatment promotes the proliferation and survival of neurons in the adult hippocampus via enhanced serotonergic signaling, but it is unclear whether hippocampal neurogenesis is responsible for the behavioral response to antidepressants. Fu…	109	Rgs4	regulator of G-protein signaling 4	154	0.0058155	0.441066	0.190644
Depressive disorders	LIT_MM_MILLER_FLUOXETINE-TREATED_DBA-HIPPOCAMPUS_UP	2.12274	0.00983276	0	Literature	up-significantly changed in fluoxetine-treated DBA hippocampus (Table S1; Pubmed:17609676)	Despite widespread use of antidepressants, the factors underlying the behavioral response to antidepressants are unknown. It has been shown that antidepressant treatment promotes the proliferation and survival of neurons in the adult hippocampus via enhanced serotonergic signaling, but it is unclear whether hippocampal neurogenesis is responsible for the behavioral response to antidepressants. Fu…	109	Sema3a	sema domain, immunoglobulin domain (Ig), short basic domain, secreted, (semaphorin) 3A	153	0.00581019	0.441066	0.260769
Memory impairment	HPO_MM_MEMORY_IMPAIRMENT	2.1239	0.0101394	0	HPO	Memory impairment from HPO (Human Phenotype Ontology), data from GeneSetDB.	A standardized, controlled vocabulary allows phenotypic information to be described in an unambiguous fashion in medical publications and databases. The Human Phenotype Ontology (HPO) is being developed in an effort to provide such a vocabulary. The use of an ontology to capture phenotypic information allows the use of computational algorithms that exploit semantic similarity between related phen…	21	Aptx	aprataxin	1217	0.0850901	0.781221	0.0784305
Memory impairment	HPO_MM_MEMORY_IMPAIRMENT	2.1239	0.0101394	0	HPO	Memory impairment from HPO (Human Phenotype Ontology), data from GeneSetDB.	A standardized, controlled vocabulary allows phenotypic information to be described in an unambiguous fashion in medical publications and databases. The Human Phenotype Ontology (HPO) is being developed in an effort to provide such a vocabulary. The use of an ontology to capture phenotypic information allows the use of computational algorithms that exploit semantic similarity between related phen…	21	Coq2	coenzyme Q2 4-hydroxybenzoate polyprenyltransferase	1254	0.0876511	0.781845	0.0777357
Memory impairment	HPO_MM_MEMORY_IMPAIRMENT	2.1239	0.0101394	0	HPO	Memory impairment from HPO (Human Phenotype Ontology), data from GeneSetDB.	A standardized, controlled vocabulary allows phenotypic information to be described in an unambiguous fashion in medical publications and databases. The Human Phenotype Ontology (HPO) is being developed in an effort to provide such a vocabulary. The use of an ontology to capture phenotypic information allows the use of computational algorithms that exploit semantic similarity between related phen…	21	Eif2b2	eukaryotic translation initiation factor 2B, subunit 2 beta	1540	0.112083	0.805523	0.0725972
Memory impairment	HPO_MM_MEMORY_IMPAIRMENT	2.1239	0.0101394	0	HPO	Memory impairment from HPO (Human Phenotype Ontology), data from GeneSetDB.	A standardized, controlled vocabulary allows phenotypic information to be described in an unambiguous fashion in medical publications and databases. The Human Phenotype Ontology (HPO) is being developed in an effort to provide such a vocabulary. The use of an ontology to capture phenotypic information allows the use of computational algorithms that exploit semantic similarity between related phen…	21	Eif2b5	eukaryotic translation initiation factor 2B, subunit 5 epsilon	1824	0.136682	0.828322	0.0787596
Memory impairment	HPO_MM_MEMORY_IMPAIRMENT	2.1239	0.0101394	0	HPO	Memory impairment from HPO (Human Phenotype Ontology), data from GeneSetDB.	A standardized, controlled vocabulary allows phenotypic information to be described in an unambiguous fashion in medical publications and databases. The Human Phenotype Ontology (HPO) is being developed in an effort to provide such a vocabulary. The use of an ontology to capture phenotypic information allows the use of computational algorithms that exploit semantic similarity between related phen…	21	Prnp	prion protein	0	4.64132e-17	1.01028e-12	1.55353
Memory impairment	HPO_MM_MEMORY_IMPAIRMENT	2.1239	0.0101394	0	HPO	Memory impairment from HPO (Human Phenotype Ontology), data from GeneSetDB.	A standardized, controlled vocabulary allows phenotypic information to be described in an unambiguous fashion in medical publications and databases. The Human Phenotype Ontology (HPO) is being developed in an effort to provide such a vocabulary. The use of an ontology to capture phenotypic information allows the use of computational algorithms that exploit semantic similarity between related phen…	21	Psen1	presenilin 1	17	0.000186184	0.135089	0.143596
Memory impairment	HPO_MM_DEMENTIA	2.11276	0.0109626	0	HPO	Dementia from HPO (Human Phenotype Ontology), data from GeneSetDB.	A standardized, controlled vocabulary allows phenotypic information to be described in an unambiguous fashion in medical publications and databases. The Human Phenotype Ontology (HPO) is being developed in an effort to provide such a vocabulary. The use of an ontology to capture phenotypic information allows the use of computational algorithms that exploit semantic similarity between related phen…	52	App	amyloid beta (A4) precursor protein	1	2.28577e-09	2.48772e-05	0.992513
Memory impairment	HPO_MM_DEMENTIA	2.11276	0.0109626	0	HPO	Dementia from HPO (Human Phenotype Ontology), data from GeneSetDB.	A standardized, controlled vocabulary allows phenotypic information to be described in an unambiguous fashion in medical publications and databases. The Human Phenotype Ontology (HPO) is being developed in an effort to provide such a vocabulary. The use of an ontology to capture phenotypic information allows the use of computational algorithms that exploit semantic similarity between related phen…	52	Hexa	hexosaminidase A	24	0.000349818	0.181297	0.241496
Memory impairment	HPO_MM_DEMENTIA	2.11276	0.0109626	0	HPO	Dementia from HPO (Human Phenotype Ontology), data from GeneSetDB.	A standardized, controlled vocabulary allows phenotypic information to be described in an unambiguous fashion in medical publications and databases. The Human Phenotype Ontology (HPO) is being developed in an effort to provide such a vocabulary. The use of an ontology to capture phenotypic information allows the use of computational algorithms that exploit semantic similarity between related phen…	52	Lrrk2	leucine-rich repeat kinase 2	198	0.00772178	0.456739	0.259388
Memory impairment	HPO_MM_DEMENTIA	2.11276	0.0109626	0	HPO	Dementia from HPO (Human Phenotype Ontology), data from GeneSetDB.	A standardized, controlled vocabulary allows phenotypic information to be described in an unambiguous fashion in medical publications and databases. The Human Phenotype Ontology (HPO) is being developed in an effort to provide such a vocabulary. The use of an ontology to capture phenotypic information allows the use of computational algorithms that exploit semantic similarity between related phen…	52	Prnp	prion protein	0	4.64132e-17	1.01028e-12	1.55353
Memory impairment	HPO_MM_DEMENTIA	2.11276	0.0109626	0	HPO	Dementia from HPO (Human Phenotype Ontology), data from GeneSetDB.	A standardized, controlled vocabulary allows phenotypic information to be described in an unambiguous fashion in medical publications and databases. The Human Phenotype Ontology (HPO) is being developed in an effort to provide such a vocabulary. The use of an ontology to capture phenotypic information allows the use of computational algorithms that exploit semantic similarity between related phen…	52	Psen1	presenilin 1	17	0.000186184	0.135089	0.143596
Electron transport chain	MOUSECYC_MM_PWY-3781_AEROBIC_RESPIRATION__ELECTRON_DONOR_II	2.08111	0.015352	0	MouseCyc	PWY-3781: aerobic respiration -- electron donor II, data from MouseCyc: ftp://ftp.informatics.jax.org/pub/curatorwork/MouseCycDB/pathways_summary.txt.	Linking biochemical genetic data to the reference genome for the laboratory mouse is important for comparative physiology and for developing mouse models of human biology and disease. We describe here a new database of curated metabolic pathways for the laboratory mouse called MouseCyc http://mousecyc.jax.org. MouseCyc has been integrated with genetic and genomic data for the laboratory mouse ava…	72	Cox5a	cytochrome c oxidase subunit Va	1247	0.0871975	0.78153	0.101152
Electron transport chain	MOUSECYC_MM_PWY-3781_AEROBIC_RESPIRATION__ELECTRON_DONOR_II	2.08111	0.015352	0	MouseCyc	PWY-3781: aerobic respiration -- electron donor II, data from MouseCyc: ftp://ftp.informatics.jax.org/pub/curatorwork/MouseCycDB/pathways_summary.txt.	Linking biochemical genetic data to the reference genome for the laboratory mouse is important for comparative physiology and for developing mouse models of human biology and disease. We describe here a new database of curated metabolic pathways for the laboratory mouse called MouseCyc http://mousecyc.jax.org. MouseCyc has been integrated with genetic and genomic data for the laboratory mouse ava…	72	Cox7c	cytochrome c oxidase subunit VIIc	5874	0.515315	0.949616	0.0599481
Electron transport chain	MOUSECYC_MM_PWY-3781_AEROBIC_RESPIRATION__ELECTRON_DONOR_II	2.08111	0.015352	0	MouseCyc	PWY-3781: aerobic respiration -- electron donor II, data from MouseCyc: ftp://ftp.informatics.jax.org/pub/curatorwork/MouseCycDB/pathways_summary.txt.	Linking biochemical genetic data to the reference genome for the laboratory mouse is important for comparative physiology and for developing mouse models of human biology and disease. We describe here a new database of curated metabolic pathways for the laboratory mouse called MouseCyc http://mousecyc.jax.org. MouseCyc has been integrated with genetic and genomic data for the laboratory mouse ava…	72	mt-Co2	NA	735	0.0457928	0.698243	0.385631
Electron transport chain	MOUSECYC_MM_PWY-3781_AEROBIC_RESPIRATION__ELECTRON_DONOR_II	2.08111	0.015352	0	MouseCyc	PWY-3781: aerobic respiration -- electron donor II, data from MouseCyc: ftp://ftp.informatics.jax.org/pub/curatorwork/MouseCycDB/pathways_summary.txt.	Linking biochemical genetic data to the reference genome for the laboratory mouse is important for comparative physiology and for developing mouse models of human biology and disease. We describe here a new database of curated metabolic pathways for the laboratory mouse called MouseCyc http://mousecyc.jax.org. MouseCyc has been integrated with genetic and genomic data for the laboratory mouse ava…	72	mt-Co3	NA	30	0.000522763	0.214698	0.428904
Electron transport chain	MOUSECYC_MM_PWY-3781_AEROBIC_RESPIRATION__ELECTRON_DONOR_II	2.08111	0.015352	0	MouseCyc	PWY-3781: aerobic respiration -- electron donor II, data from MouseCyc: ftp://ftp.informatics.jax.org/pub/curatorwork/MouseCycDB/pathways_summary.txt.	Linking biochemical genetic data to the reference genome for the laboratory mouse is important for comparative physiology and for developing mouse models of human biology and disease. We describe here a new database of curated metabolic pathways for the laboratory mouse called MouseCyc http://mousecyc.jax.org. MouseCyc has been integrated with genetic and genomic data for the laboratory mouse ava…	72	mt-Nd1	NA	4199	0.354887	0.916828	0.0525656
Electron transport chain	MOUSECYC_MM_PWY-3781_AEROBIC_RESPIRATION__ELECTRON_DONOR_II	2.08111	0.015352	0	MouseCyc	PWY-3781: aerobic respiration -- electron donor II, data from MouseCyc: ftp://ftp.informatics.jax.org/pub/curatorwork/MouseCycDB/pathways_summary.txt.	Linking biochemical genetic data to the reference genome for the laboratory mouse is important for comparative physiology and for developing mouse models of human biology and disease. We describe here a new database of curated metabolic pathways for the laboratory mouse called MouseCyc http://mousecyc.jax.org. MouseCyc has been integrated with genetic and genomic data for the laboratory mouse ava…	72	mt-Nd3	NA	2363	0.187062	0.85392	0.130044
Electron transport chain	MOUSECYC_MM_PWY-3781_AEROBIC_RESPIRATION__ELECTRON_DONOR_II	2.08111	0.015352	0	MouseCyc	PWY-3781: aerobic respiration -- electron donor II, data from MouseCyc: ftp://ftp.informatics.jax.org/pub/curatorwork/MouseCycDB/pathways_summary.txt.	Linking biochemical genetic data to the reference genome for the laboratory mouse is important for comparative physiology and for developing mouse models of human biology and disease. We describe here a new database of curated metabolic pathways for the laboratory mouse called MouseCyc http://mousecyc.jax.org. MouseCyc has been integrated with genetic and genomic data for the laboratory mouse ava…	72	mt-Nd4l	NA	3341	0.272241	0.889635	0.176913
Electron transport chain	MOUSECYC_MM_PWY-3781_AEROBIC_RESPIRATION__ELECTRON_DONOR_II	2.08111	0.015352	0	MouseCyc	PWY-3781: aerobic respiration -- electron donor II, data from MouseCyc: ftp://ftp.informatics.jax.org/pub/curatorwork/MouseCycDB/pathways_summary.txt.	Linking biochemical genetic data to the reference genome for the laboratory mouse is important for comparative physiology and for developing mouse models of human biology and disease. We describe here a new database of curated metabolic pathways for the laboratory mouse called MouseCyc http://mousecyc.jax.org. MouseCyc has been integrated with genetic and genomic data for the laboratory mouse ava…	72	mt-Nd6	NA	5334	0.466498	0.944474	0.0804761
Electron transport chain	MOUSECYC_MM_PWY-3781_AEROBIC_RESPIRATION__ELECTRON_DONOR_II	2.08111	0.015352	0	MouseCyc	PWY-3781: aerobic respiration -- electron donor II, data from MouseCyc: ftp://ftp.informatics.jax.org/pub/curatorwork/MouseCycDB/pathways_summary.txt.	Linking biochemical genetic data to the reference genome for the laboratory mouse is important for comparative physiology and for developing mouse models of human biology and disease. We describe here a new database of curated metabolic pathways for the laboratory mouse called MouseCyc http://mousecyc.jax.org. MouseCyc has been integrated with genetic and genomic data for the laboratory mouse ava…	72	Ndufa1	NADH dehydrogenase (ubiquinone) 1 alpha subcomplex, 1	1228	0.086043	0.78153	0.151204
Electron transport chain	MOUSECYC_MM_PWY-3781_AEROBIC_RESPIRATION__ELECTRON_DONOR_II	2.08111	0.015352	0	MouseCyc	PWY-3781: aerobic respiration -- electron donor II, data from MouseCyc: ftp://ftp.informatics.jax.org/pub/curatorwork/MouseCycDB/pathways_summary.txt.	Linking biochemical genetic data to the reference genome for the laboratory mouse is important for comparative physiology and for developing mouse models of human biology and disease. We describe here a new database of curated metabolic pathways for the laboratory mouse called MouseCyc http://mousecyc.jax.org. MouseCyc has been integrated with genetic and genomic data for the laboratory mouse ava…	72	Ndufa10	NADH dehydrogenase (ubiquinone) 1 alpha subcomplex 10	4655	0.399644	0.929837	0.0398579
Electron transport chain	MOUSECYC_MM_PWY-3781_AEROBIC_RESPIRATION__ELECTRON_DONOR_II	2.08111	0.015352	0	MouseCyc	PWY-3781: aerobic respiration -- electron donor II, data from MouseCyc: ftp://ftp.informatics.jax.org/pub/curatorwork/MouseCycDB/pathways_summary.txt.	Linking biochemical genetic data to the reference genome for the laboratory mouse is important for comparative physiology and for developing mouse models of human biology and disease. We describe here a new database of curated metabolic pathways for the laboratory mouse called MouseCyc http://mousecyc.jax.org. MouseCyc has been integrated with genetic and genomic data for the laboratory mouse ava…	72	Ndufa12	NADH dehydrogenase (ubiquinone) 1 alpha subcomplex, 12	4711	0.405262	0.930794	0.0560562
Electron transport chain	MOUSECYC_MM_PWY-3781_AEROBIC_RESPIRATION__ELECTRON_DONOR_II	2.08111	0.015352	0	MouseCyc	PWY-3781: aerobic respiration -- electron donor II, data from MouseCyc: ftp://ftp.informatics.jax.org/pub/curatorwork/MouseCycDB/pathways_summary.txt.	Linking biochemical genetic data to the reference genome for the laboratory mouse is important for comparative physiology and for developing mouse models of human biology and disease. We describe here a new database of curated metabolic pathways for the laboratory mouse called MouseCyc http://mousecyc.jax.org. MouseCyc has been integrated with genetic and genomic data for the laboratory mouse ava…	72	Ndufa13	NADH dehydrogenase (ubiquinone) 1 alpha subcomplex, 13	6242	0.552093	0.957932	0.0458773
Electron transport chain	MOUSECYC_MM_PWY-3781_AEROBIC_RESPIRATION__ELECTRON_DONOR_II	2.08111	0.015352	0	MouseCyc	PWY-3781: aerobic respiration -- electron donor II, data from MouseCyc: ftp://ftp.informatics.jax.org/pub/curatorwork/MouseCycDB/pathways_summary.txt.	Linking biochemical genetic data to the reference genome for the laboratory mouse is important for comparative physiology and for developing mouse models of human biology and disease. We describe here a new database of curated metabolic pathways for the laboratory mouse called MouseCyc http://mousecyc.jax.org. MouseCyc has been integrated with genetic and genomic data for the laboratory mouse ava…	72	Ndufa2	NADH dehydrogenase (ubiquinone) 1 alpha subcomplex, 2	1839	0.138097	0.830327	0.13164
Electron transport chain	MOUSECYC_MM_PWY-3781_AEROBIC_RESPIRATION__ELECTRON_DONOR_II	2.08111	0.015352	0	MouseCyc	PWY-3781: aerobic respiration -- electron donor II, data from MouseCyc: ftp://ftp.informatics.jax.org/pub/curatorwork/MouseCycDB/pathways_summary.txt.	Linking biochemical genetic data to the reference genome for the laboratory mouse is important for comparative physiology and for developing mouse models of human biology and disease. We describe here a new database of curated metabolic pathways for the laboratory mouse called MouseCyc http://mousecyc.jax.org. MouseCyc has been integrated with genetic and genomic data for the laboratory mouse ava…	72	Ndufa3	NADH dehydrogenase (ubiquinone) 1 alpha subcomplex, 3	3077	0.250254	0.882638	0.0908721
Electron transport chain	MOUSECYC_MM_PWY-3781_AEROBIC_RESPIRATION__ELECTRON_DONOR_II	2.08111	0.015352	0	MouseCyc	PWY-3781: aerobic respiration -- electron donor II, data from MouseCyc: ftp://ftp.informatics.jax.org/pub/curatorwork/MouseCycDB/pathways_summary.txt.	Linking biochemical genetic data to the reference genome for the laboratory mouse is important for comparative physiology and for developing mouse models of human biology and disease. We describe here a new database of curated metabolic pathways for the laboratory mouse called MouseCyc http://mousecyc.jax.org. MouseCyc has been integrated with genetic and genomic data for the laboratory mouse ava…	72	Ndufa4	NADH dehydrogenase (ubiquinone) 1 alpha subcomplex, 4	5381	0.470686	0.945019	0.0515822
Electron transport chain	MOUSECYC_MM_PWY-3781_AEROBIC_RESPIRATION__ELECTRON_DONOR_II	2.08111	0.015352	0	MouseCyc	PWY-3781: aerobic respiration -- electron donor II, data from MouseCyc: ftp://ftp.informatics.jax.org/pub/curatorwork/MouseCycDB/pathways_summary.txt.	Linking biochemical genetic data to the reference genome for the laboratory mouse is important for comparative physiology and for developing mouse models of human biology and disease. We describe here a new database of curated metabolic pathways for the laboratory mouse called MouseCyc http://mousecyc.jax.org. MouseCyc has been integrated with genetic and genomic data for the laboratory mouse ava…	72	Ndufa5	NADH dehydrogenase (ubiquinone) 1 alpha subcomplex, 5	1145	0.0787084	0.770928	0.144202
Electron transport chain	MOUSECYC_MM_PWY-3781_AEROBIC_RESPIRATION__ELECTRON_DONOR_II	2.08111	0.015352	0	MouseCyc	PWY-3781: aerobic respiration -- electron donor II, data from MouseCyc: ftp://ftp.informatics.jax.org/pub/curatorwork/MouseCycDB/pathways_summary.txt.	Linking biochemical genetic data to the reference genome for the laboratory mouse is important for comparative physiology and for developing mouse models of human biology and disease. We describe here a new database of curated metabolic pathways for the laboratory mouse called MouseCyc http://mousecyc.jax.org. MouseCyc has been integrated with genetic and genomic data for the laboratory mouse ava…	72	Ndufa6	NADH dehydrogenase (ubiquinone) 1 alpha subcomplex, 6 (B14)	3086	0.250781	0.882638	0.072576
Electron transport chain	MOUSECYC_MM_PWY-3781_AEROBIC_RESPIRATION__ELECTRON_DONOR_II	2.08111	0.015352	0	MouseCyc	PWY-3781: aerobic respiration -- electron donor II, data from MouseCyc: ftp://ftp.informatics.jax.org/pub/curatorwork/MouseCycDB/pathways_summary.txt.	Linking biochemical genetic data to the reference genome for the laboratory mouse is important for comparative physiology and for developing mouse models of human biology and disease. We describe here a new database of curated metabolic pathways for the laboratory mouse called MouseCyc http://mousecyc.jax.org. MouseCyc has been integrated with genetic and genomic data for the laboratory mouse ava…	72	Ndufa7	NADH dehydrogenase (ubiquinone) 1 alpha subcomplex, 7 (B14.5a)	4321	0.367808	0.922648	0.0725518
Electron transport chain	MOUSECYC_MM_PWY-3781_AEROBIC_RESPIRATION__ELECTRON_DONOR_II	2.08111	0.015352	0	MouseCyc	PWY-3781: aerobic respiration -- electron donor II, data from MouseCyc: ftp://ftp.informatics.jax.org/pub/curatorwork/MouseCycDB/pathways_summary.txt.	Linking biochemical genetic data to the reference genome for the laboratory mouse is important for comparative physiology and for developing mouse models of human biology and disease. We describe here a new database of curated metabolic pathways for the laboratory mouse called MouseCyc http://mousecyc.jax.org. MouseCyc has been integrated with genetic and genomic data for the laboratory mouse ava…	72	Ndufa8	NADH dehydrogenase (ubiquinone) 1 alpha subcomplex, 8	4809	0.415135	0.933407	0.053607
Electron transport chain	MOUSECYC_MM_PWY-3781_AEROBIC_RESPIRATION__ELECTRON_DONOR_II	2.08111	0.015352	0	MouseCyc	PWY-3781: aerobic respiration -- electron donor II, data from MouseCyc: ftp://ftp.informatics.jax.org/pub/curatorwork/MouseCycDB/pathways_summary.txt.	Linking biochemical genetic data to the reference genome for the laboratory mouse is important for comparative physiology and for developing mouse models of human biology and disease. We describe here a new database of curated metabolic pathways for the laboratory mouse called MouseCyc http://mousecyc.jax.org. MouseCyc has been integrated with genetic and genomic data for the laboratory mouse ava…	72	Ndufab1	NADH dehydrogenase (ubiquinone) 1, alpha/beta subcomplex, 1	2627	0.211471	0.86908	0.0780558
Electron transport chain	MOUSECYC_MM_PWY-3781_AEROBIC_RESPIRATION__ELECTRON_DONOR_II	2.08111	0.015352	0	MouseCyc	PWY-3781: aerobic respiration -- electron donor II, data from MouseCyc: ftp://ftp.informatics.jax.org/pub/curatorwork/MouseCycDB/pathways_summary.txt.	Linking biochemical genetic data to the reference genome for the laboratory mouse is important for comparative physiology and for developing mouse models of human biology and disease. We describe here a new database of curated metabolic pathways for the laboratory mouse called MouseCyc http://mousecyc.jax.org. MouseCyc has been integrated with genetic and genomic data for the laboratory mouse ava…	72	Ndufaf1	NADH dehydrogenase (ubiquinone) 1 alpha subcomplex, assembly factor 1	6132	0.541298	0.955145	0.0407824
Electron transport chain	MOUSECYC_MM_PWY-3781_AEROBIC_RESPIRATION__ELECTRON_DONOR_II	2.08111	0.015352	0	MouseCyc	PWY-3781: aerobic respiration -- electron donor II, data from MouseCyc: ftp://ftp.informatics.jax.org/pub/curatorwork/MouseCycDB/pathways_summary.txt.	Linking biochemical genetic data to the reference genome for the laboratory mouse is important for comparative physiology and for developing mouse models of human biology and disease. We describe here a new database of curated metabolic pathways for the laboratory mouse called MouseCyc http://mousecyc.jax.org. MouseCyc has been integrated with genetic and genomic data for the laboratory mouse ava…	72	Ndufaf2	NADH dehydrogenase (ubiquinone) 1 alpha subcomplex, assembly factor 2	1394	0.100302	0.798832	0.132079
Electron transport chain	MOUSECYC_MM_PWY-3781_AEROBIC_RESPIRATION__ELECTRON_DONOR_II	2.08111	0.015352	0	MouseCyc	PWY-3781: aerobic respiration -- electron donor II, data from MouseCyc: ftp://ftp.informatics.jax.org/pub/curatorwork/MouseCycDB/pathways_summary.txt.	Linking biochemical genetic data to the reference genome for the laboratory mouse is important for comparative physiology and for developing mouse models of human biology and disease. We describe here a new database of curated metabolic pathways for the laboratory mouse called MouseCyc http://mousecyc.jax.org. MouseCyc has been integrated with genetic and genomic data for the laboratory mouse ava…	72	Ndufaf3	NADH dehydrogenase (ubiquinone) 1 alpha subcomplex, assembly factor 3	3943	0.330611	0.911514	0.0570731
Electron transport chain	MOUSECYC_MM_PWY-3781_AEROBIC_RESPIRATION__ELECTRON_DONOR_II	2.08111	0.015352	0	MouseCyc	PWY-3781: aerobic respiration -- electron donor II, data from MouseCyc: ftp://ftp.informatics.jax.org/pub/curatorwork/MouseCycDB/pathways_summary.txt.	Linking biochemical genetic data to the reference genome for the laboratory mouse is important for comparative physiology and for developing mouse models of human biology and disease. We describe here a new database of curated metabolic pathways for the laboratory mouse called MouseCyc http://mousecyc.jax.org. MouseCyc has been integrated with genetic and genomic data for the laboratory mouse ava…	72	Ndufaf4	NADH dehydrogenase (ubiquinone) 1 alpha subcomplex, assembly factor 4	1171	0.0807392	0.775806	0.0885542
Electron transport chain	MOUSECYC_MM_PWY-3781_AEROBIC_RESPIRATION__ELECTRON_DONOR_II	2.08111	0.015352	0	MouseCyc	PWY-3781: aerobic respiration -- electron donor II, data from MouseCyc: ftp://ftp.informatics.jax.org/pub/curatorwork/MouseCycDB/pathways_summary.txt.	Linking biochemical genetic data to the reference genome for the laboratory mouse is important for comparative physiology and for developing mouse models of human biology and disease. We describe here a new database of curated metabolic pathways for the laboratory mouse called MouseCyc http://mousecyc.jax.org. MouseCyc has been integrated with genetic and genomic data for the laboratory mouse ava…	72	Ndufb10	NADH dehydrogenase (ubiquinone) 1 beta subcomplex, 10	1418	0.102187	0.80155	0.135126
Electron transport chain	MOUSECYC_MM_PWY-3781_AEROBIC_RESPIRATION__ELECTRON_DONOR_II	2.08111	0.015352	0	MouseCyc	PWY-3781: aerobic respiration -- electron donor II, data from MouseCyc: ftp://ftp.informatics.jax.org/pub/curatorwork/MouseCycDB/pathways_summary.txt.	Linking biochemical genetic data to the reference genome for the laboratory mouse is important for comparative physiology and for developing mouse models of human biology and disease. We describe here a new database of curated metabolic pathways for the laboratory mouse called MouseCyc http://mousecyc.jax.org. MouseCyc has been integrated with genetic and genomic data for the laboratory mouse ava…	72	Ndufb11	NADH dehydrogenase (ubiquinone) 1 beta subcomplex, 11	3269	0.265852	0.887955	0.0867138
Electron transport chain	MOUSECYC_MM_PWY-3781_AEROBIC_RESPIRATION__ELECTRON_DONOR_II	2.08111	0.015352	0	MouseCyc	PWY-3781: aerobic respiration -- electron donor II, data from MouseCyc: ftp://ftp.informatics.jax.org/pub/curatorwork/MouseCycDB/pathways_summary.txt.	Linking biochemical genetic data to the reference genome for the laboratory mouse is important for comparative physiology and for developing mouse models of human biology and disease. We describe here a new database of curated metabolic pathways for the laboratory mouse called MouseCyc http://mousecyc.jax.org. MouseCyc has been integrated with genetic and genomic data for the laboratory mouse ava…	72	Ndufb2	NADH dehydrogenase (ubiquinone) 1 beta subcomplex, 2	1177	0.0810988	0.77594	0.114238
Electron transport chain	MOUSECYC_MM_PWY-3781_AEROBIC_RESPIRATION__ELECTRON_DONOR_II	2.08111	0.015352	0	MouseCyc	PWY-3781: aerobic respiration -- electron donor II, data from MouseCyc: ftp://ftp.informatics.jax.org/pub/curatorwork/MouseCycDB/pathways_summary.txt.	Linking biochemical genetic data to the reference genome for the laboratory mouse is important for comparative physiology and for developing mouse models of human biology and disease. We describe here a new database of curated metabolic pathways for the laboratory mouse called MouseCyc http://mousecyc.jax.org. MouseCyc has been integrated with genetic and genomic data for the laboratory mouse ava…	72	Ndufb3	NADH dehydrogenase (ubiquinone) 1 beta subcomplex 3	4005	0.33781	0.914734	0.073208
Electron transport chain	MOUSECYC_MM_PWY-3781_AEROBIC_RESPIRATION__ELECTRON_DONOR_II	2.08111	0.015352	0	MouseCyc	PWY-3781: aerobic respiration -- electron donor II, data from MouseCyc: ftp://ftp.informatics.jax.org/pub/curatorwork/MouseCycDB/pathways_summary.txt.	Linking biochemical genetic data to the reference genome for the laboratory mouse is important for comparative physiology and for developing mouse models of human biology and disease. We describe here a new database of curated metabolic pathways for the laboratory mouse called MouseCyc http://mousecyc.jax.org. MouseCyc has been integrated with genetic and genomic data for the laboratory mouse ava…	72	Ndufb5	NADH dehydrogenase (ubiquinone) 1 beta subcomplex, 5	2150	0.165509	0.839848	0.079114
Electron transport chain	MOUSECYC_MM_PWY-3781_AEROBIC_RESPIRATION__ELECTRON_DONOR_II	2.08111	0.015352	0	MouseCyc	PWY-3781: aerobic respiration -- electron donor II, data from MouseCyc: ftp://ftp.informatics.jax.org/pub/curatorwork/MouseCycDB/pathways_summary.txt.	Linking biochemical genetic data to the reference genome for the laboratory mouse is important for comparative physiology and for developing mouse models of human biology and disease. We describe here a new database of curated metabolic pathways for the laboratory mouse called MouseCyc http://mousecyc.jax.org. MouseCyc has been integrated with genetic and genomic data for the laboratory mouse ava…	72	Ndufb6	NADH dehydrogenase (ubiquinone) 1 beta subcomplex, 6	880	0.0565215	0.714877	0.116735
Electron transport chain	MOUSECYC_MM_PWY-3781_AEROBIC_RESPIRATION__ELECTRON_DONOR_II	2.08111	0.015352	0	MouseCyc	PWY-3781: aerobic respiration -- electron donor II, data from MouseCyc: ftp://ftp.informatics.jax.org/pub/curatorwork/MouseCycDB/pathways_summary.txt.	Linking biochemical genetic data to the reference genome for the laboratory mouse is important for comparative physiology and for developing mouse models of human biology and disease. We describe here a new database of curated metabolic pathways for the laboratory mouse called MouseCyc http://mousecyc.jax.org. MouseCyc has been integrated with genetic and genomic data for the laboratory mouse ava…	72	Ndufb7	NADH dehydrogenase (ubiquinone) 1 beta subcomplex, 7	4330	0.369057	0.922861	0.0632788
Electron transport chain	MOUSECYC_MM_PWY-3781_AEROBIC_RESPIRATION__ELECTRON_DONOR_II	2.08111	0.015352	0	MouseCyc	PWY-3781: aerobic respiration -- electron donor II, data from MouseCyc: ftp://ftp.informatics.jax.org/pub/curatorwork/MouseCycDB/pathways_summary.txt.	Linking biochemical genetic data to the reference genome for the laboratory mouse is important for comparative physiology and for developing mouse models of human biology and disease. We describe here a new database of curated metabolic pathways for the laboratory mouse called MouseCyc http://mousecyc.jax.org. MouseCyc has been integrated with genetic and genomic data for the laboratory mouse ava…	72	Ndufc1	NADH dehydrogenase (ubiquinone) 1, subcomplex unknown, 1	785	0.0493981	0.704997	0.142864
Electron transport chain	MOUSECYC_MM_PWY-3781_AEROBIC_RESPIRATION__ELECTRON_DONOR_II	2.08111	0.015352	0	MouseCyc	PWY-3781: aerobic respiration -- electron donor II, data from MouseCyc: ftp://ftp.informatics.jax.org/pub/curatorwork/MouseCycDB/pathways_summary.txt.	Linking biochemical genetic data to the reference genome for the laboratory mouse is important for comparative physiology and for developing mouse models of human biology and disease. We describe here a new database of curated metabolic pathways for the laboratory mouse called MouseCyc http://mousecyc.jax.org. MouseCyc has been integrated with genetic and genomic data for the laboratory mouse ava…	72	Ndufs2	NADH dehydrogenase (ubiquinone) Fe-S protein 2	3662	0.302347	0.901287	0.0455214
Electron transport chain	MOUSECYC_MM_PWY-3781_AEROBIC_RESPIRATION__ELECTRON_DONOR_II	2.08111	0.015352	0	MouseCyc	PWY-3781: aerobic respiration -- electron donor II, data from MouseCyc: ftp://ftp.informatics.jax.org/pub/curatorwork/MouseCycDB/pathways_summary.txt.	Linking biochemical genetic data to the reference genome for the laboratory mouse is important for comparative physiology and for developing mouse models of human biology and disease. We describe here a new database of curated metabolic pathways for the laboratory mouse called MouseCyc http://mousecyc.jax.org. MouseCyc has been integrated with genetic and genomic data for the laboratory mouse ava…	72	Ndufs4	NADH dehydrogenase (ubiquinone) Fe-S protein 4	3767	0.312402	0.906207	0.068874
Electron transport chain	MOUSECYC_MM_PWY-3781_AEROBIC_RESPIRATION__ELECTRON_DONOR_II	2.08111	0.015352	0	MouseCyc	PWY-3781: aerobic respiration -- electron donor II, data from MouseCyc: ftp://ftp.informatics.jax.org/pub/curatorwork/MouseCycDB/pathways_summary.txt.	Linking biochemical genetic data to the reference genome for the laboratory mouse is important for comparative physiology and for developing mouse models of human biology and disease. We describe here a new database of curated metabolic pathways for the laboratory mouse called MouseCyc http://mousecyc.jax.org. MouseCyc has been integrated with genetic and genomic data for the laboratory mouse ava…	72	Ndufs5	NADH dehydrogenase (ubiquinone) Fe-S protein 5	1880	0.142533	0.833938	0.109679
Electron transport chain	MOUSECYC_MM_PWY-3781_AEROBIC_RESPIRATION__ELECTRON_DONOR_II	2.08111	0.015352	0	MouseCyc	PWY-3781: aerobic respiration -- electron donor II, data from MouseCyc: ftp://ftp.informatics.jax.org/pub/curatorwork/MouseCycDB/pathways_summary.txt.	Linking biochemical genetic data to the reference genome for the laboratory mouse is important for comparative physiology and for developing mouse models of human biology and disease. We describe here a new database of curated metabolic pathways for the laboratory mouse called MouseCyc http://mousecyc.jax.org. MouseCyc has been integrated with genetic and genomic data for the laboratory mouse ava…	72	Ndufs6	NADH dehydrogenase (ubiquinone) Fe-S protein 6	801	0.0505447	0.707524	0.1248
Electron transport chain	MOUSECYC_MM_PWY-3781_AEROBIC_RESPIRATION__ELECTRON_DONOR_II	2.08111	0.015352	0	MouseCyc	PWY-3781: aerobic respiration -- electron donor II, data from MouseCyc: ftp://ftp.informatics.jax.org/pub/curatorwork/MouseCycDB/pathways_summary.txt.	Linking biochemical genetic data to the reference genome for the laboratory mouse is important for comparative physiology and for developing mouse models of human biology and disease. We describe here a new database of curated metabolic pathways for the laboratory mouse called MouseCyc http://mousecyc.jax.org. MouseCyc has been integrated with genetic and genomic data for the laboratory mouse ava…	72	Ndufs8	NADH dehydrogenase (ubiquinone) Fe-S protein 8	4802	0.414689	0.933407	0.0464385
Electron transport chain	MOUSECYC_MM_PWY-3781_AEROBIC_RESPIRATION__ELECTRON_DONOR_II	2.08111	0.015352	0	MouseCyc	PWY-3781: aerobic respiration -- electron donor II, data from MouseCyc: ftp://ftp.informatics.jax.org/pub/curatorwork/MouseCycDB/pathways_summary.txt.	Linking biochemical genetic data to the reference genome for the laboratory mouse is important for comparative physiology and for developing mouse models of human biology and disease. We describe here a new database of curated metabolic pathways for the laboratory mouse called MouseCyc http://mousecyc.jax.org. MouseCyc has been integrated with genetic and genomic data for the laboratory mouse ava…	72	Ndufv2	NADH dehydrogenase (ubiquinone) flavoprotein 2	2043	0.156836	0.837361	0.0834144
Electron transport chain	MOUSECYC_MM_PWY-3781_AEROBIC_RESPIRATION__ELECTRON_DONOR_II	2.08111	0.015352	0	MouseCyc	PWY-3781: aerobic respiration -- electron donor II, data from MouseCyc: ftp://ftp.informatics.jax.org/pub/curatorwork/MouseCycDB/pathways_summary.txt.	Linking biochemical genetic data to the reference genome for the laboratory mouse is important for comparative physiology and for developing mouse models of human biology and disease. We describe here a new database of curated metabolic pathways for the laboratory mouse called MouseCyc http://mousecyc.jax.org. MouseCyc has been integrated with genetic and genomic data for the laboratory mouse ava…	72	Ndufv3	NADH dehydrogenase (ubiquinone) flavoprotein 3	5778	0.506095	0.948131	0.0429582
Electron transport chain	MOUSECYC_MM_PWY-3781_AEROBIC_RESPIRATION__ELECTRON_DONOR_II	2.08111	0.015352	0	MouseCyc	PWY-3781: aerobic respiration -- electron donor II, data from MouseCyc: ftp://ftp.informatics.jax.org/pub/curatorwork/MouseCycDB/pathways_summary.txt.	Linking biochemical genetic data to the reference genome for the laboratory mouse is important for comparative physiology and for developing mouse models of human biology and disease. We describe here a new database of curated metabolic pathways for the laboratory mouse called MouseCyc http://mousecyc.jax.org. MouseCyc has been integrated with genetic and genomic data for the laboratory mouse ava…	72	Sdhc	succinate dehydrogenase complex, subunit C, integral membrane protein	6246	0.552321	0.957932	0.0437936
Electron transport chain	MOUSECYC_MM_PWY-3781_AEROBIC_RESPIRATION__ELECTRON_DONOR_II	2.08111	0.015352	0	MouseCyc	PWY-3781: aerobic respiration -- electron donor II, data from MouseCyc: ftp://ftp.informatics.jax.org/pub/curatorwork/MouseCycDB/pathways_summary.txt.	Linking biochemical genetic data to the reference genome for the laboratory mouse is important for comparative physiology and for developing mouse models of human biology and disease. We describe here a new database of curated metabolic pathways for the laboratory mouse called MouseCyc http://mousecyc.jax.org. MouseCyc has been integrated with genetic and genomic data for the laboratory mouse ava…	72	Sdhd	succinate dehydrogenase complex, subunit D, integral membrane protein	5194	0.452757	0.942616	0.0407927
Electron transport chain	MOUSECYC_MM_PWY-3781_AEROBIC_RESPIRATION__ELECTRON_DONOR_II	2.08111	0.015352	0	MouseCyc	PWY-3781: aerobic respiration -- electron donor II, data from MouseCyc: ftp://ftp.informatics.jax.org/pub/curatorwork/MouseCycDB/pathways_summary.txt.	Linking biochemical genetic data to the reference genome for the laboratory mouse is important for comparative physiology and for developing mouse models of human biology and disease. We describe here a new database of curated metabolic pathways for the laboratory mouse called MouseCyc http://mousecyc.jax.org. MouseCyc has been integrated with genetic and genomic data for the laboratory mouse ava…	72	Uqcrb	ubiquinol-cytochrome c reductase binding protein	2243	0.174162	0.84363	0.111187
Electron transport chain	MOUSECYC_MM_PWY-3781_AEROBIC_RESPIRATION__ELECTRON_DONOR_II	2.08111	0.015352	0	MouseCyc	PWY-3781: aerobic respiration -- electron donor II, data from MouseCyc: ftp://ftp.informatics.jax.org/pub/curatorwork/MouseCycDB/pathways_summary.txt.	Linking biochemical genetic data to the reference genome for the laboratory mouse is important for comparative physiology and for developing mouse models of human biology and disease. We describe here a new database of curated metabolic pathways for the laboratory mouse called MouseCyc http://mousecyc.jax.org. MouseCyc has been integrated with genetic and genomic data for the laboratory mouse ava…	72	Uqcrfs1	ubiquinol-cytochrome c reductase, Rieske iron-sulfur polypeptide 1	3045	0.24742	0.882638	0.0595549
Electron transport chain	MOUSECYC_MM_PWY-3781_AEROBIC_RESPIRATION__ELECTRON_DONOR_II	2.08111	0.015352	0	MouseCyc	PWY-3781: aerobic respiration -- electron donor II, data from MouseCyc: ftp://ftp.informatics.jax.org/pub/curatorwork/MouseCycDB/pathways_summary.txt.	Linking biochemical genetic data to the reference genome for the laboratory mouse is important for comparative physiology and for developing mouse models of human biology and disease. We describe here a new database of curated metabolic pathways for the laboratory mouse called MouseCyc http://mousecyc.jax.org. MouseCyc has been integrated with genetic and genomic data for the laboratory mouse ava…	72	Uqcrh	ubiquinol-cytochrome c reductase hinge protein	3265	0.265719	0.887955	0.0979284
Electron transport chain	MOUSECYC_MM_PWY-3781_AEROBIC_RESPIRATION__ELECTRON_DONOR_II	2.08111	0.015352	0	MouseCyc	PWY-3781: aerobic respiration -- electron donor II, data from MouseCyc: ftp://ftp.informatics.jax.org/pub/curatorwork/MouseCycDB/pathways_summary.txt.	Linking biochemical genetic data to the reference genome for the laboratory mouse is important for comparative physiology and for developing mouse models of human biology and disease. We describe here a new database of curated metabolic pathways for the laboratory mouse called MouseCyc http://mousecyc.jax.org. MouseCyc has been integrated with genetic and genomic data for the laboratory mouse ava…	72	Uqcrq	ubiquinol-cytochrome c reductase, complex III subunit VII	5864	0.514508	0.94945	0.0601278
Neuroplasticity	LIT_MM_BARCO_HIPPOCAMPUS_VP16-CREB-MICE_UP	2.06884	0.0157111	0	Literature	Genes with Altered Expression in the Hippocampus of VP16-CREB Mice (Table 1; Pubmed:16202713)	Expression of VP16-CREB, a constitutively active form of CREB, in hippocampal neurons of the CA1 region lowers the threshold for eliciting the late, persistent phase of long-term potentiation (L-LTP) in the Schaffer collateral pathway. This VP16-CREB-mediated L-LTP differs from the conventional late phase of LTP in not being dependent on new transcription. This finding suggests that in the transg…	73	Aif1	allograft inflammatory factor 1	2591	0.207562	0.868057	0.123453
Neuroplasticity	LIT_MM_BARCO_HIPPOCAMPUS_VP16-CREB-MICE_UP	2.06884	0.0157111	0	Literature	Genes with Altered Expression in the Hippocampus of VP16-CREB Mice (Table 1; Pubmed:16202713)	Expression of VP16-CREB, a constitutively active form of CREB, in hippocampal neurons of the CA1 region lowers the threshold for eliciting the late, persistent phase of long-term potentiation (L-LTP) in the Schaffer collateral pathway. This VP16-CREB-mediated L-LTP differs from the conventional late phase of LTP in not being dependent on new transcription. This finding suggests that in the transg…	73	B2m	beta-2 microglobulin	1404	0.101226	0.800465	0.191316
Neuroplasticity	LIT_MM_BARCO_HIPPOCAMPUS_VP16-CREB-MICE_UP	2.06884	0.0157111	0	Literature	Genes with Altered Expression in the Hippocampus of VP16-CREB Mice (Table 1; Pubmed:16202713)	Expression of VP16-CREB, a constitutively active form of CREB, in hippocampal neurons of the CA1 region lowers the threshold for eliciting the late, persistent phase of long-term potentiation (L-LTP) in the Schaffer collateral pathway. This VP16-CREB-mediated L-LTP differs from the conventional late phase of LTP in not being dependent on new transcription. This finding suggests that in the transg…	73	Bdnf	brain derived neurotrophic factor	40	0.000726409	0.235789	0.426056
Neuroplasticity	LIT_MM_BARCO_HIPPOCAMPUS_VP16-CREB-MICE_UP	2.06884	0.0157111	0	Literature	Genes with Altered Expression in the Hippocampus of VP16-CREB Mice (Table 1; Pubmed:16202713)	Expression of VP16-CREB, a constitutively active form of CREB, in hippocampal neurons of the CA1 region lowers the threshold for eliciting the late, persistent phase of long-term potentiation (L-LTP) in the Schaffer collateral pathway. This VP16-CREB-mediated L-LTP differs from the conventional late phase of LTP in not being dependent on new transcription. This finding suggests that in the transg…	73	C1qc	complement component 1, q subcomponent, C chain	1279	0.0897467	0.783671	0.201176
Neuroplasticity	LIT_MM_BARCO_HIPPOCAMPUS_VP16-CREB-MICE_UP	2.06884	0.0157111	0	Literature	Genes with Altered Expression in the Hippocampus of VP16-CREB Mice (Table 1; Pubmed:16202713)	Expression of VP16-CREB, a constitutively active form of CREB, in hippocampal neurons of the CA1 region lowers the threshold for eliciting the late, persistent phase of long-term potentiation (L-LTP) in the Schaffer collateral pathway. This VP16-CREB-mediated L-LTP differs from the conventional late phase of LTP in not being dependent on new transcription. This finding suggests that in the transg…	73	C4a	complement component 4A (Rodgers blood group)	4065	0.3423	0.915064	0.104942
Neuroplasticity	LIT_MM_BARCO_HIPPOCAMPUS_VP16-CREB-MICE_UP	2.06884	0.0157111	0	Literature	Genes with Altered Expression in the Hippocampus of VP16-CREB Mice (Table 1; Pubmed:16202713)	Expression of VP16-CREB, a constitutively active form of CREB, in hippocampal neurons of the CA1 region lowers the threshold for eliciting the late, persistent phase of long-term potentiation (L-LTP) in the Schaffer collateral pathway. This VP16-CREB-mediated L-LTP differs from the conventional late phase of LTP in not being dependent on new transcription. This finding suggests that in the transg…	73	Cd53	CD53 antigen	2147	0.165418	0.839848	0.200803
Neuroplasticity	LIT_MM_BARCO_HIPPOCAMPUS_VP16-CREB-MICE_UP	2.06884	0.0157111	0	Literature	Genes with Altered Expression in the Hippocampus of VP16-CREB Mice (Table 1; Pubmed:16202713)	Expression of VP16-CREB, a constitutively active form of CREB, in hippocampal neurons of the CA1 region lowers the threshold for eliciting the late, persistent phase of long-term potentiation (L-LTP) in the Schaffer collateral pathway. This VP16-CREB-mediated L-LTP differs from the conventional late phase of LTP in not being dependent on new transcription. This finding suggests that in the transg…	73	Ctsb	cathepsin B	1981	0.150595	0.834264	0.066637
Neuroplasticity	LIT_MM_BARCO_HIPPOCAMPUS_VP16-CREB-MICE_UP	2.06884	0.0157111	0	Literature	Genes with Altered Expression in the Hippocampus of VP16-CREB Mice (Table 1; Pubmed:16202713)	Expression of VP16-CREB, a constitutively active form of CREB, in hippocampal neurons of the CA1 region lowers the threshold for eliciting the late, persistent phase of long-term potentiation (L-LTP) in the Schaffer collateral pathway. This VP16-CREB-mediated L-LTP differs from the conventional late phase of LTP in not being dependent on new transcription. This finding suggests that in the transg…	73	Dhrs1	dehydrogenase/reductase (SDR family) member 1	2741	0.22154	0.872175	0.0599919
Neuroplasticity	LIT_MM_BARCO_HIPPOCAMPUS_VP16-CREB-MICE_UP	2.06884	0.0157111	0	Literature	Genes with Altered Expression in the Hippocampus of VP16-CREB Mice (Table 1; Pubmed:16202713)	Expression of VP16-CREB, a constitutively active form of CREB, in hippocampal neurons of the CA1 region lowers the threshold for eliciting the late, persistent phase of long-term potentiation (L-LTP) in the Schaffer collateral pathway. This VP16-CREB-mediated L-LTP differs from the conventional late phase of LTP in not being dependent on new transcription. This finding suggests that in the transg…	73	Ebp	phenylalkylamine Ca2+ antagonist (emopamil) binding protein	1916	0.144945	0.833938	0.112241
Neuroplasticity	LIT_MM_BARCO_HIPPOCAMPUS_VP16-CREB-MICE_UP	2.06884	0.0157111	0	Literature	Genes with Altered Expression in the Hippocampus of VP16-CREB Mice (Table 1; Pubmed:16202713)	Expression of VP16-CREB, a constitutively active form of CREB, in hippocampal neurons of the CA1 region lowers the threshold for eliciting the late, persistent phase of long-term potentiation (L-LTP) in the Schaffer collateral pathway. This VP16-CREB-mediated L-LTP differs from the conventional late phase of LTP in not being dependent on new transcription. This finding suggests that in the transg…	73	Fos	FBJ osteosarcoma oncogene	2168	0.166933	0.839969	0.718836
Neuroplasticity	LIT_MM_BARCO_HIPPOCAMPUS_VP16-CREB-MICE_UP	2.06884	0.0157111	0	Literature	Genes with Altered Expression in the Hippocampus of VP16-CREB Mice (Table 1; Pubmed:16202713)	Expression of VP16-CREB, a constitutively active form of CREB, in hippocampal neurons of the CA1 region lowers the threshold for eliciting the late, persistent phase of long-term potentiation (L-LTP) in the Schaffer collateral pathway. This VP16-CREB-mediated L-LTP differs from the conventional late phase of LTP in not being dependent on new transcription. This finding suggests that in the transg…	73	H2-D1	histocompatibility 2, D region locus 1	3877	0.322334	0.908821	0.181566
Neuroplasticity	LIT_MM_BARCO_HIPPOCAMPUS_VP16-CREB-MICE_UP	2.06884	0.0157111	0	Literature	Genes with Altered Expression in the Hippocampus of VP16-CREB Mice (Table 1; Pubmed:16202713)	Expression of VP16-CREB, a constitutively active form of CREB, in hippocampal neurons of the CA1 region lowers the threshold for eliciting the late, persistent phase of long-term potentiation (L-LTP) in the Schaffer collateral pathway. This VP16-CREB-mediated L-LTP differs from the conventional late phase of LTP in not being dependent on new transcription. This finding suggests that in the transg…	73	H2-Q2	histocompatibility 2, Q region locus 2	2158	0.166231	0.839848	0.421316
Neuroplasticity	LIT_MM_BARCO_HIPPOCAMPUS_VP16-CREB-MICE_UP	2.06884	0.0157111	0	Literature	Genes with Altered Expression in the Hippocampus of VP16-CREB Mice (Table 1; Pubmed:16202713)	Expression of VP16-CREB, a constitutively active form of CREB, in hippocampal neurons of the CA1 region lowers the threshold for eliciting the late, persistent phase of long-term potentiation (L-LTP) in the Schaffer collateral pathway. This VP16-CREB-mediated L-LTP differs from the conventional late phase of LTP in not being dependent on new transcription. This finding suggests that in the transg…	73	Hsd17b12	hydroxysteroid (17-beta) dehydrogenase 12	165	0.00624178	0.441959	0.182422
Neuroplasticity	LIT_MM_BARCO_HIPPOCAMPUS_VP16-CREB-MICE_UP	2.06884	0.0157111	0	Literature	Genes with Altered Expression in the Hippocampus of VP16-CREB Mice (Table 1; Pubmed:16202713)	Expression of VP16-CREB, a constitutively active form of CREB, in hippocampal neurons of the CA1 region lowers the threshold for eliciting the late, persistent phase of long-term potentiation (L-LTP) in the Schaffer collateral pathway. This VP16-CREB-mediated L-LTP differs from the conventional late phase of LTP in not being dependent on new transcription. This finding suggests that in the transg…	73	Hspa1a	heat shock protein 1A	757	0.0472161	0.701427	0.302077
Neuroplasticity	LIT_MM_BARCO_HIPPOCAMPUS_VP16-CREB-MICE_UP	2.06884	0.0157111	0	Literature	Genes with Altered Expression in the Hippocampus of VP16-CREB Mice (Table 1; Pubmed:16202713)	Expression of VP16-CREB, a constitutively active form of CREB, in hippocampal neurons of the CA1 region lowers the threshold for eliciting the late, persistent phase of long-term potentiation (L-LTP) in the Schaffer collateral pathway. This VP16-CREB-mediated L-LTP differs from the conventional late phase of LTP in not being dependent on new transcription. This finding suggests that in the transg…	73	Hspa5	heat shock protein 5	172	0.00671054	0.445326	0.230491
Neuroplasticity	LIT_MM_BARCO_HIPPOCAMPUS_VP16-CREB-MICE_UP	2.06884	0.0157111	0	Literature	Genes with Altered Expression in the Hippocampus of VP16-CREB Mice (Table 1; Pubmed:16202713)	Expression of VP16-CREB, a constitutively active form of CREB, in hippocampal neurons of the CA1 region lowers the threshold for eliciting the late, persistent phase of long-term potentiation (L-LTP) in the Schaffer collateral pathway. This VP16-CREB-mediated L-LTP differs from the conventional late phase of LTP in not being dependent on new transcription. This finding suggests that in the transg…	73	Itgb2	integrin beta 2	4077	0.342873	0.915064	0.114876
Neuroplasticity	LIT_MM_BARCO_HIPPOCAMPUS_VP16-CREB-MICE_UP	2.06884	0.0157111	0	Literature	Genes with Altered Expression in the Hippocampus of VP16-CREB Mice (Table 1; Pubmed:16202713)	Expression of VP16-CREB, a constitutively active form of CREB, in hippocampal neurons of the CA1 region lowers the threshold for eliciting the late, persistent phase of long-term potentiation (L-LTP) in the Schaffer collateral pathway. This VP16-CREB-mediated L-LTP differs from the conventional late phase of LTP in not being dependent on new transcription. This finding suggests that in the transg…	73	Ly86	lymphocyte antigen 86	3019	0.246129	0.882638	0.149128
Neuroplasticity	LIT_MM_BARCO_HIPPOCAMPUS_VP16-CREB-MICE_UP	2.06884	0.0157111	0	Literature	Genes with Altered Expression in the Hippocampus of VP16-CREB Mice (Table 1; Pubmed:16202713)	Expression of VP16-CREB, a constitutively active form of CREB, in hippocampal neurons of the CA1 region lowers the threshold for eliciting the late, persistent phase of long-term potentiation (L-LTP) in the Schaffer collateral pathway. This VP16-CREB-mediated L-LTP differs from the conventional late phase of LTP in not being dependent on new transcription. This finding suggests that in the transg…	73	Npy	neuropeptide Y	1556	0.113345	0.805523	0.183345
Neuroplasticity	LIT_MM_BARCO_HIPPOCAMPUS_VP16-CREB-MICE_UP	2.06884	0.0157111	0	Literature	Genes with Altered Expression in the Hippocampus of VP16-CREB Mice (Table 1; Pubmed:16202713)	Expression of VP16-CREB, a constitutively active form of CREB, in hippocampal neurons of the CA1 region lowers the threshold for eliciting the late, persistent phase of long-term potentiation (L-LTP) in the Schaffer collateral pathway. This VP16-CREB-mediated L-LTP differs from the conventional late phase of LTP in not being dependent on new transcription. This finding suggests that in the transg…	73	Pcp4	Purkinje cell protein 4	4178	0.352899	0.916412	0.164876
Neuroplasticity	LIT_MM_BARCO_HIPPOCAMPUS_VP16-CREB-MICE_UP	2.06884	0.0157111	0	Literature	Genes with Altered Expression in the Hippocampus of VP16-CREB Mice (Table 1; Pubmed:16202713)	Expression of VP16-CREB, a constitutively active form of CREB, in hippocampal neurons of the CA1 region lowers the threshold for eliciting the late, persistent phase of long-term potentiation (L-LTP) in the Schaffer collateral pathway. This VP16-CREB-mediated L-LTP differs from the conventional late phase of LTP in not being dependent on new transcription. This finding suggests that in the transg…	73	Pdia3	protein disulfide isomerase associated 3	2436	0.193653	0.856311	0.0701549
Neuroplasticity	LIT_MM_BARCO_HIPPOCAMPUS_VP16-CREB-MICE_UP	2.06884	0.0157111	0	Literature	Genes with Altered Expression in the Hippocampus of VP16-CREB Mice (Table 1; Pubmed:16202713)	Expression of VP16-CREB, a constitutively active form of CREB, in hippocampal neurons of the CA1 region lowers the threshold for eliciting the late, persistent phase of long-term potentiation (L-LTP) in the Schaffer collateral pathway. This VP16-CREB-mediated L-LTP differs from the conventional late phase of LTP in not being dependent on new transcription. This finding suggests that in the transg…	73	Prss23	protease, serine 23	452	0.0243209	0.614218	0.14745
Neuroplasticity	LIT_MM_BARCO_HIPPOCAMPUS_VP16-CREB-MICE_UP	2.06884	0.0157111	0	Literature	Genes with Altered Expression in the Hippocampus of VP16-CREB Mice (Table 1; Pubmed:16202713)	Expression of VP16-CREB, a constitutively active form of CREB, in hippocampal neurons of the CA1 region lowers the threshold for eliciting the late, persistent phase of long-term potentiation (L-LTP) in the Schaffer collateral pathway. This VP16-CREB-mediated L-LTP differs from the conventional late phase of LTP in not being dependent on new transcription. This finding suggests that in the transg…	73	S100a6	S100 calcium binding protein A6 (calcyclin)	2856	0.232378	0.877295	0.196293
Neuroplasticity	LIT_MM_BARCO_HIPPOCAMPUS_VP16-CREB-MICE_UP	2.06884	0.0157111	0	Literature	Genes with Altered Expression in the Hippocampus of VP16-CREB Mice (Table 1; Pubmed:16202713)	Expression of VP16-CREB, a constitutively active form of CREB, in hippocampal neurons of the CA1 region lowers the threshold for eliciting the late, persistent phase of long-term potentiation (L-LTP) in the Schaffer collateral pathway. This VP16-CREB-mediated L-LTP differs from the conventional late phase of LTP in not being dependent on new transcription. This finding suggests that in the transg…	73	Selplg	selectin, platelet (p-selectin) ligand	3760	0.311677	0.906207	0.104866
Neuroplasticity	LIT_MM_BARCO_HIPPOCAMPUS_VP16-CREB-MICE_UP	2.06884	0.0157111	0	Literature	Genes with Altered Expression in the Hippocampus of VP16-CREB Mice (Table 1; Pubmed:16202713)	Expression of VP16-CREB, a constitutively active form of CREB, in hippocampal neurons of the CA1 region lowers the threshold for eliciting the late, persistent phase of long-term potentiation (L-LTP) in the Schaffer collateral pathway. This VP16-CREB-mediated L-LTP differs from the conventional late phase of LTP in not being dependent on new transcription. This finding suggests that in the transg…	73	Spp1	secreted phosphoprotein 1	1575	0.114074	0.805662	0.477449
Neuroplasticity	LIT_MM_BARCO_HIPPOCAMPUS_VP16-CREB-MICE_UP	2.06884	0.0157111	0	Literature	Genes with Altered Expression in the Hippocampus of VP16-CREB Mice (Table 1; Pubmed:16202713)	Expression of VP16-CREB, a constitutively active form of CREB, in hippocampal neurons of the CA1 region lowers the threshold for eliciting the late, persistent phase of long-term potentiation (L-LTP) in the Schaffer collateral pathway. This VP16-CREB-mediated L-LTP differs from the conventional late phase of LTP in not being dependent on new transcription. This finding suggests that in the transg…	73	Tpm4	tropomyosin 4	542	0.0308414	0.639299	0.213357
Neuroplasticity	MSIGDB_MM_MCCLUNG_CREB1_TARGETS_UP	2.03558	0.0211275	0	MSigDB	Genes up-regulated in the nucleus accumbens (a major reward center in the brain) 8 weeks after induction of CREB1 [GeneID=1385] expression in a transgenic Tet-Off system.	MOTIVATION: Well-annotated gene sets representing the universe of the biological processes are critical for meaningful and insightful interpretation of large-scale genomic data. The Molecular Signatures Database (MSigDB) is one of the most widely used repositories of such sets. RESULTS: We report the availability of a new version of the database, MSigDB 3.0, with over 6700 gene sets, a complete r…	100	Acyp1	acylphosphatase 1, erythrocyte (common) type	3885	0.323501	0.909526	0.074393
Neuroplasticity	MSIGDB_MM_MCCLUNG_CREB1_TARGETS_UP	2.03558	0.0211275	0	MSigDB	Genes up-regulated in the nucleus accumbens (a major reward center in the brain) 8 weeks after induction of CREB1 [GeneID=1385] expression in a transgenic Tet-Off system.	MOTIVATION: Well-annotated gene sets representing the universe of the biological processes are critical for meaningful and insightful interpretation of large-scale genomic data. The Molecular Signatures Database (MSigDB) is one of the most widely used repositories of such sets. RESULTS: We report the availability of a new version of the database, MSigDB 3.0, with over 6700 gene sets, a complete r…	100	Auh	AU RNA binding protein/enoyl-coenzyme A hydratase	644	0.0389609	0.672539	0.0940039
Neuroplasticity	MSIGDB_MM_MCCLUNG_CREB1_TARGETS_UP	2.03558	0.0211275	0	MSigDB	Genes up-regulated in the nucleus accumbens (a major reward center in the brain) 8 weeks after induction of CREB1 [GeneID=1385] expression in a transgenic Tet-Off system.	MOTIVATION: Well-annotated gene sets representing the universe of the biological processes are critical for meaningful and insightful interpretation of large-scale genomic data. The Molecular Signatures Database (MSigDB) is one of the most widely used repositories of such sets. RESULTS: We report the availability of a new version of the database, MSigDB 3.0, with over 6700 gene sets, a complete r…	100	Bdnf	brain derived neurotrophic factor	40	0.000726409	0.235789	0.426056
Neuroplasticity	MSIGDB_MM_MCCLUNG_CREB1_TARGETS_UP	2.03558	0.0211275	0	MSigDB	Genes up-regulated in the nucleus accumbens (a major reward center in the brain) 8 weeks after induction of CREB1 [GeneID=1385] expression in a transgenic Tet-Off system.	MOTIVATION: Well-annotated gene sets representing the universe of the biological processes are critical for meaningful and insightful interpretation of large-scale genomic data. The Molecular Signatures Database (MSigDB) is one of the most widely used repositories of such sets. RESULTS: We report the availability of a new version of the database, MSigDB 3.0, with over 6700 gene sets, a complete r…	100	Cadps	Ca2+-dependent secretion activator	3342	0.272542	0.889735	0.0521538
Neuroplasticity	MSIGDB_MM_MCCLUNG_CREB1_TARGETS_UP	2.03558	0.0211275	0	MSigDB	Genes up-regulated in the nucleus accumbens (a major reward center in the brain) 8 weeks after induction of CREB1 [GeneID=1385] expression in a transgenic Tet-Off system.	MOTIVATION: Well-annotated gene sets representing the universe of the biological processes are critical for meaningful and insightful interpretation of large-scale genomic data. The Molecular Signatures Database (MSigDB) is one of the most widely used repositories of such sets. RESULTS: We report the availability of a new version of the database, MSigDB 3.0, with over 6700 gene sets, a complete r…	100	Cap1	CAP, adenylate cyclase-associated protein 1 (yeast)	2174	0.16759	0.839969	0.0647869
Neuroplasticity	MSIGDB_MM_MCCLUNG_CREB1_TARGETS_UP	2.03558	0.0211275	0	MSigDB	Genes up-regulated in the nucleus accumbens (a major reward center in the brain) 8 weeks after induction of CREB1 [GeneID=1385] expression in a transgenic Tet-Off system.	MOTIVATION: Well-annotated gene sets representing the universe of the biological processes are critical for meaningful and insightful interpretation of large-scale genomic data. The Molecular Signatures Database (MSigDB) is one of the most widely used repositories of such sets. RESULTS: We report the availability of a new version of the database, MSigDB 3.0, with over 6700 gene sets, a complete r…	100	Cck	cholecystokinin	2205	0.170491	0.840087	0.127949
Neuroplasticity	MSIGDB_MM_MCCLUNG_CREB1_TARGETS_UP	2.03558	0.0211275	0	MSigDB	Genes up-regulated in the nucleus accumbens (a major reward center in the brain) 8 weeks after induction of CREB1 [GeneID=1385] expression in a transgenic Tet-Off system.	MOTIVATION: Well-annotated gene sets representing the universe of the biological processes are critical for meaningful and insightful interpretation of large-scale genomic data. The Molecular Signatures Database (MSigDB) is one of the most widely used repositories of such sets. RESULTS: We report the availability of a new version of the database, MSigDB 3.0, with over 6700 gene sets, a complete r…	100	Fbxw7	F-box and WD-40 domain protein 7	160	0.00604049	0.441959	0.198423
Neuroplasticity	MSIGDB_MM_MCCLUNG_CREB1_TARGETS_UP	2.03558	0.0211275	0	MSigDB	Genes up-regulated in the nucleus accumbens (a major reward center in the brain) 8 weeks after induction of CREB1 [GeneID=1385] expression in a transgenic Tet-Off system.	MOTIVATION: Well-annotated gene sets representing the universe of the biological processes are critical for meaningful and insightful interpretation of large-scale genomic data. The Molecular Signatures Database (MSigDB) is one of the most widely used repositories of such sets. RESULTS: We report the availability of a new version of the database, MSigDB 3.0, with over 6700 gene sets, a complete r…	100	Fos	FBJ osteosarcoma oncogene	2168	0.166933	0.839969	0.718836
Neuroplasticity	MSIGDB_MM_MCCLUNG_CREB1_TARGETS_UP	2.03558	0.0211275	0	MSigDB	Genes up-regulated in the nucleus accumbens (a major reward center in the brain) 8 weeks after induction of CREB1 [GeneID=1385] expression in a transgenic Tet-Off system.	MOTIVATION: Well-annotated gene sets representing the universe of the biological processes are critical for meaningful and insightful interpretation of large-scale genomic data. The Molecular Signatures Database (MSigDB) is one of the most widely used repositories of such sets. RESULTS: We report the availability of a new version of the database, MSigDB 3.0, with over 6700 gene sets, a complete r…	100	Glrx3	glutaredoxin 3	400	0.0201061	0.581696	0.135241
Neuroplasticity	MSIGDB_MM_MCCLUNG_CREB1_TARGETS_UP	2.03558	0.0211275	0	MSigDB	Genes up-regulated in the nucleus accumbens (a major reward center in the brain) 8 weeks after induction of CREB1 [GeneID=1385] expression in a transgenic Tet-Off system.	MOTIVATION: Well-annotated gene sets representing the universe of the biological processes are critical for meaningful and insightful interpretation of large-scale genomic data. The Molecular Signatures Database (MSigDB) is one of the most widely used repositories of such sets. RESULTS: We report the availability of a new version of the database, MSigDB 3.0, with over 6700 gene sets, a complete r…	100	Hsd17b12	hydroxysteroid (17-beta) dehydrogenase 12	165	0.00624178	0.441959	0.182422
Neuroplasticity	MSIGDB_MM_MCCLUNG_CREB1_TARGETS_UP	2.03558	0.0211275	0	MSigDB	Genes up-regulated in the nucleus accumbens (a major reward center in the brain) 8 weeks after induction of CREB1 [GeneID=1385] expression in a transgenic Tet-Off system.	MOTIVATION: Well-annotated gene sets representing the universe of the biological processes are critical for meaningful and insightful interpretation of large-scale genomic data. The Molecular Signatures Database (MSigDB) is one of the most widely used repositories of such sets. RESULTS: We report the availability of a new version of the database, MSigDB 3.0, with over 6700 gene sets, a complete r…	100	Hspa1b	heat shock protein 1B	380	0.0185727	0.572637	0.362539
Neuroplasticity	MSIGDB_MM_MCCLUNG_CREB1_TARGETS_UP	2.03558	0.0211275	0	MSigDB	Genes up-regulated in the nucleus accumbens (a major reward center in the brain) 8 weeks after induction of CREB1 [GeneID=1385] expression in a transgenic Tet-Off system.	MOTIVATION: Well-annotated gene sets representing the universe of the biological processes are critical for meaningful and insightful interpretation of large-scale genomic data. The Molecular Signatures Database (MSigDB) is one of the most widely used repositories of such sets. RESULTS: We report the availability of a new version of the database, MSigDB 3.0, with over 6700 gene sets, a complete r…	100	Id2	inhibitor of DNA binding 2	3983	0.334398	0.911565	0.0786208
Neuroplasticity	MSIGDB_MM_MCCLUNG_CREB1_TARGETS_UP	2.03558	0.0211275	0	MSigDB	Genes up-regulated in the nucleus accumbens (a major reward center in the brain) 8 weeks after induction of CREB1 [GeneID=1385] expression in a transgenic Tet-Off system.	MOTIVATION: Well-annotated gene sets representing the universe of the biological processes are critical for meaningful and insightful interpretation of large-scale genomic data. The Molecular Signatures Database (MSigDB) is one of the most widely used repositories of such sets. RESULTS: We report the availability of a new version of the database, MSigDB 3.0, with over 6700 gene sets, a complete r…	100	Idi1	isopentenyl-diphosphate delta isomerase	3677	0.303982	0.901531	0.117413
Neuroplasticity	MSIGDB_MM_MCCLUNG_CREB1_TARGETS_UP	2.03558	0.0211275	0	MSigDB	Genes up-regulated in the nucleus accumbens (a major reward center in the brain) 8 weeks after induction of CREB1 [GeneID=1385] expression in a transgenic Tet-Off system.	MOTIVATION: Well-annotated gene sets representing the universe of the biological processes are critical for meaningful and insightful interpretation of large-scale genomic data. The Molecular Signatures Database (MSigDB) is one of the most widely used repositories of such sets. RESULTS: We report the availability of a new version of the database, MSigDB 3.0, with over 6700 gene sets, a complete r…	100	Ift20	intraflagellar transport 20	2772	0.224579	0.873244	0.0953534
Neuroplasticity	MSIGDB_MM_MCCLUNG_CREB1_TARGETS_UP	2.03558	0.0211275	0	MSigDB	Genes up-regulated in the nucleus accumbens (a major reward center in the brain) 8 weeks after induction of CREB1 [GeneID=1385] expression in a transgenic Tet-Off system.	MOTIVATION: Well-annotated gene sets representing the universe of the biological processes are critical for meaningful and insightful interpretation of large-scale genomic data. The Molecular Signatures Database (MSigDB) is one of the most widely used repositories of such sets. RESULTS: We report the availability of a new version of the database, MSigDB 3.0, with over 6700 gene sets, a complete r…	100	Ina	internexin neuronal intermediate filament protein, alpha	187	0.00745176	0.453495	0.153476
Neuroplasticity	MSIGDB_MM_MCCLUNG_CREB1_TARGETS_UP	2.03558	0.0211275	0	MSigDB	Genes up-regulated in the nucleus accumbens (a major reward center in the brain) 8 weeks after induction of CREB1 [GeneID=1385] expression in a transgenic Tet-Off system.	MOTIVATION: Well-annotated gene sets representing the universe of the biological processes are critical for meaningful and insightful interpretation of large-scale genomic data. The Molecular Signatures Database (MSigDB) is one of the most widely used repositories of such sets. RESULTS: We report the availability of a new version of the database, MSigDB 3.0, with over 6700 gene sets, a complete r…	100	Laptm4b	lysosomal-associated protein transmembrane 4B	189	0.00750606	0.453495	0.139879
Neuroplasticity	MSIGDB_MM_MCCLUNG_CREB1_TARGETS_UP	2.03558	0.0211275	0	MSigDB	Genes up-regulated in the nucleus accumbens (a major reward center in the brain) 8 weeks after induction of CREB1 [GeneID=1385] expression in a transgenic Tet-Off system.	MOTIVATION: Well-annotated gene sets representing the universe of the biological processes are critical for meaningful and insightful interpretation of large-scale genomic data. The Molecular Signatures Database (MSigDB) is one of the most widely used repositories of such sets. RESULTS: We report the availability of a new version of the database, MSigDB 3.0, with over 6700 gene sets, a complete r…	100	Mpdz	multiple PDZ domain protein	3793	0.314365	0.906226	0.0681559
Neuroplasticity	MSIGDB_MM_MCCLUNG_CREB1_TARGETS_UP	2.03558	0.0211275	0	MSigDB	Genes up-regulated in the nucleus accumbens (a major reward center in the brain) 8 weeks after induction of CREB1 [GeneID=1385] expression in a transgenic Tet-Off system.	MOTIVATION: Well-annotated gene sets representing the universe of the biological processes are critical for meaningful and insightful interpretation of large-scale genomic data. The Molecular Signatures Database (MSigDB) is one of the most widely used repositories of such sets. RESULTS: We report the availability of a new version of the database, MSigDB 3.0, with over 6700 gene sets, a complete r…	100	Ndufc1	NADH dehydrogenase (ubiquinone) 1, subcomplex unknown, 1	785	0.0493981	0.704997	0.142864
Neuroplasticity	MSIGDB_MM_MCCLUNG_CREB1_TARGETS_UP	2.03558	0.0211275	0	MSigDB	Genes up-regulated in the nucleus accumbens (a major reward center in the brain) 8 weeks after induction of CREB1 [GeneID=1385] expression in a transgenic Tet-Off system.	MOTIVATION: Well-annotated gene sets representing the universe of the biological processes are critical for meaningful and insightful interpretation of large-scale genomic data. The Molecular Signatures Database (MSigDB) is one of the most widely used repositories of such sets. RESULTS: We report the availability of a new version of the database, MSigDB 3.0, with over 6700 gene sets, a complete r…	100	Nefm	neurofilament, medium polypeptide	395	0.0197596	0.5781	0.309805
Neuroplasticity	MSIGDB_MM_MCCLUNG_CREB1_TARGETS_UP	2.03558	0.0211275	0	MSigDB	Genes up-regulated in the nucleus accumbens (a major reward center in the brain) 8 weeks after induction of CREB1 [GeneID=1385] expression in a transgenic Tet-Off system.	MOTIVATION: Well-annotated gene sets representing the universe of the biological processes are critical for meaningful and insightful interpretation of large-scale genomic data. The Molecular Signatures Database (MSigDB) is one of the most widely used repositories of such sets. RESULTS: We report the availability of a new version of the database, MSigDB 3.0, with over 6700 gene sets, a complete r…	100	Neurod6	neurogenic differentiation 6	2672	0.21538	0.870508	0.149465
Neuroplasticity	MSIGDB_MM_MCCLUNG_CREB1_TARGETS_UP	2.03558	0.0211275	0	MSigDB	Genes up-regulated in the nucleus accumbens (a major reward center in the brain) 8 weeks after induction of CREB1 [GeneID=1385] expression in a transgenic Tet-Off system.	MOTIVATION: Well-annotated gene sets representing the universe of the biological processes are critical for meaningful and insightful interpretation of large-scale genomic data. The Molecular Signatures Database (MSigDB) is one of the most widely used repositories of such sets. RESULTS: We report the availability of a new version of the database, MSigDB 3.0, with over 6700 gene sets, a complete r…	100	Npy	neuropeptide Y	1556	0.113345	0.805523	0.183345
Neuroplasticity	MSIGDB_MM_MCCLUNG_CREB1_TARGETS_UP	2.03558	0.0211275	0	MSigDB	Genes up-regulated in the nucleus accumbens (a major reward center in the brain) 8 weeks after induction of CREB1 [GeneID=1385] expression in a transgenic Tet-Off system.	MOTIVATION: Well-annotated gene sets representing the universe of the biological processes are critical for meaningful and insightful interpretation of large-scale genomic data. The Molecular Signatures Database (MSigDB) is one of the most widely used repositories of such sets. RESULTS: We report the availability of a new version of the database, MSigDB 3.0, with over 6700 gene sets, a complete r…	100	Olfm1	olfactomedin 1	3751	0.310878	0.906207	0.0601328
Neuroplasticity	MSIGDB_MM_MCCLUNG_CREB1_TARGETS_UP	2.03558	0.0211275	0	MSigDB	Genes up-regulated in the nucleus accumbens (a major reward center in the brain) 8 weeks after induction of CREB1 [GeneID=1385] expression in a transgenic Tet-Off system.	MOTIVATION: Well-annotated gene sets representing the universe of the biological processes are critical for meaningful and insightful interpretation of large-scale genomic data. The Molecular Signatures Database (MSigDB) is one of the most widely used repositories of such sets. RESULTS: We report the availability of a new version of the database, MSigDB 3.0, with over 6700 gene sets, a complete r…	100	Rala	v-ral simian leukemia viral oncogene A (ras related)	1802	0.134499	0.824327	0.0616067
Neuroplasticity	MSIGDB_MM_MCCLUNG_CREB1_TARGETS_UP	2.03558	0.0211275	0	MSigDB	Genes up-regulated in the nucleus accumbens (a major reward center in the brain) 8 weeks after induction of CREB1 [GeneID=1385] expression in a transgenic Tet-Off system.	MOTIVATION: Well-annotated gene sets representing the universe of the biological processes are critical for meaningful and insightful interpretation of large-scale genomic data. The Molecular Signatures Database (MSigDB) is one of the most widely used repositories of such sets. RESULTS: We report the availability of a new version of the database, MSigDB 3.0, with over 6700 gene sets, a complete r…	100	Resp18	regulated endocrine-specific protein 18	998	0.0682584	0.756985	0.152951
Neuroplasticity	MSIGDB_MM_MCCLUNG_CREB1_TARGETS_UP	2.03558	0.0211275	0	MSigDB	Genes up-regulated in the nucleus accumbens (a major reward center in the brain) 8 weeks after induction of CREB1 [GeneID=1385] expression in a transgenic Tet-Off system.	MOTIVATION: Well-annotated gene sets representing the universe of the biological processes are critical for meaningful and insightful interpretation of large-scale genomic data. The Molecular Signatures Database (MSigDB) is one of the most widely used repositories of such sets. RESULTS: We report the availability of a new version of the database, MSigDB 3.0, with over 6700 gene sets, a complete r…	100	Sema7a	sema domain, immunoglobulin domain (Ig), and GPI membrane anchor, (semaphorin) 7A	1446	0.104256	0.802112	0.167311
Neuroplasticity	MSIGDB_MM_MCCLUNG_CREB1_TARGETS_UP	2.03558	0.0211275	0	MSigDB	Genes up-regulated in the nucleus accumbens (a major reward center in the brain) 8 weeks after induction of CREB1 [GeneID=1385] expression in a transgenic Tet-Off system.	MOTIVATION: Well-annotated gene sets representing the universe of the biological processes are critical for meaningful and insightful interpretation of large-scale genomic data. The Molecular Signatures Database (MSigDB) is one of the most widely used repositories of such sets. RESULTS: We report the availability of a new version of the database, MSigDB 3.0, with over 6700 gene sets, a complete r…	100	Stmn2	stathmin-like 2	781	0.0491168	0.704997	0.101656
Neuroplasticity	MSIGDB_MM_MCCLUNG_CREB1_TARGETS_UP	2.03558	0.0211275	0	MSigDB	Genes up-regulated in the nucleus accumbens (a major reward center in the brain) 8 weeks after induction of CREB1 [GeneID=1385] expression in a transgenic Tet-Off system.	MOTIVATION: Well-annotated gene sets representing the universe of the biological processes are critical for meaningful and insightful interpretation of large-scale genomic data. The Molecular Signatures Database (MSigDB) is one of the most widely used repositories of such sets. RESULTS: We report the availability of a new version of the database, MSigDB 3.0, with over 6700 gene sets, a complete r…	100	Stmn3	stathmin-like 3	2871	0.233386	0.87769	0.0647475
Neuroplasticity	MSIGDB_MM_MCCLUNG_CREB1_TARGETS_UP	2.03558	0.0211275	0	MSigDB	Genes up-regulated in the nucleus accumbens (a major reward center in the brain) 8 weeks after induction of CREB1 [GeneID=1385] expression in a transgenic Tet-Off system.	MOTIVATION: Well-annotated gene sets representing the universe of the biological processes are critical for meaningful and insightful interpretation of large-scale genomic data. The Molecular Signatures Database (MSigDB) is one of the most widely used repositories of such sets. RESULTS: We report the availability of a new version of the database, MSigDB 3.0, with over 6700 gene sets, a complete r…	100	Tbr1	T-box brain gene 1	1273	0.0891141	0.783671	0.136018
Neuroplasticity	MSIGDB_MM_MCCLUNG_CREB1_TARGETS_UP	2.03558	0.0211275	0	MSigDB	Genes up-regulated in the nucleus accumbens (a major reward center in the brain) 8 weeks after induction of CREB1 [GeneID=1385] expression in a transgenic Tet-Off system.	MOTIVATION: Well-annotated gene sets representing the universe of the biological processes are critical for meaningful and insightful interpretation of large-scale genomic data. The Molecular Signatures Database (MSigDB) is one of the most widely used repositories of such sets. RESULTS: We report the availability of a new version of the database, MSigDB 3.0, with over 6700 gene sets, a complete r…	100	Tmem160	transmembrane protein 160	3488	0.285064	0.894962	0.0768443
Neuroplasticity	MSIGDB_MM_MCCLUNG_CREB1_TARGETS_UP	2.03558	0.0211275	0	MSigDB	Genes up-regulated in the nucleus accumbens (a major reward center in the brain) 8 weeks after induction of CREB1 [GeneID=1385] expression in a transgenic Tet-Off system.	MOTIVATION: Well-annotated gene sets representing the universe of the biological processes are critical for meaningful and insightful interpretation of large-scale genomic data. The Molecular Signatures Database (MSigDB) is one of the most widely used repositories of such sets. RESULTS: We report the availability of a new version of the database, MSigDB 3.0, with over 6700 gene sets, a complete r…	100	Tspan5	tetraspanin 5	1769	0.131092	0.821385	0.0923152
Neuroplasticity	MSIGDB_MM_MCCLUNG_CREB1_TARGETS_UP	2.03558	0.0211275	0	MSigDB	Genes up-regulated in the nucleus accumbens (a major reward center in the brain) 8 weeks after induction of CREB1 [GeneID=1385] expression in a transgenic Tet-Off system.	MOTIVATION: Well-annotated gene sets representing the universe of the biological processes are critical for meaningful and insightful interpretation of large-scale genomic data. The Molecular Signatures Database (MSigDB) is one of the most widely used repositories of such sets. RESULTS: We report the availability of a new version of the database, MSigDB 3.0, with over 6700 gene sets, a complete r…	100	Tuba4a	tubulin, alpha 4A	238	0.0108544	0.514494	0.100246
Neuroplasticity	MSIGDB_MM_MCCLUNG_CREB1_TARGETS_UP	2.03558	0.0211275	0	MSigDB	Genes up-regulated in the nucleus accumbens (a major reward center in the brain) 8 weeks after induction of CREB1 [GeneID=1385] expression in a transgenic Tet-Off system.	MOTIVATION: Well-annotated gene sets representing the universe of the biological processes are critical for meaningful and insightful interpretation of large-scale genomic data. The Molecular Signatures Database (MSigDB) is one of the most widely used repositories of such sets. RESULTS: We report the availability of a new version of the database, MSigDB 3.0, with over 6700 gene sets, a complete r…	100	Uqcr11	ubiquinol-cytochrome c reductase, complex III subunit XI	3702	0.306043	0.902906	0.09135
Electron transport chain	LIT_MM_CRAWFORD_ELECTRON-TRANSPORT-OXIDATIVE_NUCLEAR-ENCODED-MITOCHONDRIAL_DIFF	2.02144	0.0229955	0	Literature	Genes included in the HeatMap shown in Fig. S7F,Relative levels of expression of nuclear-encoded mitochondrial genes involved in electron transport and oxidative phosphorylation (Table S4; Pubmed:19549860)	Studies in mice indicate that the gut microbiota promotes energy harvest and storage from components of the diet when these components are plentiful. Here we examine how the microbiota shapes host metabolic and physiologic adaptations to periods of nutrient deprivation. Germ-free (GF) mice and mice who had received a gut microbiota transplant from conventionally raised donors were compared in the…	90	Atp5d	ATP synthase, H+ transporting, mitochondrial F1 complex, delta subunit	1836	0.13768	0.829931	0.100096
Electron transport chain	LIT_MM_CRAWFORD_ELECTRON-TRANSPORT-OXIDATIVE_NUCLEAR-ENCODED-MITOCHONDRIAL_DIFF	2.02144	0.0229955	0	Literature	Genes included in the HeatMap shown in Fig. S7F,Relative levels of expression of nuclear-encoded mitochondrial genes involved in electron transport and oxidative phosphorylation (Table S4; Pubmed:19549860)	Studies in mice indicate that the gut microbiota promotes energy harvest and storage from components of the diet when these components are plentiful. Here we examine how the microbiota shapes host metabolic and physiologic adaptations to periods of nutrient deprivation. Germ-free (GF) mice and mice who had received a gut microbiota transplant from conventionally raised donors were compared in the…	90	Atp5f1	ATP synthase, H+ transporting, mitochondrial F0 complex, subunit B1	1995	0.151951	0.834264	0.0811518
Electron transport chain	LIT_MM_CRAWFORD_ELECTRON-TRANSPORT-OXIDATIVE_NUCLEAR-ENCODED-MITOCHONDRIAL_DIFF	2.02144	0.0229955	0	Literature	Genes included in the HeatMap shown in Fig. S7F,Relative levels of expression of nuclear-encoded mitochondrial genes involved in electron transport and oxidative phosphorylation (Table S4; Pubmed:19549860)	Studies in mice indicate that the gut microbiota promotes energy harvest and storage from components of the diet when these components are plentiful. Here we examine how the microbiota shapes host metabolic and physiologic adaptations to periods of nutrient deprivation. Germ-free (GF) mice and mice who had received a gut microbiota transplant from conventionally raised donors were compared in the…	90	Atp5g1	ATP synthase, H+ transporting, mitochondrial F0 complex, subunit C1 (subunit 9)	4066	0.342332	0.915064	0.059186
Electron transport chain	LIT_MM_CRAWFORD_ELECTRON-TRANSPORT-OXIDATIVE_NUCLEAR-ENCODED-MITOCHONDRIAL_DIFF	2.02144	0.0229955	0	Literature	Genes included in the HeatMap shown in Fig. S7F,Relative levels of expression of nuclear-encoded mitochondrial genes involved in electron transport and oxidative phosphorylation (Table S4; Pubmed:19549860)	Studies in mice indicate that the gut microbiota promotes energy harvest and storage from components of the diet when these components are plentiful. Here we examine how the microbiota shapes host metabolic and physiologic adaptations to periods of nutrient deprivation. Germ-free (GF) mice and mice who had received a gut microbiota transplant from conventionally raised donors were compared in the…	90	Atp5g3	ATP synthase, H+ transporting, mitochondrial F0 complex, subunit C3 (subunit 9)	6503	0.577422	0.959422	0.034044
Electron transport chain	LIT_MM_CRAWFORD_ELECTRON-TRANSPORT-OXIDATIVE_NUCLEAR-ENCODED-MITOCHONDRIAL_DIFF	2.02144	0.0229955	0	Literature	Genes included in the HeatMap shown in Fig. S7F,Relative levels of expression of nuclear-encoded mitochondrial genes involved in electron transport and oxidative phosphorylation (Table S4; Pubmed:19549860)	Studies in mice indicate that the gut microbiota promotes energy harvest and storage from components of the diet when these components are plentiful. Here we examine how the microbiota shapes host metabolic and physiologic adaptations to periods of nutrient deprivation. Germ-free (GF) mice and mice who had received a gut microbiota transplant from conventionally raised donors were compared in the…	90	Atp5h	ATP synthase, H+ transporting, mitochondrial F0 complex, subunit D	4539	0.389172	0.927106	0.0572178
Electron transport chain	LIT_MM_CRAWFORD_ELECTRON-TRANSPORT-OXIDATIVE_NUCLEAR-ENCODED-MITOCHONDRIAL_DIFF	2.02144	0.0229955	0	Literature	Genes included in the HeatMap shown in Fig. S7F,Relative levels of expression of nuclear-encoded mitochondrial genes involved in electron transport and oxidative phosphorylation (Table S4; Pubmed:19549860)	Studies in mice indicate that the gut microbiota promotes energy harvest and storage from components of the diet when these components are plentiful. Here we examine how the microbiota shapes host metabolic and physiologic adaptations to periods of nutrient deprivation. Germ-free (GF) mice and mice who had received a gut microbiota transplant from conventionally raised donors were compared in the…	90	Atp5j	ATP synthase, H+ transporting, mitochondrial F0 complex, subunit F	2880	0.234238	0.87769	0.0791264
Electron transport chain	LIT_MM_CRAWFORD_ELECTRON-TRANSPORT-OXIDATIVE_NUCLEAR-ENCODED-MITOCHONDRIAL_DIFF	2.02144	0.0229955	0	Literature	Genes included in the HeatMap shown in Fig. S7F,Relative levels of expression of nuclear-encoded mitochondrial genes involved in electron transport and oxidative phosphorylation (Table S4; Pubmed:19549860)	Studies in mice indicate that the gut microbiota promotes energy harvest and storage from components of the diet when these components are plentiful. Here we examine how the microbiota shapes host metabolic and physiologic adaptations to periods of nutrient deprivation. Germ-free (GF) mice and mice who had received a gut microbiota transplant from conventionally raised donors were compared in the…	90	Atp5j2	ATP synthase, H+ transporting, mitochondrial F0 complex, subunit F2	3040	0.247181	0.882638	0.096745
Electron transport chain	LIT_MM_CRAWFORD_ELECTRON-TRANSPORT-OXIDATIVE_NUCLEAR-ENCODED-MITOCHONDRIAL_DIFF	2.02144	0.0229955	0	Literature	Genes included in the HeatMap shown in Fig. S7F,Relative levels of expression of nuclear-encoded mitochondrial genes involved in electron transport and oxidative phosphorylation (Table S4; Pubmed:19549860)	Studies in mice indicate that the gut microbiota promotes energy harvest and storage from components of the diet when these components are plentiful. Here we examine how the microbiota shapes host metabolic and physiologic adaptations to periods of nutrient deprivation. Germ-free (GF) mice and mice who had received a gut microbiota transplant from conventionally raised donors were compared in the…	90	Atp5k	ATP synthase, H+ transporting, mitochondrial F1F0 complex, subunit E	2632	0.212048	0.86908	0.117417
Electron transport chain	LIT_MM_CRAWFORD_ELECTRON-TRANSPORT-OXIDATIVE_NUCLEAR-ENCODED-MITOCHONDRIAL_DIFF	2.02144	0.0229955	0	Literature	Genes included in the HeatMap shown in Fig. S7F,Relative levels of expression of nuclear-encoded mitochondrial genes involved in electron transport and oxidative phosphorylation (Table S4; Pubmed:19549860)	Studies in mice indicate that the gut microbiota promotes energy harvest and storage from components of the diet when these components are plentiful. Here we examine how the microbiota shapes host metabolic and physiologic adaptations to periods of nutrient deprivation. Germ-free (GF) mice and mice who had received a gut microbiota transplant from conventionally raised donors were compared in the…	90	Atp5l	ATP synthase, H+ transporting, mitochondrial F0 complex, subunit G	4001	0.337271	0.914531	0.0661643
Electron transport chain	LIT_MM_CRAWFORD_ELECTRON-TRANSPORT-OXIDATIVE_NUCLEAR-ENCODED-MITOCHONDRIAL_DIFF	2.02144	0.0229955	0	Literature	Genes included in the HeatMap shown in Fig. S7F,Relative levels of expression of nuclear-encoded mitochondrial genes involved in electron transport and oxidative phosphorylation (Table S4; Pubmed:19549860)	Studies in mice indicate that the gut microbiota promotes energy harvest and storage from components of the diet when these components are plentiful. Here we examine how the microbiota shapes host metabolic and physiologic adaptations to periods of nutrient deprivation. Germ-free (GF) mice and mice who had received a gut microbiota transplant from conventionally raised donors were compared in the…	90	Atp5o	ATP synthase, H+ transporting, mitochondrial F1 complex, O subunit	4960	0.42874	0.935832	0.0504994
Electron transport chain	LIT_MM_CRAWFORD_ELECTRON-TRANSPORT-OXIDATIVE_NUCLEAR-ENCODED-MITOCHONDRIAL_DIFF	2.02144	0.0229955	0	Literature	Genes included in the HeatMap shown in Fig. S7F,Relative levels of expression of nuclear-encoded mitochondrial genes involved in electron transport and oxidative phosphorylation (Table S4; Pubmed:19549860)	Studies in mice indicate that the gut microbiota promotes energy harvest and storage from components of the diet when these components are plentiful. Here we examine how the microbiota shapes host metabolic and physiologic adaptations to periods of nutrient deprivation. Germ-free (GF) mice and mice who had received a gut microbiota transplant from conventionally raised donors were compared in the…	90	Atp5s	ATP synthase, H+ transporting, mitochondrial F0 complex, subunit S	6711	0.598076	0.96135	0.0314174
Electron transport chain	LIT_MM_CRAWFORD_ELECTRON-TRANSPORT-OXIDATIVE_NUCLEAR-ENCODED-MITOCHONDRIAL_DIFF	2.02144	0.0229955	0	Literature	Genes included in the HeatMap shown in Fig. S7F,Relative levels of expression of nuclear-encoded mitochondrial genes involved in electron transport and oxidative phosphorylation (Table S4; Pubmed:19549860)	Studies in mice indicate that the gut microbiota promotes energy harvest and storage from components of the diet when these components are plentiful. Here we examine how the microbiota shapes host metabolic and physiologic adaptations to periods of nutrient deprivation. Germ-free (GF) mice and mice who had received a gut microbiota transplant from conventionally raised donors were compared in the…	90	Atpaf2	ATP synthase mitochondrial F1 complex assembly factor 2	3355	0.273993	0.890915	0.0488025
Electron transport chain	LIT_MM_CRAWFORD_ELECTRON-TRANSPORT-OXIDATIVE_NUCLEAR-ENCODED-MITOCHONDRIAL_DIFF	2.02144	0.0229955	0	Literature	Genes included in the HeatMap shown in Fig. S7F,Relative levels of expression of nuclear-encoded mitochondrial genes involved in electron transport and oxidative phosphorylation (Table S4; Pubmed:19549860)	Studies in mice indicate that the gut microbiota promotes energy harvest and storage from components of the diet when these components are plentiful. Here we examine how the microbiota shapes host metabolic and physiologic adaptations to periods of nutrient deprivation. Germ-free (GF) mice and mice who had received a gut microbiota transplant from conventionally raised donors were compared in the…	90	Cox4i2	cytochrome c oxidase subunit 4I2	4601	0.394204	0.927404	0.201844
Electron transport chain	LIT_MM_CRAWFORD_ELECTRON-TRANSPORT-OXIDATIVE_NUCLEAR-ENCODED-MITOCHONDRIAL_DIFF	2.02144	0.0229955	0	Literature	Genes included in the HeatMap shown in Fig. S7F,Relative levels of expression of nuclear-encoded mitochondrial genes involved in electron transport and oxidative phosphorylation (Table S4; Pubmed:19549860)	Studies in mice indicate that the gut microbiota promotes energy harvest and storage from components of the diet when these components are plentiful. Here we examine how the microbiota shapes host metabolic and physiologic adaptations to periods of nutrient deprivation. Germ-free (GF) mice and mice who had received a gut microbiota transplant from conventionally raised donors were compared in the…	90	Cox5a	cytochrome c oxidase subunit Va	1247	0.0871975	0.78153	0.101152
Electron transport chain	LIT_MM_CRAWFORD_ELECTRON-TRANSPORT-OXIDATIVE_NUCLEAR-ENCODED-MITOCHONDRIAL_DIFF	2.02144	0.0229955	0	Literature	Genes included in the HeatMap shown in Fig. S7F,Relative levels of expression of nuclear-encoded mitochondrial genes involved in electron transport and oxidative phosphorylation (Table S4; Pubmed:19549860)	Studies in mice indicate that the gut microbiota promotes energy harvest and storage from components of the diet when these components are plentiful. Here we examine how the microbiota shapes host metabolic and physiologic adaptations to periods of nutrient deprivation. Germ-free (GF) mice and mice who had received a gut microbiota transplant from conventionally raised donors were compared in the…	90	Cox6a1	cytochrome c oxidase subunit VIa polypeptide 1	6518	0.57827	0.959422	0.0491546
Electron transport chain	LIT_MM_CRAWFORD_ELECTRON-TRANSPORT-OXIDATIVE_NUCLEAR-ENCODED-MITOCHONDRIAL_DIFF	2.02144	0.0229955	0	Literature	Genes included in the HeatMap shown in Fig. S7F,Relative levels of expression of nuclear-encoded mitochondrial genes involved in electron transport and oxidative phosphorylation (Table S4; Pubmed:19549860)	Studies in mice indicate that the gut microbiota promotes energy harvest and storage from components of the diet when these components are plentiful. Here we examine how the microbiota shapes host metabolic and physiologic adaptations to periods of nutrient deprivation. Germ-free (GF) mice and mice who had received a gut microbiota transplant from conventionally raised donors were compared in the…	90	Cox6b1	cytochrome c oxidase, subunit VIb polypeptide 1	4637	0.397062	0.928241	0.0639684
Electron transport chain	LIT_MM_CRAWFORD_ELECTRON-TRANSPORT-OXIDATIVE_NUCLEAR-ENCODED-MITOCHONDRIAL_DIFF	2.02144	0.0229955	0	Literature	Genes included in the HeatMap shown in Fig. S7F,Relative levels of expression of nuclear-encoded mitochondrial genes involved in electron transport and oxidative phosphorylation (Table S4; Pubmed:19549860)	Studies in mice indicate that the gut microbiota promotes energy harvest and storage from components of the diet when these components are plentiful. Here we examine how the microbiota shapes host metabolic and physiologic adaptations to periods of nutrient deprivation. Germ-free (GF) mice and mice who had received a gut microbiota transplant from conventionally raised donors were compared in the…	90	Cox7a1	cytochrome c oxidase subunit VIIa 1	2907	0.23647	0.87769	0.281073
Electron transport chain	LIT_MM_CRAWFORD_ELECTRON-TRANSPORT-OXIDATIVE_NUCLEAR-ENCODED-MITOCHONDRIAL_DIFF	2.02144	0.0229955	0	Literature	Genes included in the HeatMap shown in Fig. S7F,Relative levels of expression of nuclear-encoded mitochondrial genes involved in electron transport and oxidative phosphorylation (Table S4; Pubmed:19549860)	Studies in mice indicate that the gut microbiota promotes energy harvest and storage from components of the diet when these components are plentiful. Here we examine how the microbiota shapes host metabolic and physiologic adaptations to periods of nutrient deprivation. Germ-free (GF) mice and mice who had received a gut microbiota transplant from conventionally raised donors were compared in the…	90	Cox7c	cytochrome c oxidase subunit VIIc	5874	0.515315	0.949616	0.0599481
Electron transport chain	LIT_MM_CRAWFORD_ELECTRON-TRANSPORT-OXIDATIVE_NUCLEAR-ENCODED-MITOCHONDRIAL_DIFF	2.02144	0.0229955	0	Literature	Genes included in the HeatMap shown in Fig. S7F,Relative levels of expression of nuclear-encoded mitochondrial genes involved in electron transport and oxidative phosphorylation (Table S4; Pubmed:19549860)	Studies in mice indicate that the gut microbiota promotes energy harvest and storage from components of the diet when these components are plentiful. Here we examine how the microbiota shapes host metabolic and physiologic adaptations to periods of nutrient deprivation. Germ-free (GF) mice and mice who had received a gut microbiota transplant from conventionally raised donors were compared in the…	90	Cox8a	cytochrome c oxidase subunit VIIIa	6495	0.577081	0.959422	0.046853
Electron transport chain	LIT_MM_CRAWFORD_ELECTRON-TRANSPORT-OXIDATIVE_NUCLEAR-ENCODED-MITOCHONDRIAL_DIFF	2.02144	0.0229955	0	Literature	Genes included in the HeatMap shown in Fig. S7F,Relative levels of expression of nuclear-encoded mitochondrial genes involved in electron transport and oxidative phosphorylation (Table S4; Pubmed:19549860)	Studies in mice indicate that the gut microbiota promotes energy harvest and storage from components of the diet when these components are plentiful. Here we examine how the microbiota shapes host metabolic and physiologic adaptations to periods of nutrient deprivation. Germ-free (GF) mice and mice who had received a gut microbiota transplant from conventionally raised donors were compared in the…	90	Cox8b	cytochrome c oxidase subunit VIIIb	4882	0.421779	0.934773	0.555546
Electron transport chain	LIT_MM_CRAWFORD_ELECTRON-TRANSPORT-OXIDATIVE_NUCLEAR-ENCODED-MITOCHONDRIAL_DIFF	2.02144	0.0229955	0	Literature	Genes included in the HeatMap shown in Fig. S7F,Relative levels of expression of nuclear-encoded mitochondrial genes involved in electron transport and oxidative phosphorylation (Table S4; Pubmed:19549860)	Studies in mice indicate that the gut microbiota promotes energy harvest and storage from components of the diet when these components are plentiful. Here we examine how the microbiota shapes host metabolic and physiologic adaptations to periods of nutrient deprivation. Germ-free (GF) mice and mice who had received a gut microbiota transplant from conventionally raised donors were compared in the…	90	Cyb5r4	cytochrome b5 reductase 4	1767	0.131034	0.821374	0.0749724
Electron transport chain	LIT_MM_CRAWFORD_ELECTRON-TRANSPORT-OXIDATIVE_NUCLEAR-ENCODED-MITOCHONDRIAL_DIFF	2.02144	0.0229955	0	Literature	Genes included in the HeatMap shown in Fig. S7F,Relative levels of expression of nuclear-encoded mitochondrial genes involved in electron transport and oxidative phosphorylation (Table S4; Pubmed:19549860)	Studies in mice indicate that the gut microbiota promotes energy harvest and storage from components of the diet when these components are plentiful. Here we examine how the microbiota shapes host metabolic and physiologic adaptations to periods of nutrient deprivation. Germ-free (GF) mice and mice who had received a gut microbiota transplant from conventionally raised donors were compared in the…	90	Cyba	cytochrome b-245, alpha polypeptide	3806	0.315432	0.906522	0.172234
Electron transport chain	LIT_MM_CRAWFORD_ELECTRON-TRANSPORT-OXIDATIVE_NUCLEAR-ENCODED-MITOCHONDRIAL_DIFF	2.02144	0.0229955	0	Literature	Genes included in the HeatMap shown in Fig. S7F,Relative levels of expression of nuclear-encoded mitochondrial genes involved in electron transport and oxidative phosphorylation (Table S4; Pubmed:19549860)	Studies in mice indicate that the gut microbiota promotes energy harvest and storage from components of the diet when these components are plentiful. Here we examine how the microbiota shapes host metabolic and physiologic adaptations to periods of nutrient deprivation. Germ-free (GF) mice and mice who had received a gut microbiota transplant from conventionally raised donors were compared in the…	90	Cybb	cytochrome b-245, beta polypeptide	5945	0.522241	0.950667	0.361356
Electron transport chain	LIT_MM_CRAWFORD_ELECTRON-TRANSPORT-OXIDATIVE_NUCLEAR-ENCODED-MITOCHONDRIAL_DIFF	2.02144	0.0229955	0	Literature	Genes included in the HeatMap shown in Fig. S7F,Relative levels of expression of nuclear-encoded mitochondrial genes involved in electron transport and oxidative phosphorylation (Table S4; Pubmed:19549860)	Studies in mice indicate that the gut microbiota promotes energy harvest and storage from components of the diet when these components are plentiful. Here we examine how the microbiota shapes host metabolic and physiologic adaptations to periods of nutrient deprivation. Germ-free (GF) mice and mice who had received a gut microbiota transplant from conventionally raised donors were compared in the…	90	Cycs	cytochrome c, somatic	2102	0.161779	0.839848	0.0883622
Electron transport chain	LIT_MM_CRAWFORD_ELECTRON-TRANSPORT-OXIDATIVE_NUCLEAR-ENCODED-MITOCHONDRIAL_DIFF	2.02144	0.0229955	0	Literature	Genes included in the HeatMap shown in Fig. S7F,Relative levels of expression of nuclear-encoded mitochondrial genes involved in electron transport and oxidative phosphorylation (Table S4; Pubmed:19549860)	Studies in mice indicate that the gut microbiota promotes energy harvest and storage from components of the diet when these components are plentiful. Here we examine how the microbiota shapes host metabolic and physiologic adaptations to periods of nutrient deprivation. Germ-free (GF) mice and mice who had received a gut microbiota transplant from conventionally raised donors were compared in the…	90	Ndufa1	NADH dehydrogenase (ubiquinone) 1 alpha subcomplex, 1	1228	0.086043	0.78153	0.151204
Electron transport chain	LIT_MM_CRAWFORD_ELECTRON-TRANSPORT-OXIDATIVE_NUCLEAR-ENCODED-MITOCHONDRIAL_DIFF	2.02144	0.0229955	0	Literature	Genes included in the HeatMap shown in Fig. S7F,Relative levels of expression of nuclear-encoded mitochondrial genes involved in electron transport and oxidative phosphorylation (Table S4; Pubmed:19549860)	Studies in mice indicate that the gut microbiota promotes energy harvest and storage from components of the diet when these components are plentiful. Here we examine how the microbiota shapes host metabolic and physiologic adaptations to periods of nutrient deprivation. Germ-free (GF) mice and mice who had received a gut microbiota transplant from conventionally raised donors were compared in the…	90	Ndufa10	NADH dehydrogenase (ubiquinone) 1 alpha subcomplex 10	4655	0.399644	0.929837	0.0398579
Electron transport chain	LIT_MM_CRAWFORD_ELECTRON-TRANSPORT-OXIDATIVE_NUCLEAR-ENCODED-MITOCHONDRIAL_DIFF	2.02144	0.0229955	0	Literature	Genes included in the HeatMap shown in Fig. S7F,Relative levels of expression of nuclear-encoded mitochondrial genes involved in electron transport and oxidative phosphorylation (Table S4; Pubmed:19549860)	Studies in mice indicate that the gut microbiota promotes energy harvest and storage from components of the diet when these components are plentiful. Here we examine how the microbiota shapes host metabolic and physiologic adaptations to periods of nutrient deprivation. Germ-free (GF) mice and mice who had received a gut microbiota transplant from conventionally raised donors were compared in the…	90	Ndufa12	NADH dehydrogenase (ubiquinone) 1 alpha subcomplex, 12	4711	0.405262	0.930794	0.0560562
Electron transport chain	LIT_MM_CRAWFORD_ELECTRON-TRANSPORT-OXIDATIVE_NUCLEAR-ENCODED-MITOCHONDRIAL_DIFF	2.02144	0.0229955	0	Literature	Genes included in the HeatMap shown in Fig. S7F,Relative levels of expression of nuclear-encoded mitochondrial genes involved in electron transport and oxidative phosphorylation (Table S4; Pubmed:19549860)	Studies in mice indicate that the gut microbiota promotes energy harvest and storage from components of the diet when these components are plentiful. Here we examine how the microbiota shapes host metabolic and physiologic adaptations to periods of nutrient deprivation. Germ-free (GF) mice and mice who had received a gut microbiota transplant from conventionally raised donors were compared in the…	90	Ndufa13	NADH dehydrogenase (ubiquinone) 1 alpha subcomplex, 13	6242	0.552093	0.957932	0.0458773
Electron transport chain	LIT_MM_CRAWFORD_ELECTRON-TRANSPORT-OXIDATIVE_NUCLEAR-ENCODED-MITOCHONDRIAL_DIFF	2.02144	0.0229955	0	Literature	Genes included in the HeatMap shown in Fig. S7F,Relative levels of expression of nuclear-encoded mitochondrial genes involved in electron transport and oxidative phosphorylation (Table S4; Pubmed:19549860)	Studies in mice indicate that the gut microbiota promotes energy harvest and storage from components of the diet when these components are plentiful. Here we examine how the microbiota shapes host metabolic and physiologic adaptations to periods of nutrient deprivation. Germ-free (GF) mice and mice who had received a gut microbiota transplant from conventionally raised donors were compared in the…	90	Ndufa2	NADH dehydrogenase (ubiquinone) 1 alpha subcomplex, 2	1839	0.138097	0.830327	0.13164
Electron transport chain	LIT_MM_CRAWFORD_ELECTRON-TRANSPORT-OXIDATIVE_NUCLEAR-ENCODED-MITOCHONDRIAL_DIFF	2.02144	0.0229955	0	Literature	Genes included in the HeatMap shown in Fig. S7F,Relative levels of expression of nuclear-encoded mitochondrial genes involved in electron transport and oxidative phosphorylation (Table S4; Pubmed:19549860)	Studies in mice indicate that the gut microbiota promotes energy harvest and storage from components of the diet when these components are plentiful. Here we examine how the microbiota shapes host metabolic and physiologic adaptations to periods of nutrient deprivation. Germ-free (GF) mice and mice who had received a gut microbiota transplant from conventionally raised donors were compared in the…	90	Ndufa3	NADH dehydrogenase (ubiquinone) 1 alpha subcomplex, 3	3077	0.250254	0.882638	0.0908721
Electron transport chain	LIT_MM_CRAWFORD_ELECTRON-TRANSPORT-OXIDATIVE_NUCLEAR-ENCODED-MITOCHONDRIAL_DIFF	2.02144	0.0229955	0	Literature	Genes included in the HeatMap shown in Fig. S7F,Relative levels of expression of nuclear-encoded mitochondrial genes involved in electron transport and oxidative phosphorylation (Table S4; Pubmed:19549860)	Studies in mice indicate that the gut microbiota promotes energy harvest and storage from components of the diet when these components are plentiful. Here we examine how the microbiota shapes host metabolic and physiologic adaptations to periods of nutrient deprivation. Germ-free (GF) mice and mice who had received a gut microbiota transplant from conventionally raised donors were compared in the…	90	Ndufa4	NADH dehydrogenase (ubiquinone) 1 alpha subcomplex, 4	5381	0.470686	0.945019	0.0515822
Electron transport chain	LIT_MM_CRAWFORD_ELECTRON-TRANSPORT-OXIDATIVE_NUCLEAR-ENCODED-MITOCHONDRIAL_DIFF	2.02144	0.0229955	0	Literature	Genes included in the HeatMap shown in Fig. S7F,Relative levels of expression of nuclear-encoded mitochondrial genes involved in electron transport and oxidative phosphorylation (Table S4; Pubmed:19549860)	Studies in mice indicate that the gut microbiota promotes energy harvest and storage from components of the diet when these components are plentiful. Here we examine how the microbiota shapes host metabolic and physiologic adaptations to periods of nutrient deprivation. Germ-free (GF) mice and mice who had received a gut microbiota transplant from conventionally raised donors were compared in the…	90	Ndufa5	NADH dehydrogenase (ubiquinone) 1 alpha subcomplex, 5	1145	0.0787084	0.770928	0.144202
Electron transport chain	LIT_MM_CRAWFORD_ELECTRON-TRANSPORT-OXIDATIVE_NUCLEAR-ENCODED-MITOCHONDRIAL_DIFF	2.02144	0.0229955	0	Literature	Genes included in the HeatMap shown in Fig. S7F,Relative levels of expression of nuclear-encoded mitochondrial genes involved in electron transport and oxidative phosphorylation (Table S4; Pubmed:19549860)	Studies in mice indicate that the gut microbiota promotes energy harvest and storage from components of the diet when these components are plentiful. Here we examine how the microbiota shapes host metabolic and physiologic adaptations to periods of nutrient deprivation. Germ-free (GF) mice and mice who had received a gut microbiota transplant from conventionally raised donors were compared in the…	90	Ndufa6	NADH dehydrogenase (ubiquinone) 1 alpha subcomplex, 6 (B14)	3086	0.250781	0.882638	0.072576
Electron transport chain	LIT_MM_CRAWFORD_ELECTRON-TRANSPORT-OXIDATIVE_NUCLEAR-ENCODED-MITOCHONDRIAL_DIFF	2.02144	0.0229955	0	Literature	Genes included in the HeatMap shown in Fig. S7F,Relative levels of expression of nuclear-encoded mitochondrial genes involved in electron transport and oxidative phosphorylation (Table S4; Pubmed:19549860)	Studies in mice indicate that the gut microbiota promotes energy harvest and storage from components of the diet when these components are plentiful. Here we examine how the microbiota shapes host metabolic and physiologic adaptations to periods of nutrient deprivation. Germ-free (GF) mice and mice who had received a gut microbiota transplant from conventionally raised donors were compared in the…	90	Ndufa7	NADH dehydrogenase (ubiquinone) 1 alpha subcomplex, 7 (B14.5a)	4321	0.367808	0.922648	0.0725518
Electron transport chain	LIT_MM_CRAWFORD_ELECTRON-TRANSPORT-OXIDATIVE_NUCLEAR-ENCODED-MITOCHONDRIAL_DIFF	2.02144	0.0229955	0	Literature	Genes included in the HeatMap shown in Fig. S7F,Relative levels of expression of nuclear-encoded mitochondrial genes involved in electron transport and oxidative phosphorylation (Table S4; Pubmed:19549860)	Studies in mice indicate that the gut microbiota promotes energy harvest and storage from components of the diet when these components are plentiful. Here we examine how the microbiota shapes host metabolic and physiologic adaptations to periods of nutrient deprivation. Germ-free (GF) mice and mice who had received a gut microbiota transplant from conventionally raised donors were compared in the…	90	Ndufa8	NADH dehydrogenase (ubiquinone) 1 alpha subcomplex, 8	4809	0.415135	0.933407	0.053607
Electron transport chain	LIT_MM_CRAWFORD_ELECTRON-TRANSPORT-OXIDATIVE_NUCLEAR-ENCODED-MITOCHONDRIAL_DIFF	2.02144	0.0229955	0	Literature	Genes included in the HeatMap shown in Fig. S7F,Relative levels of expression of nuclear-encoded mitochondrial genes involved in electron transport and oxidative phosphorylation (Table S4; Pubmed:19549860)	Studies in mice indicate that the gut microbiota promotes energy harvest and storage from components of the diet when these components are plentiful. Here we examine how the microbiota shapes host metabolic and physiologic adaptations to periods of nutrient deprivation. Germ-free (GF) mice and mice who had received a gut microbiota transplant from conventionally raised donors were compared in the…	90	Ndufab1	NADH dehydrogenase (ubiquinone) 1, alpha/beta subcomplex, 1	2627	0.211471	0.86908	0.0780558
Electron transport chain	LIT_MM_CRAWFORD_ELECTRON-TRANSPORT-OXIDATIVE_NUCLEAR-ENCODED-MITOCHONDRIAL_DIFF	2.02144	0.0229955	0	Literature	Genes included in the HeatMap shown in Fig. S7F,Relative levels of expression of nuclear-encoded mitochondrial genes involved in electron transport and oxidative phosphorylation (Table S4; Pubmed:19549860)	Studies in mice indicate that the gut microbiota promotes energy harvest and storage from components of the diet when these components are plentiful. Here we examine how the microbiota shapes host metabolic and physiologic adaptations to periods of nutrient deprivation. Germ-free (GF) mice and mice who had received a gut microbiota transplant from conventionally raised donors were compared in the…	90	Ndufaf1	NADH dehydrogenase (ubiquinone) 1 alpha subcomplex, assembly factor 1	6132	0.541298	0.955145	0.0407824
Electron transport chain	LIT_MM_CRAWFORD_ELECTRON-TRANSPORT-OXIDATIVE_NUCLEAR-ENCODED-MITOCHONDRIAL_DIFF	2.02144	0.0229955	0	Literature	Genes included in the HeatMap shown in Fig. S7F,Relative levels of expression of nuclear-encoded mitochondrial genes involved in electron transport and oxidative phosphorylation (Table S4; Pubmed:19549860)	Studies in mice indicate that the gut microbiota promotes energy harvest and storage from components of the diet when these components are plentiful. Here we examine how the microbiota shapes host metabolic and physiologic adaptations to periods of nutrient deprivation. Germ-free (GF) mice and mice who had received a gut microbiota transplant from conventionally raised donors were compared in the…	90	Ndufb10	NADH dehydrogenase (ubiquinone) 1 beta subcomplex, 10	1418	0.102187	0.80155	0.135126
Electron transport chain	LIT_MM_CRAWFORD_ELECTRON-TRANSPORT-OXIDATIVE_NUCLEAR-ENCODED-MITOCHONDRIAL_DIFF	2.02144	0.0229955	0	Literature	Genes included in the HeatMap shown in Fig. S7F,Relative levels of expression of nuclear-encoded mitochondrial genes involved in electron transport and oxidative phosphorylation (Table S4; Pubmed:19549860)	Studies in mice indicate that the gut microbiota promotes energy harvest and storage from components of the diet when these components are plentiful. Here we examine how the microbiota shapes host metabolic and physiologic adaptations to periods of nutrient deprivation. Germ-free (GF) mice and mice who had received a gut microbiota transplant from conventionally raised donors were compared in the…	90	Ndufb11	NADH dehydrogenase (ubiquinone) 1 beta subcomplex, 11	3269	0.265852	0.887955	0.0867138
Electron transport chain	LIT_MM_CRAWFORD_ELECTRON-TRANSPORT-OXIDATIVE_NUCLEAR-ENCODED-MITOCHONDRIAL_DIFF	2.02144	0.0229955	0	Literature	Genes included in the HeatMap shown in Fig. S7F,Relative levels of expression of nuclear-encoded mitochondrial genes involved in electron transport and oxidative phosphorylation (Table S4; Pubmed:19549860)	Studies in mice indicate that the gut microbiota promotes energy harvest and storage from components of the diet when these components are plentiful. Here we examine how the microbiota shapes host metabolic and physiologic adaptations to periods of nutrient deprivation. Germ-free (GF) mice and mice who had received a gut microbiota transplant from conventionally raised donors were compared in the…	90	Ndufb2	NADH dehydrogenase (ubiquinone) 1 beta subcomplex, 2	1177	0.0810988	0.77594	0.114238
Electron transport chain	LIT_MM_CRAWFORD_ELECTRON-TRANSPORT-OXIDATIVE_NUCLEAR-ENCODED-MITOCHONDRIAL_DIFF	2.02144	0.0229955	0	Literature	Genes included in the HeatMap shown in Fig. S7F,Relative levels of expression of nuclear-encoded mitochondrial genes involved in electron transport and oxidative phosphorylation (Table S4; Pubmed:19549860)	Studies in mice indicate that the gut microbiota promotes energy harvest and storage from components of the diet when these components are plentiful. Here we examine how the microbiota shapes host metabolic and physiologic adaptations to periods of nutrient deprivation. Germ-free (GF) mice and mice who had received a gut microbiota transplant from conventionally raised donors were compared in the…	90	Ndufb3	NADH dehydrogenase (ubiquinone) 1 beta subcomplex 3	4005	0.33781	0.914734	0.073208
Electron transport chain	LIT_MM_CRAWFORD_ELECTRON-TRANSPORT-OXIDATIVE_NUCLEAR-ENCODED-MITOCHONDRIAL_DIFF	2.02144	0.0229955	0	Literature	Genes included in the HeatMap shown in Fig. S7F,Relative levels of expression of nuclear-encoded mitochondrial genes involved in electron transport and oxidative phosphorylation (Table S4; Pubmed:19549860)	Studies in mice indicate that the gut microbiota promotes energy harvest and storage from components of the diet when these components are plentiful. Here we examine how the microbiota shapes host metabolic and physiologic adaptations to periods of nutrient deprivation. Germ-free (GF) mice and mice who had received a gut microbiota transplant from conventionally raised donors were compared in the…	90	Ndufb5	NADH dehydrogenase (ubiquinone) 1 beta subcomplex, 5	2150	0.165509	0.839848	0.079114
Electron transport chain	LIT_MM_CRAWFORD_ELECTRON-TRANSPORT-OXIDATIVE_NUCLEAR-ENCODED-MITOCHONDRIAL_DIFF	2.02144	0.0229955	0	Literature	Genes included in the HeatMap shown in Fig. S7F,Relative levels of expression of nuclear-encoded mitochondrial genes involved in electron transport and oxidative phosphorylation (Table S4; Pubmed:19549860)	Studies in mice indicate that the gut microbiota promotes energy harvest and storage from components of the diet when these components are plentiful. Here we examine how the microbiota shapes host metabolic and physiologic adaptations to periods of nutrient deprivation. Germ-free (GF) mice and mice who had received a gut microbiota transplant from conventionally raised donors were compared in the…	90	Ndufb7	NADH dehydrogenase (ubiquinone) 1 beta subcomplex, 7	4330	0.369057	0.922861	0.0632788
Electron transport chain	LIT_MM_CRAWFORD_ELECTRON-TRANSPORT-OXIDATIVE_NUCLEAR-ENCODED-MITOCHONDRIAL_DIFF	2.02144	0.0229955	0	Literature	Genes included in the HeatMap shown in Fig. S7F,Relative levels of expression of nuclear-encoded mitochondrial genes involved in electron transport and oxidative phosphorylation (Table S4; Pubmed:19549860)	Studies in mice indicate that the gut microbiota promotes energy harvest and storage from components of the diet when these components are plentiful. Here we examine how the microbiota shapes host metabolic and physiologic adaptations to periods of nutrient deprivation. Germ-free (GF) mice and mice who had received a gut microbiota transplant from conventionally raised donors were compared in the…	90	Ndufb8	NADH dehydrogenase (ubiquinone) 1 beta subcomplex 8	6539	0.579462	0.959422	0.0324135
Electron transport chain	LIT_MM_CRAWFORD_ELECTRON-TRANSPORT-OXIDATIVE_NUCLEAR-ENCODED-MITOCHONDRIAL_DIFF	2.02144	0.0229955	0	Literature	Genes included in the HeatMap shown in Fig. S7F,Relative levels of expression of nuclear-encoded mitochondrial genes involved in electron transport and oxidative phosphorylation (Table S4; Pubmed:19549860)	Studies in mice indicate that the gut microbiota promotes energy harvest and storage from components of the diet when these components are plentiful. Here we examine how the microbiota shapes host metabolic and physiologic adaptations to periods of nutrient deprivation. Germ-free (GF) mice and mice who had received a gut microbiota transplant from conventionally raised donors were compared in the…	90	Ndufc1	NADH dehydrogenase (ubiquinone) 1, subcomplex unknown, 1	785	0.0493981	0.704997	0.142864
Electron transport chain	LIT_MM_CRAWFORD_ELECTRON-TRANSPORT-OXIDATIVE_NUCLEAR-ENCODED-MITOCHONDRIAL_DIFF	2.02144	0.0229955	0	Literature	Genes included in the HeatMap shown in Fig. S7F,Relative levels of expression of nuclear-encoded mitochondrial genes involved in electron transport and oxidative phosphorylation (Table S4; Pubmed:19549860)	Studies in mice indicate that the gut microbiota promotes energy harvest and storage from components of the diet when these components are plentiful. Here we examine how the microbiota shapes host metabolic and physiologic adaptations to periods of nutrient deprivation. Germ-free (GF) mice and mice who had received a gut microbiota transplant from conventionally raised donors were compared in the…	90	Ndufs2	NADH dehydrogenase (ubiquinone) Fe-S protein 2	3662	0.302347	0.901287	0.0455214
Electron transport chain	LIT_MM_CRAWFORD_ELECTRON-TRANSPORT-OXIDATIVE_NUCLEAR-ENCODED-MITOCHONDRIAL_DIFF	2.02144	0.0229955	0	Literature	Genes included in the HeatMap shown in Fig. S7F,Relative levels of expression of nuclear-encoded mitochondrial genes involved in electron transport and oxidative phosphorylation (Table S4; Pubmed:19549860)	Studies in mice indicate that the gut microbiota promotes energy harvest and storage from components of the diet when these components are plentiful. Here we examine how the microbiota shapes host metabolic and physiologic adaptations to periods of nutrient deprivation. Germ-free (GF) mice and mice who had received a gut microbiota transplant from conventionally raised donors were compared in the…	90	Ndufs4	NADH dehydrogenase (ubiquinone) Fe-S protein 4	3767	0.312402	0.906207	0.068874
Electron transport chain	LIT_MM_CRAWFORD_ELECTRON-TRANSPORT-OXIDATIVE_NUCLEAR-ENCODED-MITOCHONDRIAL_DIFF	2.02144	0.0229955	0	Literature	Genes included in the HeatMap shown in Fig. S7F,Relative levels of expression of nuclear-encoded mitochondrial genes involved in electron transport and oxidative phosphorylation (Table S4; Pubmed:19549860)	Studies in mice indicate that the gut microbiota promotes energy harvest and storage from components of the diet when these components are plentiful. Here we examine how the microbiota shapes host metabolic and physiologic adaptations to periods of nutrient deprivation. Germ-free (GF) mice and mice who had received a gut microbiota transplant from conventionally raised donors were compared in the…	90	Ndufs6	NADH dehydrogenase (ubiquinone) Fe-S protein 6	801	0.0505447	0.707524	0.1248
Electron transport chain	LIT_MM_CRAWFORD_ELECTRON-TRANSPORT-OXIDATIVE_NUCLEAR-ENCODED-MITOCHONDRIAL_DIFF	2.02144	0.0229955	0	Literature	Genes included in the HeatMap shown in Fig. S7F,Relative levels of expression of nuclear-encoded mitochondrial genes involved in electron transport and oxidative phosphorylation (Table S4; Pubmed:19549860)	Studies in mice indicate that the gut microbiota promotes energy harvest and storage from components of the diet when these components are plentiful. Here we examine how the microbiota shapes host metabolic and physiologic adaptations to periods of nutrient deprivation. Germ-free (GF) mice and mice who had received a gut microbiota transplant from conventionally raised donors were compared in the…	90	Ndufs7	NADH dehydrogenase (ubiquinone) Fe-S protein 7	6702	0.597186	0.96135	0.0336091
Electron transport chain	LIT_MM_CRAWFORD_ELECTRON-TRANSPORT-OXIDATIVE_NUCLEAR-ENCODED-MITOCHONDRIAL_DIFF	2.02144	0.0229955	0	Literature	Genes included in the HeatMap shown in Fig. S7F,Relative levels of expression of nuclear-encoded mitochondrial genes involved in electron transport and oxidative phosphorylation (Table S4; Pubmed:19549860)	Studies in mice indicate that the gut microbiota promotes energy harvest and storage from components of the diet when these components are plentiful. Here we examine how the microbiota shapes host metabolic and physiologic adaptations to periods of nutrient deprivation. Germ-free (GF) mice and mice who had received a gut microbiota transplant from conventionally raised donors were compared in the…	90	Ndufs8	NADH dehydrogenase (ubiquinone) Fe-S protein 8	4802	0.414689	0.933407	0.0464385
Electron transport chain	LIT_MM_CRAWFORD_ELECTRON-TRANSPORT-OXIDATIVE_NUCLEAR-ENCODED-MITOCHONDRIAL_DIFF	2.02144	0.0229955	0	Literature	Genes included in the HeatMap shown in Fig. S7F,Relative levels of expression of nuclear-encoded mitochondrial genes involved in electron transport and oxidative phosphorylation (Table S4; Pubmed:19549860)	Studies in mice indicate that the gut microbiota promotes energy harvest and storage from components of the diet when these components are plentiful. Here we examine how the microbiota shapes host metabolic and physiologic adaptations to periods of nutrient deprivation. Germ-free (GF) mice and mice who had received a gut microbiota transplant from conventionally raised donors were compared in the…	90	Ndufv2	NADH dehydrogenase (ubiquinone) flavoprotein 2	2043	0.156836	0.837361	0.0834144
Electron transport chain	LIT_MM_CRAWFORD_ELECTRON-TRANSPORT-OXIDATIVE_NUCLEAR-ENCODED-MITOCHONDRIAL_DIFF	2.02144	0.0229955	0	Literature	Genes included in the HeatMap shown in Fig. S7F,Relative levels of expression of nuclear-encoded mitochondrial genes involved in electron transport and oxidative phosphorylation (Table S4; Pubmed:19549860)	Studies in mice indicate that the gut microbiota promotes energy harvest and storage from components of the diet when these components are plentiful. Here we examine how the microbiota shapes host metabolic and physiologic adaptations to periods of nutrient deprivation. Germ-free (GF) mice and mice who had received a gut microbiota transplant from conventionally raised donors were compared in the…	90	Sdhc	succinate dehydrogenase complex, subunit C, integral membrane protein	6246	0.552321	0.957932	0.0437936
Electron transport chain	LIT_MM_CRAWFORD_ELECTRON-TRANSPORT-OXIDATIVE_NUCLEAR-ENCODED-MITOCHONDRIAL_DIFF	2.02144	0.0229955	0	Literature	Genes included in the HeatMap shown in Fig. S7F,Relative levels of expression of nuclear-encoded mitochondrial genes involved in electron transport and oxidative phosphorylation (Table S4; Pubmed:19549860)	Studies in mice indicate that the gut microbiota promotes energy harvest and storage from components of the diet when these components are plentiful. Here we examine how the microbiota shapes host metabolic and physiologic adaptations to periods of nutrient deprivation. Germ-free (GF) mice and mice who had received a gut microbiota transplant from conventionally raised donors were compared in the…	90	Sdhd	succinate dehydrogenase complex, subunit D, integral membrane protein	5194	0.452757	0.942616	0.0407927
Electron transport chain	LIT_MM_CRAWFORD_ELECTRON-TRANSPORT-OXIDATIVE_NUCLEAR-ENCODED-MITOCHONDRIAL_DIFF	2.02144	0.0229955	0	Literature	Genes included in the HeatMap shown in Fig. S7F,Relative levels of expression of nuclear-encoded mitochondrial genes involved in electron transport and oxidative phosphorylation (Table S4; Pubmed:19549860)	Studies in mice indicate that the gut microbiota promotes energy harvest and storage from components of the diet when these components are plentiful. Here we examine how the microbiota shapes host metabolic and physiologic adaptations to periods of nutrient deprivation. Germ-free (GF) mice and mice who had received a gut microbiota transplant from conventionally raised donors were compared in the…	90	Uqcr11	ubiquinol-cytochrome c reductase, complex III subunit XI	3702	0.306043	0.902906	0.09135
Electron transport chain	LIT_MM_CRAWFORD_ELECTRON-TRANSPORT-OXIDATIVE_NUCLEAR-ENCODED-MITOCHONDRIAL_DIFF	2.02144	0.0229955	0	Literature	Genes included in the HeatMap shown in Fig. S7F,Relative levels of expression of nuclear-encoded mitochondrial genes involved in electron transport and oxidative phosphorylation (Table S4; Pubmed:19549860)	Studies in mice indicate that the gut microbiota promotes energy harvest and storage from components of the diet when these components are plentiful. Here we examine how the microbiota shapes host metabolic and physiologic adaptations to periods of nutrient deprivation. Germ-free (GF) mice and mice who had received a gut microbiota transplant from conventionally raised donors were compared in the…	90	Uqcrb	ubiquinol-cytochrome c reductase binding protein	2243	0.174162	0.84363	0.111187
Electron transport chain	LIT_MM_CRAWFORD_ELECTRON-TRANSPORT-OXIDATIVE_NUCLEAR-ENCODED-MITOCHONDRIAL_DIFF	2.02144	0.0229955	0	Literature	Genes included in the HeatMap shown in Fig. S7F,Relative levels of expression of nuclear-encoded mitochondrial genes involved in electron transport and oxidative phosphorylation (Table S4; Pubmed:19549860)	Studies in mice indicate that the gut microbiota promotes energy harvest and storage from components of the diet when these components are plentiful. Here we examine how the microbiota shapes host metabolic and physiologic adaptations to periods of nutrient deprivation. Germ-free (GF) mice and mice who had received a gut microbiota transplant from conventionally raised donors were compared in the…	90	Uqcrfs1	ubiquinol-cytochrome c reductase, Rieske iron-sulfur polypeptide 1	3045	0.24742	0.882638	0.0595549
Electron transport chain	LIT_MM_CRAWFORD_ELECTRON-TRANSPORT-OXIDATIVE_NUCLEAR-ENCODED-MITOCHONDRIAL_DIFF	2.02144	0.0229955	0	Literature	Genes included in the HeatMap shown in Fig. S7F,Relative levels of expression of nuclear-encoded mitochondrial genes involved in electron transport and oxidative phosphorylation (Table S4; Pubmed:19549860)	Studies in mice indicate that the gut microbiota promotes energy harvest and storage from components of the diet when these components are plentiful. Here we examine how the microbiota shapes host metabolic and physiologic adaptations to periods of nutrient deprivation. Germ-free (GF) mice and mice who had received a gut microbiota transplant from conventionally raised donors were compared in the…	90	Uqcrh	ubiquinol-cytochrome c reductase hinge protein	3265	0.265719	0.887955	0.0979284
Electron transport chain	MOUSECYC_MM_PWY-4302_AEROBIC_RESPIRATION__ELECTRON_DONOR_III	2.00749	0.0246592	0	MouseCyc	PWY-4302: aerobic respiration -- electron donor III, data from MouseCyc: ftp://ftp.informatics.jax.org/pub/curatorwork/MouseCycDB/pathways_summary.txt.	Linking biochemical genetic data to the reference genome for the laboratory mouse is important for comparative physiology and for developing mouse models of human biology and disease. We describe here a new database of curated metabolic pathways for the laboratory mouse called MouseCyc http://mousecyc.jax.org. MouseCyc has been integrated with genetic and genomic data for the laboratory mouse ava…	55	mt-Nd1	NA	4199	0.354887	0.916828	0.0525656
Electron transport chain	MOUSECYC_MM_PWY-4302_AEROBIC_RESPIRATION__ELECTRON_DONOR_III	2.00749	0.0246592	0	MouseCyc	PWY-4302: aerobic respiration -- electron donor III, data from MouseCyc: ftp://ftp.informatics.jax.org/pub/curatorwork/MouseCycDB/pathways_summary.txt.	Linking biochemical genetic data to the reference genome for the laboratory mouse is important for comparative physiology and for developing mouse models of human biology and disease. We describe here a new database of curated metabolic pathways for the laboratory mouse called MouseCyc http://mousecyc.jax.org. MouseCyc has been integrated with genetic and genomic data for the laboratory mouse ava…	55	mt-Nd3	NA	2363	0.187062	0.85392	0.130044
Electron transport chain	MOUSECYC_MM_PWY-4302_AEROBIC_RESPIRATION__ELECTRON_DONOR_III	2.00749	0.0246592	0	MouseCyc	PWY-4302: aerobic respiration -- electron donor III, data from MouseCyc: ftp://ftp.informatics.jax.org/pub/curatorwork/MouseCycDB/pathways_summary.txt.	Linking biochemical genetic data to the reference genome for the laboratory mouse is important for comparative physiology and for developing mouse models of human biology and disease. We describe here a new database of curated metabolic pathways for the laboratory mouse called MouseCyc http://mousecyc.jax.org. MouseCyc has been integrated with genetic and genomic data for the laboratory mouse ava…	55	mt-Nd4l	NA	3341	0.272241	0.889635	0.176913
Electron transport chain	MOUSECYC_MM_PWY-4302_AEROBIC_RESPIRATION__ELECTRON_DONOR_III	2.00749	0.0246592	0	MouseCyc	PWY-4302: aerobic respiration -- electron donor III, data from MouseCyc: ftp://ftp.informatics.jax.org/pub/curatorwork/MouseCycDB/pathways_summary.txt.	Linking biochemical genetic data to the reference genome for the laboratory mouse is important for comparative physiology and for developing mouse models of human biology and disease. We describe here a new database of curated metabolic pathways for the laboratory mouse called MouseCyc http://mousecyc.jax.org. MouseCyc has been integrated with genetic and genomic data for the laboratory mouse ava…	55	mt-Nd6	NA	5334	0.466498	0.944474	0.0804761
Electron transport chain	MOUSECYC_MM_PWY-4302_AEROBIC_RESPIRATION__ELECTRON_DONOR_III	2.00749	0.0246592	0	MouseCyc	PWY-4302: aerobic respiration -- electron donor III, data from MouseCyc: ftp://ftp.informatics.jax.org/pub/curatorwork/MouseCycDB/pathways_summary.txt.	Linking biochemical genetic data to the reference genome for the laboratory mouse is important for comparative physiology and for developing mouse models of human biology and disease. We describe here a new database of curated metabolic pathways for the laboratory mouse called MouseCyc http://mousecyc.jax.org. MouseCyc has been integrated with genetic and genomic data for the laboratory mouse ava…	55	Ndufa1	NADH dehydrogenase (ubiquinone) 1 alpha subcomplex, 1	1228	0.086043	0.78153	0.151204
Electron transport chain	MOUSECYC_MM_PWY-4302_AEROBIC_RESPIRATION__ELECTRON_DONOR_III	2.00749	0.0246592	0	MouseCyc	PWY-4302: aerobic respiration -- electron donor III, data from MouseCyc: ftp://ftp.informatics.jax.org/pub/curatorwork/MouseCycDB/pathways_summary.txt.	Linking biochemical genetic data to the reference genome for the laboratory mouse is important for comparative physiology and for developing mouse models of human biology and disease. We describe here a new database of curated metabolic pathways for the laboratory mouse called MouseCyc http://mousecyc.jax.org. MouseCyc has been integrated with genetic and genomic data for the laboratory mouse ava…	55	Ndufa10	NADH dehydrogenase (ubiquinone) 1 alpha subcomplex 10	4655	0.399644	0.929837	0.0398579
Electron transport chain	MOUSECYC_MM_PWY-4302_AEROBIC_RESPIRATION__ELECTRON_DONOR_III	2.00749	0.0246592	0	MouseCyc	PWY-4302: aerobic respiration -- electron donor III, data from MouseCyc: ftp://ftp.informatics.jax.org/pub/curatorwork/MouseCycDB/pathways_summary.txt.	Linking biochemical genetic data to the reference genome for the laboratory mouse is important for comparative physiology and for developing mouse models of human biology and disease. We describe here a new database of curated metabolic pathways for the laboratory mouse called MouseCyc http://mousecyc.jax.org. MouseCyc has been integrated with genetic and genomic data for the laboratory mouse ava…	55	Ndufa12	NADH dehydrogenase (ubiquinone) 1 alpha subcomplex, 12	4711	0.405262	0.930794	0.0560562
Electron transport chain	MOUSECYC_MM_PWY-4302_AEROBIC_RESPIRATION__ELECTRON_DONOR_III	2.00749	0.0246592	0	MouseCyc	PWY-4302: aerobic respiration -- electron donor III, data from MouseCyc: ftp://ftp.informatics.jax.org/pub/curatorwork/MouseCycDB/pathways_summary.txt.	Linking biochemical genetic data to the reference genome for the laboratory mouse is important for comparative physiology and for developing mouse models of human biology and disease. We describe here a new database of curated metabolic pathways for the laboratory mouse called MouseCyc http://mousecyc.jax.org. MouseCyc has been integrated with genetic and genomic data for the laboratory mouse ava…	55	Ndufa2	NADH dehydrogenase (ubiquinone) 1 alpha subcomplex, 2	1839	0.138097	0.830327	0.13164
Electron transport chain	MOUSECYC_MM_PWY-4302_AEROBIC_RESPIRATION__ELECTRON_DONOR_III	2.00749	0.0246592	0	MouseCyc	PWY-4302: aerobic respiration -- electron donor III, data from MouseCyc: ftp://ftp.informatics.jax.org/pub/curatorwork/MouseCycDB/pathways_summary.txt.	Linking biochemical genetic data to the reference genome for the laboratory mouse is important for comparative physiology and for developing mouse models of human biology and disease. We describe here a new database of curated metabolic pathways for the laboratory mouse called MouseCyc http://mousecyc.jax.org. MouseCyc has been integrated with genetic and genomic data for the laboratory mouse ava…	55	Ndufa3	NADH dehydrogenase (ubiquinone) 1 alpha subcomplex, 3	3077	0.250254	0.882638	0.0908721
Electron transport chain	MOUSECYC_MM_PWY-4302_AEROBIC_RESPIRATION__ELECTRON_DONOR_III	2.00749	0.0246592	0	MouseCyc	PWY-4302: aerobic respiration -- electron donor III, data from MouseCyc: ftp://ftp.informatics.jax.org/pub/curatorwork/MouseCycDB/pathways_summary.txt.	Linking biochemical genetic data to the reference genome for the laboratory mouse is important for comparative physiology and for developing mouse models of human biology and disease. We describe here a new database of curated metabolic pathways for the laboratory mouse called MouseCyc http://mousecyc.jax.org. MouseCyc has been integrated with genetic and genomic data for the laboratory mouse ava…	55	Ndufa4	NADH dehydrogenase (ubiquinone) 1 alpha subcomplex, 4	5381	0.470686	0.945019	0.0515822
Electron transport chain	MOUSECYC_MM_PWY-4302_AEROBIC_RESPIRATION__ELECTRON_DONOR_III	2.00749	0.0246592	0	MouseCyc	PWY-4302: aerobic respiration -- electron donor III, data from MouseCyc: ftp://ftp.informatics.jax.org/pub/curatorwork/MouseCycDB/pathways_summary.txt.	Linking biochemical genetic data to the reference genome for the laboratory mouse is important for comparative physiology and for developing mouse models of human biology and disease. We describe here a new database of curated metabolic pathways for the laboratory mouse called MouseCyc http://mousecyc.jax.org. MouseCyc has been integrated with genetic and genomic data for the laboratory mouse ava…	55	Ndufa5	NADH dehydrogenase (ubiquinone) 1 alpha subcomplex, 5	1145	0.0787084	0.770928	0.144202
Electron transport chain	MOUSECYC_MM_PWY-4302_AEROBIC_RESPIRATION__ELECTRON_DONOR_III	2.00749	0.0246592	0	MouseCyc	PWY-4302: aerobic respiration -- electron donor III, data from MouseCyc: ftp://ftp.informatics.jax.org/pub/curatorwork/MouseCycDB/pathways_summary.txt.	Linking biochemical genetic data to the reference genome for the laboratory mouse is important for comparative physiology and for developing mouse models of human biology and disease. We describe here a new database of curated metabolic pathways for the laboratory mouse called MouseCyc http://mousecyc.jax.org. MouseCyc has been integrated with genetic and genomic data for the laboratory mouse ava…	55	Ndufa6	NADH dehydrogenase (ubiquinone) 1 alpha subcomplex, 6 (B14)	3086	0.250781	0.882638	0.072576
Electron transport chain	MOUSECYC_MM_PWY-4302_AEROBIC_RESPIRATION__ELECTRON_DONOR_III	2.00749	0.0246592	0	MouseCyc	PWY-4302: aerobic respiration -- electron donor III, data from MouseCyc: ftp://ftp.informatics.jax.org/pub/curatorwork/MouseCycDB/pathways_summary.txt.	Linking biochemical genetic data to the reference genome for the laboratory mouse is important for comparative physiology and for developing mouse models of human biology and disease. We describe here a new database of curated metabolic pathways for the laboratory mouse called MouseCyc http://mousecyc.jax.org. MouseCyc has been integrated with genetic and genomic data for the laboratory mouse ava…	55	Ndufa7	NADH dehydrogenase (ubiquinone) 1 alpha subcomplex, 7 (B14.5a)	4321	0.367808	0.922648	0.0725518
Electron transport chain	MOUSECYC_MM_PWY-4302_AEROBIC_RESPIRATION__ELECTRON_DONOR_III	2.00749	0.0246592	0	MouseCyc	PWY-4302: aerobic respiration -- electron donor III, data from MouseCyc: ftp://ftp.informatics.jax.org/pub/curatorwork/MouseCycDB/pathways_summary.txt.	Linking biochemical genetic data to the reference genome for the laboratory mouse is important for comparative physiology and for developing mouse models of human biology and disease. We describe here a new database of curated metabolic pathways for the laboratory mouse called MouseCyc http://mousecyc.jax.org. MouseCyc has been integrated with genetic and genomic data for the laboratory mouse ava…	55	Ndufa8	NADH dehydrogenase (ubiquinone) 1 alpha subcomplex, 8	4809	0.415135	0.933407	0.053607
Electron transport chain	MOUSECYC_MM_PWY-4302_AEROBIC_RESPIRATION__ELECTRON_DONOR_III	2.00749	0.0246592	0	MouseCyc	PWY-4302: aerobic respiration -- electron donor III, data from MouseCyc: ftp://ftp.informatics.jax.org/pub/curatorwork/MouseCycDB/pathways_summary.txt.	Linking biochemical genetic data to the reference genome for the laboratory mouse is important for comparative physiology and for developing mouse models of human biology and disease. We describe here a new database of curated metabolic pathways for the laboratory mouse called MouseCyc http://mousecyc.jax.org. MouseCyc has been integrated with genetic and genomic data for the laboratory mouse ava…	55	Ndufab1	NADH dehydrogenase (ubiquinone) 1, alpha/beta subcomplex, 1	2627	0.211471	0.86908	0.0780558
Electron transport chain	MOUSECYC_MM_PWY-4302_AEROBIC_RESPIRATION__ELECTRON_DONOR_III	2.00749	0.0246592	0	MouseCyc	PWY-4302: aerobic respiration -- electron donor III, data from MouseCyc: ftp://ftp.informatics.jax.org/pub/curatorwork/MouseCycDB/pathways_summary.txt.	Linking biochemical genetic data to the reference genome for the laboratory mouse is important for comparative physiology and for developing mouse models of human biology and disease. We describe here a new database of curated metabolic pathways for the laboratory mouse called MouseCyc http://mousecyc.jax.org. MouseCyc has been integrated with genetic and genomic data for the laboratory mouse ava…	55	Ndufaf2	NADH dehydrogenase (ubiquinone) 1 alpha subcomplex, assembly factor 2	1394	0.100302	0.798832	0.132079
Electron transport chain	MOUSECYC_MM_PWY-4302_AEROBIC_RESPIRATION__ELECTRON_DONOR_III	2.00749	0.0246592	0	MouseCyc	PWY-4302: aerobic respiration -- electron donor III, data from MouseCyc: ftp://ftp.informatics.jax.org/pub/curatorwork/MouseCycDB/pathways_summary.txt.	Linking biochemical genetic data to the reference genome for the laboratory mouse is important for comparative physiology and for developing mouse models of human biology and disease. We describe here a new database of curated metabolic pathways for the laboratory mouse called MouseCyc http://mousecyc.jax.org. MouseCyc has been integrated with genetic and genomic data for the laboratory mouse ava…	55	Ndufaf3	NADH dehydrogenase (ubiquinone) 1 alpha subcomplex, assembly factor 3	3943	0.330611	0.911514	0.0570731
Electron transport chain	MOUSECYC_MM_PWY-4302_AEROBIC_RESPIRATION__ELECTRON_DONOR_III	2.00749	0.0246592	0	MouseCyc	PWY-4302: aerobic respiration -- electron donor III, data from MouseCyc: ftp://ftp.informatics.jax.org/pub/curatorwork/MouseCycDB/pathways_summary.txt.	Linking biochemical genetic data to the reference genome for the laboratory mouse is important for comparative physiology and for developing mouse models of human biology and disease. We describe here a new database of curated metabolic pathways for the laboratory mouse called MouseCyc http://mousecyc.jax.org. MouseCyc has been integrated with genetic and genomic data for the laboratory mouse ava…	55	Ndufaf4	NADH dehydrogenase (ubiquinone) 1 alpha subcomplex, assembly factor 4	1171	0.0807392	0.775806	0.0885542
Electron transport chain	MOUSECYC_MM_PWY-4302_AEROBIC_RESPIRATION__ELECTRON_DONOR_III	2.00749	0.0246592	0	MouseCyc	PWY-4302: aerobic respiration -- electron donor III, data from MouseCyc: ftp://ftp.informatics.jax.org/pub/curatorwork/MouseCycDB/pathways_summary.txt.	Linking biochemical genetic data to the reference genome for the laboratory mouse is important for comparative physiology and for developing mouse models of human biology and disease. We describe here a new database of curated metabolic pathways for the laboratory mouse called MouseCyc http://mousecyc.jax.org. MouseCyc has been integrated with genetic and genomic data for the laboratory mouse ava…	55	Ndufb10	NADH dehydrogenase (ubiquinone) 1 beta subcomplex, 10	1418	0.102187	0.80155	0.135126
Electron transport chain	MOUSECYC_MM_PWY-4302_AEROBIC_RESPIRATION__ELECTRON_DONOR_III	2.00749	0.0246592	0	MouseCyc	PWY-4302: aerobic respiration -- electron donor III, data from MouseCyc: ftp://ftp.informatics.jax.org/pub/curatorwork/MouseCycDB/pathways_summary.txt.	Linking biochemical genetic data to the reference genome for the laboratory mouse is important for comparative physiology and for developing mouse models of human biology and disease. We describe here a new database of curated metabolic pathways for the laboratory mouse called MouseCyc http://mousecyc.jax.org. MouseCyc has been integrated with genetic and genomic data for the laboratory mouse ava…	55	Ndufb11	NADH dehydrogenase (ubiquinone) 1 beta subcomplex, 11	3269	0.265852	0.887955	0.0867138
Electron transport chain	MOUSECYC_MM_PWY-4302_AEROBIC_RESPIRATION__ELECTRON_DONOR_III	2.00749	0.0246592	0	MouseCyc	PWY-4302: aerobic respiration -- electron donor III, data from MouseCyc: ftp://ftp.informatics.jax.org/pub/curatorwork/MouseCycDB/pathways_summary.txt.	Linking biochemical genetic data to the reference genome for the laboratory mouse is important for comparative physiology and for developing mouse models of human biology and disease. We describe here a new database of curated metabolic pathways for the laboratory mouse called MouseCyc http://mousecyc.jax.org. MouseCyc has been integrated with genetic and genomic data for the laboratory mouse ava…	55	Ndufb2	NADH dehydrogenase (ubiquinone) 1 beta subcomplex, 2	1177	0.0810988	0.77594	0.114238
Electron transport chain	MOUSECYC_MM_PWY-4302_AEROBIC_RESPIRATION__ELECTRON_DONOR_III	2.00749	0.0246592	0	MouseCyc	PWY-4302: aerobic respiration -- electron donor III, data from MouseCyc: ftp://ftp.informatics.jax.org/pub/curatorwork/MouseCycDB/pathways_summary.txt.	Linking biochemical genetic data to the reference genome for the laboratory mouse is important for comparative physiology and for developing mouse models of human biology and disease. We describe here a new database of curated metabolic pathways for the laboratory mouse called MouseCyc http://mousecyc.jax.org. MouseCyc has been integrated with genetic and genomic data for the laboratory mouse ava…	55	Ndufb3	NADH dehydrogenase (ubiquinone) 1 beta subcomplex 3	4005	0.33781	0.914734	0.073208
Electron transport chain	MOUSECYC_MM_PWY-4302_AEROBIC_RESPIRATION__ELECTRON_DONOR_III	2.00749	0.0246592	0	MouseCyc	PWY-4302: aerobic respiration -- electron donor III, data from MouseCyc: ftp://ftp.informatics.jax.org/pub/curatorwork/MouseCycDB/pathways_summary.txt.	Linking biochemical genetic data to the reference genome for the laboratory mouse is important for comparative physiology and for developing mouse models of human biology and disease. We describe here a new database of curated metabolic pathways for the laboratory mouse called MouseCyc http://mousecyc.jax.org. MouseCyc has been integrated with genetic and genomic data for the laboratory mouse ava…	55	Ndufb5	NADH dehydrogenase (ubiquinone) 1 beta subcomplex, 5	2150	0.165509	0.839848	0.079114
Electron transport chain	MOUSECYC_MM_PWY-4302_AEROBIC_RESPIRATION__ELECTRON_DONOR_III	2.00749	0.0246592	0	MouseCyc	PWY-4302: aerobic respiration -- electron donor III, data from MouseCyc: ftp://ftp.informatics.jax.org/pub/curatorwork/MouseCycDB/pathways_summary.txt.	Linking biochemical genetic data to the reference genome for the laboratory mouse is important for comparative physiology and for developing mouse models of human biology and disease. We describe here a new database of curated metabolic pathways for the laboratory mouse called MouseCyc http://mousecyc.jax.org. MouseCyc has been integrated with genetic and genomic data for the laboratory mouse ava…	55	Ndufb6	NADH dehydrogenase (ubiquinone) 1 beta subcomplex, 6	880	0.0565215	0.714877	0.116735
Electron transport chain	MOUSECYC_MM_PWY-4302_AEROBIC_RESPIRATION__ELECTRON_DONOR_III	2.00749	0.0246592	0	MouseCyc	PWY-4302: aerobic respiration -- electron donor III, data from MouseCyc: ftp://ftp.informatics.jax.org/pub/curatorwork/MouseCycDB/pathways_summary.txt.	Linking biochemical genetic data to the reference genome for the laboratory mouse is important for comparative physiology and for developing mouse models of human biology and disease. We describe here a new database of curated metabolic pathways for the laboratory mouse called MouseCyc http://mousecyc.jax.org. MouseCyc has been integrated with genetic and genomic data for the laboratory mouse ava…	55	Ndufb7	NADH dehydrogenase (ubiquinone) 1 beta subcomplex, 7	4330	0.369057	0.922861	0.0632788
Electron transport chain	MOUSECYC_MM_PWY-4302_AEROBIC_RESPIRATION__ELECTRON_DONOR_III	2.00749	0.0246592	0	MouseCyc	PWY-4302: aerobic respiration -- electron donor III, data from MouseCyc: ftp://ftp.informatics.jax.org/pub/curatorwork/MouseCycDB/pathways_summary.txt.	Linking biochemical genetic data to the reference genome for the laboratory mouse is important for comparative physiology and for developing mouse models of human biology and disease. We describe here a new database of curated metabolic pathways for the laboratory mouse called MouseCyc http://mousecyc.jax.org. MouseCyc has been integrated with genetic and genomic data for the laboratory mouse ava…	55	Ndufc1	NADH dehydrogenase (ubiquinone) 1, subcomplex unknown, 1	785	0.0493981	0.704997	0.142864
Electron transport chain	MOUSECYC_MM_PWY-4302_AEROBIC_RESPIRATION__ELECTRON_DONOR_III	2.00749	0.0246592	0	MouseCyc	PWY-4302: aerobic respiration -- electron donor III, data from MouseCyc: ftp://ftp.informatics.jax.org/pub/curatorwork/MouseCycDB/pathways_summary.txt.	Linking biochemical genetic data to the reference genome for the laboratory mouse is important for comparative physiology and for developing mouse models of human biology and disease. We describe here a new database of curated metabolic pathways for the laboratory mouse called MouseCyc http://mousecyc.jax.org. MouseCyc has been integrated with genetic and genomic data for the laboratory mouse ava…	55	Ndufs2	NADH dehydrogenase (ubiquinone) Fe-S protein 2	3662	0.302347	0.901287	0.0455214
Electron transport chain	MOUSECYC_MM_PWY-4302_AEROBIC_RESPIRATION__ELECTRON_DONOR_III	2.00749	0.0246592	0	MouseCyc	PWY-4302: aerobic respiration -- electron donor III, data from MouseCyc: ftp://ftp.informatics.jax.org/pub/curatorwork/MouseCycDB/pathways_summary.txt.	Linking biochemical genetic data to the reference genome for the laboratory mouse is important for comparative physiology and for developing mouse models of human biology and disease. We describe here a new database of curated metabolic pathways for the laboratory mouse called MouseCyc http://mousecyc.jax.org. MouseCyc has been integrated with genetic and genomic data for the laboratory mouse ava…	55	Ndufs4	NADH dehydrogenase (ubiquinone) Fe-S protein 4	3767	0.312402	0.906207	0.068874
Electron transport chain	MOUSECYC_MM_PWY-4302_AEROBIC_RESPIRATION__ELECTRON_DONOR_III	2.00749	0.0246592	0	MouseCyc	PWY-4302: aerobic respiration -- electron donor III, data from MouseCyc: ftp://ftp.informatics.jax.org/pub/curatorwork/MouseCycDB/pathways_summary.txt.	Linking biochemical genetic data to the reference genome for the laboratory mouse is important for comparative physiology and for developing mouse models of human biology and disease. We describe here a new database of curated metabolic pathways for the laboratory mouse called MouseCyc http://mousecyc.jax.org. MouseCyc has been integrated with genetic and genomic data for the laboratory mouse ava…	55	Ndufs5	NADH dehydrogenase (ubiquinone) Fe-S protein 5	1880	0.142533	0.833938	0.109679
Electron transport chain	MOUSECYC_MM_PWY-4302_AEROBIC_RESPIRATION__ELECTRON_DONOR_III	2.00749	0.0246592	0	MouseCyc	PWY-4302: aerobic respiration -- electron donor III, data from MouseCyc: ftp://ftp.informatics.jax.org/pub/curatorwork/MouseCycDB/pathways_summary.txt.	Linking biochemical genetic data to the reference genome for the laboratory mouse is important for comparative physiology and for developing mouse models of human biology and disease. We describe here a new database of curated metabolic pathways for the laboratory mouse called MouseCyc http://mousecyc.jax.org. MouseCyc has been integrated with genetic and genomic data for the laboratory mouse ava…	55	Ndufs6	NADH dehydrogenase (ubiquinone) Fe-S protein 6	801	0.0505447	0.707524	0.1248
Electron transport chain	MOUSECYC_MM_PWY-4302_AEROBIC_RESPIRATION__ELECTRON_DONOR_III	2.00749	0.0246592	0	MouseCyc	PWY-4302: aerobic respiration -- electron donor III, data from MouseCyc: ftp://ftp.informatics.jax.org/pub/curatorwork/MouseCycDB/pathways_summary.txt.	Linking biochemical genetic data to the reference genome for the laboratory mouse is important for comparative physiology and for developing mouse models of human biology and disease. We describe here a new database of curated metabolic pathways for the laboratory mouse called MouseCyc http://mousecyc.jax.org. MouseCyc has been integrated with genetic and genomic data for the laboratory mouse ava…	55	Ndufs8	NADH dehydrogenase (ubiquinone) Fe-S protein 8	4802	0.414689	0.933407	0.0464385
Electron transport chain	MOUSECYC_MM_PWY-4302_AEROBIC_RESPIRATION__ELECTRON_DONOR_III	2.00749	0.0246592	0	MouseCyc	PWY-4302: aerobic respiration -- electron donor III, data from MouseCyc: ftp://ftp.informatics.jax.org/pub/curatorwork/MouseCycDB/pathways_summary.txt.	Linking biochemical genetic data to the reference genome for the laboratory mouse is important for comparative physiology and for developing mouse models of human biology and disease. We describe here a new database of curated metabolic pathways for the laboratory mouse called MouseCyc http://mousecyc.jax.org. MouseCyc has been integrated with genetic and genomic data for the laboratory mouse ava…	55	Ndufv2	NADH dehydrogenase (ubiquinone) flavoprotein 2	2043	0.156836	0.837361	0.0834144
Electron transport chain	MOUSECYC_MM_PWY-4302_AEROBIC_RESPIRATION__ELECTRON_DONOR_III	2.00749	0.0246592	0	MouseCyc	PWY-4302: aerobic respiration -- electron donor III, data from MouseCyc: ftp://ftp.informatics.jax.org/pub/curatorwork/MouseCycDB/pathways_summary.txt.	Linking biochemical genetic data to the reference genome for the laboratory mouse is important for comparative physiology and for developing mouse models of human biology and disease. We describe here a new database of curated metabolic pathways for the laboratory mouse called MouseCyc http://mousecyc.jax.org. MouseCyc has been integrated with genetic and genomic data for the laboratory mouse ava…	55	Sdhd	succinate dehydrogenase complex, subunit D, integral membrane protein	5194	0.452757	0.942616	0.0407927
Prion disease	REACTOME_MM_RPL19_PATHWAY	2.00829	0.0248082	0	REACTOME	Genes that interact with the gene RPL19, which was extracted from FIsInGene_Pathway_041709 in the REACTOME.	The platelet field is undergoing a radical transformation from reductionist simplification to large scale integration. Following the era of simplification whereby biological processes were dissected at the molecular and atomic level, new technologies have now generated an overwhelming flow of information that can only be comprehended in an integrated approach. High throughput analyses of transcri…	69	Rpl21	ribosomal protein L21	5580	0.488758	0.946843	0.0584244
Prion disease	REACTOME_MM_RPL19_PATHWAY	2.00829	0.0248082	0	REACTOME	Genes that interact with the gene RPL19, which was extracted from FIsInGene_Pathway_041709 in the REACTOME.	The platelet field is undergoing a radical transformation from reductionist simplification to large scale integration. Following the era of simplification whereby biological processes were dissected at the molecular and atomic level, new technologies have now generated an overwhelming flow of information that can only be comprehended in an integrated approach. High throughput analyses of transcri…	69	Rpl23	ribosomal protein L23	3618	0.299323	0.900829	0.0882018
Prion disease	REACTOME_MM_RPL19_PATHWAY	2.00829	0.0248082	0	REACTOME	Genes that interact with the gene RPL19, which was extracted from FIsInGene_Pathway_041709 in the REACTOME.	The platelet field is undergoing a radical transformation from reductionist simplification to large scale integration. Following the era of simplification whereby biological processes were dissected at the molecular and atomic level, new technologies have now generated an overwhelming flow of information that can only be comprehended in an integrated approach. High throughput analyses of transcri…	69	Rpl23a	ribosomal protein L23A	3459	0.282526	0.893777	0.0894926
Prion disease	REACTOME_MM_RPL19_PATHWAY	2.00829	0.0248082	0	REACTOME	Genes that interact with the gene RPL19, which was extracted from FIsInGene_Pathway_041709 in the REACTOME.	The platelet field is undergoing a radical transformation from reductionist simplification to large scale integration. Following the era of simplification whereby biological processes were dissected at the molecular and atomic level, new technologies have now generated an overwhelming flow of information that can only be comprehended in an integrated approach. High throughput analyses of transcri…	69	Rpl24	ribosomal protein L24	4884	0.421939	0.934773	0.0762442
Prion disease	REACTOME_MM_RPL19_PATHWAY	2.00829	0.0248082	0	REACTOME	Genes that interact with the gene RPL19, which was extracted from FIsInGene_Pathway_041709 in the REACTOME.	The platelet field is undergoing a radical transformation from reductionist simplification to large scale integration. Following the era of simplification whereby biological processes were dissected at the molecular and atomic level, new technologies have now generated an overwhelming flow of information that can only be comprehended in an integrated approach. High throughput analyses of transcri…	69	Rpl26	ribosomal protein L26	1311	0.0928355	0.789492	0.160242
Prion disease	REACTOME_MM_RPL19_PATHWAY	2.00829	0.0248082	0	REACTOME	Genes that interact with the gene RPL19, which was extracted from FIsInGene_Pathway_041709 in the REACTOME.	The platelet field is undergoing a radical transformation from reductionist simplification to large scale integration. Following the era of simplification whereby biological processes were dissected at the molecular and atomic level, new technologies have now generated an overwhelming flow of information that can only be comprehended in an integrated approach. High throughput analyses of transcri…	69	Rpl27	ribosomal protein L27	1212	0.0845677	0.78074	0.131956
Prion disease	REACTOME_MM_RPL19_PATHWAY	2.00829	0.0248082	0	REACTOME	Genes that interact with the gene RPL19, which was extracted from FIsInGene_Pathway_041709 in the REACTOME.	The platelet field is undergoing a radical transformation from reductionist simplification to large scale integration. Following the era of simplification whereby biological processes were dissected at the molecular and atomic level, new technologies have now generated an overwhelming flow of information that can only be comprehended in an integrated approach. High throughput analyses of transcri…	69	Rpl27a	ribosomal protein L27A	4436	0.378307	0.923783	0.0774733
Prion disease	REACTOME_MM_RPL19_PATHWAY	2.00829	0.0248082	0	REACTOME	Genes that interact with the gene RPL19, which was extracted from FIsInGene_Pathway_041709 in the REACTOME.	The platelet field is undergoing a radical transformation from reductionist simplification to large scale integration. Following the era of simplification whereby biological processes were dissected at the molecular and atomic level, new technologies have now generated an overwhelming flow of information that can only be comprehended in an integrated approach. High throughput analyses of transcri…	69	Rpl28	ribosomal protein L28	7615	0.685986	0.970527	0.035555
Prion disease	REACTOME_MM_RPL19_PATHWAY	2.00829	0.0248082	0	REACTOME	Genes that interact with the gene RPL19, which was extracted from FIsInGene_Pathway_041709 in the REACTOME.	The platelet field is undergoing a radical transformation from reductionist simplification to large scale integration. Following the era of simplification whereby biological processes were dissected at the molecular and atomic level, new technologies have now generated an overwhelming flow of information that can only be comprehended in an integrated approach. High throughput analyses of transcri…	69	Rpl29	ribosomal protein L29	2645	0.213048	0.86908	0.0862764
Prion disease	REACTOME_MM_RPL19_PATHWAY	2.00829	0.0248082	0	REACTOME	Genes that interact with the gene RPL19, which was extracted from FIsInGene_Pathway_041709 in the REACTOME.	The platelet field is undergoing a radical transformation from reductionist simplification to large scale integration. Following the era of simplification whereby biological processes were dissected at the molecular and atomic level, new technologies have now generated an overwhelming flow of information that can only be comprehended in an integrated approach. High throughput analyses of transcri…	69	Rpl31	ribosomal protein L31	4939	0.427128	0.935832	0.0778799
Prion disease	REACTOME_MM_RPL19_PATHWAY	2.00829	0.0248082	0	REACTOME	Genes that interact with the gene RPL19, which was extracted from FIsInGene_Pathway_041709 in the REACTOME.	The platelet field is undergoing a radical transformation from reductionist simplification to large scale integration. Following the era of simplification whereby biological processes were dissected at the molecular and atomic level, new technologies have now generated an overwhelming flow of information that can only be comprehended in an integrated approach. High throughput analyses of transcri…	69	Rpl32	ribosomal protein L32	7084	0.633218	0.963583	0.0478031
Prion disease	REACTOME_MM_RPL19_PATHWAY	2.00829	0.0248082	0	REACTOME	Genes that interact with the gene RPL19, which was extracted from FIsInGene_Pathway_041709 in the REACTOME.	The platelet field is undergoing a radical transformation from reductionist simplification to large scale integration. Following the era of simplification whereby biological processes were dissected at the molecular and atomic level, new technologies have now generated an overwhelming flow of information that can only be comprehended in an integrated approach. High throughput analyses of transcri…	69	Rpl34	ribosomal protein L34	7590	0.683128	0.969982	0.0426718
Prion disease	REACTOME_MM_RPL19_PATHWAY	2.00829	0.0248082	0	REACTOME	Genes that interact with the gene RPL19, which was extracted from FIsInGene_Pathway_041709 in the REACTOME.	The platelet field is undergoing a radical transformation from reductionist simplification to large scale integration. Following the era of simplification whereby biological processes were dissected at the molecular and atomic level, new technologies have now generated an overwhelming flow of information that can only be comprehended in an integrated approach. High throughput analyses of transcri…	69	Rpl35	ribosomal protein L35	4957	0.428561	0.935832	0.0921159
Prion disease	REACTOME_MM_RPL19_PATHWAY	2.00829	0.0248082	0	REACTOME	Genes that interact with the gene RPL19, which was extracted from FIsInGene_Pathway_041709 in the REACTOME.	The platelet field is undergoing a radical transformation from reductionist simplification to large scale integration. Following the era of simplification whereby biological processes were dissected at the molecular and atomic level, new technologies have now generated an overwhelming flow of information that can only be comprehended in an integrated approach. High throughput analyses of transcri…	69	Rpl35a	ribosomal protein L35A	6479	0.575153	0.959422	0.059406
Prion disease	REACTOME_MM_RPL19_PATHWAY	2.00829	0.0248082	0	REACTOME	Genes that interact with the gene RPL19, which was extracted from FIsInGene_Pathway_041709 in the REACTOME.	The platelet field is undergoing a radical transformation from reductionist simplification to large scale integration. Following the era of simplification whereby biological processes were dissected at the molecular and atomic level, new technologies have now generated an overwhelming flow of information that can only be comprehended in an integrated approach. High throughput analyses of transcri…	69	Rpl36	ribosomal protein L36	4492	0.384299	0.925244	0.0861455
Prion disease	REACTOME_MM_RPL19_PATHWAY	2.00829	0.0248082	0	REACTOME	Genes that interact with the gene RPL19, which was extracted from FIsInGene_Pathway_041709 in the REACTOME.	The platelet field is undergoing a radical transformation from reductionist simplification to large scale integration. Following the era of simplification whereby biological processes were dissected at the molecular and atomic level, new technologies have now generated an overwhelming flow of information that can only be comprehended in an integrated approach. High throughput analyses of transcri…	69	Rpl36a	ribosomal protein L36A	3979	0.334086	0.911514	0.0867978
Prion disease	REACTOME_MM_RPL19_PATHWAY	2.00829	0.0248082	0	REACTOME	Genes that interact with the gene RPL19, which was extracted from FIsInGene_Pathway_041709 in the REACTOME.	The platelet field is undergoing a radical transformation from reductionist simplification to large scale integration. Following the era of simplification whereby biological processes were dissected at the molecular and atomic level, new technologies have now generated an overwhelming flow of information that can only be comprehended in an integrated approach. High throughput analyses of transcri…	69	Rpl37	ribosomal protein L37	5365	0.469443	0.945019	0.0712643
Prion disease	REACTOME_MM_RPL19_PATHWAY	2.00829	0.0248082	0	REACTOME	Genes that interact with the gene RPL19, which was extracted from FIsInGene_Pathway_041709 in the REACTOME.	The platelet field is undergoing a radical transformation from reductionist simplification to large scale integration. Following the era of simplification whereby biological processes were dissected at the molecular and atomic level, new technologies have now generated an overwhelming flow of information that can only be comprehended in an integrated approach. High throughput analyses of transcri…	69	Rpl38	ribosomal protein L38	4081	0.343394	0.915064	0.0989712
Prion disease	REACTOME_MM_RPL19_PATHWAY	2.00829	0.0248082	0	REACTOME	Genes that interact with the gene RPL19, which was extracted from FIsInGene_Pathway_041709 in the REACTOME.	The platelet field is undergoing a radical transformation from reductionist simplification to large scale integration. Following the era of simplification whereby biological processes were dissected at the molecular and atomic level, new technologies have now generated an overwhelming flow of information that can only be comprehended in an integrated approach. High throughput analyses of transcri…	69	Rpl39	ribosomal protein L39	3580	0.2951	0.899773	0.117812
Prion disease	REACTOME_MM_RPL19_PATHWAY	2.00829	0.0248082	0	REACTOME	Genes that interact with the gene RPL19, which was extracted from FIsInGene_Pathway_041709 in the REACTOME.	The platelet field is undergoing a radical transformation from reductionist simplification to large scale integration. Following the era of simplification whereby biological processes were dissected at the molecular and atomic level, new technologies have now generated an overwhelming flow of information that can only be comprehended in an integrated approach. High throughput analyses of transcri…	69	Rpl5	ribosomal protein L5	7048	0.63072	0.963547	0.0374023
Prion disease	REACTOME_MM_RPL19_PATHWAY	2.00829	0.0248082	0	REACTOME	Genes that interact with the gene RPL19, which was extracted from FIsInGene_Pathway_041709 in the REACTOME.	The platelet field is undergoing a radical transformation from reductionist simplification to large scale integration. Following the era of simplification whereby biological processes were dissected at the molecular and atomic level, new technologies have now generated an overwhelming flow of information that can only be comprehended in an integrated approach. High throughput analyses of transcri…	69	Rpl7	ribosomal protein L7	6270	0.554675	0.958519	0.0544624
Prion disease	REACTOME_MM_RPL19_PATHWAY	2.00829	0.0248082	0	REACTOME	Genes that interact with the gene RPL19, which was extracted from FIsInGene_Pathway_041709 in the REACTOME.	The platelet field is undergoing a radical transformation from reductionist simplification to large scale integration. Following the era of simplification whereby biological processes were dissected at the molecular and atomic level, new technologies have now generated an overwhelming flow of information that can only be comprehended in an integrated approach. High throughput analyses of transcri…	69	Rpl8	ribosomal protein L8	7147	0.640123	0.964727	0.0375892
Prion disease	REACTOME_MM_RPL19_PATHWAY	2.00829	0.0248082	0	REACTOME	Genes that interact with the gene RPL19, which was extracted from FIsInGene_Pathway_041709 in the REACTOME.	The platelet field is undergoing a radical transformation from reductionist simplification to large scale integration. Following the era of simplification whereby biological processes were dissected at the molecular and atomic level, new technologies have now generated an overwhelming flow of information that can only be comprehended in an integrated approach. High throughput analyses of transcri…	69	Rpl9	ribosomal protein L9	6380	0.566878	0.959422	0.0645258
Prion disease	REACTOME_MM_RPL19_PATHWAY	2.00829	0.0248082	0	REACTOME	Genes that interact with the gene RPL19, which was extracted from FIsInGene_Pathway_041709 in the REACTOME.	The platelet field is undergoing a radical transformation from reductionist simplification to large scale integration. Following the era of simplification whereby biological processes were dissected at the molecular and atomic level, new technologies have now generated an overwhelming flow of information that can only be comprehended in an integrated approach. High throughput analyses of transcri…	69	Rplp2	ribosomal protein, large P2	6528	0.578742	0.959422	0.0539526
Prion disease	REACTOME_MM_RPL19_PATHWAY	2.00829	0.0248082	0	REACTOME	Genes that interact with the gene RPL19, which was extracted from FIsInGene_Pathway_041709 in the REACTOME.	The platelet field is undergoing a radical transformation from reductionist simplification to large scale integration. Following the era of simplification whereby biological processes were dissected at the molecular and atomic level, new technologies have now generated an overwhelming flow of information that can only be comprehended in an integrated approach. High throughput analyses of transcri…	69	Rps10	ribosomal protein S10	7517	0.67613	0.968861	0.04115
Prion disease	REACTOME_MM_RPL19_PATHWAY	2.00829	0.0248082	0	REACTOME	Genes that interact with the gene RPL19, which was extracted from FIsInGene_Pathway_041709 in the REACTOME.	The platelet field is undergoing a radical transformation from reductionist simplification to large scale integration. Following the era of simplification whereby biological processes were dissected at the molecular and atomic level, new technologies have now generated an overwhelming flow of information that can only be comprehended in an integrated approach. High throughput analyses of transcri…	69	Rps11	ribosomal protein S11	5562	0.486965	0.946296	0.0662686
Prion disease	REACTOME_MM_RPL19_PATHWAY	2.00829	0.0248082	0	REACTOME	Genes that interact with the gene RPL19, which was extracted from FIsInGene_Pathway_041709 in the REACTOME.	The platelet field is undergoing a radical transformation from reductionist simplification to large scale integration. Following the era of simplification whereby biological processes were dissected at the molecular and atomic level, new technologies have now generated an overwhelming flow of information that can only be comprehended in an integrated approach. High throughput analyses of transcri…	69	Rps12	ribosomal protein S12	5439	0.477267	0.946296	0.0811807
Prion disease	REACTOME_MM_RPL19_PATHWAY	2.00829	0.0248082	0	REACTOME	Genes that interact with the gene RPL19, which was extracted from FIsInGene_Pathway_041709 in the REACTOME.	The platelet field is undergoing a radical transformation from reductionist simplification to large scale integration. Following the era of simplification whereby biological processes were dissected at the molecular and atomic level, new technologies have now generated an overwhelming flow of information that can only be comprehended in an integrated approach. High throughput analyses of transcri…	69	Rps13	ribosomal protein S13	7201	0.644913	0.965146	0.0423962
Prion disease	REACTOME_MM_RPL19_PATHWAY	2.00829	0.0248082	0	REACTOME	Genes that interact with the gene RPL19, which was extracted from FIsInGene_Pathway_041709 in the REACTOME.	The platelet field is undergoing a radical transformation from reductionist simplification to large scale integration. Following the era of simplification whereby biological processes were dissected at the molecular and atomic level, new technologies have now generated an overwhelming flow of information that can only be comprehended in an integrated approach. High throughput analyses of transcri…	69	Rps14	ribosomal protein S14	7439	0.66874	0.968042	0.0491153
Prion disease	REACTOME_MM_RPL19_PATHWAY	2.00829	0.0248082	0	REACTOME	Genes that interact with the gene RPL19, which was extracted from FIsInGene_Pathway_041709 in the REACTOME.	The platelet field is undergoing a radical transformation from reductionist simplification to large scale integration. Following the era of simplification whereby biological processes were dissected at the molecular and atomic level, new technologies have now generated an overwhelming flow of information that can only be comprehended in an integrated approach. High throughput analyses of transcri…	69	Rps15	ribosomal protein S15	7156	0.640894	0.965141	0.0508545
Prion disease	REACTOME_MM_RPL19_PATHWAY	2.00829	0.0248082	0	REACTOME	Genes that interact with the gene RPL19, which was extracted from FIsInGene_Pathway_041709 in the REACTOME.	The platelet field is undergoing a radical transformation from reductionist simplification to large scale integration. Following the era of simplification whereby biological processes were dissected at the molecular and atomic level, new technologies have now generated an overwhelming flow of information that can only be comprehended in an integrated approach. High throughput analyses of transcri…	69	Rps16	ribosomal protein S16	6006	0.529818	0.952963	0.0658447
Prion disease	REACTOME_MM_RPL19_PATHWAY	2.00829	0.0248082	0	REACTOME	Genes that interact with the gene RPL19, which was extracted from FIsInGene_Pathway_041709 in the REACTOME.	The platelet field is undergoing a radical transformation from reductionist simplification to large scale integration. Following the era of simplification whereby biological processes were dissected at the molecular and atomic level, new technologies have now generated an overwhelming flow of information that can only be comprehended in an integrated approach. High throughput analyses of transcri…	69	Rps17	ribosomal protein S17	5236	0.457094	0.942616	0.070055
Prion disease	REACTOME_MM_RPL19_PATHWAY	2.00829	0.0248082	0	REACTOME	Genes that interact with the gene RPL19, which was extracted from FIsInGene_Pathway_041709 in the REACTOME.	The platelet field is undergoing a radical transformation from reductionist simplification to large scale integration. Following the era of simplification whereby biological processes were dissected at the molecular and atomic level, new technologies have now generated an overwhelming flow of information that can only be comprehended in an integrated approach. High throughput analyses of transcri…	69	Rps18	ribosomal protein S18	6461	0.572823	0.959422	0.0551739
Prion disease	REACTOME_MM_RPL19_PATHWAY	2.00829	0.0248082	0	REACTOME	Genes that interact with the gene RPL19, which was extracted from FIsInGene_Pathway_041709 in the REACTOME.	The platelet field is undergoing a radical transformation from reductionist simplification to large scale integration. Following the era of simplification whereby biological processes were dissected at the molecular and atomic level, new technologies have now generated an overwhelming flow of information that can only be comprehended in an integrated approach. High throughput analyses of transcri…	69	Rps2	ribosomal protein S2	7330	0.656578	0.966115	0.042846
Prion disease	REACTOME_MM_RPL19_PATHWAY	2.00829	0.0248082	0	REACTOME	Genes that interact with the gene RPL19, which was extracted from FIsInGene_Pathway_041709 in the REACTOME.	The platelet field is undergoing a radical transformation from reductionist simplification to large scale integration. Following the era of simplification whereby biological processes were dissected at the molecular and atomic level, new technologies have now generated an overwhelming flow of information that can only be comprehended in an integrated approach. High throughput analyses of transcri…	69	Rps21	ribosomal protein S21	7767	0.701191	0.971071	0.0458789
Prion disease	REACTOME_MM_RPL19_PATHWAY	2.00829	0.0248082	0	REACTOME	Genes that interact with the gene RPL19, which was extracted from FIsInGene_Pathway_041709 in the REACTOME.	The platelet field is undergoing a radical transformation from reductionist simplification to large scale integration. Following the era of simplification whereby biological processes were dissected at the molecular and atomic level, new technologies have now generated an overwhelming flow of information that can only be comprehended in an integrated approach. High throughput analyses of transcri…	69	Rps23	ribosomal protein S23	6922	0.617254	0.962295	0.0478608
Prion disease	REACTOME_MM_RPL19_PATHWAY	2.00829	0.0248082	0	REACTOME	Genes that interact with the gene RPL19, which was extracted from FIsInGene_Pathway_041709 in the REACTOME.	The platelet field is undergoing a radical transformation from reductionist simplification to large scale integration. Following the era of simplification whereby biological processes were dissected at the molecular and atomic level, new technologies have now generated an overwhelming flow of information that can only be comprehended in an integrated approach. High throughput analyses of transcri…	69	Rps24	ribosomal protein S24	7364	0.660334	0.967046	0.0507851
Prion disease	REACTOME_MM_RPL19_PATHWAY	2.00829	0.0248082	0	REACTOME	Genes that interact with the gene RPL19, which was extracted from FIsInGene_Pathway_041709 in the REACTOME.	The platelet field is undergoing a radical transformation from reductionist simplification to large scale integration. Following the era of simplification whereby biological processes were dissected at the molecular and atomic level, new technologies have now generated an overwhelming flow of information that can only be comprehended in an integrated approach. High throughput analyses of transcri…	69	Rps27	ribosomal protein S27	7698	0.695215	0.970585	0.048073
Prion disease	REACTOME_MM_RPL19_PATHWAY	2.00829	0.0248082	0	REACTOME	Genes that interact with the gene RPL19, which was extracted from FIsInGene_Pathway_041709 in the REACTOME.	The platelet field is undergoing a radical transformation from reductionist simplification to large scale integration. Following the era of simplification whereby biological processes were dissected at the molecular and atomic level, new technologies have now generated an overwhelming flow of information that can only be comprehended in an integrated approach. High throughput analyses of transcri…	69	Rps27a	ribosomal protein S27A	6179	0.546734	0.956946	0.057672
Prion disease	REACTOME_MM_RPL19_PATHWAY	2.00829	0.0248082	0	REACTOME	Genes that interact with the gene RPL19, which was extracted from FIsInGene_Pathway_041709 in the REACTOME.	The platelet field is undergoing a radical transformation from reductionist simplification to large scale integration. Following the era of simplification whereby biological processes were dissected at the molecular and atomic level, new technologies have now generated an overwhelming flow of information that can only be comprehended in an integrated approach. High throughput analyses of transcri…	69	Rps28	ribosomal protein S28	4962	0.428847	0.935832	0.0828097
Prion disease	REACTOME_MM_RPL19_PATHWAY	2.00829	0.0248082	0	REACTOME	Genes that interact with the gene RPL19, which was extracted from FIsInGene_Pathway_041709 in the REACTOME.	The platelet field is undergoing a radical transformation from reductionist simplification to large scale integration. Following the era of simplification whereby biological processes were dissected at the molecular and atomic level, new technologies have now generated an overwhelming flow of information that can only be comprehended in an integrated approach. High throughput analyses of transcri…	69	Rps29	ribosomal protein S29	5779	0.506172	0.948131	0.0787611
Prion disease	REACTOME_MM_RPL19_PATHWAY	2.00829	0.0248082	0	REACTOME	Genes that interact with the gene RPL19, which was extracted from FIsInGene_Pathway_041709 in the REACTOME.	The platelet field is undergoing a radical transformation from reductionist simplification to large scale integration. Following the era of simplification whereby biological processes were dissected at the molecular and atomic level, new technologies have now generated an overwhelming flow of information that can only be comprehended in an integrated approach. High throughput analyses of transcri…	69	Rps5	ribosomal protein S5	6720	0.598859	0.96135	0.0470453
Prion disease	REACTOME_MM_RPL19_PATHWAY	2.00829	0.0248082	0	REACTOME	Genes that interact with the gene RPL19, which was extracted from FIsInGene_Pathway_041709 in the REACTOME.	The platelet field is undergoing a radical transformation from reductionist simplification to large scale integration. Following the era of simplification whereby biological processes were dissected at the molecular and atomic level, new technologies have now generated an overwhelming flow of information that can only be comprehended in an integrated approach. High throughput analyses of transcri…	69	Rps6	ribosomal protein S6	3780	0.313543	0.906207	0.0779259
Prion disease	REACTOME_MM_RPL19_PATHWAY	2.00829	0.0248082	0	REACTOME	Genes that interact with the gene RPL19, which was extracted from FIsInGene_Pathway_041709 in the REACTOME.	The platelet field is undergoing a radical transformation from reductionist simplification to large scale integration. Following the era of simplification whereby biological processes were dissected at the molecular and atomic level, new technologies have now generated an overwhelming flow of information that can only be comprehended in an integrated approach. High throughput analyses of transcri…	69	Rps7	ribosomal protein S7	3821	0.31688	0.906716	0.0840201
Prion disease	REACTOME_MM_RPL19_PATHWAY	2.00829	0.0248082	0	REACTOME	Genes that interact with the gene RPL19, which was extracted from FIsInGene_Pathway_041709 in the REACTOME.	The platelet field is undergoing a radical transformation from reductionist simplification to large scale integration. Following the era of simplification whereby biological processes were dissected at the molecular and atomic level, new technologies have now generated an overwhelming flow of information that can only be comprehended in an integrated approach. High throughput analyses of transcri…	69	Rps8	ribosomal protein S8	4879	0.42165	0.934773	0.0796167
Prion disease	REACTOME_MM_RPL19_PATHWAY	2.00829	0.0248082	0	REACTOME	Genes that interact with the gene RPL19, which was extracted from FIsInGene_Pathway_041709 in the REACTOME.	The platelet field is undergoing a radical transformation from reductionist simplification to large scale integration. Following the era of simplification whereby biological processes were dissected at the molecular and atomic level, new technologies have now generated an overwhelming flow of information that can only be comprehended in an integrated approach. High throughput analyses of transcri…	69	Rpsa	ribosomal protein SA	6054	0.533748	0.9531	0.0622207
Depressive disorders	HPO_MM_ANXIETY	2.00377	0.0249987	0	HPO	Anxiety from HPO (Human Phenotype Ontology), data from GeneSetDB.	A standardized, controlled vocabulary allows phenotypic information to be described in an unambiguous fashion in medical publications and databases. The Human Phenotype Ontology (HPO) is being developed in an effort to provide such a vocabulary. The use of an ontology to capture phenotypic information allows the use of computational algorithms that exploit semantic similarity between related phen…	25	Prnp	prion protein	0	4.64132e-17	1.01028e-12	1.55353
Neuroplasticity	LIT_MM_BENITO_FORSKOLIN_UP	1.96969	0.0330337	0	Literature	up-Forskolin-regulated transcription (Table A2; Pubmed:22171029)	Long-lasting forms of neuronal plasticity require de novo gene expression, but relatively little is known about the events that occur genome-wide in response to activity in a neuronal network. Here, we unveil the gene expression programs initiated in mouse hippocampal neurons in response to different stimuli and explore the contribution of four prominent plasticity-related transcription factors (…	316	Akap13	A kinase (PRKA) anchor protein 13	407	0.0208108	0.590247	0.204434
Neuroplasticity	LIT_MM_BENITO_FORSKOLIN_UP	1.96969	0.0330337	0	Literature	up-Forskolin-regulated transcription (Table A2; Pubmed:22171029)	Long-lasting forms of neuronal plasticity require de novo gene expression, but relatively little is known about the events that occur genome-wide in response to activity in a neuronal network. Here, we unveil the gene expression programs initiated in mouse hippocampal neurons in response to different stimuli and explore the contribution of four prominent plasticity-related transcription factors (…	316	Akt1s1	AKT1 substrate 1 (proline-rich)	1800	0.134348	0.824327	0.0829795
Neuroplasticity	LIT_MM_BENITO_FORSKOLIN_UP	1.96969	0.0330337	0	Literature	up-Forskolin-regulated transcription (Table A2; Pubmed:22171029)	Long-lasting forms of neuronal plasticity require de novo gene expression, but relatively little is known about the events that occur genome-wide in response to activity in a neuronal network. Here, we unveil the gene expression programs initiated in mouse hippocampal neurons in response to different stimuli and explore the contribution of four prominent plasticity-related transcription factors (…	316	Ap1s3	adaptor-related protein complex AP-1, sigma 3	1412	0.101971	0.80155	0.176387
Neuroplasticity	LIT_MM_BENITO_FORSKOLIN_UP	1.96969	0.0330337	0	Literature	up-Forskolin-regulated transcription (Table A2; Pubmed:22171029)	Long-lasting forms of neuronal plasticity require de novo gene expression, but relatively little is known about the events that occur genome-wide in response to activity in a neuronal network. Here, we unveil the gene expression programs initiated in mouse hippocampal neurons in response to different stimuli and explore the contribution of four prominent plasticity-related transcription factors (…	316	Asic2	acid-sensing (proton-gated) ion channel 2	1734	0.127131	0.815692	0.118647
Neuroplasticity	LIT_MM_BENITO_FORSKOLIN_UP	1.96969	0.0330337	0	Literature	up-Forskolin-regulated transcription (Table A2; Pubmed:22171029)	Long-lasting forms of neuronal plasticity require de novo gene expression, but relatively little is known about the events that occur genome-wide in response to activity in a neuronal network. Here, we unveil the gene expression programs initiated in mouse hippocampal neurons in response to different stimuli and explore the contribution of four prominent plasticity-related transcription factors (…	316	Atp5d	ATP synthase, H+ transporting, mitochondrial F1 complex, delta subunit	1836	0.13768	0.829931	0.100096
Neuroplasticity	LIT_MM_BENITO_FORSKOLIN_UP	1.96969	0.0330337	0	Literature	up-Forskolin-regulated transcription (Table A2; Pubmed:22171029)	Long-lasting forms of neuronal plasticity require de novo gene expression, but relatively little is known about the events that occur genome-wide in response to activity in a neuronal network. Here, we unveil the gene expression programs initiated in mouse hippocampal neurons in response to different stimuli and explore the contribution of four prominent plasticity-related transcription factors (…	316	Bag3	BCL2-associated athanogene 3	744	0.0465294	0.701199	0.292138
Neuroplasticity	LIT_MM_BENITO_FORSKOLIN_UP	1.96969	0.0330337	0	Literature	up-Forskolin-regulated transcription (Table A2; Pubmed:22171029)	Long-lasting forms of neuronal plasticity require de novo gene expression, but relatively little is known about the events that occur genome-wide in response to activity in a neuronal network. Here, we unveil the gene expression programs initiated in mouse hippocampal neurons in response to different stimuli and explore the contribution of four prominent plasticity-related transcription factors (…	316	Bdnf	brain derived neurotrophic factor	40	0.000726409	0.235789	0.426056
Neuroplasticity	LIT_MM_BENITO_FORSKOLIN_UP	1.96969	0.0330337	0	Literature	up-Forskolin-regulated transcription (Table A2; Pubmed:22171029)	Long-lasting forms of neuronal plasticity require de novo gene expression, but relatively little is known about the events that occur genome-wide in response to activity in a neuronal network. Here, we unveil the gene expression programs initiated in mouse hippocampal neurons in response to different stimuli and explore the contribution of four prominent plasticity-related transcription factors (…	316	Bscl2	Berardinelli-Seip congenital lipodystrophy 2 (seipin)	1956	0.148477	0.834264	0.0711558
Neuroplasticity	LIT_MM_BENITO_FORSKOLIN_UP	1.96969	0.0330337	0	Literature	up-Forskolin-regulated transcription (Table A2; Pubmed:22171029)	Long-lasting forms of neuronal plasticity require de novo gene expression, but relatively little is known about the events that occur genome-wide in response to activity in a neuronal network. Here, we unveil the gene expression programs initiated in mouse hippocampal neurons in response to different stimuli and explore the contribution of four prominent plasticity-related transcription factors (…	316	Capns1	calpain, small subunit 1	2544	0.203042	0.86287	0.0694507
Neuroplasticity	LIT_MM_BENITO_FORSKOLIN_UP	1.96969	0.0330337	0	Literature	up-Forskolin-regulated transcription (Table A2; Pubmed:22171029)	Long-lasting forms of neuronal plasticity require de novo gene expression, but relatively little is known about the events that occur genome-wide in response to activity in a neuronal network. Here, we unveil the gene expression programs initiated in mouse hippocampal neurons in response to different stimuli and explore the contribution of four prominent plasticity-related transcription factors (…	316	Cbs	cystathionine beta-synthase	2767	0.224208	0.872736	0.103752
Neuroplasticity	LIT_MM_BENITO_FORSKOLIN_UP	1.96969	0.0330337	0	Literature	up-Forskolin-regulated transcription (Table A2; Pubmed:22171029)	Long-lasting forms of neuronal plasticity require de novo gene expression, but relatively little is known about the events that occur genome-wide in response to activity in a neuronal network. Here, we unveil the gene expression programs initiated in mouse hippocampal neurons in response to different stimuli and explore the contribution of four prominent plasticity-related transcription factors (…	316	Celf6	CUGBP, Elav-like family member 6	2004	0.15276	0.834264	0.0902274
Neuroplasticity	LIT_MM_BENITO_FORSKOLIN_UP	1.96969	0.0330337	0	Literature	up-Forskolin-regulated transcription (Table A2; Pubmed:22171029)	Long-lasting forms of neuronal plasticity require de novo gene expression, but relatively little is known about the events that occur genome-wide in response to activity in a neuronal network. Here, we unveil the gene expression programs initiated in mouse hippocampal neurons in response to different stimuli and explore the contribution of four prominent plasticity-related transcription factors (…	316	Chgb	chromogranin B	68	0.00159905	0.292041	0.171802
Neuroplasticity	LIT_MM_BENITO_FORSKOLIN_UP	1.96969	0.0330337	0	Literature	up-Forskolin-regulated transcription (Table A2; Pubmed:22171029)	Long-lasting forms of neuronal plasticity require de novo gene expression, but relatively little is known about the events that occur genome-wide in response to activity in a neuronal network. Here, we unveil the gene expression programs initiated in mouse hippocampal neurons in response to different stimuli and explore the contribution of four prominent plasticity-related transcription factors (…	316	Crem	cAMP responsive element modulator	57	0.00130078	0.292041	0.353748
Neuroplasticity	LIT_MM_BENITO_FORSKOLIN_UP	1.96969	0.0330337	0	Literature	up-Forskolin-regulated transcription (Table A2; Pubmed:22171029)	Long-lasting forms of neuronal plasticity require de novo gene expression, but relatively little is known about the events that occur genome-wide in response to activity in a neuronal network. Here, we unveil the gene expression programs initiated in mouse hippocampal neurons in response to different stimuli and explore the contribution of four prominent plasticity-related transcription factors (…	316	Dclk1	doublecortin-like kinase 1	1810	0.135345	0.825925	0.0728456
Neuroplasticity	LIT_MM_BENITO_FORSKOLIN_UP	1.96969	0.0330337	0	Literature	up-Forskolin-regulated transcription (Table A2; Pubmed:22171029)	Long-lasting forms of neuronal plasticity require de novo gene expression, but relatively little is known about the events that occur genome-wide in response to activity in a neuronal network. Here, we unveil the gene expression programs initiated in mouse hippocampal neurons in response to different stimuli and explore the contribution of four prominent plasticity-related transcription factors (…	316	Dhrs3	dehydrogenase/reductase (SDR family) member 3	2255	0.175252	0.843727	0.143382
Neuroplasticity	LIT_MM_BENITO_FORSKOLIN_UP	1.96969	0.0330337	0	Literature	up-Forskolin-regulated transcription (Table A2; Pubmed:22171029)	Long-lasting forms of neuronal plasticity require de novo gene expression, but relatively little is known about the events that occur genome-wide in response to activity in a neuronal network. Here, we unveil the gene expression programs initiated in mouse hippocampal neurons in response to different stimuli and explore the contribution of four prominent plasticity-related transcription factors (…	316	Dusp6	dual specificity phosphatase 6	518	0.028755	0.629055	0.236456
Neuroplasticity	LIT_MM_BENITO_FORSKOLIN_UP	1.96969	0.0330337	0	Literature	up-Forskolin-regulated transcription (Table A2; Pubmed:22171029)	Long-lasting forms of neuronal plasticity require de novo gene expression, but relatively little is known about the events that occur genome-wide in response to activity in a neuronal network. Here, we unveil the gene expression programs initiated in mouse hippocampal neurons in response to different stimuli and explore the contribution of four prominent plasticity-related transcription factors (…	316	Egr1	early growth response 1	721	0.0449594	0.696705	0.426785
Neuroplasticity	LIT_MM_BENITO_FORSKOLIN_UP	1.96969	0.0330337	0	Literature	up-Forskolin-regulated transcription (Table A2; Pubmed:22171029)	Long-lasting forms of neuronal plasticity require de novo gene expression, but relatively little is known about the events that occur genome-wide in response to activity in a neuronal network. Here, we unveil the gene expression programs initiated in mouse hippocampal neurons in response to different stimuli and explore the contribution of four prominent plasticity-related transcription factors (…	316	Eif1	eukaryotic translation initiation factor 1	2610	0.209536	0.868688	0.100127
Neuroplasticity	LIT_MM_BENITO_FORSKOLIN_UP	1.96969	0.0330337	0	Literature	up-Forskolin-regulated transcription (Table A2; Pubmed:22171029)	Long-lasting forms of neuronal plasticity require de novo gene expression, but relatively little is known about the events that occur genome-wide in response to activity in a neuronal network. Here, we unveil the gene expression programs initiated in mouse hippocampal neurons in response to different stimuli and explore the contribution of four prominent plasticity-related transcription factors (…	316	F8a	factor 8-associated gene A	577	0.0338455	0.65196	0.141594
Neuroplasticity	LIT_MM_BENITO_FORSKOLIN_UP	1.96969	0.0330337	0	Literature	up-Forskolin-regulated transcription (Table A2; Pubmed:22171029)	Long-lasting forms of neuronal plasticity require de novo gene expression, but relatively little is known about the events that occur genome-wide in response to activity in a neuronal network. Here, we unveil the gene expression programs initiated in mouse hippocampal neurons in response to different stimuli and explore the contribution of four prominent plasticity-related transcription factors (…	316	Fbxo33	F-box protein 33	97	0.0025999	0.334284	0.171574
Neuroplasticity	LIT_MM_BENITO_FORSKOLIN_UP	1.96969	0.0330337	0	Literature	up-Forskolin-regulated transcription (Table A2; Pubmed:22171029)	Long-lasting forms of neuronal plasticity require de novo gene expression, but relatively little is known about the events that occur genome-wide in response to activity in a neuronal network. Here, we unveil the gene expression programs initiated in mouse hippocampal neurons in response to different stimuli and explore the contribution of four prominent plasticity-related transcription factors (…	316	Fos	FBJ osteosarcoma oncogene	2168	0.166933	0.839969	0.718836
Neuroplasticity	LIT_MM_BENITO_FORSKOLIN_UP	1.96969	0.0330337	0	Literature	up-Forskolin-regulated transcription (Table A2; Pubmed:22171029)	Long-lasting forms of neuronal plasticity require de novo gene expression, but relatively little is known about the events that occur genome-wide in response to activity in a neuronal network. Here, we unveil the gene expression programs initiated in mouse hippocampal neurons in response to different stimuli and explore the contribution of four prominent plasticity-related transcription factors (…	316	Fosb	FBJ osteosarcoma oncogene B	1491	0.108084	0.802628	0.282141
Neuroplasticity	LIT_MM_BENITO_FORSKOLIN_UP	1.96969	0.0330337	0	Literature	up-Forskolin-regulated transcription (Table A2; Pubmed:22171029)	Long-lasting forms of neuronal plasticity require de novo gene expression, but relatively little is known about the events that occur genome-wide in response to activity in a neuronal network. Here, we unveil the gene expression programs initiated in mouse hippocampal neurons in response to different stimuli and explore the contribution of four prominent plasticity-related transcription factors (…	316	Fosl2	fos-like antigen 2	6	1.34516e-05	0.0269172	0.77742
Neuroplasticity	LIT_MM_BENITO_FORSKOLIN_UP	1.96969	0.0330337	0	Literature	up-Forskolin-regulated transcription (Table A2; Pubmed:22171029)	Long-lasting forms of neuronal plasticity require de novo gene expression, but relatively little is known about the events that occur genome-wide in response to activity in a neuronal network. Here, we unveil the gene expression programs initiated in mouse hippocampal neurons in response to different stimuli and explore the contribution of four prominent plasticity-related transcription factors (…	316	Gclm	glutamate-cysteine ligase, modifier subunit	1123	0.0773808	0.770928	0.0705865
Neuroplasticity	LIT_MM_BENITO_FORSKOLIN_UP	1.96969	0.0330337	0	Literature	up-Forskolin-regulated transcription (Table A2; Pubmed:22171029)	Long-lasting forms of neuronal plasticity require de novo gene expression, but relatively little is known about the events that occur genome-wide in response to activity in a neuronal network. Here, we unveil the gene expression programs initiated in mouse hippocampal neurons in response to different stimuli and explore the contribution of four prominent plasticity-related transcription factors (…	316	Gmnn	geminin	2360	0.186823	0.85392	0.199143
Neuroplasticity	LIT_MM_BENITO_FORSKOLIN_UP	1.96969	0.0330337	0	Literature	up-Forskolin-regulated transcription (Table A2; Pubmed:22171029)	Long-lasting forms of neuronal plasticity require de novo gene expression, but relatively little is known about the events that occur genome-wide in response to activity in a neuronal network. Here, we unveil the gene expression programs initiated in mouse hippocampal neurons in response to different stimuli and explore the contribution of four prominent plasticity-related transcription factors (…	316	Idnk	idnK gluconokinase homolog (E. coli)	340	0.016288	0.565279	0.151541
Neuroplasticity	LIT_MM_BENITO_FORSKOLIN_UP	1.96969	0.0330337	0	Literature	up-Forskolin-regulated transcription (Table A2; Pubmed:22171029)	Long-lasting forms of neuronal plasticity require de novo gene expression, but relatively little is known about the events that occur genome-wide in response to activity in a neuronal network. Here, we unveil the gene expression programs initiated in mouse hippocampal neurons in response to different stimuli and explore the contribution of four prominent plasticity-related transcription factors (…	316	Ier3	immediate early response 3	38	0.000666628	0.226726	0.432929
Neuroplasticity	LIT_MM_BENITO_FORSKOLIN_UP	1.96969	0.0330337	0	Literature	up-Forskolin-regulated transcription (Table A2; Pubmed:22171029)	Long-lasting forms of neuronal plasticity require de novo gene expression, but relatively little is known about the events that occur genome-wide in response to activity in a neuronal network. Here, we unveil the gene expression programs initiated in mouse hippocampal neurons in response to different stimuli and explore the contribution of four prominent plasticity-related transcription factors (…	316	Iqgap2	IQ motif containing GTPase activating protein 2	236	0.0106675	0.51286	0.211187
Neuroplasticity	LIT_MM_BENITO_FORSKOLIN_UP	1.96969	0.0330337	0	Literature	up-Forskolin-regulated transcription (Table A2; Pubmed:22171029)	Long-lasting forms of neuronal plasticity require de novo gene expression, but relatively little is known about the events that occur genome-wide in response to activity in a neuronal network. Here, we unveil the gene expression programs initiated in mouse hippocampal neurons in response to different stimuli and explore the contribution of four prominent plasticity-related transcription factors (…	316	Kctd1	potassium channel tetramerisation domain containing 1	1373	0.0985798	0.795861	0.0872649
Neuroplasticity	LIT_MM_BENITO_FORSKOLIN_UP	1.96969	0.0330337	0	Literature	up-Forskolin-regulated transcription (Table A2; Pubmed:22171029)	Long-lasting forms of neuronal plasticity require de novo gene expression, but relatively little is known about the events that occur genome-wide in response to activity in a neuronal network. Here, we unveil the gene expression programs initiated in mouse hippocampal neurons in response to different stimuli and explore the contribution of four prominent plasticity-related transcription factors (…	316	Layn	layilin	1991	0.151235	0.834264	0.184742
Neuroplasticity	LIT_MM_BENITO_FORSKOLIN_UP	1.96969	0.0330337	0	Literature	up-Forskolin-regulated transcription (Table A2; Pubmed:22171029)	Long-lasting forms of neuronal plasticity require de novo gene expression, but relatively little is known about the events that occur genome-wide in response to activity in a neuronal network. Here, we unveil the gene expression programs initiated in mouse hippocampal neurons in response to different stimuli and explore the contribution of four prominent plasticity-related transcription factors (…	316	Loxl1	lysyl oxidase-like 1	2322	0.182694	0.850702	0.257382
Neuroplasticity	LIT_MM_BENITO_FORSKOLIN_UP	1.96969	0.0330337	0	Literature	up-Forskolin-regulated transcription (Table A2; Pubmed:22171029)	Long-lasting forms of neuronal plasticity require de novo gene expression, but relatively little is known about the events that occur genome-wide in response to activity in a neuronal network. Here, we unveil the gene expression programs initiated in mouse hippocampal neurons in response to different stimuli and explore the contribution of four prominent plasticity-related transcription factors (…	316	Lypla2	lysophospholipase 2	432	0.0226163	0.600983	0.123727
Neuroplasticity	LIT_MM_BENITO_FORSKOLIN_UP	1.96969	0.0330337	0	Literature	up-Forskolin-regulated transcription (Table A2; Pubmed:22171029)	Long-lasting forms of neuronal plasticity require de novo gene expression, but relatively little is known about the events that occur genome-wide in response to activity in a neuronal network. Here, we unveil the gene expression programs initiated in mouse hippocampal neurons in response to different stimuli and explore the contribution of four prominent plasticity-related transcription factors (…	316	Mmp14	matrix metallopeptidase 14 (membrane-inserted)	2457	0.19551	0.856881	0.203328
Neuroplasticity	LIT_MM_BENITO_FORSKOLIN_UP	1.96969	0.0330337	0	Literature	up-Forskolin-regulated transcription (Table A2; Pubmed:22171029)	Long-lasting forms of neuronal plasticity require de novo gene expression, but relatively little is known about the events that occur genome-wide in response to activity in a neuronal network. Here, we unveil the gene expression programs initiated in mouse hippocampal neurons in response to different stimuli and explore the contribution of four prominent plasticity-related transcription factors (…	316	Nabp1	nucleic acid binding protein 1	637	0.0384261	0.6713	0.181269
Neuroplasticity	LIT_MM_BENITO_FORSKOLIN_UP	1.96969	0.0330337	0	Literature	up-Forskolin-regulated transcription (Table A2; Pubmed:22171029)	Long-lasting forms of neuronal plasticity require de novo gene expression, but relatively little is known about the events that occur genome-wide in response to activity in a neuronal network. Here, we unveil the gene expression programs initiated in mouse hippocampal neurons in response to different stimuli and explore the contribution of four prominent plasticity-related transcription factors (…	316	Nefl	neurofilament, light polypeptide	135	0.0047457	0.415225	0.149138
Neuroplasticity	LIT_MM_BENITO_FORSKOLIN_UP	1.96969	0.0330337	0	Literature	up-Forskolin-regulated transcription (Table A2; Pubmed:22171029)	Long-lasting forms of neuronal plasticity require de novo gene expression, but relatively little is known about the events that occur genome-wide in response to activity in a neuronal network. Here, we unveil the gene expression programs initiated in mouse hippocampal neurons in response to different stimuli and explore the contribution of four prominent plasticity-related transcription factors (…	316	Nfil3	nuclear factor, interleukin 3, regulated	4	4.33148e-07	0.00157139	0.705314
Neuroplasticity	LIT_MM_BENITO_FORSKOLIN_UP	1.96969	0.0330337	0	Literature	up-Forskolin-regulated transcription (Table A2; Pubmed:22171029)	Long-lasting forms of neuronal plasticity require de novo gene expression, but relatively little is known about the events that occur genome-wide in response to activity in a neuronal network. Here, we unveil the gene expression programs initiated in mouse hippocampal neurons in response to different stimuli and explore the contribution of four prominent plasticity-related transcription factors (…	316	Nptx2	neuronal pentraxin 2	3	3.68989e-07	0.00157139	0.474847
Neuroplasticity	LIT_MM_BENITO_FORSKOLIN_UP	1.96969	0.0330337	0	Literature	up-Forskolin-regulated transcription (Table A2; Pubmed:22171029)	Long-lasting forms of neuronal plasticity require de novo gene expression, but relatively little is known about the events that occur genome-wide in response to activity in a neuronal network. Here, we unveil the gene expression programs initiated in mouse hippocampal neurons in response to different stimuli and explore the contribution of four prominent plasticity-related transcription factors (…	316	Npy	neuropeptide Y	1556	0.113345	0.805523	0.183345
Neuroplasticity	LIT_MM_BENITO_FORSKOLIN_UP	1.96969	0.0330337	0	Literature	up-Forskolin-regulated transcription (Table A2; Pubmed:22171029)	Long-lasting forms of neuronal plasticity require de novo gene expression, but relatively little is known about the events that occur genome-wide in response to activity in a neuronal network. Here, we unveil the gene expression programs initiated in mouse hippocampal neurons in response to different stimuli and explore the contribution of four prominent plasticity-related transcription factors (…	316	Nr4a1	nuclear receptor subfamily 4, group A, member 1	2764	0.223966	0.872605	0.269903
Neuroplasticity	LIT_MM_BENITO_FORSKOLIN_UP	1.96969	0.0330337	0	Literature	up-Forskolin-regulated transcription (Table A2; Pubmed:22171029)	Long-lasting forms of neuronal plasticity require de novo gene expression, but relatively little is known about the events that occur genome-wide in response to activity in a neuronal network. Here, we unveil the gene expression programs initiated in mouse hippocampal neurons in response to different stimuli and explore the contribution of four prominent plasticity-related transcription factors (…	316	Ociad2	OCIA domain containing 2	43	0.000762931	0.237239	0.149764
Neuroplasticity	LIT_MM_BENITO_FORSKOLIN_UP	1.96969	0.0330337	0	Literature	up-Forskolin-regulated transcription (Table A2; Pubmed:22171029)	Long-lasting forms of neuronal plasticity require de novo gene expression, but relatively little is known about the events that occur genome-wide in response to activity in a neuronal network. Here, we unveil the gene expression programs initiated in mouse hippocampal neurons in response to different stimuli and explore the contribution of four prominent plasticity-related transcription factors (…	316	Pcsk1	proprotein convertase subtilisin/kexin type 1	334	0.0159049	0.563267	0.245274
Neuroplasticity	LIT_MM_BENITO_FORSKOLIN_UP	1.96969	0.0330337	0	Literature	up-Forskolin-regulated transcription (Table A2; Pubmed:22171029)	Long-lasting forms of neuronal plasticity require de novo gene expression, but relatively little is known about the events that occur genome-wide in response to activity in a neuronal network. Here, we unveil the gene expression programs initiated in mouse hippocampal neurons in response to different stimuli and explore the contribution of four prominent plasticity-related transcription factors (…	316	Pde7b	phosphodiesterase 7B	2120	0.16317	0.839848	0.285275
Neuroplasticity	LIT_MM_BENITO_FORSKOLIN_UP	1.96969	0.0330337	0	Literature	up-Forskolin-regulated transcription (Table A2; Pubmed:22171029)	Long-lasting forms of neuronal plasticity require de novo gene expression, but relatively little is known about the events that occur genome-wide in response to activity in a neuronal network. Here, we unveil the gene expression programs initiated in mouse hippocampal neurons in response to different stimuli and explore the contribution of four prominent plasticity-related transcription factors (…	316	Pdlim4	PDZ and LIM domain 4	1278	0.0896077	0.783671	0.221808
Neuroplasticity	LIT_MM_BENITO_FORSKOLIN_UP	1.96969	0.0330337	0	Literature	up-Forskolin-regulated transcription (Table A2; Pubmed:22171029)	Long-lasting forms of neuronal plasticity require de novo gene expression, but relatively little is known about the events that occur genome-wide in response to activity in a neuronal network. Here, we unveil the gene expression programs initiated in mouse hippocampal neurons in response to different stimuli and explore the contribution of four prominent plasticity-related transcription factors (…	316	Plat	plasminogen activator, tissue	554	0.0318155	0.640702	0.195802
Neuroplasticity	LIT_MM_BENITO_FORSKOLIN_UP	1.96969	0.0330337	0	Literature	up-Forskolin-regulated transcription (Table A2; Pubmed:22171029)	Long-lasting forms of neuronal plasticity require de novo gene expression, but relatively little is known about the events that occur genome-wide in response to activity in a neuronal network. Here, we unveil the gene expression programs initiated in mouse hippocampal neurons in response to different stimuli and explore the contribution of four prominent plasticity-related transcription factors (…	316	Pmvk	phosphomevalonate kinase	865	0.0554118	0.71086	0.111808
Neuroplasticity	LIT_MM_BENITO_FORSKOLIN_UP	1.96969	0.0330337	0	Literature	up-Forskolin-regulated transcription (Table A2; Pubmed:22171029)	Long-lasting forms of neuronal plasticity require de novo gene expression, but relatively little is known about the events that occur genome-wide in response to activity in a neuronal network. Here, we unveil the gene expression programs initiated in mouse hippocampal neurons in response to different stimuli and explore the contribution of four prominent plasticity-related transcription factors (…	316	Ppt2	palmitoyl-protein thioesterase 2	274	0.0125252	0.530133	0.162426
Neuroplasticity	LIT_MM_BENITO_FORSKOLIN_UP	1.96969	0.0330337	0	Literature	up-Forskolin-regulated transcription (Table A2; Pubmed:22171029)	Long-lasting forms of neuronal plasticity require de novo gene expression, but relatively little is known about the events that occur genome-wide in response to activity in a neuronal network. Here, we unveil the gene expression programs initiated in mouse hippocampal neurons in response to different stimuli and explore the contribution of four prominent plasticity-related transcription factors (…	316	Ptgs2	prostaglandin-endoperoxide synthase 2	968	0.0645755	0.743712	0.388418
Neuroplasticity	LIT_MM_BENITO_FORSKOLIN_UP	1.96969	0.0330337	0	Literature	up-Forskolin-regulated transcription (Table A2; Pubmed:22171029)	Long-lasting forms of neuronal plasticity require de novo gene expression, but relatively little is known about the events that occur genome-wide in response to activity in a neuronal network. Here, we unveil the gene expression programs initiated in mouse hippocampal neurons in response to different stimuli and explore the contribution of four prominent plasticity-related transcription factors (…	316	Ptprn	protein tyrosine phosphatase, receptor type, N	442	0.0233584	0.603222	0.104511
Neuroplasticity	LIT_MM_BENITO_FORSKOLIN_UP	1.96969	0.0330337	0	Literature	up-Forskolin-regulated transcription (Table A2; Pubmed:22171029)	Long-lasting forms of neuronal plasticity require de novo gene expression, but relatively little is known about the events that occur genome-wide in response to activity in a neuronal network. Here, we unveil the gene expression programs initiated in mouse hippocampal neurons in response to different stimuli and explore the contribution of four prominent plasticity-related transcription factors (…	316	R3hdm1	R3H domain containing 1	289	0.0134423	0.54169	0.217726
Neuroplasticity	LIT_MM_BENITO_FORSKOLIN_UP	1.96969	0.0330337	0	Literature	up-Forskolin-regulated transcription (Table A2; Pubmed:22171029)	Long-lasting forms of neuronal plasticity require de novo gene expression, but relatively little is known about the events that occur genome-wide in response to activity in a neuronal network. Here, we unveil the gene expression programs initiated in mouse hippocampal neurons in response to different stimuli and explore the contribution of four prominent plasticity-related transcription factors (…	316	Rasgef1b	RasGEF domain family, member 1B	63	0.00150296	0.292041	0.232953
Neuroplasticity	LIT_MM_BENITO_FORSKOLIN_UP	1.96969	0.0330337	0	Literature	up-Forskolin-regulated transcription (Table A2; Pubmed:22171029)	Long-lasting forms of neuronal plasticity require de novo gene expression, but relatively little is known about the events that occur genome-wide in response to activity in a neuronal network. Here, we unveil the gene expression programs initiated in mouse hippocampal neurons in response to different stimuli and explore the contribution of four prominent plasticity-related transcription factors (…	316	Rgs4	regulator of G-protein signaling 4	154	0.0058155	0.441066	0.190644
Neuroplasticity	LIT_MM_BENITO_FORSKOLIN_UP	1.96969	0.0330337	0	Literature	up-Forskolin-regulated transcription (Table A2; Pubmed:22171029)	Long-lasting forms of neuronal plasticity require de novo gene expression, but relatively little is known about the events that occur genome-wide in response to activity in a neuronal network. Here, we unveil the gene expression programs initiated in mouse hippocampal neurons in response to different stimuli and explore the contribution of four prominent plasticity-related transcription factors (…	316	Rorb	RAR-related orphan receptor beta	800	0.0505381	0.707524	0.175096
Neuroplasticity	LIT_MM_BENITO_FORSKOLIN_UP	1.96969	0.0330337	0	Literature	up-Forskolin-regulated transcription (Table A2; Pubmed:22171029)	Long-lasting forms of neuronal plasticity require de novo gene expression, but relatively little is known about the events that occur genome-wide in response to activity in a neuronal network. Here, we unveil the gene expression programs initiated in mouse hippocampal neurons in response to different stimuli and explore the contribution of four prominent plasticity-related transcription factors (…	316	S100a10	S100 calcium binding protein A10 (calpactin)	110	0.00310438	0.355303	0.31618
Neuroplasticity	LIT_MM_BENITO_FORSKOLIN_UP	1.96969	0.0330337	0	Literature	up-Forskolin-regulated transcription (Table A2; Pubmed:22171029)	Long-lasting forms of neuronal plasticity require de novo gene expression, but relatively little is known about the events that occur genome-wide in response to activity in a neuronal network. Here, we unveil the gene expression programs initiated in mouse hippocampal neurons in response to different stimuli and explore the contribution of four prominent plasticity-related transcription factors (…	316	Scg2	secretogranin II	541	0.0308237	0.639299	0.188095
Neuroplasticity	LIT_MM_BENITO_FORSKOLIN_UP	1.96969	0.0330337	0	Literature	up-Forskolin-regulated transcription (Table A2; Pubmed:22171029)	Long-lasting forms of neuronal plasticity require de novo gene expression, but relatively little is known about the events that occur genome-wide in response to activity in a neuronal network. Here, we unveil the gene expression programs initiated in mouse hippocampal neurons in response to different stimuli and explore the contribution of four prominent plasticity-related transcription factors (…	316	Scpep1	serine carboxypeptidase 1	368	0.0180492	0.572536	0.140339
Neuroplasticity	LIT_MM_BENITO_FORSKOLIN_UP	1.96969	0.0330337	0	Literature	up-Forskolin-regulated transcription (Table A2; Pubmed:22171029)	Long-lasting forms of neuronal plasticity require de novo gene expression, but relatively little is known about the events that occur genome-wide in response to activity in a neuronal network. Here, we unveil the gene expression programs initiated in mouse hippocampal neurons in response to different stimuli and explore the contribution of four prominent plasticity-related transcription factors (…	316	Slco1c1	solute carrier organic anion transporter family, member 1c1	2450	0.194636	0.856881	0.124574
Neuroplasticity	LIT_MM_BENITO_FORSKOLIN_UP	1.96969	0.0330337	0	Literature	up-Forskolin-regulated transcription (Table A2; Pubmed:22171029)	Long-lasting forms of neuronal plasticity require de novo gene expression, but relatively little is known about the events that occur genome-wide in response to activity in a neuronal network. Here, we unveil the gene expression programs initiated in mouse hippocampal neurons in response to different stimuli and explore the contribution of four prominent plasticity-related transcription factors (…	316	Spred3	sprouty-related, EVH1 domain containing 3	35	0.00064401	0.226726	0.261539
Neuroplasticity	LIT_MM_BENITO_FORSKOLIN_UP	1.96969	0.0330337	0	Literature	up-Forskolin-regulated transcription (Table A2; Pubmed:22171029)	Long-lasting forms of neuronal plasticity require de novo gene expression, but relatively little is known about the events that occur genome-wide in response to activity in a neuronal network. Here, we unveil the gene expression programs initiated in mouse hippocampal neurons in response to different stimuli and explore the contribution of four prominent plasticity-related transcription factors (…	316	Spry2	sprouty RTK signaling antagonist 2	1762	0.130592	0.820803	0.104582
Neuroplasticity	LIT_MM_BENITO_FORSKOLIN_UP	1.96969	0.0330337	0	Literature	up-Forskolin-regulated transcription (Table A2; Pubmed:22171029)	Long-lasting forms of neuronal plasticity require de novo gene expression, but relatively little is known about the events that occur genome-wide in response to activity in a neuronal network. Here, we unveil the gene expression programs initiated in mouse hippocampal neurons in response to different stimuli and explore the contribution of four prominent plasticity-related transcription factors (…	316	Spry4	sprouty RTK signaling antagonist 4	315	0.0145336	0.548127	0.245391
Neuroplasticity	LIT_MM_BENITO_FORSKOLIN_UP	1.96969	0.0330337	0	Literature	up-Forskolin-regulated transcription (Table A2; Pubmed:22171029)	Long-lasting forms of neuronal plasticity require de novo gene expression, but relatively little is known about the events that occur genome-wide in response to activity in a neuronal network. Here, we unveil the gene expression programs initiated in mouse hippocampal neurons in response to different stimuli and explore the contribution of four prominent plasticity-related transcription factors (…	316	Sptssb	serine palmitoyltransferase, small subunit B	936	0.0617365	0.731927	0.287611
Neuroplasticity	LIT_MM_BENITO_FORSKOLIN_UP	1.96969	0.0330337	0	Literature	up-Forskolin-regulated transcription (Table A2; Pubmed:22171029)	Long-lasting forms of neuronal plasticity require de novo gene expression, but relatively little is known about the events that occur genome-wide in response to activity in a neuronal network. Here, we unveil the gene expression programs initiated in mouse hippocampal neurons in response to different stimuli and explore the contribution of four prominent plasticity-related transcription factors (…	316	Srxn1	sulfiredoxin 1 homolog (S. cerevisiae)	383	0.0190095	0.573049	0.0885575
Neuroplasticity	LIT_MM_BENITO_FORSKOLIN_UP	1.96969	0.0330337	0	Literature	up-Forskolin-regulated transcription (Table A2; Pubmed:22171029)	Long-lasting forms of neuronal plasticity require de novo gene expression, but relatively little is known about the events that occur genome-wide in response to activity in a neuronal network. Here, we unveil the gene expression programs initiated in mouse hippocampal neurons in response to different stimuli and explore the contribution of four prominent plasticity-related transcription factors (…	316	Stc1	stanniocalcin 1	592	0.0349253	0.655236	0.292901
Neuroplasticity	LIT_MM_BENITO_FORSKOLIN_UP	1.96969	0.0330337	0	Literature	up-Forskolin-regulated transcription (Table A2; Pubmed:22171029)	Long-lasting forms of neuronal plasticity require de novo gene expression, but relatively little is known about the events that occur genome-wide in response to activity in a neuronal network. Here, we unveil the gene expression programs initiated in mouse hippocampal neurons in response to different stimuli and explore the contribution of four prominent plasticity-related transcription factors (…	316	Stx4a	syntaxin 4A (placental)	241	0.0109094	0.514494	0.173051
Neuroplasticity	LIT_MM_BENITO_FORSKOLIN_UP	1.96969	0.0330337	0	Literature	up-Forskolin-regulated transcription (Table A2; Pubmed:22171029)	Long-lasting forms of neuronal plasticity require de novo gene expression, but relatively little is known about the events that occur genome-wide in response to activity in a neuronal network. Here, we unveil the gene expression programs initiated in mouse hippocampal neurons in response to different stimuli and explore the contribution of four prominent plasticity-related transcription factors (…	316	Syt13	synaptotagmin XIII	2500	0.199341	0.861095	0.0797082
Neuroplasticity	LIT_MM_BENITO_FORSKOLIN_UP	1.96969	0.0330337	0	Literature	up-Forskolin-regulated transcription (Table A2; Pubmed:22171029)	Long-lasting forms of neuronal plasticity require de novo gene expression, but relatively little is known about the events that occur genome-wide in response to activity in a neuronal network. Here, we unveil the gene expression programs initiated in mouse hippocampal neurons in response to different stimuli and explore the contribution of four prominent plasticity-related transcription factors (…	316	Tceal9	transcription elongation factor A like 9	693	0.0430027	0.692337	0.151488
Neuroplasticity	LIT_MM_BENITO_FORSKOLIN_UP	1.96969	0.0330337	0	Literature	up-Forskolin-regulated transcription (Table A2; Pubmed:22171029)	Long-lasting forms of neuronal plasticity require de novo gene expression, but relatively little is known about the events that occur genome-wide in response to activity in a neuronal network. Here, we unveil the gene expression programs initiated in mouse hippocampal neurons in response to different stimuli and explore the contribution of four prominent plasticity-related transcription factors (…	316	Tnnc1	troponin C, cardiac/slow skeletal	2776	0.22481	0.873359	0.288688
Neuroplasticity	LIT_MM_BENITO_FORSKOLIN_UP	1.96969	0.0330337	0	Literature	up-Forskolin-regulated transcription (Table A2; Pubmed:22171029)	Long-lasting forms of neuronal plasticity require de novo gene expression, but relatively little is known about the events that occur genome-wide in response to activity in a neuronal network. Here, we unveil the gene expression programs initiated in mouse hippocampal neurons in response to different stimuli and explore the contribution of four prominent plasticity-related transcription factors (…	316	Tpm4	tropomyosin 4	542	0.0308414	0.639299	0.213357
Neuroplasticity	LIT_MM_BENITO_FORSKOLIN_UP	1.96969	0.0330337	0	Literature	up-Forskolin-regulated transcription (Table A2; Pubmed:22171029)	Long-lasting forms of neuronal plasticity require de novo gene expression, but relatively little is known about the events that occur genome-wide in response to activity in a neuronal network. Here, we unveil the gene expression programs initiated in mouse hippocampal neurons in response to different stimuli and explore the contribution of four prominent plasticity-related transcription factors (…	316	Trpc6	transient receptor potential cation channel, subfamily C, member 6	1603	0.116766	0.808382	0.201429
Neuroplasticity	LIT_MM_BENITO_FORSKOLIN_UP	1.96969	0.0330337	0	Literature	up-Forskolin-regulated transcription (Table A2; Pubmed:22171029)	Long-lasting forms of neuronal plasticity require de novo gene expression, but relatively little is known about the events that occur genome-wide in response to activity in a neuronal network. Here, we unveil the gene expression programs initiated in mouse hippocampal neurons in response to different stimuli and explore the contribution of four prominent plasticity-related transcription factors (…	316	Vgf	VGF nerve growth factor inducible	12	7.31274e-05	0.0757982	0.327101
Electron transport chain	REACTOME_MM_MT-ND1_PATHWAY	1.96513	0.0331605	0	REACTOME	Genes that interact with the gene MT-ND1, which was extracted from FIsInGene_Pathway_041709 in the REACTOME.	The platelet field is undergoing a radical transformation from reductionist simplification to large scale integration. Following the era of simplification whereby biological processes were dissected at the molecular and atomic level, new technologies have now generated an overwhelming flow of information that can only be comprehended in an integrated approach. High throughput analyses of transcri…	44	mt-Nd3	NA	2363	0.187062	0.85392	0.130044
Electron transport chain	REACTOME_MM_MT-ND1_PATHWAY	1.96513	0.0331605	0	REACTOME	Genes that interact with the gene MT-ND1, which was extracted from FIsInGene_Pathway_041709 in the REACTOME.	The platelet field is undergoing a radical transformation from reductionist simplification to large scale integration. Following the era of simplification whereby biological processes were dissected at the molecular and atomic level, new technologies have now generated an overwhelming flow of information that can only be comprehended in an integrated approach. High throughput analyses of transcri…	44	mt-Nd4l	NA	3341	0.272241	0.889635	0.176913
Electron transport chain	REACTOME_MM_MT-ND1_PATHWAY	1.96513	0.0331605	0	REACTOME	Genes that interact with the gene MT-ND1, which was extracted from FIsInGene_Pathway_041709 in the REACTOME.	The platelet field is undergoing a radical transformation from reductionist simplification to large scale integration. Following the era of simplification whereby biological processes were dissected at the molecular and atomic level, new technologies have now generated an overwhelming flow of information that can only be comprehended in an integrated approach. High throughput analyses of transcri…	44	mt-Nd6	NA	5334	0.466498	0.944474	0.0804761
Electron transport chain	REACTOME_MM_MT-ND1_PATHWAY	1.96513	0.0331605	0	REACTOME	Genes that interact with the gene MT-ND1, which was extracted from FIsInGene_Pathway_041709 in the REACTOME.	The platelet field is undergoing a radical transformation from reductionist simplification to large scale integration. Following the era of simplification whereby biological processes were dissected at the molecular and atomic level, new technologies have now generated an overwhelming flow of information that can only be comprehended in an integrated approach. High throughput analyses of transcri…	44	Ndufa1	NADH dehydrogenase (ubiquinone) 1 alpha subcomplex, 1	1228	0.086043	0.78153	0.151204
Electron transport chain	REACTOME_MM_MT-ND1_PATHWAY	1.96513	0.0331605	0	REACTOME	Genes that interact with the gene MT-ND1, which was extracted from FIsInGene_Pathway_041709 in the REACTOME.	The platelet field is undergoing a radical transformation from reductionist simplification to large scale integration. Following the era of simplification whereby biological processes were dissected at the molecular and atomic level, new technologies have now generated an overwhelming flow of information that can only be comprehended in an integrated approach. High throughput analyses of transcri…	44	Ndufa10	NADH dehydrogenase (ubiquinone) 1 alpha subcomplex 10	4655	0.399644	0.929837	0.0398579
Electron transport chain	REACTOME_MM_MT-ND1_PATHWAY	1.96513	0.0331605	0	REACTOME	Genes that interact with the gene MT-ND1, which was extracted from FIsInGene_Pathway_041709 in the REACTOME.	The platelet field is undergoing a radical transformation from reductionist simplification to large scale integration. Following the era of simplification whereby biological processes were dissected at the molecular and atomic level, new technologies have now generated an overwhelming flow of information that can only be comprehended in an integrated approach. High throughput analyses of transcri…	44	Ndufa12	NADH dehydrogenase (ubiquinone) 1 alpha subcomplex, 12	4711	0.405262	0.930794	0.0560562
Electron transport chain	REACTOME_MM_MT-ND1_PATHWAY	1.96513	0.0331605	0	REACTOME	Genes that interact with the gene MT-ND1, which was extracted from FIsInGene_Pathway_041709 in the REACTOME.	The platelet field is undergoing a radical transformation from reductionist simplification to large scale integration. Following the era of simplification whereby biological processes were dissected at the molecular and atomic level, new technologies have now generated an overwhelming flow of information that can only be comprehended in an integrated approach. High throughput analyses of transcri…	44	Ndufa2	NADH dehydrogenase (ubiquinone) 1 alpha subcomplex, 2	1839	0.138097	0.830327	0.13164
Electron transport chain	REACTOME_MM_MT-ND1_PATHWAY	1.96513	0.0331605	0	REACTOME	Genes that interact with the gene MT-ND1, which was extracted from FIsInGene_Pathway_041709 in the REACTOME.	The platelet field is undergoing a radical transformation from reductionist simplification to large scale integration. Following the era of simplification whereby biological processes were dissected at the molecular and atomic level, new technologies have now generated an overwhelming flow of information that can only be comprehended in an integrated approach. High throughput analyses of transcri…	44	Ndufa3	NADH dehydrogenase (ubiquinone) 1 alpha subcomplex, 3	3077	0.250254	0.882638	0.0908721
Electron transport chain	REACTOME_MM_MT-ND1_PATHWAY	1.96513	0.0331605	0	REACTOME	Genes that interact with the gene MT-ND1, which was extracted from FIsInGene_Pathway_041709 in the REACTOME.	The platelet field is undergoing a radical transformation from reductionist simplification to large scale integration. Following the era of simplification whereby biological processes were dissected at the molecular and atomic level, new technologies have now generated an overwhelming flow of information that can only be comprehended in an integrated approach. High throughput analyses of transcri…	44	Ndufa4	NADH dehydrogenase (ubiquinone) 1 alpha subcomplex, 4	5381	0.470686	0.945019	0.0515822
Electron transport chain	REACTOME_MM_MT-ND1_PATHWAY	1.96513	0.0331605	0	REACTOME	Genes that interact with the gene MT-ND1, which was extracted from FIsInGene_Pathway_041709 in the REACTOME.	The platelet field is undergoing a radical transformation from reductionist simplification to large scale integration. Following the era of simplification whereby biological processes were dissected at the molecular and atomic level, new technologies have now generated an overwhelming flow of information that can only be comprehended in an integrated approach. High throughput analyses of transcri…	44	Ndufa5	NADH dehydrogenase (ubiquinone) 1 alpha subcomplex, 5	1145	0.0787084	0.770928	0.144202
Electron transport chain	REACTOME_MM_MT-ND1_PATHWAY	1.96513	0.0331605	0	REACTOME	Genes that interact with the gene MT-ND1, which was extracted from FIsInGene_Pathway_041709 in the REACTOME.	The platelet field is undergoing a radical transformation from reductionist simplification to large scale integration. Following the era of simplification whereby biological processes were dissected at the molecular and atomic level, new technologies have now generated an overwhelming flow of information that can only be comprehended in an integrated approach. High throughput analyses of transcri…	44	Ndufa6	NADH dehydrogenase (ubiquinone) 1 alpha subcomplex, 6 (B14)	3086	0.250781	0.882638	0.072576
Electron transport chain	REACTOME_MM_MT-ND1_PATHWAY	1.96513	0.0331605	0	REACTOME	Genes that interact with the gene MT-ND1, which was extracted from FIsInGene_Pathway_041709 in the REACTOME.	The platelet field is undergoing a radical transformation from reductionist simplification to large scale integration. Following the era of simplification whereby biological processes were dissected at the molecular and atomic level, new technologies have now generated an overwhelming flow of information that can only be comprehended in an integrated approach. High throughput analyses of transcri…	44	Ndufa7	NADH dehydrogenase (ubiquinone) 1 alpha subcomplex, 7 (B14.5a)	4321	0.367808	0.922648	0.0725518
Electron transport chain	REACTOME_MM_MT-ND1_PATHWAY	1.96513	0.0331605	0	REACTOME	Genes that interact with the gene MT-ND1, which was extracted from FIsInGene_Pathway_041709 in the REACTOME.	The platelet field is undergoing a radical transformation from reductionist simplification to large scale integration. Following the era of simplification whereby biological processes were dissected at the molecular and atomic level, new technologies have now generated an overwhelming flow of information that can only be comprehended in an integrated approach. High throughput analyses of transcri…	44	Ndufa8	NADH dehydrogenase (ubiquinone) 1 alpha subcomplex, 8	4809	0.415135	0.933407	0.053607
Electron transport chain	REACTOME_MM_MT-ND1_PATHWAY	1.96513	0.0331605	0	REACTOME	Genes that interact with the gene MT-ND1, which was extracted from FIsInGene_Pathway_041709 in the REACTOME.	The platelet field is undergoing a radical transformation from reductionist simplification to large scale integration. Following the era of simplification whereby biological processes were dissected at the molecular and atomic level, new technologies have now generated an overwhelming flow of information that can only be comprehended in an integrated approach. High throughput analyses of transcri…	44	Ndufab1	NADH dehydrogenase (ubiquinone) 1, alpha/beta subcomplex, 1	2627	0.211471	0.86908	0.0780558
Electron transport chain	REACTOME_MM_MT-ND1_PATHWAY	1.96513	0.0331605	0	REACTOME	Genes that interact with the gene MT-ND1, which was extracted from FIsInGene_Pathway_041709 in the REACTOME.	The platelet field is undergoing a radical transformation from reductionist simplification to large scale integration. Following the era of simplification whereby biological processes were dissected at the molecular and atomic level, new technologies have now generated an overwhelming flow of information that can only be comprehended in an integrated approach. High throughput analyses of transcri…	44	Ndufb10	NADH dehydrogenase (ubiquinone) 1 beta subcomplex, 10	1418	0.102187	0.80155	0.135126
Electron transport chain	REACTOME_MM_MT-ND1_PATHWAY	1.96513	0.0331605	0	REACTOME	Genes that interact with the gene MT-ND1, which was extracted from FIsInGene_Pathway_041709 in the REACTOME.	The platelet field is undergoing a radical transformation from reductionist simplification to large scale integration. Following the era of simplification whereby biological processes were dissected at the molecular and atomic level, new technologies have now generated an overwhelming flow of information that can only be comprehended in an integrated approach. High throughput analyses of transcri…	44	Ndufb11	NADH dehydrogenase (ubiquinone) 1 beta subcomplex, 11	3269	0.265852	0.887955	0.0867138
Electron transport chain	REACTOME_MM_MT-ND1_PATHWAY	1.96513	0.0331605	0	REACTOME	Genes that interact with the gene MT-ND1, which was extracted from FIsInGene_Pathway_041709 in the REACTOME.	The platelet field is undergoing a radical transformation from reductionist simplification to large scale integration. Following the era of simplification whereby biological processes were dissected at the molecular and atomic level, new technologies have now generated an overwhelming flow of information that can only be comprehended in an integrated approach. High throughput analyses of transcri…	44	Ndufb2	NADH dehydrogenase (ubiquinone) 1 beta subcomplex, 2	1177	0.0810988	0.77594	0.114238
Electron transport chain	REACTOME_MM_MT-ND1_PATHWAY	1.96513	0.0331605	0	REACTOME	Genes that interact with the gene MT-ND1, which was extracted from FIsInGene_Pathway_041709 in the REACTOME.	The platelet field is undergoing a radical transformation from reductionist simplification to large scale integration. Following the era of simplification whereby biological processes were dissected at the molecular and atomic level, new technologies have now generated an overwhelming flow of information that can only be comprehended in an integrated approach. High throughput analyses of transcri…	44	Ndufb3	NADH dehydrogenase (ubiquinone) 1 beta subcomplex 3	4005	0.33781	0.914734	0.073208
Electron transport chain	REACTOME_MM_MT-ND1_PATHWAY	1.96513	0.0331605	0	REACTOME	Genes that interact with the gene MT-ND1, which was extracted from FIsInGene_Pathway_041709 in the REACTOME.	The platelet field is undergoing a radical transformation from reductionist simplification to large scale integration. Following the era of simplification whereby biological processes were dissected at the molecular and atomic level, new technologies have now generated an overwhelming flow of information that can only be comprehended in an integrated approach. High throughput analyses of transcri…	44	Ndufb5	NADH dehydrogenase (ubiquinone) 1 beta subcomplex, 5	2150	0.165509	0.839848	0.079114
Electron transport chain	REACTOME_MM_MT-ND1_PATHWAY	1.96513	0.0331605	0	REACTOME	Genes that interact with the gene MT-ND1, which was extracted from FIsInGene_Pathway_041709 in the REACTOME.	The platelet field is undergoing a radical transformation from reductionist simplification to large scale integration. Following the era of simplification whereby biological processes were dissected at the molecular and atomic level, new technologies have now generated an overwhelming flow of information that can only be comprehended in an integrated approach. High throughput analyses of transcri…	44	Ndufb6	NADH dehydrogenase (ubiquinone) 1 beta subcomplex, 6	880	0.0565215	0.714877	0.116735
Electron transport chain	REACTOME_MM_MT-ND1_PATHWAY	1.96513	0.0331605	0	REACTOME	Genes that interact with the gene MT-ND1, which was extracted from FIsInGene_Pathway_041709 in the REACTOME.	The platelet field is undergoing a radical transformation from reductionist simplification to large scale integration. Following the era of simplification whereby biological processes were dissected at the molecular and atomic level, new technologies have now generated an overwhelming flow of information that can only be comprehended in an integrated approach. High throughput analyses of transcri…	44	Ndufb7	NADH dehydrogenase (ubiquinone) 1 beta subcomplex, 7	4330	0.369057	0.922861	0.0632788
Electron transport chain	REACTOME_MM_MT-ND1_PATHWAY	1.96513	0.0331605	0	REACTOME	Genes that interact with the gene MT-ND1, which was extracted from FIsInGene_Pathway_041709 in the REACTOME.	The platelet field is undergoing a radical transformation from reductionist simplification to large scale integration. Following the era of simplification whereby biological processes were dissected at the molecular and atomic level, new technologies have now generated an overwhelming flow of information that can only be comprehended in an integrated approach. High throughput analyses of transcri…	44	Ndufc1	NADH dehydrogenase (ubiquinone) 1, subcomplex unknown, 1	785	0.0493981	0.704997	0.142864
Electron transport chain	REACTOME_MM_MT-ND1_PATHWAY	1.96513	0.0331605	0	REACTOME	Genes that interact with the gene MT-ND1, which was extracted from FIsInGene_Pathway_041709 in the REACTOME.	The platelet field is undergoing a radical transformation from reductionist simplification to large scale integration. Following the era of simplification whereby biological processes were dissected at the molecular and atomic level, new technologies have now generated an overwhelming flow of information that can only be comprehended in an integrated approach. High throughput analyses of transcri…	44	Ndufs2	NADH dehydrogenase (ubiquinone) Fe-S protein 2	3662	0.302347	0.901287	0.0455214
Electron transport chain	REACTOME_MM_MT-ND1_PATHWAY	1.96513	0.0331605	0	REACTOME	Genes that interact with the gene MT-ND1, which was extracted from FIsInGene_Pathway_041709 in the REACTOME.	The platelet field is undergoing a radical transformation from reductionist simplification to large scale integration. Following the era of simplification whereby biological processes were dissected at the molecular and atomic level, new technologies have now generated an overwhelming flow of information that can only be comprehended in an integrated approach. High throughput analyses of transcri…	44	Ndufs4	NADH dehydrogenase (ubiquinone) Fe-S protein 4	3767	0.312402	0.906207	0.068874
Electron transport chain	REACTOME_MM_MT-ND1_PATHWAY	1.96513	0.0331605	0	REACTOME	Genes that interact with the gene MT-ND1, which was extracted from FIsInGene_Pathway_041709 in the REACTOME.	The platelet field is undergoing a radical transformation from reductionist simplification to large scale integration. Following the era of simplification whereby biological processes were dissected at the molecular and atomic level, new technologies have now generated an overwhelming flow of information that can only be comprehended in an integrated approach. High throughput analyses of transcri…	44	Ndufs5	NADH dehydrogenase (ubiquinone) Fe-S protein 5	1880	0.142533	0.833938	0.109679
Electron transport chain	REACTOME_MM_MT-ND1_PATHWAY	1.96513	0.0331605	0	REACTOME	Genes that interact with the gene MT-ND1, which was extracted from FIsInGene_Pathway_041709 in the REACTOME.	The platelet field is undergoing a radical transformation from reductionist simplification to large scale integration. Following the era of simplification whereby biological processes were dissected at the molecular and atomic level, new technologies have now generated an overwhelming flow of information that can only be comprehended in an integrated approach. High throughput analyses of transcri…	44	Ndufs6	NADH dehydrogenase (ubiquinone) Fe-S protein 6	801	0.0505447	0.707524	0.1248
Electron transport chain	REACTOME_MM_MT-ND1_PATHWAY	1.96513	0.0331605	0	REACTOME	Genes that interact with the gene MT-ND1, which was extracted from FIsInGene_Pathway_041709 in the REACTOME.	The platelet field is undergoing a radical transformation from reductionist simplification to large scale integration. Following the era of simplification whereby biological processes were dissected at the molecular and atomic level, new technologies have now generated an overwhelming flow of information that can only be comprehended in an integrated approach. High throughput analyses of transcri…	44	Ndufs8	NADH dehydrogenase (ubiquinone) Fe-S protein 8	4802	0.414689	0.933407	0.0464385
Electron transport chain	REACTOME_MM_MT-ND1_PATHWAY	1.96513	0.0331605	0	REACTOME	Genes that interact with the gene MT-ND1, which was extracted from FIsInGene_Pathway_041709 in the REACTOME.	The platelet field is undergoing a radical transformation from reductionist simplification to large scale integration. Following the era of simplification whereby biological processes were dissected at the molecular and atomic level, new technologies have now generated an overwhelming flow of information that can only be comprehended in an integrated approach. High throughput analyses of transcri…	44	Ndufv2	NADH dehydrogenase (ubiquinone) flavoprotein 2	2043	0.156836	0.837361	0.0834144
Memory impairment	MPO_MM_ABNORMAL_OBJECT_RECOGNITION_MEMORY	1.95208	0.035486	0	MPO	abnormal object recognition memory from MPO (Mammalian Phenotype Ontology), data from GeneSetDB.	The Mammalian Phenotype Ontology (MP) is a structured vocabulary for describing mammalian phenotypes and serves as a critical tool for efficient annotation and comprehensive retrieval of phenotype data. Importantly, the ontology contains broad and specific terms, facilitating annotation of data from initial observations or screens and detailed data from subsequent experimental research. Using the…	22	Prnp	prion protein	0	4.64132e-17	1.01028e-12	1.55353
Memory impairment	MPO_MM_ABNORMAL_OBJECT_RECOGNITION_MEMORY	1.95208	0.035486	0	MPO	abnormal object recognition memory from MPO (Mammalian Phenotype Ontology), data from GeneSetDB.	The Mammalian Phenotype Ontology (MP) is a structured vocabulary for describing mammalian phenotypes and serves as a critical tool for efficient annotation and comprehensive retrieval of phenotype data. Importantly, the ontology contains broad and specific terms, facilitating annotation of data from initial observations or screens and detailed data from subsequent experimental research. Using the…	22	Psen1	presenilin 1	17	0.000186184	0.135089	0.143596
Memory impairment	MPO_MM_ABNORMAL_OBJECT_RECOGNITION_MEMORY	1.95208	0.035486	0	MPO	abnormal object recognition memory from MPO (Mammalian Phenotype Ontology), data from GeneSetDB.	The Mammalian Phenotype Ontology (MP) is a structured vocabulary for describing mammalian phenotypes and serves as a critical tool for efficient annotation and comprehensive retrieval of phenotype data. Importantly, the ontology contains broad and specific terms, facilitating annotation of data from initial observations or screens and detailed data from subsequent experimental research. Using the…	22	Rgs4	regulator of G-protein signaling 4	154	0.0058155	0.441066	0.190644
Depressive disorders	MPO_MM_DECREASED_GROOMING_BEHAVIOR	1.95238	0.0358408	0	MPO	decreased grooming behavior from MPO (Mammalian Phenotype Ontology), data from GeneSetDB.	The Mammalian Phenotype Ontology (MP) is a structured vocabulary for describing mammalian phenotypes and serves as a critical tool for efficient annotation and comprehensive retrieval of phenotype data. Importantly, the ontology contains broad and specific terms, facilitating annotation of data from initial observations or screens and detailed data from subsequent experimental research. Using the…	20	Prnp	prion protein	0	4.64132e-17	1.01028e-12	1.55353
Cellular Metabolism	EHMN_MM_SQUALENE_AND_CHOLESTEROL_BIOSYNTHESIS	1.9372	0.0401206	0	EHMN	Squalene_and_cholesterol_biosynthesis from EHMN (Edinburgh Human Metabolic Network), data from GeneSetDB.	A better understanding of human metabolism and its relationship with diseases is an important task in human systems biology studies. In this paper, we present a high-quality human metabolic network manually reconstructed by integrating genome annotation information from different databases and metabolic reaction information from literature. The network contains nearly 3000 metabolic reactions, wh…	17	Cyp51	cytochrome P450, family 51	133	0.0045297	0.410825	0.166839
Cellular Metabolism	EHMN_MM_SQUALENE_AND_CHOLESTEROL_BIOSYNTHESIS	1.9372	0.0401206	0	EHMN	Squalene_and_cholesterol_biosynthesis from EHMN (Edinburgh Human Metabolic Network), data from GeneSetDB.	A better understanding of human metabolism and its relationship with diseases is an important task in human systems biology studies. In this paper, we present a high-quality human metabolic network manually reconstructed by integrating genome annotation information from different databases and metabolic reaction information from literature. The network contains nearly 3000 metabolic reactions, wh…	17	Ebp	phenylalkylamine Ca2+ antagonist (emopamil) binding protein	1916	0.144945	0.833938	0.112241
Cellular Metabolism	EHMN_MM_SQUALENE_AND_CHOLESTEROL_BIOSYNTHESIS	1.9372	0.0401206	0	EHMN	Squalene_and_cholesterol_biosynthesis from EHMN (Edinburgh Human Metabolic Network), data from GeneSetDB.	A better understanding of human metabolism and its relationship with diseases is an important task in human systems biology studies. In this paper, we present a high-quality human metabolic network manually reconstructed by integrating genome annotation information from different databases and metabolic reaction information from literature. The network contains nearly 3000 metabolic reactions, wh…	17	Fdft1	farnesyl diphosphate farnesyl transferase 1	291	0.0136214	0.543285	0.153252
Cellular Metabolism	EHMN_MM_SQUALENE_AND_CHOLESTEROL_BIOSYNTHESIS	1.9372	0.0401206	0	EHMN	Squalene_and_cholesterol_biosynthesis from EHMN (Edinburgh Human Metabolic Network), data from GeneSetDB.	A better understanding of human metabolism and its relationship with diseases is an important task in human systems biology studies. In this paper, we present a high-quality human metabolic network manually reconstructed by integrating genome annotation information from different databases and metabolic reaction information from literature. The network contains nearly 3000 metabolic reactions, wh…	17	Fdps	farnesyl diphosphate synthetase	186	0.00743539	0.453495	0.181738
Cellular Metabolism	EHMN_MM_SQUALENE_AND_CHOLESTEROL_BIOSYNTHESIS	1.9372	0.0401206	0	EHMN	Squalene_and_cholesterol_biosynthesis from EHMN (Edinburgh Human Metabolic Network), data from GeneSetDB.	A better understanding of human metabolism and its relationship with diseases is an important task in human systems biology studies. In this paper, we present a high-quality human metabolic network manually reconstructed by integrating genome annotation information from different databases and metabolic reaction information from literature. The network contains nearly 3000 metabolic reactions, wh…	17	Hsd17b7	hydroxysteroid (17-beta) dehydrogenase 7	985	0.0668141	0.753405	0.152237
Cellular Metabolism	EHMN_MM_SQUALENE_AND_CHOLESTEROL_BIOSYNTHESIS	1.9372	0.0401206	0	EHMN	Squalene_and_cholesterol_biosynthesis from EHMN (Edinburgh Human Metabolic Network), data from GeneSetDB.	A better understanding of human metabolism and its relationship with diseases is an important task in human systems biology studies. In this paper, we present a high-quality human metabolic network manually reconstructed by integrating genome annotation information from different databases and metabolic reaction information from literature. The network contains nearly 3000 metabolic reactions, wh…	17	Nsdhl	NAD(P) dependent steroid dehydrogenase-like	267	0.0123522	0.530133	0.189353
Cellular Metabolism	EHMN_MM_SQUALENE_AND_CHOLESTEROL_BIOSYNTHESIS	1.9372	0.0401206	0	EHMN	Squalene_and_cholesterol_biosynthesis from EHMN (Edinburgh Human Metabolic Network), data from GeneSetDB.	A better understanding of human metabolism and its relationship with diseases is an important task in human systems biology studies. In this paper, we present a high-quality human metabolic network manually reconstructed by integrating genome annotation information from different databases and metabolic reaction information from literature. The network contains nearly 3000 metabolic reactions, wh…	17	Pmvk	phosphomevalonate kinase	865	0.0554118	0.71086	0.111808
Cellular Metabolism	EHMN_MM_SQUALENE_AND_CHOLESTEROL_BIOSYNTHESIS	1.9372	0.0401206	0	EHMN	Squalene_and_cholesterol_biosynthesis from EHMN (Edinburgh Human Metabolic Network), data from GeneSetDB.	A better understanding of human metabolism and its relationship with diseases is an important task in human systems biology studies. In this paper, we present a high-quality human metabolic network manually reconstructed by integrating genome annotation information from different databases and metabolic reaction information from literature. The network contains nearly 3000 metabolic reactions, wh…	17	Sqle	squalene epoxidase	1210	0.0840803	0.780126	0.108484
Cellular Metabolism	EHMN_MM_SQUALENE_AND_CHOLESTEROL_BIOSYNTHESIS	1.9372	0.0401206	0	EHMN	Squalene_and_cholesterol_biosynthesis from EHMN (Edinburgh Human Metabolic Network), data from GeneSetDB.	A better understanding of human metabolism and its relationship with diseases is an important task in human systems biology studies. In this paper, we present a high-quality human metabolic network manually reconstructed by integrating genome annotation information from different databases and metabolic reaction information from literature. The network contains nearly 3000 metabolic reactions, wh…	17	Tm7sf2	transmembrane 7 superfamily member 2	1385	0.0993154	0.796576	0.11222
Depressive disorders	LIT_MM_TAMPLIN_SITU-HYBRIDIZATION_FOXA2-MUTANT_DIFF	1.93043	0.040955	0	Literature	U74Av2 >1.5 fold change--List of genes screened by whole mount in situ hybridization that had a ? 1.5 fold decrease in Foxa2 mutants, as detected by the Affymetrix U74Av2 array. (Table S1; Pubmed:18973680)	BACKGROUND: The Spemann/Mangold organizer is a transient tissue critical for patterning the gastrula stage vertebrate embryo and formation of the three germ layers. Despite its important role during development, there are still relatively few genes with specific expression in the organizer and its derivatives. Foxa2 is a forkhead transcription factor that is absolutely required for formation of t…	131	Agpat1	1-acylglycerol-3-phosphate O-acyltransferase 1 (lysophosphatidic acid acyltransferase, alpha)	2029	0.155331	0.836813	0.0611265
Depressive disorders	LIT_MM_TAMPLIN_SITU-HYBRIDIZATION_FOXA2-MUTANT_DIFF	1.93043	0.040955	0	Literature	U74Av2 >1.5 fold change--List of genes screened by whole mount in situ hybridization that had a ? 1.5 fold decrease in Foxa2 mutants, as detected by the Affymetrix U74Av2 array. (Table S1; Pubmed:18973680)	BACKGROUND: The Spemann/Mangold organizer is a transient tissue critical for patterning the gastrula stage vertebrate embryo and formation of the three germ layers. Despite its important role during development, there are still relatively few genes with specific expression in the organizer and its derivatives. Foxa2 is a forkhead transcription factor that is absolutely required for formation of t…	131	Ap4s1	adaptor-related protein complex AP-4, sigma 1	931	0.0613976	0.731495	0.112645
[truncated: 106 more rows]

## Sheet: PFCDownregulated
Code	GENE_SET	NES_score	FDR_qVal	NOM_pVal	source	descriptionBrief	descriptionFull	nGenes	SYMBOL	GENENAME	Gene_Rank	P.Value	adj.P.Val	logFC
[truncated: 261 more rows]

## Sheet: StriatumUpregulated
Code	GENE_SET	NES_score	FDR_qVal	NOM_pVal	source	descriptionBrief	descriptionFull	nGenes	SYMBOL	GENENAME	Gene_Rank	P.Value	adj.P.Val	logFC
[truncated: 77 more rows]

## Sheet: StriatumDownregulated
Code	GENE_SET	NES_score	FDR_qVal	NOM_pVal	source	descriptionBrief	descriptionFull	nGenes	SYMBOL	GENENAME	Gene_Rank	P.Value	adj.P.Val	logFC
[truncated: 178 more rows]

[truncated: 4 more sheets: HippocampusUpregulated, HippocampusDownregulated, AmygdalaUpregulated, AmygdalaDownregulated]
