# Supplementary material for: Comorbidity between Alzheimer’s disease and major depression: a behavioural and transcriptomic characterization study in mice
Source: Alzheimers Res Ther. 2021 Apr 2;13:73. doi: 10.1186/s13195-021-00810-x (PMC8017643; doi:10.1186/s13195-021-00810-x)
Supplement: Supplementary file 8 — Additional file 8. [file 13195_2021_810_MOESM8_ESM.xlsx]

## Sheet: PFCUpregulated
Code	GENE_SET	NES_score	FDR_qVal	NOM_pVal	source	descriptionBrief	descriptionFull	nGenes	SYMBOL	GENENAME	Gene_Rank	P.Value	adj.P.Val	logFC
Prion disease	LIT_MM_ZHANG_NERVOUS-SYSTEM_BRAIN-FUNCTION_DISEASES_PRION-REGULATION_OTHER_UP	2.2645	0.00364459	0	Literature	Functional categories of genes highly expressed in the nervous system: Related to brain function and/or diseases; Prion and regulation; and Others (Table 6; Pubmed:15126645)	To understand the commitment of the genome to nervous system differentiation and function, we sought to compare nervous system gene expression to that of a wide variety of other tissues by gene expression database construction and mining. Gene expression profiles of 10 different adult nervous tissues were compared with that of 72 other tissues. Using ANOVA, we identified 1,361 genes whose express…	18	App	amyloid beta (A4) precursor protein	1	1.21706e-11	1.32459e-07	1.27528
Prion disease	LIT_MM_ZHANG_NERVOUS-SYSTEM_BRAIN-FUNCTION_DISEASES_PRION-REGULATION_OTHER_UP	2.2645	0.00364459	0	Literature	Functional categories of genes highly expressed in the nervous system: Related to brain function and/or diseases; Prion and regulation; and Others (Table 6; Pubmed:15126645)	To understand the commitment of the genome to nervous system differentiation and function, we sought to compare nervous system gene expression to that of a wide variety of other tissues by gene expression database construction and mining. Gene expression profiles of 10 different adult nervous tissues were compared with that of 72 other tissues. Using ANOVA, we identified 1,361 genes whose express…	18	Elmo1	engulfment and cell motility 1	78	0.00200962	0.31646	0.159813
Prion disease	LIT_MM_ZHANG_NERVOUS-SYSTEM_BRAIN-FUNCTION_DISEASES_PRION-REGULATION_OTHER_UP	2.2645	0.00364459	0	Literature	Functional categories of genes highly expressed in the nervous system: Related to brain function and/or diseases; Prion and regulation; and Others (Table 6; Pubmed:15126645)	To understand the commitment of the genome to nervous system differentiation and function, we sought to compare nervous system gene expression to that of a wide variety of other tissues by gene expression database construction and mining. Gene expression profiles of 10 different adult nervous tissues were compared with that of 72 other tissues. Using ANOVA, we identified 1,361 genes whose express…	18	Prnp	prion protein	0	1.62732e-17	3.5422e-13	1.62022
Circadian rhythm	LIT_MM_MACKIEWICZ_C7_CEREBRAL-CORTEX_SLEEP-DN_WAKE_UP	2.2439	0.00441812	0	Literature	down-sleep-wake-up-c7-diffrentially expressed between sleep and wakefulness in the cerebral cortex - FDR <1%; linear trend analysis for temporal pattern in gene expression - FDR <5% (Table S1; Pubmed:17698924)	The function(s) of sleep remains a major unanswered question in biology. We assessed changes in gene expression in the mouse cerebral cortex and hypothalamus following different durations of sleep and periods of sleep deprivation. There were significant differences in gene expression between behavioral states; we identified 3,988 genes in the cerebral cortex and 823 genes in the hypothalamus with…	131	Adgra1	adhesion G protein-coupled receptor A1	3633	0.246873	0.734902	0.155145
Circadian rhythm	LIT_MM_MACKIEWICZ_C7_CEREBRAL-CORTEX_SLEEP-DN_WAKE_UP	2.2439	0.00441812	0	Literature	down-sleep-wake-up-c7-diffrentially expressed between sleep and wakefulness in the cerebral cortex - FDR <1%; linear trend analysis for temporal pattern in gene expression - FDR <5% (Table S1; Pubmed:17698924)	The function(s) of sleep remains a major unanswered question in biology. We assessed changes in gene expression in the mouse cerebral cortex and hypothalamus following different durations of sleep and periods of sleep deprivation. There were significant differences in gene expression between behavioral states; we identified 3,988 genes in the cerebral cortex and 823 genes in the hypothalamus with…	131	Adgrd1	adhesion G protein-coupled receptor D1	1774	0.104545	0.625409	0.202694
Circadian rhythm	LIT_MM_MACKIEWICZ_C7_CEREBRAL-CORTEX_SLEEP-DN_WAKE_UP	2.2439	0.00441812	0	Literature	down-sleep-wake-up-c7-diffrentially expressed between sleep and wakefulness in the cerebral cortex - FDR <1%; linear trend analysis for temporal pattern in gene expression - FDR <5% (Table S1; Pubmed:17698924)	The function(s) of sleep remains a major unanswered question in biology. We assessed changes in gene expression in the mouse cerebral cortex and hypothalamus following different durations of sleep and periods of sleep deprivation. There were significant differences in gene expression between behavioral states; we identified 3,988 genes in the cerebral cortex and 823 genes in the hypothalamus with…	131	Aff3	AF4/FMR2 family, member 3	7	1.07528e-05	0.0234056	0.401775
Circadian rhythm	LIT_MM_MACKIEWICZ_C7_CEREBRAL-CORTEX_SLEEP-DN_WAKE_UP	2.2439	0.00441812	0	Literature	down-sleep-wake-up-c7-diffrentially expressed between sleep and wakefulness in the cerebral cortex - FDR <1%; linear trend analysis for temporal pattern in gene expression - FDR <5% (Table S1; Pubmed:17698924)	The function(s) of sleep remains a major unanswered question in biology. We assessed changes in gene expression in the mouse cerebral cortex and hypothalamus following different durations of sleep and periods of sleep deprivation. There were significant differences in gene expression between behavioral states; we identified 3,988 genes in the cerebral cortex and 823 genes in the hypothalamus with…	131	Akap13	A kinase (PRKA) anchor protein 13	763	0.0341586	0.51148	0.185685
Circadian rhythm	LIT_MM_MACKIEWICZ_C7_CEREBRAL-CORTEX_SLEEP-DN_WAKE_UP	2.2439	0.00441812	0	Literature	down-sleep-wake-up-c7-diffrentially expressed between sleep and wakefulness in the cerebral cortex - FDR <1%; linear trend analysis for temporal pattern in gene expression - FDR <5% (Table S1; Pubmed:17698924)	The function(s) of sleep remains a major unanswered question in biology. We assessed changes in gene expression in the mouse cerebral cortex and hypothalamus following different durations of sleep and periods of sleep deprivation. There were significant differences in gene expression between behavioral states; we identified 3,988 genes in the cerebral cortex and 823 genes in the hypothalamus with…	131	Ankrd50	ankyrin repeat domain 50	515	0.0211364	0.492607	0.136394
Circadian rhythm	LIT_MM_MACKIEWICZ_C7_CEREBRAL-CORTEX_SLEEP-DN_WAKE_UP	2.2439	0.00441812	0	Literature	down-sleep-wake-up-c7-diffrentially expressed between sleep and wakefulness in the cerebral cortex - FDR <1%; linear trend analysis for temporal pattern in gene expression - FDR <5% (Table S1; Pubmed:17698924)	The function(s) of sleep remains a major unanswered question in biology. We assessed changes in gene expression in the mouse cerebral cortex and hypothalamus following different durations of sleep and periods of sleep deprivation. There were significant differences in gene expression between behavioral states; we identified 3,988 genes in the cerebral cortex and 823 genes in the hypothalamus with…	131	Anxa11	annexin A11	2125	0.128974	0.648802	0.12892
Circadian rhythm	LIT_MM_MACKIEWICZ_C7_CEREBRAL-CORTEX_SLEEP-DN_WAKE_UP	2.2439	0.00441812	0	Literature	down-sleep-wake-up-c7-diffrentially expressed between sleep and wakefulness in the cerebral cortex - FDR <1%; linear trend analysis for temporal pattern in gene expression - FDR <5% (Table S1; Pubmed:17698924)	The function(s) of sleep remains a major unanswered question in biology. We assessed changes in gene expression in the mouse cerebral cortex and hypothalamus following different durations of sleep and periods of sleep deprivation. There were significant differences in gene expression between behavioral states; we identified 3,988 genes in the cerebral cortex and 823 genes in the hypothalamus with…	131	Bdnf	brain derived neurotrophic factor	3564	0.24171	0.733132	0.130045
Circadian rhythm	LIT_MM_MACKIEWICZ_C7_CEREBRAL-CORTEX_SLEEP-DN_WAKE_UP	2.2439	0.00441812	0	Literature	down-sleep-wake-up-c7-diffrentially expressed between sleep and wakefulness in the cerebral cortex - FDR <1%; linear trend analysis for temporal pattern in gene expression - FDR <5% (Table S1; Pubmed:17698924)	The function(s) of sleep remains a major unanswered question in biology. We assessed changes in gene expression in the mouse cerebral cortex and hypothalamus following different durations of sleep and periods of sleep deprivation. There were significant differences in gene expression between behavioral states; we identified 3,988 genes in the cerebral cortex and 823 genes in the hypothalamus with…	131	Cbln2	cerebellin 2 precursor protein	81	0.00208973	0.31646	0.448855
Circadian rhythm	LIT_MM_MACKIEWICZ_C7_CEREBRAL-CORTEX_SLEEP-DN_WAKE_UP	2.2439	0.00441812	0	Literature	down-sleep-wake-up-c7-diffrentially expressed between sleep and wakefulness in the cerebral cortex - FDR <1%; linear trend analysis for temporal pattern in gene expression - FDR <5% (Table S1; Pubmed:17698924)	The function(s) of sleep remains a major unanswered question in biology. We assessed changes in gene expression in the mouse cerebral cortex and hypothalamus following different durations of sleep and periods of sleep deprivation. There were significant differences in gene expression between behavioral states; we identified 3,988 genes in the cerebral cortex and 823 genes in the hypothalamus with…	131	Cbln4	cerebellin 4 precursor protein	124	0.00395199	0.391034	0.377862
Circadian rhythm	LIT_MM_MACKIEWICZ_C7_CEREBRAL-CORTEX_SLEEP-DN_WAKE_UP	2.2439	0.00441812	0	Literature	down-sleep-wake-up-c7-diffrentially expressed between sleep and wakefulness in the cerebral cortex - FDR <1%; linear trend analysis for temporal pattern in gene expression - FDR <5% (Table S1; Pubmed:17698924)	The function(s) of sleep remains a major unanswered question in biology. We assessed changes in gene expression in the mouse cerebral cortex and hypothalamus following different durations of sleep and periods of sleep deprivation. There were significant differences in gene expression between behavioral states; we identified 3,988 genes in the cerebral cortex and 823 genes in the hypothalamus with…	131	Chsy3	chondroitin sulfate synthase 3	1446	0.0816046	0.600359	0.28249
Circadian rhythm	LIT_MM_MACKIEWICZ_C7_CEREBRAL-CORTEX_SLEEP-DN_WAKE_UP	2.2439	0.00441812	0	Literature	down-sleep-wake-up-c7-diffrentially expressed between sleep and wakefulness in the cerebral cortex - FDR <1%; linear trend analysis for temporal pattern in gene expression - FDR <5% (Table S1; Pubmed:17698924)	The function(s) of sleep remains a major unanswered question in biology. We assessed changes in gene expression in the mouse cerebral cortex and hypothalamus following different durations of sleep and periods of sleep deprivation. There were significant differences in gene expression between behavioral states; we identified 3,988 genes in the cerebral cortex and 823 genes in the hypothalamus with…	131	Cpsf6	cleavage and polyadenylation specific factor 6	2435	0.153045	0.670289	0.0609151
Circadian rhythm	LIT_MM_MACKIEWICZ_C7_CEREBRAL-CORTEX_SLEEP-DN_WAKE_UP	2.2439	0.00441812	0	Literature	down-sleep-wake-up-c7-diffrentially expressed between sleep and wakefulness in the cerebral cortex - FDR <1%; linear trend analysis for temporal pattern in gene expression - FDR <5% (Table S1; Pubmed:17698924)	The function(s) of sleep remains a major unanswered question in biology. We assessed changes in gene expression in the mouse cerebral cortex and hypothalamus following different durations of sleep and periods of sleep deprivation. There were significant differences in gene expression between behavioral states; we identified 3,988 genes in the cerebral cortex and 823 genes in the hypothalamus with…	131	Crem	cAMP responsive element modulator	2112	0.127891	0.647223	0.147096
Circadian rhythm	LIT_MM_MACKIEWICZ_C7_CEREBRAL-CORTEX_SLEEP-DN_WAKE_UP	2.2439	0.00441812	0	Literature	down-sleep-wake-up-c7-diffrentially expressed between sleep and wakefulness in the cerebral cortex - FDR <1%; linear trend analysis for temporal pattern in gene expression - FDR <5% (Table S1; Pubmed:17698924)	The function(s) of sleep remains a major unanswered question in biology. We assessed changes in gene expression in the mouse cerebral cortex and hypothalamus following different durations of sleep and periods of sleep deprivation. There were significant differences in gene expression between behavioral states; we identified 3,988 genes in the cerebral cortex and 823 genes in the hypothalamus with…	131	Crh	corticotropin releasing hormone	1958	0.118161	0.640583	0.200516
Circadian rhythm	LIT_MM_MACKIEWICZ_C7_CEREBRAL-CORTEX_SLEEP-DN_WAKE_UP	2.2439	0.00441812	0	Literature	down-sleep-wake-up-c7-diffrentially expressed between sleep and wakefulness in the cerebral cortex - FDR <1%; linear trend analysis for temporal pattern in gene expression - FDR <5% (Table S1; Pubmed:17698924)	The function(s) of sleep remains a major unanswered question in biology. We assessed changes in gene expression in the mouse cerebral cortex and hypothalamus following different durations of sleep and periods of sleep deprivation. There were significant differences in gene expression between behavioral states; we identified 3,988 genes in the cerebral cortex and 823 genes in the hypothalamus with…	131	Fmnl1	formin-like 1	1766	0.103768	0.623266	0.139792
Circadian rhythm	LIT_MM_MACKIEWICZ_C7_CEREBRAL-CORTEX_SLEEP-DN_WAKE_UP	2.2439	0.00441812	0	Literature	down-sleep-wake-up-c7-diffrentially expressed between sleep and wakefulness in the cerebral cortex - FDR <1%; linear trend analysis for temporal pattern in gene expression - FDR <5% (Table S1; Pubmed:17698924)	The function(s) of sleep remains a major unanswered question in biology. We assessed changes in gene expression in the mouse cerebral cortex and hypothalamus following different durations of sleep and periods of sleep deprivation. There were significant differences in gene expression between behavioral states; we identified 3,988 genes in the cerebral cortex and 823 genes in the hypothalamus with…	131	Fosb	FBJ osteosarcoma oncogene B	3262	0.216955	0.714561	0.177483
Circadian rhythm	LIT_MM_MACKIEWICZ_C7_CEREBRAL-CORTEX_SLEEP-DN_WAKE_UP	2.2439	0.00441812	0	Literature	down-sleep-wake-up-c7-diffrentially expressed between sleep and wakefulness in the cerebral cortex - FDR <1%; linear trend analysis for temporal pattern in gene expression - FDR <5% (Table S1; Pubmed:17698924)	The function(s) of sleep remains a major unanswered question in biology. We assessed changes in gene expression in the mouse cerebral cortex and hypothalamus following different durations of sleep and periods of sleep deprivation. There were significant differences in gene expression between behavioral states; we identified 3,988 genes in the cerebral cortex and 823 genes in the hypothalamus with…	131	Gigyf2	GRB10 interacting GYF protein 2	2062	0.125079	0.646651	0.0616557
Circadian rhythm	LIT_MM_MACKIEWICZ_C7_CEREBRAL-CORTEX_SLEEP-DN_WAKE_UP	2.2439	0.00441812	0	Literature	down-sleep-wake-up-c7-diffrentially expressed between sleep and wakefulness in the cerebral cortex - FDR <1%; linear trend analysis for temporal pattern in gene expression - FDR <5% (Table S1; Pubmed:17698924)	The function(s) of sleep remains a major unanswered question in biology. We assessed changes in gene expression in the mouse cerebral cortex and hypothalamus following different durations of sleep and periods of sleep deprivation. There were significant differences in gene expression between behavioral states; we identified 3,988 genes in the cerebral cortex and 823 genes in the hypothalamus with…	131	Hectd2	HECT domain E3 ubiquitin protein ligase 2	2311	0.144055	0.664593	0.13969
Circadian rhythm	LIT_MM_MACKIEWICZ_C7_CEREBRAL-CORTEX_SLEEP-DN_WAKE_UP	2.2439	0.00441812	0	Literature	down-sleep-wake-up-c7-diffrentially expressed between sleep and wakefulness in the cerebral cortex - FDR <1%; linear trend analysis for temporal pattern in gene expression - FDR <5% (Table S1; Pubmed:17698924)	The function(s) of sleep remains a major unanswered question in biology. We assessed changes in gene expression in the mouse cerebral cortex and hypothalamus following different durations of sleep and periods of sleep deprivation. There were significant differences in gene expression between behavioral states; we identified 3,988 genes in the cerebral cortex and 823 genes in the hypothalamus with…	131	Hip1	huntingtin interacting protein 1	243	0.00873552	0.435461	0.157451
Circadian rhythm	LIT_MM_MACKIEWICZ_C7_CEREBRAL-CORTEX_SLEEP-DN_WAKE_UP	2.2439	0.00441812	0	Literature	down-sleep-wake-up-c7-diffrentially expressed between sleep and wakefulness in the cerebral cortex - FDR <1%; linear trend analysis for temporal pattern in gene expression - FDR <5% (Table S1; Pubmed:17698924)	The function(s) of sleep remains a major unanswered question in biology. We assessed changes in gene expression in the mouse cerebral cortex and hypothalamus following different durations of sleep and periods of sleep deprivation. There were significant differences in gene expression between behavioral states; we identified 3,988 genes in the cerebral cortex and 823 genes in the hypothalamus with…	131	Inhba	inhibin beta-A	26	0.000310556	0.149208	0.403252
Circadian rhythm	LIT_MM_MACKIEWICZ_C7_CEREBRAL-CORTEX_SLEEP-DN_WAKE_UP	2.2439	0.00441812	0	Literature	down-sleep-wake-up-c7-diffrentially expressed between sleep and wakefulness in the cerebral cortex - FDR <1%; linear trend analysis for temporal pattern in gene expression - FDR <5% (Table S1; Pubmed:17698924)	The function(s) of sleep remains a major unanswered question in biology. We assessed changes in gene expression in the mouse cerebral cortex and hypothalamus following different durations of sleep and periods of sleep deprivation. There were significant differences in gene expression between behavioral states; we identified 3,988 genes in the cerebral cortex and 823 genes in the hypothalamus with…	131	Iqgap2	IQ motif containing GTPase activating protein 2	9	1.69335e-05	0.030716	0.395315
Circadian rhythm	LIT_MM_MACKIEWICZ_C7_CEREBRAL-CORTEX_SLEEP-DN_WAKE_UP	2.2439	0.00441812	0	Literature	down-sleep-wake-up-c7-diffrentially expressed between sleep and wakefulness in the cerebral cortex - FDR <1%; linear trend analysis for temporal pattern in gene expression - FDR <5% (Table S1; Pubmed:17698924)	The function(s) of sleep remains a major unanswered question in biology. We assessed changes in gene expression in the mouse cerebral cortex and hypothalamus following different durations of sleep and periods of sleep deprivation. There were significant differences in gene expression between behavioral states; we identified 3,988 genes in the cerebral cortex and 823 genes in the hypothalamus with…	131	Irs2	insulin receptor substrate 2	3756	0.258894	0.743759	0.102311
Circadian rhythm	LIT_MM_MACKIEWICZ_C7_CEREBRAL-CORTEX_SLEEP-DN_WAKE_UP	2.2439	0.00441812	0	Literature	down-sleep-wake-up-c7-diffrentially expressed between sleep and wakefulness in the cerebral cortex - FDR <1%; linear trend analysis for temporal pattern in gene expression - FDR <5% (Table S1; Pubmed:17698924)	The function(s) of sleep remains a major unanswered question in biology. We assessed changes in gene expression in the mouse cerebral cortex and hypothalamus following different durations of sleep and periods of sleep deprivation. There were significant differences in gene expression between behavioral states; we identified 3,988 genes in the cerebral cortex and 823 genes in the hypothalamus with…	131	Mical2	microtubule associated monooxygenase, calponin and LIM domain containing 2	771	0.0343676	0.511521	0.174674
Circadian rhythm	LIT_MM_MACKIEWICZ_C7_CEREBRAL-CORTEX_SLEEP-DN_WAKE_UP	2.2439	0.00441812	0	Literature	down-sleep-wake-up-c7-diffrentially expressed between sleep and wakefulness in the cerebral cortex - FDR <1%; linear trend analysis for temporal pattern in gene expression - FDR <5% (Table S1; Pubmed:17698924)	The function(s) of sleep remains a major unanswered question in biology. We assessed changes in gene expression in the mouse cerebral cortex and hypothalamus following different durations of sleep and periods of sleep deprivation. There were significant differences in gene expression between behavioral states; we identified 3,988 genes in the cerebral cortex and 823 genes in the hypothalamus with…	131	Nptx2	neuronal pentraxin 2	25	0.000254146	0.128651	0.294055
Circadian rhythm	LIT_MM_MACKIEWICZ_C7_CEREBRAL-CORTEX_SLEEP-DN_WAKE_UP	2.2439	0.00441812	0	Literature	down-sleep-wake-up-c7-diffrentially expressed between sleep and wakefulness in the cerebral cortex - FDR <1%; linear trend analysis for temporal pattern in gene expression - FDR <5% (Table S1; Pubmed:17698924)	The function(s) of sleep remains a major unanswered question in biology. We assessed changes in gene expression in the mouse cerebral cortex and hypothalamus following different durations of sleep and periods of sleep deprivation. There were significant differences in gene expression between behavioral states; we identified 3,988 genes in the cerebral cortex and 823 genes in the hypothalamus with…	131	Nrf1	nuclear respiratory factor 1	3973	0.276004	0.753985	0.0658829
Circadian rhythm	LIT_MM_MACKIEWICZ_C7_CEREBRAL-CORTEX_SLEEP-DN_WAKE_UP	2.2439	0.00441812	0	Literature	down-sleep-wake-up-c7-diffrentially expressed between sleep and wakefulness in the cerebral cortex - FDR <1%; linear trend analysis for temporal pattern in gene expression - FDR <5% (Table S1; Pubmed:17698924)	The function(s) of sleep remains a major unanswered question in biology. We assessed changes in gene expression in the mouse cerebral cortex and hypothalamus following different durations of sleep and periods of sleep deprivation. There were significant differences in gene expression between behavioral states; we identified 3,988 genes in the cerebral cortex and 823 genes in the hypothalamus with…	131	Palm2	paralemmin 2	2921	0.190566	0.696099	0.188139
Circadian rhythm	LIT_MM_MACKIEWICZ_C7_CEREBRAL-CORTEX_SLEEP-DN_WAKE_UP	2.2439	0.00441812	0	Literature	down-sleep-wake-up-c7-diffrentially expressed between sleep and wakefulness in the cerebral cortex - FDR <1%; linear trend analysis for temporal pattern in gene expression - FDR <5% (Table S1; Pubmed:17698924)	The function(s) of sleep remains a major unanswered question in biology. We assessed changes in gene expression in the mouse cerebral cortex and hypothalamus following different durations of sleep and periods of sleep deprivation. There were significant differences in gene expression between behavioral states; we identified 3,988 genes in the cerebral cortex and 823 genes in the hypothalamus with…	131	Pcsk1	proprotein convertase subtilisin/kexin type 1	376	0.0142564	0.461633	0.245456
Circadian rhythm	LIT_MM_MACKIEWICZ_C7_CEREBRAL-CORTEX_SLEEP-DN_WAKE_UP	2.2439	0.00441812	0	Literature	down-sleep-wake-up-c7-diffrentially expressed between sleep and wakefulness in the cerebral cortex - FDR <1%; linear trend analysis for temporal pattern in gene expression - FDR <5% (Table S1; Pubmed:17698924)	The function(s) of sleep remains a major unanswered question in biology. We assessed changes in gene expression in the mouse cerebral cortex and hypothalamus following different durations of sleep and periods of sleep deprivation. There were significant differences in gene expression between behavioral states; we identified 3,988 genes in the cerebral cortex and 823 genes in the hypothalamus with…	131	Pdzd2	PDZ domain containing 2	445	0.0179449	0.488348	0.192987
Circadian rhythm	LIT_MM_MACKIEWICZ_C7_CEREBRAL-CORTEX_SLEEP-DN_WAKE_UP	2.2439	0.00441812	0	Literature	down-sleep-wake-up-c7-diffrentially expressed between sleep and wakefulness in the cerebral cortex - FDR <1%; linear trend analysis for temporal pattern in gene expression - FDR <5% (Table S1; Pubmed:17698924)	The function(s) of sleep remains a major unanswered question in biology. We assessed changes in gene expression in the mouse cerebral cortex and hypothalamus following different durations of sleep and periods of sleep deprivation. There were significant differences in gene expression between behavioral states; we identified 3,988 genes in the cerebral cortex and 823 genes in the hypothalamus with…	131	Psme4	proteasome (prosome, macropain) activator subunit 4	3022	0.19846	0.70302	0.0628228
Circadian rhythm	LIT_MM_MACKIEWICZ_C7_CEREBRAL-CORTEX_SLEEP-DN_WAKE_UP	2.2439	0.00441812	0	Literature	down-sleep-wake-up-c7-diffrentially expressed between sleep and wakefulness in the cerebral cortex - FDR <1%; linear trend analysis for temporal pattern in gene expression - FDR <5% (Table S1; Pubmed:17698924)	The function(s) of sleep remains a major unanswered question in biology. We assessed changes in gene expression in the mouse cerebral cortex and hypothalamus following different durations of sleep and periods of sleep deprivation. There were significant differences in gene expression between behavioral states; we identified 3,988 genes in the cerebral cortex and 823 genes in the hypothalamus with…	131	Ptar1	protein prenyltransferase alpha subunit repeat containing 1	4048	0.281453	0.75653	0.208671
Circadian rhythm	LIT_MM_MACKIEWICZ_C7_CEREBRAL-CORTEX_SLEEP-DN_WAKE_UP	2.2439	0.00441812	0	Literature	down-sleep-wake-up-c7-diffrentially expressed between sleep and wakefulness in the cerebral cortex - FDR <1%; linear trend analysis for temporal pattern in gene expression - FDR <5% (Table S1; Pubmed:17698924)	The function(s) of sleep remains a major unanswered question in biology. We assessed changes in gene expression in the mouse cerebral cortex and hypothalamus following different durations of sleep and periods of sleep deprivation. There were significant differences in gene expression between behavioral states; we identified 3,988 genes in the cerebral cortex and 823 genes in the hypothalamus with…	131	Ptgs2	prostaglandin-endoperoxide synthase 2	4010	0.278737	0.754762	0.207233
Circadian rhythm	LIT_MM_MACKIEWICZ_C7_CEREBRAL-CORTEX_SLEEP-DN_WAKE_UP	2.2439	0.00441812	0	Literature	down-sleep-wake-up-c7-diffrentially expressed between sleep and wakefulness in the cerebral cortex - FDR <1%; linear trend analysis for temporal pattern in gene expression - FDR <5% (Table S1; Pubmed:17698924)	The function(s) of sleep remains a major unanswered question in biology. We assessed changes in gene expression in the mouse cerebral cortex and hypothalamus following different durations of sleep and periods of sleep deprivation. There were significant differences in gene expression between behavioral states; we identified 3,988 genes in the cerebral cortex and 823 genes in the hypothalamus with…	131	Rnf32	ring finger protein 32	1663	0.0966915	0.618661	0.121138
Circadian rhythm	LIT_MM_MACKIEWICZ_C7_CEREBRAL-CORTEX_SLEEP-DN_WAKE_UP	2.2439	0.00441812	0	Literature	down-sleep-wake-up-c7-diffrentially expressed between sleep and wakefulness in the cerebral cortex - FDR <1%; linear trend analysis for temporal pattern in gene expression - FDR <5% (Table S1; Pubmed:17698924)	The function(s) of sleep remains a major unanswered question in biology. We assessed changes in gene expression in the mouse cerebral cortex and hypothalamus following different durations of sleep and periods of sleep deprivation. There were significant differences in gene expression between behavioral states; we identified 3,988 genes in the cerebral cortex and 823 genes in the hypothalamus with…	131	Rngtt	RNA guanylyltransferase and 5'-phosphatase	93	0.00259179	0.345408	0.210919
Circadian rhythm	LIT_MM_MACKIEWICZ_C7_CEREBRAL-CORTEX_SLEEP-DN_WAKE_UP	2.2439	0.00441812	0	Literature	down-sleep-wake-up-c7-diffrentially expressed between sleep and wakefulness in the cerebral cortex - FDR <1%; linear trend analysis for temporal pattern in gene expression - FDR <5% (Table S1; Pubmed:17698924)	The function(s) of sleep remains a major unanswered question in biology. We assessed changes in gene expression in the mouse cerebral cortex and hypothalamus following different durations of sleep and periods of sleep deprivation. There were significant differences in gene expression between behavioral states; we identified 3,988 genes in the cerebral cortex and 823 genes in the hypothalamus with…	131	Runx2	runt related transcription factor 2	3529	0.239026	0.731648	0.147353
Circadian rhythm	LIT_MM_MACKIEWICZ_C7_CEREBRAL-CORTEX_SLEEP-DN_WAKE_UP	2.2439	0.00441812	0	Literature	down-sleep-wake-up-c7-diffrentially expressed between sleep and wakefulness in the cerebral cortex - FDR <1%; linear trend analysis for temporal pattern in gene expression - FDR <5% (Table S1; Pubmed:17698924)	The function(s) of sleep remains a major unanswered question in biology. We assessed changes in gene expression in the mouse cerebral cortex and hypothalamus following different durations of sleep and periods of sleep deprivation. There were significant differences in gene expression between behavioral states; we identified 3,988 genes in the cerebral cortex and 823 genes in the hypothalamus with…	131	Scg2	secretogranin II	2073	0.12584	0.646651	0.129859
Circadian rhythm	LIT_MM_MACKIEWICZ_C7_CEREBRAL-CORTEX_SLEEP-DN_WAKE_UP	2.2439	0.00441812	0	Literature	down-sleep-wake-up-c7-diffrentially expressed between sleep and wakefulness in the cerebral cortex - FDR <1%; linear trend analysis for temporal pattern in gene expression - FDR <5% (Table S1; Pubmed:17698924)	The function(s) of sleep remains a major unanswered question in biology. We assessed changes in gene expression in the mouse cerebral cortex and hypothalamus following different durations of sleep and periods of sleep deprivation. There were significant differences in gene expression between behavioral states; we identified 3,988 genes in the cerebral cortex and 823 genes in the hypothalamus with…	131	Serinc2	serine incorporator 2	3786	0.260721	0.743759	0.232092
Circadian rhythm	LIT_MM_MACKIEWICZ_C7_CEREBRAL-CORTEX_SLEEP-DN_WAKE_UP	2.2439	0.00441812	0	Literature	down-sleep-wake-up-c7-diffrentially expressed between sleep and wakefulness in the cerebral cortex - FDR <1%; linear trend analysis for temporal pattern in gene expression - FDR <5% (Table S1; Pubmed:17698924)	The function(s) of sleep remains a major unanswered question in biology. We assessed changes in gene expression in the mouse cerebral cortex and hypothalamus following different durations of sleep and periods of sleep deprivation. There were significant differences in gene expression between behavioral states; we identified 3,988 genes in the cerebral cortex and 823 genes in the hypothalamus with…	131	Sgsm1	small G protein signaling modulator 1	183	0.00602444	0.400562	0.20578
Circadian rhythm	LIT_MM_MACKIEWICZ_C7_CEREBRAL-CORTEX_SLEEP-DN_WAKE_UP	2.2439	0.00441812	0	Literature	down-sleep-wake-up-c7-diffrentially expressed between sleep and wakefulness in the cerebral cortex - FDR <1%; linear trend analysis for temporal pattern in gene expression - FDR <5% (Table S1; Pubmed:17698924)	The function(s) of sleep remains a major unanswered question in biology. We assessed changes in gene expression in the mouse cerebral cortex and hypothalamus following different durations of sleep and periods of sleep deprivation. There were significant differences in gene expression between behavioral states; we identified 3,988 genes in the cerebral cortex and 823 genes in the hypothalamus with…	131	Slc36a1	solute carrier family 36 (proton/amino acid symporter), member 1	1410	0.0786406	0.597309	0.158397
Circadian rhythm	LIT_MM_MACKIEWICZ_C7_CEREBRAL-CORTEX_SLEEP-DN_WAKE_UP	2.2439	0.00441812	0	Literature	down-sleep-wake-up-c7-diffrentially expressed between sleep and wakefulness in the cerebral cortex - FDR <1%; linear trend analysis for temporal pattern in gene expression - FDR <5% (Table S1; Pubmed:17698924)	The function(s) of sleep remains a major unanswered question in biology. We assessed changes in gene expression in the mouse cerebral cortex and hypothalamus following different durations of sleep and periods of sleep deprivation. There were significant differences in gene expression between behavioral states; we identified 3,988 genes in the cerebral cortex and 823 genes in the hypothalamus with…	131	St7	suppression of tumorigenicity 7	814	0.0378723	0.523565	0.149477
Circadian rhythm	LIT_MM_MACKIEWICZ_C7_CEREBRAL-CORTEX_SLEEP-DN_WAKE_UP	2.2439	0.00441812	0	Literature	down-sleep-wake-up-c7-diffrentially expressed between sleep and wakefulness in the cerebral cortex - FDR <1%; linear trend analysis for temporal pattern in gene expression - FDR <5% (Table S1; Pubmed:17698924)	The function(s) of sleep remains a major unanswered question in biology. We assessed changes in gene expression in the mouse cerebral cortex and hypothalamus following different durations of sleep and periods of sleep deprivation. There were significant differences in gene expression between behavioral states; we identified 3,988 genes in the cerebral cortex and 823 genes in the hypothalamus with…	131	Tmc4	transmembrane channel-like gene family 4	2447	0.154451	0.67132	0.208586
Circadian rhythm	LIT_MM_MACKIEWICZ_C7_CEREBRAL-CORTEX_SLEEP-DN_WAKE_UP	2.2439	0.00441812	0	Literature	down-sleep-wake-up-c7-diffrentially expressed between sleep and wakefulness in the cerebral cortex - FDR <1%; linear trend analysis for temporal pattern in gene expression - FDR <5% (Table S1; Pubmed:17698924)	The function(s) of sleep remains a major unanswered question in biology. We assessed changes in gene expression in the mouse cerebral cortex and hypothalamus following different durations of sleep and periods of sleep deprivation. There were significant differences in gene expression between behavioral states; we identified 3,988 genes in the cerebral cortex and 823 genes in the hypothalamus with…	131	Trib1	tribbles pseudokinase 1	1005	0.0507888	0.554996	0.270465
Circadian rhythm	LIT_MM_MACKIEWICZ_C7_CEREBRAL-CORTEX_SLEEP-DN_WAKE_UP	2.2439	0.00441812	0	Literature	down-sleep-wake-up-c7-diffrentially expressed between sleep and wakefulness in the cerebral cortex - FDR <1%; linear trend analysis for temporal pattern in gene expression - FDR <5% (Table S1; Pubmed:17698924)	The function(s) of sleep remains a major unanswered question in biology. We assessed changes in gene expression in the mouse cerebral cortex and hypothalamus following different durations of sleep and periods of sleep deprivation. There were significant differences in gene expression between behavioral states; we identified 3,988 genes in the cerebral cortex and 823 genes in the hypothalamus with…	131	Tubd1	tubulin, delta 1	30	0.000357304	0.158723	0.333445
Circadian rhythm	LIT_MM_MACKIEWICZ_C7_CEREBRAL-CORTEX_SLEEP-DN_WAKE_UP	2.2439	0.00441812	0	Literature	down-sleep-wake-up-c7-diffrentially expressed between sleep and wakefulness in the cerebral cortex - FDR <1%; linear trend analysis for temporal pattern in gene expression - FDR <5% (Table S1; Pubmed:17698924)	The function(s) of sleep remains a major unanswered question in biology. We assessed changes in gene expression in the mouse cerebral cortex and hypothalamus following different durations of sleep and periods of sleep deprivation. There were significant differences in gene expression between behavioral states; we identified 3,988 genes in the cerebral cortex and 823 genes in the hypothalamus with…	131	Vgf	VGF nerve growth factor inducible	635	0.0270462	0.506251	0.162003
Circadian rhythm	LIT_MM_MACKIEWICZ_C7_CEREBRAL-CORTEX_SLEEP-DN_WAKE_UP	2.2439	0.00441812	0	Literature	down-sleep-wake-up-c7-diffrentially expressed between sleep and wakefulness in the cerebral cortex - FDR <1%; linear trend analysis for temporal pattern in gene expression - FDR <5% (Table S1; Pubmed:17698924)	The function(s) of sleep remains a major unanswered question in biology. We assessed changes in gene expression in the mouse cerebral cortex and hypothalamus following different durations of sleep and periods of sleep deprivation. There were significant differences in gene expression between behavioral states; we identified 3,988 genes in the cerebral cortex and 823 genes in the hypothalamus with…	131	Wisp1	WNT1 inducible signaling pathway protein 1	3312	0.220548	0.716884	0.15955
Circadian rhythm	LIT_MM_MACKIEWICZ_C7_CEREBRAL-CORTEX_SLEEP-DN_WAKE_UP	2.2439	0.00441812	0	Literature	down-sleep-wake-up-c7-diffrentially expressed between sleep and wakefulness in the cerebral cortex - FDR <1%; linear trend analysis for temporal pattern in gene expression - FDR <5% (Table S1; Pubmed:17698924)	The function(s) of sleep remains a major unanswered question in biology. We assessed changes in gene expression in the mouse cerebral cortex and hypothalamus following different durations of sleep and periods of sleep deprivation. There were significant differences in gene expression between behavioral states; we identified 3,988 genes in the cerebral cortex and 823 genes in the hypothalamus with…	131	Zfp180	zinc finger protein 180	832	0.039032	0.526726	0.0993037
Circadian rhythm	LIT_MM_MACKIEWICZ_C7_CEREBRAL-CORTEX_SLEEP-DN_WAKE_UP	2.2439	0.00441812	0	Literature	down-sleep-wake-up-c7-diffrentially expressed between sleep and wakefulness in the cerebral cortex - FDR <1%; linear trend analysis for temporal pattern in gene expression - FDR <5% (Table S1; Pubmed:17698924)	The function(s) of sleep remains a major unanswered question in biology. We assessed changes in gene expression in the mouse cerebral cortex and hypothalamus following different durations of sleep and periods of sleep deprivation. There were significant differences in gene expression between behavioral states; we identified 3,988 genes in the cerebral cortex and 823 genes in the hypothalamus with…	131	Zmynd8	zinc finger, MYND-type containing 8	1384	0.0767098	0.594431	0.103375
Depressive disorders	MPO_MM_DECREASED_ANXIETY-RELATED_RESPONSE	2.16231	0.00891038	0	MPO	decreased anxiety-related response from MPO (Mammalian Phenotype Ontology), data from GeneSetDB.	The Mammalian Phenotype Ontology (MP) is a structured vocabulary for describing mammalian phenotypes and serves as a critical tool for efficient annotation and comprehensive retrieval of phenotype data. Importantly, the ontology contains broad and specific terms, facilitating annotation of data from initial observations or screens and detailed data from subsequent experimental research. Using the…	82	B3galt2	UDP-Gal:betaGlcNAc beta 1,3-galactosyltransferase, polypeptide 2	816	0.0380761	0.523565	0.252273
Depressive disorders	MPO_MM_DECREASED_ANXIETY-RELATED_RESPONSE	2.16231	0.00891038	0	MPO	decreased anxiety-related response from MPO (Mammalian Phenotype Ontology), data from GeneSetDB.	The Mammalian Phenotype Ontology (MP) is a structured vocabulary for describing mammalian phenotypes and serves as a critical tool for efficient annotation and comprehensive retrieval of phenotype data. Importantly, the ontology contains broad and specific terms, facilitating annotation of data from initial observations or screens and detailed data from subsequent experimental research. Using the…	82	Bace1	beta-site APP cleaving enzyme 1	797	0.0363689	0.518091	0.125003
Depressive disorders	MPO_MM_DECREASED_ANXIETY-RELATED_RESPONSE	2.16231	0.00891038	0	MPO	decreased anxiety-related response from MPO (Mammalian Phenotype Ontology), data from GeneSetDB.	The Mammalian Phenotype Ontology (MP) is a structured vocabulary for describing mammalian phenotypes and serves as a critical tool for efficient annotation and comprehensive retrieval of phenotype data. Importantly, the ontology contains broad and specific terms, facilitating annotation of data from initial observations or screens and detailed data from subsequent experimental research. Using the…	82	Chl1	cell adhesion molecule L1-like	786	0.0356454	0.516052	0.247252
Depressive disorders	MPO_MM_DECREASED_ANXIETY-RELATED_RESPONSE	2.16231	0.00891038	0	MPO	decreased anxiety-related response from MPO (Mammalian Phenotype Ontology), data from GeneSetDB.	The Mammalian Phenotype Ontology (MP) is a structured vocabulary for describing mammalian phenotypes and serves as a critical tool for efficient annotation and comprehensive retrieval of phenotype data. Importantly, the ontology contains broad and specific terms, facilitating annotation of data from initial observations or screens and detailed data from subsequent experimental research. Using the…	82	Chrna7	cholinergic receptor, nicotinic, alpha polypeptide 7	1328	0.0731548	0.589663	0.209052
Depressive disorders	MPO_MM_DECREASED_ANXIETY-RELATED_RESPONSE	2.16231	0.00891038	0	MPO	decreased anxiety-related response from MPO (Mammalian Phenotype Ontology), data from GeneSetDB.	The Mammalian Phenotype Ontology (MP) is a structured vocabulary for describing mammalian phenotypes and serves as a critical tool for efficient annotation and comprehensive retrieval of phenotype data. Importantly, the ontology contains broad and specific terms, facilitating annotation of data from initial observations or screens and detailed data from subsequent experimental research. Using the…	82	Chrnb2	cholinergic receptor, nicotinic, beta polypeptide 2 (neuronal)	2042	0.123806	0.645325	0.102208
Depressive disorders	MPO_MM_DECREASED_ANXIETY-RELATED_RESPONSE	2.16231	0.00891038	0	MPO	decreased anxiety-related response from MPO (Mammalian Phenotype Ontology), data from GeneSetDB.	The Mammalian Phenotype Ontology (MP) is a structured vocabulary for describing mammalian phenotypes and serves as a critical tool for efficient annotation and comprehensive retrieval of phenotype data. Importantly, the ontology contains broad and specific terms, facilitating annotation of data from initial observations or screens and detailed data from subsequent experimental research. Using the…	82	Clcn6	chloride channel, voltage-sensitive 6	77	0.00200859	0.31646	0.169584
Depressive disorders	MPO_MM_DECREASED_ANXIETY-RELATED_RESPONSE	2.16231	0.00891038	0	MPO	decreased anxiety-related response from MPO (Mammalian Phenotype Ontology), data from GeneSetDB.	The Mammalian Phenotype Ontology (MP) is a structured vocabulary for describing mammalian phenotypes and serves as a critical tool for efficient annotation and comprehensive retrieval of phenotype data. Importantly, the ontology contains broad and specific terms, facilitating annotation of data from initial observations or screens and detailed data from subsequent experimental research. Using the…	82	Gria1	glutamate receptor, ionotropic, AMPA1 (alpha 1)	152	0.00480054	0.400211	0.189287
Depressive disorders	MPO_MM_DECREASED_ANXIETY-RELATED_RESPONSE	2.16231	0.00891038	0	MPO	decreased anxiety-related response from MPO (Mammalian Phenotype Ontology), data from GeneSetDB.	The Mammalian Phenotype Ontology (MP) is a structured vocabulary for describing mammalian phenotypes and serves as a critical tool for efficient annotation and comprehensive retrieval of phenotype data. Importantly, the ontology contains broad and specific terms, facilitating annotation of data from initial observations or screens and detailed data from subsequent experimental research. Using the…	82	Htr1b	5-hydroxytryptamine (serotonin) receptor 1B	839	0.0398332	0.528835	0.318372
Depressive disorders	MPO_MM_DECREASED_ANXIETY-RELATED_RESPONSE	2.16231	0.00891038	0	MPO	decreased anxiety-related response from MPO (Mammalian Phenotype Ontology), data from GeneSetDB.	The Mammalian Phenotype Ontology (MP) is a structured vocabulary for describing mammalian phenotypes and serves as a critical tool for efficient annotation and comprehensive retrieval of phenotype data. Importantly, the ontology contains broad and specific terms, facilitating annotation of data from initial observations or screens and detailed data from subsequent experimental research. Using the…	82	Htr2a	5-hydroxytryptamine (serotonin) receptor 2A	1638	0.0954923	0.618429	0.241928
Depressive disorders	MPO_MM_DECREASED_ANXIETY-RELATED_RESPONSE	2.16231	0.00891038	0	MPO	decreased anxiety-related response from MPO (Mammalian Phenotype Ontology), data from GeneSetDB.	The Mammalian Phenotype Ontology (MP) is a structured vocabulary for describing mammalian phenotypes and serves as a critical tool for efficient annotation and comprehensive retrieval of phenotype data. Importantly, the ontology contains broad and specific terms, facilitating annotation of data from initial observations or screens and detailed data from subsequent experimental research. Using the…	82	Il1r1	interleukin 1 receptor, type I	1521	0.0867657	0.608517	0.197507
Depressive disorders	MPO_MM_DECREASED_ANXIETY-RELATED_RESPONSE	2.16231	0.00891038	0	MPO	decreased anxiety-related response from MPO (Mammalian Phenotype Ontology), data from GeneSetDB.	The Mammalian Phenotype Ontology (MP) is a structured vocabulary for describing mammalian phenotypes and serves as a critical tool for efficient annotation and comprehensive retrieval of phenotype data. Importantly, the ontology contains broad and specific terms, facilitating annotation of data from initial observations or screens and detailed data from subsequent experimental research. Using the…	82	L1cam	L1 cell adhesion molecule	301	0.0111221	0.449447	0.163251
Depressive disorders	MPO_MM_DECREASED_ANXIETY-RELATED_RESPONSE	2.16231	0.00891038	0	MPO	decreased anxiety-related response from MPO (Mammalian Phenotype Ontology), data from GeneSetDB.	The Mammalian Phenotype Ontology (MP) is a structured vocabulary for describing mammalian phenotypes and serves as a critical tool for efficient annotation and comprehensive retrieval of phenotype data. Importantly, the ontology contains broad and specific terms, facilitating annotation of data from initial observations or screens and detailed data from subsequent experimental research. Using the…	82	Ldlr	low density lipoprotein receptor	4	1.20594e-06	0.00437494	0.485035
Depressive disorders	MPO_MM_DECREASED_ANXIETY-RELATED_RESPONSE	2.16231	0.00891038	0	MPO	decreased anxiety-related response from MPO (Mammalian Phenotype Ontology), data from GeneSetDB.	The Mammalian Phenotype Ontology (MP) is a structured vocabulary for describing mammalian phenotypes and serves as a critical tool for efficient annotation and comprehensive retrieval of phenotype data. Importantly, the ontology contains broad and specific terms, facilitating annotation of data from initial observations or screens and detailed data from subsequent experimental research. Using the…	82	Lsamp	limbic system-associated membrane protein	800	0.0365222	0.518577	0.169345
Depressive disorders	MPO_MM_DECREASED_ANXIETY-RELATED_RESPONSE	2.16231	0.00891038	0	MPO	decreased anxiety-related response from MPO (Mammalian Phenotype Ontology), data from GeneSetDB.	The Mammalian Phenotype Ontology (MP) is a structured vocabulary for describing mammalian phenotypes and serves as a critical tool for efficient annotation and comprehensive retrieval of phenotype data. Importantly, the ontology contains broad and specific terms, facilitating annotation of data from initial observations or screens and detailed data from subsequent experimental research. Using the…	82	Mapk8ip2	mitogen-activated protein kinase 8 interacting protein 2	389	0.0149725	0.468257	0.100561
Depressive disorders	MPO_MM_DECREASED_ANXIETY-RELATED_RESPONSE	2.16231	0.00891038	0	MPO	decreased anxiety-related response from MPO (Mammalian Phenotype Ontology), data from GeneSetDB.	The Mammalian Phenotype Ontology (MP) is a structured vocabulary for describing mammalian phenotypes and serves as a critical tool for efficient annotation and comprehensive retrieval of phenotype data. Importantly, the ontology contains broad and specific terms, facilitating annotation of data from initial observations or screens and detailed data from subsequent experimental research. Using the…	82	Neurod6	neurogenic differentiation 6	681	0.0293978	0.506251	0.270453
Depressive disorders	MPO_MM_DECREASED_ANXIETY-RELATED_RESPONSE	2.16231	0.00891038	0	MPO	decreased anxiety-related response from MPO (Mammalian Phenotype Ontology), data from GeneSetDB.	The Mammalian Phenotype Ontology (MP) is a structured vocabulary for describing mammalian phenotypes and serves as a critical tool for efficient annotation and comprehensive retrieval of phenotype data. Importantly, the ontology contains broad and specific terms, facilitating annotation of data from initial observations or screens and detailed data from subsequent experimental research. Using the…	82	Prkcg	protein kinase C, gamma	533	0.0219866	0.492607	0.165755
Depressive disorders	MPO_MM_DECREASED_ANXIETY-RELATED_RESPONSE	2.16231	0.00891038	0	MPO	decreased anxiety-related response from MPO (Mammalian Phenotype Ontology), data from GeneSetDB.	The Mammalian Phenotype Ontology (MP) is a structured vocabulary for describing mammalian phenotypes and serves as a critical tool for efficient annotation and comprehensive retrieval of phenotype data. Importantly, the ontology contains broad and specific terms, facilitating annotation of data from initial observations or screens and detailed data from subsequent experimental research. Using the…	82	Prnp	prion protein	0	1.62732e-17	3.5422e-13	1.62022
Depressive disorders	MPO_MM_DECREASED_ANXIETY-RELATED_RESPONSE	2.16231	0.00891038	0	MPO	decreased anxiety-related response from MPO (Mammalian Phenotype Ontology), data from GeneSetDB.	The Mammalian Phenotype Ontology (MP) is a structured vocabulary for describing mammalian phenotypes and serves as a critical tool for efficient annotation and comprehensive retrieval of phenotype data. Importantly, the ontology contains broad and specific terms, facilitating annotation of data from initial observations or screens and detailed data from subsequent experimental research. Using the…	82	Trpc5	transient receptor potential cation channel, subfamily C, member 5	1812	0.107265	0.629436	0.357582
Depressive disorders	REACTOME_MM_ADRBK2_PATHWAY	2.16772	0.00998277	0	REACTOME	Genes that interact with the gene ADRBK2, which was extracted from FIsInGene_Pathway_041709 in the REACTOME.	The platelet field is undergoing a radical transformation from reductionist simplification to large scale integration. Following the era of simplification whereby biological processes were dissected at the molecular and atomic level, new technologies have now generated an overwhelming flow of information that can only be comprehended in an integrated approach. High throughput analyses of transcri…	53	Chrm2	cholinergic receptor, muscarinic 2, cardiac	12	3.54364e-05	0.0453732	0.476287
Depressive disorders	REACTOME_MM_ADRBK2_PATHWAY	2.16772	0.00998277	0	REACTOME	Genes that interact with the gene ADRBK2, which was extracted from FIsInGene_Pathway_041709 in the REACTOME.	The platelet field is undergoing a radical transformation from reductionist simplification to large scale integration. Following the era of simplification whereby biological processes were dissected at the molecular and atomic level, new technologies have now generated an overwhelming flow of information that can only be comprehended in an integrated approach. High throughput analyses of transcri…	53	Chrm5	cholinergic receptor, muscarinic 5	1622	0.0949024	0.617532	0.857841
Depressive disorders	REACTOME_MM_ADRBK2_PATHWAY	2.16772	0.00998277	0	REACTOME	Genes that interact with the gene ADRBK2, which was extracted from FIsInGene_Pathway_041709 in the REACTOME.	The platelet field is undergoing a radical transformation from reductionist simplification to large scale integration. Following the era of simplification whereby biological processes were dissected at the molecular and atomic level, new technologies have now generated an overwhelming flow of information that can only be comprehended in an integrated approach. High throughput analyses of transcri…	53	Drd5	dopamine receptor D5	2035	0.123499	0.645325	0.348826
Depressive disorders	REACTOME_MM_ADRBK2_PATHWAY	2.16772	0.00998277	0	REACTOME	Genes that interact with the gene ADRBK2, which was extracted from FIsInGene_Pathway_041709 in the REACTOME.	The platelet field is undergoing a radical transformation from reductionist simplification to large scale integration. Following the era of simplification whereby biological processes were dissected at the molecular and atomic level, new technologies have now generated an overwhelming flow of information that can only be comprehended in an integrated approach. High throughput analyses of transcri…	53	Grm1	glutamate receptor, metabotropic 1	6	8.81014e-06	0.0222062	0.335104
Depressive disorders	REACTOME_MM_ADRBK2_PATHWAY	2.16772	0.00998277	0	REACTOME	Genes that interact with the gene ADRBK2, which was extracted from FIsInGene_Pathway_041709 in the REACTOME.	The platelet field is undergoing a radical transformation from reductionist simplification to large scale integration. Following the era of simplification whereby biological processes were dissected at the molecular and atomic level, new technologies have now generated an overwhelming flow of information that can only be comprehended in an integrated approach. High throughput analyses of transcri…	53	Grm7	glutamate receptor, metabotropic 7	72	0.00189262	0.31646	0.204568
Depressive disorders	REACTOME_MM_ADRBK2_PATHWAY	2.16772	0.00998277	0	REACTOME	Genes that interact with the gene ADRBK2, which was extracted from FIsInGene_Pathway_041709 in the REACTOME.	The platelet field is undergoing a radical transformation from reductionist simplification to large scale integration. Following the era of simplification whereby biological processes were dissected at the molecular and atomic level, new technologies have now generated an overwhelming flow of information that can only be comprehended in an integrated approach. High throughput analyses of transcri…	53	Grm8	glutamate receptor, metabotropic 8	1628	0.0949935	0.617532	0.255916
Depressive disorders	REACTOME_MM_ADRBK2_PATHWAY	2.16772	0.00998277	0	REACTOME	Genes that interact with the gene ADRBK2, which was extracted from FIsInGene_Pathway_041709 in the REACTOME.	The platelet field is undergoing a radical transformation from reductionist simplification to large scale integration. Following the era of simplification whereby biological processes were dissected at the molecular and atomic level, new technologies have now generated an overwhelming flow of information that can only be comprehended in an integrated approach. High throughput analyses of transcri…	53	Htr1a	5-hydroxytryptamine (serotonin) receptor 1A	340	0.0125924	0.454774	0.357766
Depressive disorders	REACTOME_MM_ADRBK2_PATHWAY	2.16772	0.00998277	0	REACTOME	Genes that interact with the gene ADRBK2, which was extracted from FIsInGene_Pathway_041709 in the REACTOME.	The platelet field is undergoing a radical transformation from reductionist simplification to large scale integration. Following the era of simplification whereby biological processes were dissected at the molecular and atomic level, new technologies have now generated an overwhelming flow of information that can only be comprehended in an integrated approach. High throughput analyses of transcri…	53	Htr1b	5-hydroxytryptamine (serotonin) receptor 1B	839	0.0398332	0.528835	0.318372
Depressive disorders	REACTOME_MM_ADRBK2_PATHWAY	2.16772	0.00998277	0	REACTOME	Genes that interact with the gene ADRBK2, which was extracted from FIsInGene_Pathway_041709 in the REACTOME.	The platelet field is undergoing a radical transformation from reductionist simplification to large scale integration. Following the era of simplification whereby biological processes were dissected at the molecular and atomic level, new technologies have now generated an overwhelming flow of information that can only be comprehended in an integrated approach. High throughput analyses of transcri…	53	Htr1f	5-hydroxytryptamine (serotonin) receptor 1F	2211	0.135756	0.655503	0.295032
Depressive disorders	REACTOME_MM_ADRBK2_PATHWAY	2.16772	0.00998277	0	REACTOME	Genes that interact with the gene ADRBK2, which was extracted from FIsInGene_Pathway_041709 in the REACTOME.	The platelet field is undergoing a radical transformation from reductionist simplification to large scale integration. Following the era of simplification whereby biological processes were dissected at the molecular and atomic level, new technologies have now generated an overwhelming flow of information that can only be comprehended in an integrated approach. High throughput analyses of transcri…	53	Htr2a	5-hydroxytryptamine (serotonin) receptor 2A	1638	0.0954923	0.618429	0.241928
Depressive disorders	REACTOME_MM_ADRBK2_PATHWAY	2.16772	0.00998277	0	REACTOME	Genes that interact with the gene ADRBK2, which was extracted from FIsInGene_Pathway_041709 in the REACTOME.	The platelet field is undergoing a radical transformation from reductionist simplification to large scale integration. Following the era of simplification whereby biological processes were dissected at the molecular and atomic level, new technologies have now generated an overwhelming flow of information that can only be comprehended in an integrated approach. High throughput analyses of transcri…	53	Htr6	5-hydroxytryptamine (serotonin) receptor 6	239	0.00853135	0.432872	0.275487
Depressive disorders	REACTOME_MM_ADRBK2_PATHWAY	2.16772	0.00998277	0	REACTOME	Genes that interact with the gene ADRBK2, which was extracted from FIsInGene_Pathway_041709 in the REACTOME.	The platelet field is undergoing a radical transformation from reductionist simplification to large scale integration. Following the era of simplification whereby biological processes were dissected at the molecular and atomic level, new technologies have now generated an overwhelming flow of information that can only be comprehended in an integrated approach. High throughput analyses of transcri…	53	Oprk1	opioid receptor, kappa 1	1459	0.0822318	0.601054	0.47335
Depressive disorders	REACTOME_MM_ADRBK2_PATHWAY	2.16772	0.00998277	0	REACTOME	Genes that interact with the gene ADRBK2, which was extracted from FIsInGene_Pathway_041709 in the REACTOME.	The platelet field is undergoing a radical transformation from reductionist simplification to large scale integration. Following the era of simplification whereby biological processes were dissected at the molecular and atomic level, new technologies have now generated an overwhelming flow of information that can only be comprehended in an integrated approach. High throughput analyses of transcri…	53	Oprm1	opioid receptor, mu 1	604	0.0255371	0.502349	0.726782
Depressive disorders	REACTOME_MM_ADRBK2_PATHWAY	2.16772	0.00998277	0	REACTOME	Genes that interact with the gene ADRBK2, which was extracted from FIsInGene_Pathway_041709 in the REACTOME.	The platelet field is undergoing a radical transformation from reductionist simplification to large scale integration. Following the era of simplification whereby biological processes were dissected at the molecular and atomic level, new technologies have now generated an overwhelming flow of information that can only be comprehended in an integrated approach. High throughput analyses of transcri…	53	Sstr3	somatostatin receptor 3	1874	0.111747	0.632613	0.134243
Depressive disorders	REACTOME_MM_ADRBK2_PATHWAY	2.16772	0.00998277	0	REACTOME	Genes that interact with the gene ADRBK2, which was extracted from FIsInGene_Pathway_041709 in the REACTOME.	The platelet field is undergoing a radical transformation from reductionist simplification to large scale integration. Following the era of simplification whereby biological processes were dissected at the molecular and atomic level, new technologies have now generated an overwhelming flow of information that can only be comprehended in an integrated approach. High throughput analyses of transcri…	53	Sstr4	somatostatin receptor 4	1854	0.110847	0.631918	0.326475
Alzheimer's disease	MPO_MM_AMYLOID_BETA_DEPOSITS	2.17654	0.0100901	0	MPO	amyloid beta deposits from MPO (Mammalian Phenotype Ontology), data from GeneSetDB.	The Mammalian Phenotype Ontology (MP) is a structured vocabulary for describing mammalian phenotypes and serves as a critical tool for efficient annotation and comprehensive retrieval of phenotype data. Importantly, the ontology contains broad and specific terms, facilitating annotation of data from initial observations or screens and detailed data from subsequent experimental research. Using the…	36	Abcc1	ATP-binding cassette, sub-family C (CFTR/MRP), member 1	766	0.0342175	0.51148	0.146665
Alzheimer's disease	MPO_MM_AMYLOID_BETA_DEPOSITS	2.17654	0.0100901	0	MPO	amyloid beta deposits from MPO (Mammalian Phenotype Ontology), data from GeneSetDB.	The Mammalian Phenotype Ontology (MP) is a structured vocabulary for describing mammalian phenotypes and serves as a critical tool for efficient annotation and comprehensive retrieval of phenotype data. Importantly, the ontology contains broad and specific terms, facilitating annotation of data from initial observations or screens and detailed data from subsequent experimental research. Using the…	36	App	amyloid beta (A4) precursor protein	1	1.21706e-11	1.32459e-07	1.27528
Alzheimer's disease	MPO_MM_AMYLOID_BETA_DEPOSITS	2.17654	0.0100901	0	MPO	amyloid beta deposits from MPO (Mammalian Phenotype Ontology), data from GeneSetDB.	The Mammalian Phenotype Ontology (MP) is a structured vocabulary for describing mammalian phenotypes and serves as a critical tool for efficient annotation and comprehensive retrieval of phenotype data. Importantly, the ontology contains broad and specific terms, facilitating annotation of data from initial observations or screens and detailed data from subsequent experimental research. Using the…	36	Bace1	beta-site APP cleaving enzyme 1	797	0.0363689	0.518091	0.125003
Alzheimer's disease	MPO_MM_AMYLOID_BETA_DEPOSITS	2.17654	0.0100901	0	MPO	amyloid beta deposits from MPO (Mammalian Phenotype Ontology), data from GeneSetDB.	The Mammalian Phenotype Ontology (MP) is a structured vocabulary for describing mammalian phenotypes and serves as a critical tool for efficient annotation and comprehensive retrieval of phenotype data. Importantly, the ontology contains broad and specific terms, facilitating annotation of data from initial observations or screens and detailed data from subsequent experimental research. Using the…	36	Ldlr	low density lipoprotein receptor	4	1.20594e-06	0.00437494	0.485035
Alzheimer's disease	MPO_MM_AMYLOID_BETA_DEPOSITS	2.17654	0.0100901	0	MPO	amyloid beta deposits from MPO (Mammalian Phenotype Ontology), data from GeneSetDB.	The Mammalian Phenotype Ontology (MP) is a structured vocabulary for describing mammalian phenotypes and serves as a critical tool for efficient annotation and comprehensive retrieval of phenotype data. Importantly, the ontology contains broad and specific terms, facilitating annotation of data from initial observations or screens and detailed data from subsequent experimental research. Using the…	36	Nos2	nitric oxide synthase 2, inducible	680	0.0292775	0.506251	0.715672
Alzheimer's disease	MPO_MM_AMYLOID_BETA_DEPOSITS	2.17654	0.0100901	0	MPO	amyloid beta deposits from MPO (Mammalian Phenotype Ontology), data from GeneSetDB.	The Mammalian Phenotype Ontology (MP) is a structured vocabulary for describing mammalian phenotypes and serves as a critical tool for efficient annotation and comprehensive retrieval of phenotype data. Importantly, the ontology contains broad and specific terms, facilitating annotation of data from initial observations or screens and detailed data from subsequent experimental research. Using the…	36	Prnp	prion protein	0	1.62732e-17	3.5422e-13	1.62022
Alzheimer's disease	MPO_MM_AMYLOID_BETA_DEPOSITS	2.17654	0.0100901	0	MPO	amyloid beta deposits from MPO (Mammalian Phenotype Ontology), data from GeneSetDB.	The Mammalian Phenotype Ontology (MP) is a structured vocabulary for describing mammalian phenotypes and serves as a critical tool for efficient annotation and comprehensive retrieval of phenotype data. Importantly, the ontology contains broad and specific terms, facilitating annotation of data from initial observations or screens and detailed data from subsequent experimental research. Using the…	36	Psen1	presenilin 1	14	5.68601e-05	0.0634257	0.157157
Alzheimer's disease	MPO_MM_AMYLOID_BETA_DEPOSITS	2.17654	0.0100901	0	MPO	amyloid beta deposits from MPO (Mammalian Phenotype Ontology), data from GeneSetDB.	The Mammalian Phenotype Ontology (MP) is a structured vocabulary for describing mammalian phenotypes and serves as a critical tool for efficient annotation and comprehensive retrieval of phenotype data. Importantly, the ontology contains broad and specific terms, facilitating annotation of data from initial observations or screens and detailed data from subsequent experimental research. Using the…	36	Sorcs1	sortilin-related VPS10 domain containing receptor 1	698	0.030109	0.506251	0.167918
Neuroplasticity	MPO_MM_REDUCED_LONG_TERM_POTENTIATION	2.12049	0.014297	0	MPO	reduced long term potentiation from MPO (Mammalian Phenotype Ontology), data from GeneSetDB.	The Mammalian Phenotype Ontology (MP) is a structured vocabulary for describing mammalian phenotypes and serves as a critical tool for efficient annotation and comprehensive retrieval of phenotype data. Importantly, the ontology contains broad and specific terms, facilitating annotation of data from initial observations or screens and detailed data from subsequent experimental research. Using the…	122	Add2	adducin 2 (beta)	2958	0.193027	0.697787	0.0702468
Neuroplasticity	MPO_MM_REDUCED_LONG_TERM_POTENTIATION	2.12049	0.014297	0	MPO	reduced long term potentiation from MPO (Mammalian Phenotype Ontology), data from GeneSetDB.	The Mammalian Phenotype Ontology (MP) is a structured vocabulary for describing mammalian phenotypes and serves as a critical tool for efficient annotation and comprehensive retrieval of phenotype data. Importantly, the ontology contains broad and specific terms, facilitating annotation of data from initial observations or screens and detailed data from subsequent experimental research. Using the…	122	App	amyloid beta (A4) precursor protein	1	1.21706e-11	1.32459e-07	1.27528
Neuroplasticity	MPO_MM_REDUCED_LONG_TERM_POTENTIATION	2.12049	0.014297	0	MPO	reduced long term potentiation from MPO (Mammalian Phenotype Ontology), data from GeneSetDB.	The Mammalian Phenotype Ontology (MP) is a structured vocabulary for describing mammalian phenotypes and serves as a critical tool for efficient annotation and comprehensive retrieval of phenotype data. Importantly, the ontology contains broad and specific terms, facilitating annotation of data from initial observations or screens and detailed data from subsequent experimental research. Using the…	122	Arc	activity regulated cytoskeletal-associated protein	3986	0.276913	0.754249	0.371313
Neuroplasticity	MPO_MM_REDUCED_LONG_TERM_POTENTIATION	2.12049	0.014297	0	MPO	reduced long term potentiation from MPO (Mammalian Phenotype Ontology), data from GeneSetDB.	The Mammalian Phenotype Ontology (MP) is a structured vocabulary for describing mammalian phenotypes and serves as a critical tool for efficient annotation and comprehensive retrieval of phenotype data. Importantly, the ontology contains broad and specific terms, facilitating annotation of data from initial observations or screens and detailed data from subsequent experimental research. Using the…	122	Atxn1	ataxin 1	2807	0.181443	0.68896	0.0801391
Neuroplasticity	MPO_MM_REDUCED_LONG_TERM_POTENTIATION	2.12049	0.014297	0	MPO	reduced long term potentiation from MPO (Mammalian Phenotype Ontology), data from GeneSetDB.	The Mammalian Phenotype Ontology (MP) is a structured vocabulary for describing mammalian phenotypes and serves as a critical tool for efficient annotation and comprehensive retrieval of phenotype data. Importantly, the ontology contains broad and specific terms, facilitating annotation of data from initial observations or screens and detailed data from subsequent experimental research. Using the…	122	B3gat1	beta-1,3-glucuronyltransferase 1 (glucuronosyltransferase P)	2457	0.155047	0.67154	0.0826134
Neuroplasticity	MPO_MM_REDUCED_LONG_TERM_POTENTIATION	2.12049	0.014297	0	MPO	reduced long term potentiation from MPO (Mammalian Phenotype Ontology), data from GeneSetDB.	The Mammalian Phenotype Ontology (MP) is a structured vocabulary for describing mammalian phenotypes and serves as a critical tool for efficient annotation and comprehensive retrieval of phenotype data. Importantly, the ontology contains broad and specific terms, facilitating annotation of data from initial observations or screens and detailed data from subsequent experimental research. Using the…	122	Bdnf	brain derived neurotrophic factor	3564	0.24171	0.733132	0.130045
Neuroplasticity	MPO_MM_REDUCED_LONG_TERM_POTENTIATION	2.12049	0.014297	0	MPO	reduced long term potentiation from MPO (Mammalian Phenotype Ontology), data from GeneSetDB.	The Mammalian Phenotype Ontology (MP) is a structured vocabulary for describing mammalian phenotypes and serves as a critical tool for efficient annotation and comprehensive retrieval of phenotype data. Importantly, the ontology contains broad and specific terms, facilitating annotation of data from initial observations or screens and detailed data from subsequent experimental research. Using the…	122	Cacna1b	calcium channel, voltage-dependent, N type, alpha 1B subunit	3673	0.250529	0.739537	0.0867796
Neuroplasticity	MPO_MM_REDUCED_LONG_TERM_POTENTIATION	2.12049	0.014297	0	MPO	reduced long term potentiation from MPO (Mammalian Phenotype Ontology), data from GeneSetDB.	The Mammalian Phenotype Ontology (MP) is a structured vocabulary for describing mammalian phenotypes and serves as a critical tool for efficient annotation and comprehensive retrieval of phenotype data. Importantly, the ontology contains broad and specific terms, facilitating annotation of data from initial observations or screens and detailed data from subsequent experimental research. Using the…	122	Cacng8	calcium channel, voltage-dependent, gamma subunit 8	35	0.000444735	0.172867	0.202021
Neuroplasticity	MPO_MM_REDUCED_LONG_TERM_POTENTIATION	2.12049	0.014297	0	MPO	reduced long term potentiation from MPO (Mammalian Phenotype Ontology), data from GeneSetDB.	The Mammalian Phenotype Ontology (MP) is a structured vocabulary for describing mammalian phenotypes and serves as a critical tool for efficient annotation and comprehensive retrieval of phenotype data. Importantly, the ontology contains broad and specific terms, facilitating annotation of data from initial observations or screens and detailed data from subsequent experimental research. Using the…	122	Fyn	Fyn proto-oncogene	555	0.0228658	0.492806	0.0762219
Neuroplasticity	MPO_MM_REDUCED_LONG_TERM_POTENTIATION	2.12049	0.014297	0	MPO	reduced long term potentiation from MPO (Mammalian Phenotype Ontology), data from GeneSetDB.	The Mammalian Phenotype Ontology (MP) is a structured vocabulary for describing mammalian phenotypes and serves as a critical tool for efficient annotation and comprehensive retrieval of phenotype data. Importantly, the ontology contains broad and specific terms, facilitating annotation of data from initial observations or screens and detailed data from subsequent experimental research. Using the…	122	Gria1	glutamate receptor, ionotropic, AMPA1 (alpha 1)	152	0.00480054	0.400211	0.189287
Neuroplasticity	MPO_MM_REDUCED_LONG_TERM_POTENTIATION	2.12049	0.014297	0	MPO	reduced long term potentiation from MPO (Mammalian Phenotype Ontology), data from GeneSetDB.	The Mammalian Phenotype Ontology (MP) is a structured vocabulary for describing mammalian phenotypes and serves as a critical tool for efficient annotation and comprehensive retrieval of phenotype data. Importantly, the ontology contains broad and specific terms, facilitating annotation of data from initial observations or screens and detailed data from subsequent experimental research. Using the…	122	Grik3	glutamate receptor, ionotropic, kainate 3	509	0.0208061	0.492437	0.393013
Neuroplasticity	MPO_MM_REDUCED_LONG_TERM_POTENTIATION	2.12049	0.014297	0	MPO	reduced long term potentiation from MPO (Mammalian Phenotype Ontology), data from GeneSetDB.	The Mammalian Phenotype Ontology (MP) is a structured vocabulary for describing mammalian phenotypes and serves as a critical tool for efficient annotation and comprehensive retrieval of phenotype data. Importantly, the ontology contains broad and specific terms, facilitating annotation of data from initial observations or screens and detailed data from subsequent experimental research. Using the…	122	Grik4	glutamate receptor, ionotropic, kainate 4	1883	0.112633	0.634278	0.135342
Neuroplasticity	MPO_MM_REDUCED_LONG_TERM_POTENTIATION	2.12049	0.014297	0	MPO	reduced long term potentiation from MPO (Mammalian Phenotype Ontology), data from GeneSetDB.	The Mammalian Phenotype Ontology (MP) is a structured vocabulary for describing mammalian phenotypes and serves as a critical tool for efficient annotation and comprehensive retrieval of phenotype data. Importantly, the ontology contains broad and specific terms, facilitating annotation of data from initial observations or screens and detailed data from subsequent experimental research. Using the…	122	Grin1	glutamate receptor, ionotropic, NMDA1 (zeta 1)	2485	0.156893	0.672912	0.0701614
Neuroplasticity	MPO_MM_REDUCED_LONG_TERM_POTENTIATION	2.12049	0.014297	0	MPO	reduced long term potentiation from MPO (Mammalian Phenotype Ontology), data from GeneSetDB.	The Mammalian Phenotype Ontology (MP) is a structured vocabulary for describing mammalian phenotypes and serves as a critical tool for efficient annotation and comprehensive retrieval of phenotype data. Importantly, the ontology contains broad and specific terms, facilitating annotation of data from initial observations or screens and detailed data from subsequent experimental research. Using the…	122	Grin2a	glutamate receptor, ionotropic, NMDA2A (epsilon 1)	3934	0.272444	0.750494	0.0938691
Neuroplasticity	MPO_MM_REDUCED_LONG_TERM_POTENTIATION	2.12049	0.014297	0	MPO	reduced long term potentiation from MPO (Mammalian Phenotype Ontology), data from GeneSetDB.	The Mammalian Phenotype Ontology (MP) is a structured vocabulary for describing mammalian phenotypes and serves as a critical tool for efficient annotation and comprehensive retrieval of phenotype data. Importantly, the ontology contains broad and specific terms, facilitating annotation of data from initial observations or screens and detailed data from subsequent experimental research. Using the…	122	Grin2b	glutamate receptor, ionotropic, NMDA2B (epsilon 2)	757	0.0338419	0.511189	0.197236
Neuroplasticity	MPO_MM_REDUCED_LONG_TERM_POTENTIATION	2.12049	0.014297	0	MPO	reduced long term potentiation from MPO (Mammalian Phenotype Ontology), data from GeneSetDB.	The Mammalian Phenotype Ontology (MP) is a structured vocabulary for describing mammalian phenotypes and serves as a critical tool for efficient annotation and comprehensive retrieval of phenotype data. Importantly, the ontology contains broad and specific terms, facilitating annotation of data from initial observations or screens and detailed data from subsequent experimental research. Using the…	122	Grm1	glutamate receptor, metabotropic 1	6	8.81014e-06	0.0222062	0.335104
Neuroplasticity	MPO_MM_REDUCED_LONG_TERM_POTENTIATION	2.12049	0.014297	0	MPO	reduced long term potentiation from MPO (Mammalian Phenotype Ontology), data from GeneSetDB.	The Mammalian Phenotype Ontology (MP) is a structured vocabulary for describing mammalian phenotypes and serves as a critical tool for efficient annotation and comprehensive retrieval of phenotype data. Importantly, the ontology contains broad and specific terms, facilitating annotation of data from initial observations or screens and detailed data from subsequent experimental research. Using the…	122	Grm5	glutamate receptor, metabotropic 5	2893	0.188527	0.694648	0.0847371
Neuroplasticity	MPO_MM_REDUCED_LONG_TERM_POTENTIATION	2.12049	0.014297	0	MPO	reduced long term potentiation from MPO (Mammalian Phenotype Ontology), data from GeneSetDB.	The Mammalian Phenotype Ontology (MP) is a structured vocabulary for describing mammalian phenotypes and serves as a critical tool for efficient annotation and comprehensive retrieval of phenotype data. Importantly, the ontology contains broad and specific terms, facilitating annotation of data from initial observations or screens and detailed data from subsequent experimental research. Using the…	122	Itga8	integrin alpha 8	2049	0.124312	0.646109	0.175982
Neuroplasticity	MPO_MM_REDUCED_LONG_TERM_POTENTIATION	2.12049	0.014297	0	MPO	reduced long term potentiation from MPO (Mammalian Phenotype Ontology), data from GeneSetDB.	The Mammalian Phenotype Ontology (MP) is a structured vocabulary for describing mammalian phenotypes and serves as a critical tool for efficient annotation and comprehensive retrieval of phenotype data. Importantly, the ontology contains broad and specific terms, facilitating annotation of data from initial observations or screens and detailed data from subsequent experimental research. Using the…	122	Kcnn2	potassium intermediate/small conductance calcium-activated channel, subfamily N, member 2	3981	0.276522	0.753985	0.0587127
Neuroplasticity	MPO_MM_REDUCED_LONG_TERM_POTENTIATION	2.12049	0.014297	0	MPO	reduced long term potentiation from MPO (Mammalian Phenotype Ontology), data from GeneSetDB.	The Mammalian Phenotype Ontology (MP) is a structured vocabulary for describing mammalian phenotypes and serves as a critical tool for efficient annotation and comprehensive retrieval of phenotype data. Importantly, the ontology contains broad and specific terms, facilitating annotation of data from initial observations or screens and detailed data from subsequent experimental research. Using the…	122	Ksr1	kinase suppressor of ras 1	3689	0.252332	0.740545	0.101736
Neuroplasticity	MPO_MM_REDUCED_LONG_TERM_POTENTIATION	2.12049	0.014297	0	MPO	reduced long term potentiation from MPO (Mammalian Phenotype Ontology), data from GeneSetDB.	The Mammalian Phenotype Ontology (MP) is a structured vocabulary for describing mammalian phenotypes and serves as a critical tool for efficient annotation and comprehensive retrieval of phenotype data. Importantly, the ontology contains broad and specific terms, facilitating annotation of data from initial observations or screens and detailed data from subsequent experimental research. Using the…	122	Lrp1	low density lipoprotein receptor-related protein 1	1788	0.105103	0.625409	0.116137
Neuroplasticity	MPO_MM_REDUCED_LONG_TERM_POTENTIATION	2.12049	0.014297	0	MPO	reduced long term potentiation from MPO (Mammalian Phenotype Ontology), data from GeneSetDB.	The Mammalian Phenotype Ontology (MP) is a structured vocabulary for describing mammalian phenotypes and serves as a critical tool for efficient annotation and comprehensive retrieval of phenotype data. Importantly, the ontology contains broad and specific terms, facilitating annotation of data from initial observations or screens and detailed data from subsequent experimental research. Using the…	122	Ncam1	neural cell adhesion molecule 1	1523	0.086889	0.608517	0.071841
Neuroplasticity	MPO_MM_REDUCED_LONG_TERM_POTENTIATION	2.12049	0.014297	0	MPO	reduced long term potentiation from MPO (Mammalian Phenotype Ontology), data from GeneSetDB.	The Mammalian Phenotype Ontology (MP) is a structured vocabulary for describing mammalian phenotypes and serves as a critical tool for efficient annotation and comprehensive retrieval of phenotype data. Importantly, the ontology contains broad and specific terms, facilitating annotation of data from initial observations or screens and detailed data from subsequent experimental research. Using the…	122	Neto1	neuropilin (NRP) and tolloid (TLL)-like 1	383	0.0146608	0.466894	0.239335
Neuroplasticity	MPO_MM_REDUCED_LONG_TERM_POTENTIATION	2.12049	0.014297	0	MPO	reduced long term potentiation from MPO (Mammalian Phenotype Ontology), data from GeneSetDB.	The Mammalian Phenotype Ontology (MP) is a structured vocabulary for describing mammalian phenotypes and serves as a critical tool for efficient annotation and comprehensive retrieval of phenotype data. Importantly, the ontology contains broad and specific terms, facilitating annotation of data from initial observations or screens and detailed data from subsequent experimental research. Using the…	122	Neurod6	neurogenic differentiation 6	681	0.0293978	0.506251	0.270453
Neuroplasticity	MPO_MM_REDUCED_LONG_TERM_POTENTIATION	2.12049	0.014297	0	MPO	reduced long term potentiation from MPO (Mammalian Phenotype Ontology), data from GeneSetDB.	The Mammalian Phenotype Ontology (MP) is a structured vocabulary for describing mammalian phenotypes and serves as a critical tool for efficient annotation and comprehensive retrieval of phenotype data. Importantly, the ontology contains broad and specific terms, facilitating annotation of data from initial observations or screens and detailed data from subsequent experimental research. Using the…	122	Nos1	nitric oxide synthase 1, neuronal	257	0.00922256	0.435461	0.299237
Neuroplasticity	MPO_MM_REDUCED_LONG_TERM_POTENTIATION	2.12049	0.014297	0	MPO	reduced long term potentiation from MPO (Mammalian Phenotype Ontology), data from GeneSetDB.	The Mammalian Phenotype Ontology (MP) is a structured vocabulary for describing mammalian phenotypes and serves as a critical tool for efficient annotation and comprehensive retrieval of phenotype data. Importantly, the ontology contains broad and specific terms, facilitating annotation of data from initial observations or screens and detailed data from subsequent experimental research. Using the…	122	Nos3	nitric oxide synthase 3, endothelial cell	546	0.02241	0.492806	0.26318
Neuroplasticity	MPO_MM_REDUCED_LONG_TERM_POTENTIATION	2.12049	0.014297	0	MPO	reduced long term potentiation from MPO (Mammalian Phenotype Ontology), data from GeneSetDB.	The Mammalian Phenotype Ontology (MP) is a structured vocabulary for describing mammalian phenotypes and serves as a critical tool for efficient annotation and comprehensive retrieval of phenotype data. Importantly, the ontology contains broad and specific terms, facilitating annotation of data from initial observations or screens and detailed data from subsequent experimental research. Using the…	122	Ntrk2	neurotrophic tyrosine kinase, receptor, type 2	2667	0.170392	0.681053	0.0855984
Neuroplasticity	MPO_MM_REDUCED_LONG_TERM_POTENTIATION	2.12049	0.014297	0	MPO	reduced long term potentiation from MPO (Mammalian Phenotype Ontology), data from GeneSetDB.	The Mammalian Phenotype Ontology (MP) is a structured vocabulary for describing mammalian phenotypes and serves as a critical tool for efficient annotation and comprehensive retrieval of phenotype data. Importantly, the ontology contains broad and specific terms, facilitating annotation of data from initial observations or screens and detailed data from subsequent experimental research. Using the…	122	Oprm1	opioid receptor, mu 1	604	0.0255371	0.502349	0.726782
Neuroplasticity	MPO_MM_REDUCED_LONG_TERM_POTENTIATION	2.12049	0.014297	0	MPO	reduced long term potentiation from MPO (Mammalian Phenotype Ontology), data from GeneSetDB.	The Mammalian Phenotype Ontology (MP) is a structured vocabulary for describing mammalian phenotypes and serves as a critical tool for efficient annotation and comprehensive retrieval of phenotype data. Importantly, the ontology contains broad and specific terms, facilitating annotation of data from initial observations or screens and detailed data from subsequent experimental research. Using the…	122	Plat	plasminogen activator, tissue	3381	0.226914	0.722638	0.102927
Neuroplasticity	MPO_MM_REDUCED_LONG_TERM_POTENTIATION	2.12049	0.014297	0	MPO	reduced long term potentiation from MPO (Mammalian Phenotype Ontology), data from GeneSetDB.	The Mammalian Phenotype Ontology (MP) is a structured vocabulary for describing mammalian phenotypes and serves as a critical tool for efficient annotation and comprehensive retrieval of phenotype data. Importantly, the ontology contains broad and specific terms, facilitating annotation of data from initial observations or screens and detailed data from subsequent experimental research. Using the…	122	Prkcg	protein kinase C, gamma	533	0.0219866	0.492607	0.165755
Neuroplasticity	MPO_MM_REDUCED_LONG_TERM_POTENTIATION	2.12049	0.014297	0	MPO	reduced long term potentiation from MPO (Mammalian Phenotype Ontology), data from GeneSetDB.	The Mammalian Phenotype Ontology (MP) is a structured vocabulary for describing mammalian phenotypes and serves as a critical tool for efficient annotation and comprehensive retrieval of phenotype data. Importantly, the ontology contains broad and specific terms, facilitating annotation of data from initial observations or screens and detailed data from subsequent experimental research. Using the…	122	Prnp	prion protein	0	1.62732e-17	3.5422e-13	1.62022
Neuroplasticity	MPO_MM_REDUCED_LONG_TERM_POTENTIATION	2.12049	0.014297	0	MPO	reduced long term potentiation from MPO (Mammalian Phenotype Ontology), data from GeneSetDB.	The Mammalian Phenotype Ontology (MP) is a structured vocabulary for describing mammalian phenotypes and serves as a critical tool for efficient annotation and comprehensive retrieval of phenotype data. Importantly, the ontology contains broad and specific terms, facilitating annotation of data from initial observations or screens and detailed data from subsequent experimental research. Using the…	122	Rasgrf1	RAS protein-specific guanine nucleotide-releasing factor 1	2857	0.185685	0.693055	0.0529762
Neuroplasticity	MPO_MM_REDUCED_LONG_TERM_POTENTIATION	2.12049	0.014297	0	MPO	reduced long term potentiation from MPO (Mammalian Phenotype Ontology), data from GeneSetDB.	The Mammalian Phenotype Ontology (MP) is a structured vocabulary for describing mammalian phenotypes and serves as a critical tool for efficient annotation and comprehensive retrieval of phenotype data. Importantly, the ontology contains broad and specific terms, facilitating annotation of data from initial observations or screens and detailed data from subsequent experimental research. Using the…	122	Shank3	SH3 and multiple ankyrin repeat domains 3	3364	0.225812	0.721743	0.0759188
Neuroplasticity	MPO_MM_REDUCED_LONG_TERM_POTENTIATION	2.12049	0.014297	0	MPO	reduced long term potentiation from MPO (Mammalian Phenotype Ontology), data from GeneSetDB.	The Mammalian Phenotype Ontology (MP) is a structured vocabulary for describing mammalian phenotypes and serves as a critical tool for efficient annotation and comprehensive retrieval of phenotype data. Importantly, the ontology contains broad and specific terms, facilitating annotation of data from initial observations or screens and detailed data from subsequent experimental research. Using the…	122	Syngr1	synaptogyrin 1	3794	0.261022	0.743759	0.0823683
Neuroplasticity	MPO_MM_REDUCED_LONG_TERM_POTENTIATION	2.12049	0.014297	0	MPO	reduced long term potentiation from MPO (Mammalian Phenotype Ontology), data from GeneSetDB.	The Mammalian Phenotype Ontology (MP) is a structured vocabulary for describing mammalian phenotypes and serves as a critical tool for efficient annotation and comprehensive retrieval of phenotype data. Importantly, the ontology contains broad and specific terms, facilitating annotation of data from initial observations or screens and detailed data from subsequent experimental research. Using the…	122	Ube3a	ubiquitin protein ligase E3A	3893	0.268703	0.749132	0.0522666
Neuroplasticity	MPO_MM_REDUCED_LONG_TERM_POTENTIATION	2.12049	0.014297	0	MPO	reduced long term potentiation from MPO (Mammalian Phenotype Ontology), data from GeneSetDB.	The Mammalian Phenotype Ontology (MP) is a structured vocabulary for describing mammalian phenotypes and serves as a critical tool for efficient annotation and comprehensive retrieval of phenotype data. Importantly, the ontology contains broad and specific terms, facilitating annotation of data from initial observations or screens and detailed data from subsequent experimental research. Using the…	122	Wwc1	WW, C2 and coiled-coil domain containing 1	420	0.0167537	0.483016	0.162543
Memory impairment	HPO_MM_MEMORY_IMPAIRMENT	2.08347	0.0176754	0	HPO	Memory impairment from HPO (Human Phenotype Ontology), data from GeneSetDB.	A standardized, controlled vocabulary allows phenotypic information to be described in an unambiguous fashion in medical publications and databases. The Human Phenotype Ontology (HPO) is being developed in an effort to provide such a vocabulary. The use of an ontology to capture phenotypic information allows the use of computational algorithms that exploit semantic similarity between related phen…	21	Prkcg	protein kinase C, gamma	533	0.0219866	0.492607	0.165755
Memory impairment	HPO_MM_MEMORY_IMPAIRMENT	2.08347	0.0176754	0	HPO	Memory impairment from HPO (Human Phenotype Ontology), data from GeneSetDB.	A standardized, controlled vocabulary allows phenotypic information to be described in an unambiguous fashion in medical publications and databases. The Human Phenotype Ontology (HPO) is being developed in an effort to provide such a vocabulary. The use of an ontology to capture phenotypic information allows the use of computational algorithms that exploit semantic similarity between related phen…	21	Prnp	prion protein	0	1.62732e-17	3.5422e-13	1.62022
Memory impairment	HPO_MM_MEMORY_IMPAIRMENT	2.08347	0.0176754	0	HPO	Memory impairment from HPO (Human Phenotype Ontology), data from GeneSetDB.	A standardized, controlled vocabulary allows phenotypic information to be described in an unambiguous fashion in medical publications and databases. The Human Phenotype Ontology (HPO) is being developed in an effort to provide such a vocabulary. The use of an ontology to capture phenotypic information allows the use of computational algorithms that exploit semantic similarity between related phen…	21	Psen1	presenilin 1	14	5.68601e-05	0.0634257	0.157157
Depressive disorders	HPO_MM_APATHY	2.07669	0.0178576	0	HPO	Apathy from HPO (Human Phenotype Ontology), data from GeneSetDB.	A standardized, controlled vocabulary allows phenotypic information to be described in an unambiguous fashion in medical publications and databases. The Human Phenotype Ontology (HPO) is being developed in an effort to provide such a vocabulary. The use of an ontology to capture phenotypic information allows the use of computational algorithms that exploit semantic similarity between related phen…	16	Prnp	prion protein	0	1.62732e-17	3.5422e-13	1.62022
Depressive disorders	HPO_MM_APATHY	2.07669	0.0178576	0	HPO	Apathy from HPO (Human Phenotype Ontology), data from GeneSetDB.	A standardized, controlled vocabulary allows phenotypic information to be described in an unambiguous fashion in medical publications and databases. The Human Phenotype Ontology (HPO) is being developed in an effort to provide such a vocabulary. The use of an ontology to capture phenotypic information allows the use of computational algorithms that exploit semantic similarity between related phen…	16	Psen1	presenilin 1	14	5.68601e-05	0.0634257	0.157157
Memory impairment	MPO_MM_ABNORMAL_LEARNING_MEMORY	2.085	0.0181374	0	MPO	abnormal learning/ memory from MPO (Mammalian Phenotype Ontology), data from GeneSetDB.	The Mammalian Phenotype Ontology (MP) is a structured vocabulary for describing mammalian phenotypes and serves as a critical tool for efficient annotation and comprehensive retrieval of phenotype data. Importantly, the ontology contains broad and specific terms, facilitating annotation of data from initial observations or screens and detailed data from subsequent experimental research. Using the…	51	App	amyloid beta (A4) precursor protein	1	1.21706e-11	1.32459e-07	1.27528
Memory impairment	MPO_MM_ABNORMAL_LEARNING_MEMORY	2.085	0.0181374	0	MPO	abnormal learning/ memory from MPO (Mammalian Phenotype Ontology), data from GeneSetDB.	The Mammalian Phenotype Ontology (MP) is a structured vocabulary for describing mammalian phenotypes and serves as a critical tool for efficient annotation and comprehensive retrieval of phenotype data. Importantly, the ontology contains broad and specific terms, facilitating annotation of data from initial observations or screens and detailed data from subsequent experimental research. Using the…	51	Cacna1c	calcium channel, voltage-dependent, L type, alpha 1C subunit	313	0.0115051	0.44956	0.187095
Memory impairment	MPO_MM_ABNORMAL_LEARNING_MEMORY	2.085	0.0181374	0	MPO	abnormal learning/ memory from MPO (Mammalian Phenotype Ontology), data from GeneSetDB.	The Mammalian Phenotype Ontology (MP) is a structured vocabulary for describing mammalian phenotypes and serves as a critical tool for efficient annotation and comprehensive retrieval of phenotype data. Importantly, the ontology contains broad and specific terms, facilitating annotation of data from initial observations or screens and detailed data from subsequent experimental research. Using the…	51	Chl1	cell adhesion molecule L1-like	786	0.0356454	0.516052	0.247252
Memory impairment	MPO_MM_ABNORMAL_LEARNING_MEMORY	2.085	0.0181374	0	MPO	abnormal learning/ memory from MPO (Mammalian Phenotype Ontology), data from GeneSetDB.	The Mammalian Phenotype Ontology (MP) is a structured vocabulary for describing mammalian phenotypes and serves as a critical tool for efficient annotation and comprehensive retrieval of phenotype data. Importantly, the ontology contains broad and specific terms, facilitating annotation of data from initial observations or screens and detailed data from subsequent experimental research. Using the…	51	Fa2h	fatty acid 2-hydroxylase	1951	0.117769	0.64039	0.331515
Memory impairment	MPO_MM_ABNORMAL_LEARNING_MEMORY	2.085	0.0181374	0	MPO	abnormal learning/ memory from MPO (Mammalian Phenotype Ontology), data from GeneSetDB.	The Mammalian Phenotype Ontology (MP) is a structured vocabulary for describing mammalian phenotypes and serves as a critical tool for efficient annotation and comprehensive retrieval of phenotype data. Importantly, the ontology contains broad and specific terms, facilitating annotation of data from initial observations or screens and detailed data from subsequent experimental research. Using the…	51	Grin1	glutamate receptor, ionotropic, NMDA1 (zeta 1)	2485	0.156893	0.672912	0.0701614
Memory impairment	MPO_MM_ABNORMAL_LEARNING_MEMORY	2.085	0.0181374	0	MPO	abnormal learning/ memory from MPO (Mammalian Phenotype Ontology), data from GeneSetDB.	The Mammalian Phenotype Ontology (MP) is a structured vocabulary for describing mammalian phenotypes and serves as a critical tool for efficient annotation and comprehensive retrieval of phenotype data. Importantly, the ontology contains broad and specific terms, facilitating annotation of data from initial observations or screens and detailed data from subsequent experimental research. Using the…	51	Grin2b	glutamate receptor, ionotropic, NMDA2B (epsilon 2)	757	0.0338419	0.511189	0.197236
Memory impairment	MPO_MM_ABNORMAL_LEARNING_MEMORY	2.085	0.0181374	0	MPO	abnormal learning/ memory from MPO (Mammalian Phenotype Ontology), data from GeneSetDB.	The Mammalian Phenotype Ontology (MP) is a structured vocabulary for describing mammalian phenotypes and serves as a critical tool for efficient annotation and comprehensive retrieval of phenotype data. Importantly, the ontology contains broad and specific terms, facilitating annotation of data from initial observations or screens and detailed data from subsequent experimental research. Using the…	51	Grm5	glutamate receptor, metabotropic 5	2893	0.188527	0.694648	0.0847371
Memory impairment	MPO_MM_ABNORMAL_LEARNING_MEMORY	2.085	0.0181374	0	MPO	abnormal learning/ memory from MPO (Mammalian Phenotype Ontology), data from GeneSetDB.	The Mammalian Phenotype Ontology (MP) is a structured vocabulary for describing mammalian phenotypes and serves as a critical tool for efficient annotation and comprehensive retrieval of phenotype data. Importantly, the ontology contains broad and specific terms, facilitating annotation of data from initial observations or screens and detailed data from subsequent experimental research. Using the…	51	Gsk3b	glycogen synthase kinase 3 beta	2242	0.138668	0.659188	0.087024
Memory impairment	MPO_MM_ABNORMAL_LEARNING_MEMORY	2.085	0.0181374	0	MPO	abnormal learning/ memory from MPO (Mammalian Phenotype Ontology), data from GeneSetDB.	The Mammalian Phenotype Ontology (MP) is a structured vocabulary for describing mammalian phenotypes and serves as a critical tool for efficient annotation and comprehensive retrieval of phenotype data. Importantly, the ontology contains broad and specific terms, facilitating annotation of data from initial observations or screens and detailed data from subsequent experimental research. Using the…	51	Hcn1	hyperpolarization-activated, cyclic nucleotide-gated K+ 1	314	0.011543	0.44956	0.24587
Memory impairment	MPO_MM_ABNORMAL_LEARNING_MEMORY	2.085	0.0181374	0	MPO	abnormal learning/ memory from MPO (Mammalian Phenotype Ontology), data from GeneSetDB.	The Mammalian Phenotype Ontology (MP) is a structured vocabulary for describing mammalian phenotypes and serves as a critical tool for efficient annotation and comprehensive retrieval of phenotype data. Importantly, the ontology contains broad and specific terms, facilitating annotation of data from initial observations or screens and detailed data from subsequent experimental research. Using the…	51	Icam5	intercellular adhesion molecule 5, telencephalin	1169	0.0618174	0.575736	0.0941982
Memory impairment	MPO_MM_ABNORMAL_LEARNING_MEMORY	2.085	0.0181374	0	MPO	abnormal learning/ memory from MPO (Mammalian Phenotype Ontology), data from GeneSetDB.	The Mammalian Phenotype Ontology (MP) is a structured vocabulary for describing mammalian phenotypes and serves as a critical tool for efficient annotation and comprehensive retrieval of phenotype data. Importantly, the ontology contains broad and specific terms, facilitating annotation of data from initial observations or screens and detailed data from subsequent experimental research. Using the…	51	Limk1	LIM-domain containing, protein kinase	455	0.0183026	0.488348	0.202137
Memory impairment	MPO_MM_ABNORMAL_LEARNING_MEMORY	2.085	0.0181374	0	MPO	abnormal learning/ memory from MPO (Mammalian Phenotype Ontology), data from GeneSetDB.	The Mammalian Phenotype Ontology (MP) is a structured vocabulary for describing mammalian phenotypes and serves as a critical tool for efficient annotation and comprehensive retrieval of phenotype data. Importantly, the ontology contains broad and specific terms, facilitating annotation of data from initial observations or screens and detailed data from subsequent experimental research. Using the…	51	Neto1	neuropilin (NRP) and tolloid (TLL)-like 1	383	0.0146608	0.466894	0.239335
Memory impairment	MPO_MM_ABNORMAL_LEARNING_MEMORY	2.085	0.0181374	0	MPO	abnormal learning/ memory from MPO (Mammalian Phenotype Ontology), data from GeneSetDB.	The Mammalian Phenotype Ontology (MP) is a structured vocabulary for describing mammalian phenotypes and serves as a critical tool for efficient annotation and comprehensive retrieval of phenotype data. Importantly, the ontology contains broad and specific terms, facilitating annotation of data from initial observations or screens and detailed data from subsequent experimental research. Using the…	51	Nos3	nitric oxide synthase 3, endothelial cell	546	0.02241	0.492806	0.26318
Memory impairment	MPO_MM_ABNORMAL_LEARNING_MEMORY	2.085	0.0181374	0	MPO	abnormal learning/ memory from MPO (Mammalian Phenotype Ontology), data from GeneSetDB.	The Mammalian Phenotype Ontology (MP) is a structured vocabulary for describing mammalian phenotypes and serves as a critical tool for efficient annotation and comprehensive retrieval of phenotype data. Importantly, the ontology contains broad and specific terms, facilitating annotation of data from initial observations or screens and detailed data from subsequent experimental research. Using the…	51	Npas2	neuronal PAS domain protein 2	425	0.0170683	0.486547	0.200345
Memory impairment	MPO_MM_ABNORMAL_LEARNING_MEMORY	2.085	0.0181374	0	MPO	abnormal learning/ memory from MPO (Mammalian Phenotype Ontology), data from GeneSetDB.	The Mammalian Phenotype Ontology (MP) is a structured vocabulary for describing mammalian phenotypes and serves as a critical tool for efficient annotation and comprehensive retrieval of phenotype data. Importantly, the ontology contains broad and specific terms, facilitating annotation of data from initial observations or screens and detailed data from subsequent experimental research. Using the…	51	Nrcam	neuronal cell adhesion molecule	2758	0.177445	0.685588	0.100895
Memory impairment	MPO_MM_ABNORMAL_LEARNING_MEMORY	2.085	0.0181374	0	MPO	abnormal learning/ memory from MPO (Mammalian Phenotype Ontology), data from GeneSetDB.	The Mammalian Phenotype Ontology (MP) is a structured vocabulary for describing mammalian phenotypes and serves as a critical tool for efficient annotation and comprehensive retrieval of phenotype data. Importantly, the ontology contains broad and specific terms, facilitating annotation of data from initial observations or screens and detailed data from subsequent experimental research. Using the…	51	Psen1	presenilin 1	14	5.68601e-05	0.0634257	0.157157
Memory impairment	MPO_MM_ABNORMAL_LEARNING_MEMORY	2.085	0.0181374	0	MPO	abnormal learning/ memory from MPO (Mammalian Phenotype Ontology), data from GeneSetDB.	The Mammalian Phenotype Ontology (MP) is a structured vocabulary for describing mammalian phenotypes and serves as a critical tool for efficient annotation and comprehensive retrieval of phenotype data. Importantly, the ontology contains broad and specific terms, facilitating annotation of data from initial observations or screens and detailed data from subsequent experimental research. Using the…	51	Rps6ka3	ribosomal protein S6 kinase polypeptide 3	672	0.0287642	0.506251	0.0894595
Memory impairment	MPO_MM_ABNORMAL_LEARNING_MEMORY	2.085	0.0181374	0	MPO	abnormal learning/ memory from MPO (Mammalian Phenotype Ontology), data from GeneSetDB.	The Mammalian Phenotype Ontology (MP) is a structured vocabulary for describing mammalian phenotypes and serves as a critical tool for efficient annotation and comprehensive retrieval of phenotype data. Importantly, the ontology contains broad and specific terms, facilitating annotation of data from initial observations or screens and detailed data from subsequent experimental research. Using the…	51	Srgap3	SLIT-ROBO Rho GTPase activating protein 3	1586	0.0926076	0.617532	0.0944539
Motor impairment	MPO_MM_ABNORMAL_MOTOR_CAPABILITIES_COORDINATION_MOVEMENT	2.04927	0.0237886	0	MPO	abnormal motor capabilities/coordination/movement from MPO (Mammalian Phenotype Ontology), data from GeneSetDB.	The Mammalian Phenotype Ontology (MP) is a structured vocabulary for describing mammalian phenotypes and serves as a critical tool for efficient annotation and comprehensive retrieval of phenotype data. Importantly, the ontology contains broad and specific terms, facilitating annotation of data from initial observations or screens and detailed data from subsequent experimental research. Using the…	136	Aifm1	apoptosis-inducing factor, mitochondrion-associated 1	618	0.0261739	0.503746	0.112258
Motor impairment	MPO_MM_ABNORMAL_MOTOR_CAPABILITIES_COORDINATION_MOVEMENT	2.04927	0.0237886	0	MPO	abnormal motor capabilities/coordination/movement from MPO (Mammalian Phenotype Ontology), data from GeneSetDB.	The Mammalian Phenotype Ontology (MP) is a structured vocabulary for describing mammalian phenotypes and serves as a critical tool for efficient annotation and comprehensive retrieval of phenotype data. Importantly, the ontology contains broad and specific terms, facilitating annotation of data from initial observations or screens and detailed data from subsequent experimental research. Using the…	136	Ap3d1	adaptor-related protein complex 3, delta 1 subunit	63	0.00153758	0.301884	0.130264
Motor impairment	MPO_MM_ABNORMAL_MOTOR_CAPABILITIES_COORDINATION_MOVEMENT	2.04927	0.0237886	0	MPO	abnormal motor capabilities/coordination/movement from MPO (Mammalian Phenotype Ontology), data from GeneSetDB.	The Mammalian Phenotype Ontology (MP) is a structured vocabulary for describing mammalian phenotypes and serves as a critical tool for efficient annotation and comprehensive retrieval of phenotype data. Importantly, the ontology contains broad and specific terms, facilitating annotation of data from initial observations or screens and detailed data from subsequent experimental research. Using the…	136	App	amyloid beta (A4) precursor protein	1	1.21706e-11	1.32459e-07	1.27528
Motor impairment	MPO_MM_ABNORMAL_MOTOR_CAPABILITIES_COORDINATION_MOVEMENT	2.04927	0.0237886	0	MPO	abnormal motor capabilities/coordination/movement from MPO (Mammalian Phenotype Ontology), data from GeneSetDB.	The Mammalian Phenotype Ontology (MP) is a structured vocabulary for describing mammalian phenotypes and serves as a critical tool for efficient annotation and comprehensive retrieval of phenotype data. Importantly, the ontology contains broad and specific terms, facilitating annotation of data from initial observations or screens and detailed data from subsequent experimental research. Using the…	136	Brca2	breast cancer 2, early onset	1948	0.117544	0.639748	0.167878
Motor impairment	MPO_MM_ABNORMAL_MOTOR_CAPABILITIES_COORDINATION_MOVEMENT	2.04927	0.0237886	0	MPO	abnormal motor capabilities/coordination/movement from MPO (Mammalian Phenotype Ontology), data from GeneSetDB.	The Mammalian Phenotype Ontology (MP) is a structured vocabulary for describing mammalian phenotypes and serves as a critical tool for efficient annotation and comprehensive retrieval of phenotype data. Importantly, the ontology contains broad and specific terms, facilitating annotation of data from initial observations or screens and detailed data from subsequent experimental research. Using the…	136	Cacna1a	calcium channel, voltage-dependent, P/Q type, alpha 1A subunit	870	0.0420618	0.533999	0.170872
Motor impairment	MPO_MM_ABNORMAL_MOTOR_CAPABILITIES_COORDINATION_MOVEMENT	2.04927	0.0237886	0	MPO	abnormal motor capabilities/coordination/movement from MPO (Mammalian Phenotype Ontology), data from GeneSetDB.	The Mammalian Phenotype Ontology (MP) is a structured vocabulary for describing mammalian phenotypes and serves as a critical tool for efficient annotation and comprehensive retrieval of phenotype data. Importantly, the ontology contains broad and specific terms, facilitating annotation of data from initial observations or screens and detailed data from subsequent experimental research. Using the…	136	Cacna1c	calcium channel, voltage-dependent, L type, alpha 1C subunit	313	0.0115051	0.44956	0.187095
Motor impairment	MPO_MM_ABNORMAL_MOTOR_CAPABILITIES_COORDINATION_MOVEMENT	2.04927	0.0237886	0	MPO	abnormal motor capabilities/coordination/movement from MPO (Mammalian Phenotype Ontology), data from GeneSetDB.	The Mammalian Phenotype Ontology (MP) is a structured vocabulary for describing mammalian phenotypes and serves as a critical tool for efficient annotation and comprehensive retrieval of phenotype data. Importantly, the ontology contains broad and specific terms, facilitating annotation of data from initial observations or screens and detailed data from subsequent experimental research. Using the…	136	Cacna1e	calcium channel, voltage-dependent, R type, alpha 1E subunit	670	0.0286318	0.506251	0.179731
Motor impairment	MPO_MM_ABNORMAL_MOTOR_CAPABILITIES_COORDINATION_MOVEMENT	2.04927	0.0237886	0	MPO	abnormal motor capabilities/coordination/movement from MPO (Mammalian Phenotype Ontology), data from GeneSetDB.	The Mammalian Phenotype Ontology (MP) is a structured vocabulary for describing mammalian phenotypes and serves as a critical tool for efficient annotation and comprehensive retrieval of phenotype data. Importantly, the ontology contains broad and specific terms, facilitating annotation of data from initial observations or screens and detailed data from subsequent experimental research. Using the…	136	Cbln1	cerebellin 1 precursor protein	2455	0.154942	0.671394	0.303193
Motor impairment	MPO_MM_ABNORMAL_MOTOR_CAPABILITIES_COORDINATION_MOVEMENT	2.04927	0.0237886	0	MPO	abnormal motor capabilities/coordination/movement from MPO (Mammalian Phenotype Ontology), data from GeneSetDB.	The Mammalian Phenotype Ontology (MP) is a structured vocabulary for describing mammalian phenotypes and serves as a critical tool for efficient annotation and comprehensive retrieval of phenotype data. Importantly, the ontology contains broad and specific terms, facilitating annotation of data from initial observations or screens and detailed data from subsequent experimental research. Using the…	136	En2	engrailed 2	2456	0.154963	0.671394	0.445785
Motor impairment	MPO_MM_ABNORMAL_MOTOR_CAPABILITIES_COORDINATION_MOVEMENT	2.04927	0.0237886	0	MPO	abnormal motor capabilities/coordination/movement from MPO (Mammalian Phenotype Ontology), data from GeneSetDB.	The Mammalian Phenotype Ontology (MP) is a structured vocabulary for describing mammalian phenotypes and serves as a critical tool for efficient annotation and comprehensive retrieval of phenotype data. Importantly, the ontology contains broad and specific terms, facilitating annotation of data from initial observations or screens and detailed data from subsequent experimental research. Using the…	136	Fbn2	fibrillin 2	321	0.0117291	0.44956	0.312059
Motor impairment	MPO_MM_ABNORMAL_MOTOR_CAPABILITIES_COORDINATION_MOVEMENT	2.04927	0.0237886	0	MPO	abnormal motor capabilities/coordination/movement from MPO (Mammalian Phenotype Ontology), data from GeneSetDB.	The Mammalian Phenotype Ontology (MP) is a structured vocabulary for describing mammalian phenotypes and serves as a critical tool for efficient annotation and comprehensive retrieval of phenotype data. Importantly, the ontology contains broad and specific terms, facilitating annotation of data from initial observations or screens and detailed data from subsequent experimental research. Using the…	136	Foxg1	forkhead box G1	34	0.000437876	0.172867	0.174999
Motor impairment	MPO_MM_ABNORMAL_MOTOR_CAPABILITIES_COORDINATION_MOVEMENT	2.04927	0.0237886	0	MPO	abnormal motor capabilities/coordination/movement from MPO (Mammalian Phenotype Ontology), data from GeneSetDB.	The Mammalian Phenotype Ontology (MP) is a structured vocabulary for describing mammalian phenotypes and serves as a critical tool for efficient annotation and comprehensive retrieval of phenotype data. Importantly, the ontology contains broad and specific terms, facilitating annotation of data from initial observations or screens and detailed data from subsequent experimental research. Using the…	136	Fxr2	fragile X mental retardation, autosomal homolog 2	364	0.013834	0.461548	0.0903355
Motor impairment	MPO_MM_ABNORMAL_MOTOR_CAPABILITIES_COORDINATION_MOVEMENT	2.04927	0.0237886	0	MPO	abnormal motor capabilities/coordination/movement from MPO (Mammalian Phenotype Ontology), data from GeneSetDB.	The Mammalian Phenotype Ontology (MP) is a structured vocabulary for describing mammalian phenotypes and serves as a critical tool for efficient annotation and comprehensive retrieval of phenotype data. Importantly, the ontology contains broad and specific terms, facilitating annotation of data from initial observations or screens and detailed data from subsequent experimental research. Using the…	136	Fyn	Fyn proto-oncogene	555	0.0228658	0.492806	0.0762219
Motor impairment	MPO_MM_ABNORMAL_MOTOR_CAPABILITIES_COORDINATION_MOVEMENT	2.04927	0.0237886	0	MPO	abnormal motor capabilities/coordination/movement from MPO (Mammalian Phenotype Ontology), data from GeneSetDB.	The Mammalian Phenotype Ontology (MP) is a structured vocabulary for describing mammalian phenotypes and serves as a critical tool for efficient annotation and comprehensive retrieval of phenotype data. Importantly, the ontology contains broad and specific terms, facilitating annotation of data from initial observations or screens and detailed data from subsequent experimental research. Using the…	136	Gigyf2	GRB10 interacting GYF protein 2	2062	0.125079	0.646651	0.0616557
Motor impairment	MPO_MM_ABNORMAL_MOTOR_CAPABILITIES_COORDINATION_MOVEMENT	2.04927	0.0237886	0	MPO	abnormal motor capabilities/coordination/movement from MPO (Mammalian Phenotype Ontology), data from GeneSetDB.	The Mammalian Phenotype Ontology (MP) is a structured vocabulary for describing mammalian phenotypes and serves as a critical tool for efficient annotation and comprehensive retrieval of phenotype data. Importantly, the ontology contains broad and specific terms, facilitating annotation of data from initial observations or screens and detailed data from subsequent experimental research. Using the…	136	Gjb1	gap junction protein, beta 1	1479	0.0839312	0.605114	0.407774
Motor impairment	MPO_MM_ABNORMAL_MOTOR_CAPABILITIES_COORDINATION_MOVEMENT	2.04927	0.0237886	0	MPO	abnormal motor capabilities/coordination/movement from MPO (Mammalian Phenotype Ontology), data from GeneSetDB.	The Mammalian Phenotype Ontology (MP) is a structured vocabulary for describing mammalian phenotypes and serves as a critical tool for efficient annotation and comprehensive retrieval of phenotype data. Importantly, the ontology contains broad and specific terms, facilitating annotation of data from initial observations or screens and detailed data from subsequent experimental research. Using the…	136	Gjc2	gap junction protein, gamma 2	1733	0.101469	0.620336	0.390147
Motor impairment	MPO_MM_ABNORMAL_MOTOR_CAPABILITIES_COORDINATION_MOVEMENT	2.04927	0.0237886	0	MPO	abnormal motor capabilities/coordination/movement from MPO (Mammalian Phenotype Ontology), data from GeneSetDB.	The Mammalian Phenotype Ontology (MP) is a structured vocabulary for describing mammalian phenotypes and serves as a critical tool for efficient annotation and comprehensive retrieval of phenotype data. Importantly, the ontology contains broad and specific terms, facilitating annotation of data from initial observations or screens and detailed data from subsequent experimental research. Using the…	136	Gria3	glutamate receptor, ionotropic, AMPA3 (alpha 3)	2345	0.14621	0.665657	0.0716906
Motor impairment	MPO_MM_ABNORMAL_MOTOR_CAPABILITIES_COORDINATION_MOVEMENT	2.04927	0.0237886	0	MPO	abnormal motor capabilities/coordination/movement from MPO (Mammalian Phenotype Ontology), data from GeneSetDB.	The Mammalian Phenotype Ontology (MP) is a structured vocabulary for describing mammalian phenotypes and serves as a critical tool for efficient annotation and comprehensive retrieval of phenotype data. Importantly, the ontology contains broad and specific terms, facilitating annotation of data from initial observations or screens and detailed data from subsequent experimental research. Using the…	136	Grid2	glutamate receptor, ionotropic, delta 2	692	0.0299127	0.506251	0.153732
Motor impairment	MPO_MM_ABNORMAL_MOTOR_CAPABILITIES_COORDINATION_MOVEMENT	2.04927	0.0237886	0	MPO	abnormal motor capabilities/coordination/movement from MPO (Mammalian Phenotype Ontology), data from GeneSetDB.	The Mammalian Phenotype Ontology (MP) is a structured vocabulary for describing mammalian phenotypes and serves as a critical tool for efficient annotation and comprehensive retrieval of phenotype data. Importantly, the ontology contains broad and specific terms, facilitating annotation of data from initial observations or screens and detailed data from subsequent experimental research. Using the…	136	Grin1	glutamate receptor, ionotropic, NMDA1 (zeta 1)	2485	0.156893	0.672912	0.0701614
Motor impairment	MPO_MM_ABNORMAL_MOTOR_CAPABILITIES_COORDINATION_MOVEMENT	2.04927	0.0237886	0	MPO	abnormal motor capabilities/coordination/movement from MPO (Mammalian Phenotype Ontology), data from GeneSetDB.	The Mammalian Phenotype Ontology (MP) is a structured vocabulary for describing mammalian phenotypes and serves as a critical tool for efficient annotation and comprehensive retrieval of phenotype data. Importantly, the ontology contains broad and specific terms, facilitating annotation of data from initial observations or screens and detailed data from subsequent experimental research. Using the…	136	Hexa	hexosaminidase A	1636	0.0953029	0.617795	0.0997688
Motor impairment	MPO_MM_ABNORMAL_MOTOR_CAPABILITIES_COORDINATION_MOVEMENT	2.04927	0.0237886	0	MPO	abnormal motor capabilities/coordination/movement from MPO (Mammalian Phenotype Ontology), data from GeneSetDB.	The Mammalian Phenotype Ontology (MP) is a structured vocabulary for describing mammalian phenotypes and serves as a critical tool for efficient annotation and comprehensive retrieval of phenotype data. Importantly, the ontology contains broad and specific terms, facilitating annotation of data from initial observations or screens and detailed data from subsequent experimental research. Using the…	136	Hip1	huntingtin interacting protein 1	243	0.00873552	0.435461	0.157451
Motor impairment	MPO_MM_ABNORMAL_MOTOR_CAPABILITIES_COORDINATION_MOVEMENT	2.04927	0.0237886	0	MPO	abnormal motor capabilities/coordination/movement from MPO (Mammalian Phenotype Ontology), data from GeneSetDB.	The Mammalian Phenotype Ontology (MP) is a structured vocabulary for describing mammalian phenotypes and serves as a critical tool for efficient annotation and comprehensive retrieval of phenotype data. Importantly, the ontology contains broad and specific terms, facilitating annotation of data from initial observations or screens and detailed data from subsequent experimental research. Using the…	136	Hspa4	heat shock protein 4	1912	0.114977	0.637343	0.0741318
Motor impairment	MPO_MM_ABNORMAL_MOTOR_CAPABILITIES_COORDINATION_MOVEMENT	2.04927	0.0237886	0	MPO	abnormal motor capabilities/coordination/movement from MPO (Mammalian Phenotype Ontology), data from GeneSetDB.	The Mammalian Phenotype Ontology (MP) is a structured vocabulary for describing mammalian phenotypes and serves as a critical tool for efficient annotation and comprehensive retrieval of phenotype data. Importantly, the ontology contains broad and specific terms, facilitating annotation of data from initial observations or screens and detailed data from subsequent experimental research. Using the…	136	L1cam	L1 cell adhesion molecule	301	0.0111221	0.449447	0.163251
Motor impairment	MPO_MM_ABNORMAL_MOTOR_CAPABILITIES_COORDINATION_MOVEMENT	2.04927	0.0237886	0	MPO	abnormal motor capabilities/coordination/movement from MPO (Mammalian Phenotype Ontology), data from GeneSetDB.	The Mammalian Phenotype Ontology (MP) is a structured vocabulary for describing mammalian phenotypes and serves as a critical tool for efficient annotation and comprehensive retrieval of phenotype data. Importantly, the ontology contains broad and specific terms, facilitating annotation of data from initial observations or screens and detailed data from subsequent experimental research. Using the…	136	Limk1	LIM-domain containing, protein kinase	455	0.0183026	0.488348	0.202137
Motor impairment	MPO_MM_ABNORMAL_MOTOR_CAPABILITIES_COORDINATION_MOVEMENT	2.04927	0.0237886	0	MPO	abnormal motor capabilities/coordination/movement from MPO (Mammalian Phenotype Ontology), data from GeneSetDB.	The Mammalian Phenotype Ontology (MP) is a structured vocabulary for describing mammalian phenotypes and serves as a critical tool for efficient annotation and comprehensive retrieval of phenotype data. Importantly, the ontology contains broad and specific terms, facilitating annotation of data from initial observations or screens and detailed data from subsequent experimental research. Using the…	136	Lrp1	low density lipoprotein receptor-related protein 1	1788	0.105103	0.625409	0.116137
Motor impairment	MPO_MM_ABNORMAL_MOTOR_CAPABILITIES_COORDINATION_MOVEMENT	2.04927	0.0237886	0	MPO	abnormal motor capabilities/coordination/movement from MPO (Mammalian Phenotype Ontology), data from GeneSetDB.	The Mammalian Phenotype Ontology (MP) is a structured vocabulary for describing mammalian phenotypes and serves as a critical tool for efficient annotation and comprehensive retrieval of phenotype data. Importantly, the ontology contains broad and specific terms, facilitating annotation of data from initial observations or screens and detailed data from subsequent experimental research. Using the…	136	Myo15	myosin XV	1850	0.110593	0.631918	0.481349
Motor impairment	MPO_MM_ABNORMAL_MOTOR_CAPABILITIES_COORDINATION_MOVEMENT	2.04927	0.0237886	0	MPO	abnormal motor capabilities/coordination/movement from MPO (Mammalian Phenotype Ontology), data from GeneSetDB.	The Mammalian Phenotype Ontology (MP) is a structured vocabulary for describing mammalian phenotypes and serves as a critical tool for efficient annotation and comprehensive retrieval of phenotype data. Importantly, the ontology contains broad and specific terms, facilitating annotation of data from initial observations or screens and detailed data from subsequent experimental research. Using the…	136	Nfasc	neurofascin	527	0.0217956	0.492607	0.203205
Motor impairment	MPO_MM_ABNORMAL_MOTOR_CAPABILITIES_COORDINATION_MOVEMENT	2.04927	0.0237886	0	MPO	abnormal motor capabilities/coordination/movement from MPO (Mammalian Phenotype Ontology), data from GeneSetDB.	The Mammalian Phenotype Ontology (MP) is a structured vocabulary for describing mammalian phenotypes and serves as a critical tool for efficient annotation and comprehensive retrieval of phenotype data. Importantly, the ontology contains broad and specific terms, facilitating annotation of data from initial observations or screens and detailed data from subsequent experimental research. Using the…	136	Nos2	nitric oxide synthase 2, inducible	680	0.0292775	0.506251	0.715672
Motor impairment	MPO_MM_ABNORMAL_MOTOR_CAPABILITIES_COORDINATION_MOVEMENT	2.04927	0.0237886	0	MPO	abnormal motor capabilities/coordination/movement from MPO (Mammalian Phenotype Ontology), data from GeneSetDB.	The Mammalian Phenotype Ontology (MP) is a structured vocabulary for describing mammalian phenotypes and serves as a critical tool for efficient annotation and comprehensive retrieval of phenotype data. Importantly, the ontology contains broad and specific terms, facilitating annotation of data from initial observations or screens and detailed data from subsequent experimental research. Using the…	136	Pla2g6	phospholipase A2, group VI	2417	0.151404	0.669022	0.110903
Motor impairment	MPO_MM_ABNORMAL_MOTOR_CAPABILITIES_COORDINATION_MOVEMENT	2.04927	0.0237886	0	MPO	abnormal motor capabilities/coordination/movement from MPO (Mammalian Phenotype Ontology), data from GeneSetDB.	The Mammalian Phenotype Ontology (MP) is a structured vocabulary for describing mammalian phenotypes and serves as a critical tool for efficient annotation and comprehensive retrieval of phenotype data. Importantly, the ontology contains broad and specific terms, facilitating annotation of data from initial observations or screens and detailed data from subsequent experimental research. Using the…	136	Prnp	prion protein	0	1.62732e-17	3.5422e-13	1.62022
Motor impairment	MPO_MM_ABNORMAL_MOTOR_CAPABILITIES_COORDINATION_MOVEMENT	2.04927	0.0237886	0	MPO	abnormal motor capabilities/coordination/movement from MPO (Mammalian Phenotype Ontology), data from GeneSetDB.	The Mammalian Phenotype Ontology (MP) is a structured vocabulary for describing mammalian phenotypes and serves as a critical tool for efficient annotation and comprehensive retrieval of phenotype data. Importantly, the ontology contains broad and specific terms, facilitating annotation of data from initial observations or screens and detailed data from subsequent experimental research. Using the…	136	Vangl2	VANGL planar cell polarity 2	1401	0.0780894	0.597249	0.135943
Memory impairment	MPO_MM_ABNORMAL_OBJECT_RECOGNITION_MEMORY	2.03597	0.0250653	0	MPO	abnormal object recognition memory from MPO (Mammalian Phenotype Ontology), data from GeneSetDB.	The Mammalian Phenotype Ontology (MP) is a structured vocabulary for describing mammalian phenotypes and serves as a critical tool for efficient annotation and comprehensive retrieval of phenotype data. Importantly, the ontology contains broad and specific terms, facilitating annotation of data from initial observations or screens and detailed data from subsequent experimental research. Using the…	22	Prnp	prion protein	0	1.62732e-17	3.5422e-13	1.62022
Memory impairment	MPO_MM_ABNORMAL_OBJECT_RECOGNITION_MEMORY	2.03597	0.0250653	0	MPO	abnormal object recognition memory from MPO (Mammalian Phenotype Ontology), data from GeneSetDB.	The Mammalian Phenotype Ontology (MP) is a structured vocabulary for describing mammalian phenotypes and serves as a critical tool for efficient annotation and comprehensive retrieval of phenotype data. Importantly, the ontology contains broad and specific terms, facilitating annotation of data from initial observations or screens and detailed data from subsequent experimental research. Using the…	22	Psen1	presenilin 1	14	5.68601e-05	0.0634257	0.157157
Prion disease	KEGG_MM_PRION_DISEASES	2.0363	0.0258165	0	KEGG	Prion diseases http://www.genome.jp/kegg-bin/show_pathway?mmu05020	The increasing amount of genomic and molecular information is the basis for understanding higher-order biological systems, such as the cell and the organism, and their interactions with the environment, as well as for medical, industrial and other practical applications. The KEGG resource (http://www.genome.jp/kegg/) provides a reference knowledge base for linking genomes to biological systems, c…	35	Fyn	Fyn proto-oncogene	555	0.0228658	0.492806	0.0762219
Prion disease	KEGG_MM_PRION_DISEASES	2.0363	0.0258165	0	KEGG	Prion diseases http://www.genome.jp/kegg-bin/show_pathway?mmu05020	The increasing amount of genomic and molecular information is the basis for understanding higher-order biological systems, such as the cell and the organism, and their interactions with the environment, as well as for medical, industrial and other practical applications. The KEGG resource (http://www.genome.jp/kegg/) provides a reference knowledge base for linking genomes to biological systems, c…	35	Hspa5	heat shock protein 5	466	0.0187304	0.488348	0.194452
Prion disease	KEGG_MM_PRION_DISEASES	2.0363	0.0258165	0	KEGG	Prion diseases http://www.genome.jp/kegg-bin/show_pathway?mmu05020	The increasing amount of genomic and molecular information is the basis for understanding higher-order biological systems, such as the cell and the organism, and their interactions with the environment, as well as for medical, industrial and other practical applications. The KEGG resource (http://www.genome.jp/kegg/) provides a reference knowledge base for linking genomes to biological systems, c…	35	Il1a	interleukin 1 alpha	2066	0.125299	0.646651	0.290245
Prion disease	KEGG_MM_PRION_DISEASES	2.0363	0.0258165	0	KEGG	Prion diseases http://www.genome.jp/kegg-bin/show_pathway?mmu05020	The increasing amount of genomic and molecular information is the basis for understanding higher-order biological systems, such as the cell and the organism, and their interactions with the environment, as well as for medical, industrial and other practical applications. The KEGG resource (http://www.genome.jp/kegg/) provides a reference knowledge base for linking genomes to biological systems, c…	35	Ncam1	neural cell adhesion molecule 1	1523	0.086889	0.608517	0.071841
Prion disease	KEGG_MM_PRION_DISEASES	2.0363	0.0258165	0	KEGG	Prion diseases http://www.genome.jp/kegg-bin/show_pathway?mmu05020	The increasing amount of genomic and molecular information is the basis for understanding higher-order biological systems, such as the cell and the organism, and their interactions with the environment, as well as for medical, industrial and other practical applications. The KEGG resource (http://www.genome.jp/kegg/) provides a reference knowledge base for linking genomes to biological systems, c…	35	Ncam2	neural cell adhesion molecule 2	1189	0.0630041	0.575908	0.342197
Prion disease	KEGG_MM_PRION_DISEASES	2.0363	0.0258165	0	KEGG	Prion diseases http://www.genome.jp/kegg-bin/show_pathway?mmu05020	The increasing amount of genomic and molecular information is the basis for understanding higher-order biological systems, such as the cell and the organism, and their interactions with the environment, as well as for medical, industrial and other practical applications. The KEGG resource (http://www.genome.jp/kegg/) provides a reference knowledge base for linking genomes to biological systems, c…	35	Prnp	prion protein	0	1.62732e-17	3.5422e-13	1.62022
Prion disease	KEGG_MM_PRION_DISEASES	2.0363	0.0258165	0	KEGG	Prion diseases http://www.genome.jp/kegg-bin/show_pathway?mmu05020	The increasing amount of genomic and molecular information is the basis for understanding higher-order biological systems, such as the cell and the organism, and their interactions with the environment, as well as for medical, industrial and other practical applications. The KEGG resource (http://www.genome.jp/kegg/) provides a reference knowledge base for linking genomes to biological systems, c…	35	Stip1	stress-induced phosphoprotein 1	1476	0.0833879	0.604229	0.0816936
Alzheimer's disease	LIT_MM_MOISOI_HTRA2-KO_BRAIN_DN	2.00426	0.0307534	0	Literature	DN_List of genes differentially expressed in brain tissue from HtrA2 KO mice compared to WT controls (Table S2; Pubmed:19023330)	Cellular stress responses can be activated following functional defects in organelles such as mitochondria and the endoplasmic reticulum. Mitochondrial dysfunction caused by loss of the serine protease HtrA2 leads to a progressive movement disorder in mice and has been linked to parkinsonian neurodegeneration in humans. Here, we demonstrate that loss of HtrA2 results in transcriptional upregulati…	393	Acvr1c	activin A receptor, type IC	203	0.0068111	0.410483	0.179932
Alzheimer's disease	LIT_MM_MOISOI_HTRA2-KO_BRAIN_DN	2.00426	0.0307534	0	Literature	DN_List of genes differentially expressed in brain tissue from HtrA2 KO mice compared to WT controls (Table S2; Pubmed:19023330)	Cellular stress responses can be activated following functional defects in organelles such as mitochondria and the endoplasmic reticulum. Mitochondrial dysfunction caused by loss of the serine protease HtrA2 leads to a progressive movement disorder in mice and has been linked to parkinsonian neurodegeneration in humans. Here, we demonstrate that loss of HtrA2 results in transcriptional upregulati…	393	Adam19	a disintegrin and metallopeptidase domain 19 (meltrin beta)	52	0.0010761	0.28221	0.329393
Alzheimer's disease	LIT_MM_MOISOI_HTRA2-KO_BRAIN_DN	2.00426	0.0307534	0	Literature	DN_List of genes differentially expressed in brain tissue from HtrA2 KO mice compared to WT controls (Table S2; Pubmed:19023330)	Cellular stress responses can be activated following functional defects in organelles such as mitochondria and the endoplasmic reticulum. Mitochondrial dysfunction caused by loss of the serine protease HtrA2 leads to a progressive movement disorder in mice and has been linked to parkinsonian neurodegeneration in humans. Here, we demonstrate that loss of HtrA2 results in transcriptional upregulati…	393	Baz2b	bromodomain adjacent to zinc finger domain, 2B	2443	0.153863	0.670901	0.0896123
Alzheimer's disease	LIT_MM_MOISOI_HTRA2-KO_BRAIN_DN	2.00426	0.0307534	0	Literature	DN_List of genes differentially expressed in brain tissue from HtrA2 KO mice compared to WT controls (Table S2; Pubmed:19023330)	Cellular stress responses can be activated following functional defects in organelles such as mitochondria and the endoplasmic reticulum. Mitochondrial dysfunction caused by loss of the serine protease HtrA2 leads to a progressive movement disorder in mice and has been linked to parkinsonian neurodegeneration in humans. Here, we demonstrate that loss of HtrA2 results in transcriptional upregulati…	393	Ccnd1	cyclin D1	70	0.00173849	0.310179	0.685292
Alzheimer's disease	LIT_MM_MOISOI_HTRA2-KO_BRAIN_DN	2.00426	0.0307534	0	Literature	DN_List of genes differentially expressed in brain tissue from HtrA2 KO mice compared to WT controls (Table S2; Pubmed:19023330)	Cellular stress responses can be activated following functional defects in organelles such as mitochondria and the endoplasmic reticulum. Mitochondrial dysfunction caused by loss of the serine protease HtrA2 leads to a progressive movement disorder in mice and has been linked to parkinsonian neurodegeneration in humans. Here, we demonstrate that loss of HtrA2 results in transcriptional upregulati…	393	Cnnm2	cyclin M2	642	0.027257	0.506251	0.163
Alzheimer's disease	LIT_MM_MOISOI_HTRA2-KO_BRAIN_DN	2.00426	0.0307534	0	Literature	DN_List of genes differentially expressed in brain tissue from HtrA2 KO mice compared to WT controls (Table S2; Pubmed:19023330)	Cellular stress responses can be activated following functional defects in organelles such as mitochondria and the endoplasmic reticulum. Mitochondrial dysfunction caused by loss of the serine protease HtrA2 leads to a progressive movement disorder in mice and has been linked to parkinsonian neurodegeneration in humans. Here, we demonstrate that loss of HtrA2 results in transcriptional upregulati…	393	Cpsf6	cleavage and polyadenylation specific factor 6	2435	0.153045	0.670289	0.0609151
Alzheimer's disease	LIT_MM_MOISOI_HTRA2-KO_BRAIN_DN	2.00426	0.0307534	0	Literature	DN_List of genes differentially expressed in brain tissue from HtrA2 KO mice compared to WT controls (Table S2; Pubmed:19023330)	Cellular stress responses can be activated following functional defects in organelles such as mitochondria and the endoplasmic reticulum. Mitochondrial dysfunction caused by loss of the serine protease HtrA2 leads to a progressive movement disorder in mice and has been linked to parkinsonian neurodegeneration in humans. Here, we demonstrate that loss of HtrA2 results in transcriptional upregulati…	393	Crem	cAMP responsive element modulator	2112	0.127891	0.647223	0.147096
Alzheimer's disease	LIT_MM_MOISOI_HTRA2-KO_BRAIN_DN	2.00426	0.0307534	0	Literature	DN_List of genes differentially expressed in brain tissue from HtrA2 KO mice compared to WT controls (Table S2; Pubmed:19023330)	Cellular stress responses can be activated following functional defects in organelles such as mitochondria and the endoplasmic reticulum. Mitochondrial dysfunction caused by loss of the serine protease HtrA2 leads to a progressive movement disorder in mice and has been linked to parkinsonian neurodegeneration in humans. Here, we demonstrate that loss of HtrA2 results in transcriptional upregulati…	393	Dcun1d3	DCN1, defective in cullin neddylation 1, domain containing 3 (S. cerevisiae)	538	0.0220535	0.492607	0.182249
Alzheimer's disease	LIT_MM_MOISOI_HTRA2-KO_BRAIN_DN	2.00426	0.0307534	0	Literature	DN_List of genes differentially expressed in brain tissue from HtrA2 KO mice compared to WT controls (Table S2; Pubmed:19023330)	Cellular stress responses can be activated following functional defects in organelles such as mitochondria and the endoplasmic reticulum. Mitochondrial dysfunction caused by loss of the serine protease HtrA2 leads to a progressive movement disorder in mice and has been linked to parkinsonian neurodegeneration in humans. Here, we demonstrate that loss of HtrA2 results in transcriptional upregulati…	393	Dhcr24	24-dehydrocholesterol reductase	255	0.00914207	0.435461	0.196754
Alzheimer's disease	LIT_MM_MOISOI_HTRA2-KO_BRAIN_DN	2.00426	0.0307534	0	Literature	DN_List of genes differentially expressed in brain tissue from HtrA2 KO mice compared to WT controls (Table S2; Pubmed:19023330)	Cellular stress responses can be activated following functional defects in organelles such as mitochondria and the endoplasmic reticulum. Mitochondrial dysfunction caused by loss of the serine protease HtrA2 leads to a progressive movement disorder in mice and has been linked to parkinsonian neurodegeneration in humans. Here, we demonstrate that loss of HtrA2 results in transcriptional upregulati…	393	Dhcr7	7-dehydrocholesterol reductase	747	0.0332356	0.508562	0.0904435
Alzheimer's disease	LIT_MM_MOISOI_HTRA2-KO_BRAIN_DN	2.00426	0.0307534	0	Literature	DN_List of genes differentially expressed in brain tissue from HtrA2 KO mice compared to WT controls (Table S2; Pubmed:19023330)	Cellular stress responses can be activated following functional defects in organelles such as mitochondria and the endoplasmic reticulum. Mitochondrial dysfunction caused by loss of the serine protease HtrA2 leads to a progressive movement disorder in mice and has been linked to parkinsonian neurodegeneration in humans. Here, we demonstrate that loss of HtrA2 results in transcriptional upregulati…	393	Dpy19l1	dpy-19-like 1 (C. elegans)	1124	0.0584747	0.56946	0.129966
Alzheimer's disease	LIT_MM_MOISOI_HTRA2-KO_BRAIN_DN	2.00426	0.0307534	0	Literature	DN_List of genes differentially expressed in brain tissue from HtrA2 KO mice compared to WT controls (Table S2; Pubmed:19023330)	Cellular stress responses can be activated following functional defects in organelles such as mitochondria and the endoplasmic reticulum. Mitochondrial dysfunction caused by loss of the serine protease HtrA2 leads to a progressive movement disorder in mice and has been linked to parkinsonian neurodegeneration in humans. Here, we demonstrate that loss of HtrA2 results in transcriptional upregulati…	393	Dusp19	dual specificity phosphatase 19	97	0.00267591	0.348491	0.260931
Alzheimer's disease	LIT_MM_MOISOI_HTRA2-KO_BRAIN_DN	2.00426	0.0307534	0	Literature	DN_List of genes differentially expressed in brain tissue from HtrA2 KO mice compared to WT controls (Table S2; Pubmed:19023330)	Cellular stress responses can be activated following functional defects in organelles such as mitochondria and the endoplasmic reticulum. Mitochondrial dysfunction caused by loss of the serine protease HtrA2 leads to a progressive movement disorder in mice and has been linked to parkinsonian neurodegeneration in humans. Here, we demonstrate that loss of HtrA2 results in transcriptional upregulati…	393	Dzip3	DAZ interacting protein 3, zinc finger	1377	0.0761935	0.593633	0.100947
Alzheimer's disease	LIT_MM_MOISOI_HTRA2-KO_BRAIN_DN	2.00426	0.0307534	0	Literature	DN_List of genes differentially expressed in brain tissue from HtrA2 KO mice compared to WT controls (Table S2; Pubmed:19023330)	Cellular stress responses can be activated following functional defects in organelles such as mitochondria and the endoplasmic reticulum. Mitochondrial dysfunction caused by loss of the serine protease HtrA2 leads to a progressive movement disorder in mice and has been linked to parkinsonian neurodegeneration in humans. Here, we demonstrate that loss of HtrA2 results in transcriptional upregulati…	393	Echdc1	enoyl Coenzyme A hydratase domain containing 1	2393	0.149336	0.66679	0.112605
Alzheimer's disease	LIT_MM_MOISOI_HTRA2-KO_BRAIN_DN	2.00426	0.0307534	0	Literature	DN_List of genes differentially expressed in brain tissue from HtrA2 KO mice compared to WT controls (Table S2; Pubmed:19023330)	Cellular stress responses can be activated following functional defects in organelles such as mitochondria and the endoplasmic reticulum. Mitochondrial dysfunction caused by loss of the serine protease HtrA2 leads to a progressive movement disorder in mice and has been linked to parkinsonian neurodegeneration in humans. Here, we demonstrate that loss of HtrA2 results in transcriptional upregulati…	393	Epha5	Eph receptor A5	1792	0.10558	0.626204	0.132606
Alzheimer's disease	LIT_MM_MOISOI_HTRA2-KO_BRAIN_DN	2.00426	0.0307534	0	Literature	DN_List of genes differentially expressed in brain tissue from HtrA2 KO mice compared to WT controls (Table S2; Pubmed:19023330)	Cellular stress responses can be activated following functional defects in organelles such as mitochondria and the endoplasmic reticulum. Mitochondrial dysfunction caused by loss of the serine protease HtrA2 leads to a progressive movement disorder in mice and has been linked to parkinsonian neurodegeneration in humans. Here, we demonstrate that loss of HtrA2 results in transcriptional upregulati…	393	Erc1	ELKS/RAB6-interacting/CAST family member 1	1797	0.105895	0.626704	0.145117
Alzheimer's disease	LIT_MM_MOISOI_HTRA2-KO_BRAIN_DN	2.00426	0.0307534	0	Literature	DN_List of genes differentially expressed in brain tissue from HtrA2 KO mice compared to WT controls (Table S2; Pubmed:19023330)	Cellular stress responses can be activated following functional defects in organelles such as mitochondria and the endoplasmic reticulum. Mitochondrial dysfunction caused by loss of the serine protease HtrA2 leads to a progressive movement disorder in mice and has been linked to parkinsonian neurodegeneration in humans. Here, we demonstrate that loss of HtrA2 results in transcriptional upregulati…	393	Fam149b	family with sequence similarity 149, member B	2136	0.129937	0.650042	0.0730186
Alzheimer's disease	LIT_MM_MOISOI_HTRA2-KO_BRAIN_DN	2.00426	0.0307534	0	Literature	DN_List of genes differentially expressed in brain tissue from HtrA2 KO mice compared to WT controls (Table S2; Pubmed:19023330)	Cellular stress responses can be activated following functional defects in organelles such as mitochondria and the endoplasmic reticulum. Mitochondrial dysfunction caused by loss of the serine protease HtrA2 leads to a progressive movement disorder in mice and has been linked to parkinsonian neurodegeneration in humans. Here, we demonstrate that loss of HtrA2 results in transcriptional upregulati…	393	Fdps	farnesyl diphosphate synthetase	19	0.000126504	0.0949521	0.271478
Alzheimer's disease	LIT_MM_MOISOI_HTRA2-KO_BRAIN_DN	2.00426	0.0307534	0	Literature	DN_List of genes differentially expressed in brain tissue from HtrA2 KO mice compared to WT controls (Table S2; Pubmed:19023330)	Cellular stress responses can be activated following functional defects in organelles such as mitochondria and the endoplasmic reticulum. Mitochondrial dysfunction caused by loss of the serine protease HtrA2 leads to a progressive movement disorder in mice and has been linked to parkinsonian neurodegeneration in humans. Here, we demonstrate that loss of HtrA2 results in transcriptional upregulati…	393	Gigyf2	GRB10 interacting GYF protein 2	2062	0.125079	0.646651	0.0616557
Alzheimer's disease	LIT_MM_MOISOI_HTRA2-KO_BRAIN_DN	2.00426	0.0307534	0	Literature	DN_List of genes differentially expressed in brain tissue from HtrA2 KO mice compared to WT controls (Table S2; Pubmed:19023330)	Cellular stress responses can be activated following functional defects in organelles such as mitochondria and the endoplasmic reticulum. Mitochondrial dysfunction caused by loss of the serine protease HtrA2 leads to a progressive movement disorder in mice and has been linked to parkinsonian neurodegeneration in humans. Here, we demonstrate that loss of HtrA2 results in transcriptional upregulati…	393	Gls	glutaminase	2024	0.122899	0.644966	0.0727936
Alzheimer's disease	LIT_MM_MOISOI_HTRA2-KO_BRAIN_DN	2.00426	0.0307534	0	Literature	DN_List of genes differentially expressed in brain tissue from HtrA2 KO mice compared to WT controls (Table S2; Pubmed:19023330)	Cellular stress responses can be activated following functional defects in organelles such as mitochondria and the endoplasmic reticulum. Mitochondrial dysfunction caused by loss of the serine protease HtrA2 leads to a progressive movement disorder in mice and has been linked to parkinsonian neurodegeneration in humans. Here, we demonstrate that loss of HtrA2 results in transcriptional upregulati…	393	Homer1	homer scaffolding protein 1	121	0.00380788	0.384409	0.336848
Alzheimer's disease	LIT_MM_MOISOI_HTRA2-KO_BRAIN_DN	2.00426	0.0307534	0	Literature	DN_List of genes differentially expressed in brain tissue from HtrA2 KO mice compared to WT controls (Table S2; Pubmed:19023330)	Cellular stress responses can be activated following functional defects in organelles such as mitochondria and the endoplasmic reticulum. Mitochondrial dysfunction caused by loss of the serine protease HtrA2 leads to a progressive movement disorder in mice and has been linked to parkinsonian neurodegeneration in humans. Here, we demonstrate that loss of HtrA2 results in transcriptional upregulati…	393	Hs3st2	heparan sulfate (glucosamine) 3-O-sulfotransferase 2	195	0.006496	0.405928	0.371836
Alzheimer's disease	LIT_MM_MOISOI_HTRA2-KO_BRAIN_DN	2.00426	0.0307534	0	Literature	DN_List of genes differentially expressed in brain tissue from HtrA2 KO mice compared to WT controls (Table S2; Pubmed:19023330)	Cellular stress responses can be activated following functional defects in organelles such as mitochondria and the endoplasmic reticulum. Mitochondrial dysfunction caused by loss of the serine protease HtrA2 leads to a progressive movement disorder in mice and has been linked to parkinsonian neurodegeneration in humans. Here, we demonstrate that loss of HtrA2 results in transcriptional upregulati…	393	Hsph1	heat shock 105kDa/110kDa protein 1	1100	0.0568841	0.5672	0.109005
Alzheimer's disease	LIT_MM_MOISOI_HTRA2-KO_BRAIN_DN	2.00426	0.0307534	0	Literature	DN_List of genes differentially expressed in brain tissue from HtrA2 KO mice compared to WT controls (Table S2; Pubmed:19023330)	Cellular stress responses can be activated following functional defects in organelles such as mitochondria and the endoplasmic reticulum. Mitochondrial dysfunction caused by loss of the serine protease HtrA2 leads to a progressive movement disorder in mice and has been linked to parkinsonian neurodegeneration in humans. Here, we demonstrate that loss of HtrA2 results in transcriptional upregulati…	393	Inhba	inhibin beta-A	26	0.000310556	0.149208	0.403252
Alzheimer's disease	LIT_MM_MOISOI_HTRA2-KO_BRAIN_DN	2.00426	0.0307534	0	Literature	DN_List of genes differentially expressed in brain tissue from HtrA2 KO mice compared to WT controls (Table S2; Pubmed:19023330)	Cellular stress responses can be activated following functional defects in organelles such as mitochondria and the endoplasmic reticulum. Mitochondrial dysfunction caused by loss of the serine protease HtrA2 leads to a progressive movement disorder in mice and has been linked to parkinsonian neurodegeneration in humans. Here, we demonstrate that loss of HtrA2 results in transcriptional upregulati…	393	Kcnh5	potassium voltage-gated channel, subfamily H (eag-related), member 5	2023	0.122859	0.644966	0.350257
Alzheimer's disease	LIT_MM_MOISOI_HTRA2-KO_BRAIN_DN	2.00426	0.0307534	0	Literature	DN_List of genes differentially expressed in brain tissue from HtrA2 KO mice compared to WT controls (Table S2; Pubmed:19023330)	Cellular stress responses can be activated following functional defects in organelles such as mitochondria and the endoplasmic reticulum. Mitochondrial dysfunction caused by loss of the serine protease HtrA2 leads to a progressive movement disorder in mice and has been linked to parkinsonian neurodegeneration in humans. Here, we demonstrate that loss of HtrA2 results in transcriptional upregulati…	393	Ldlr	low density lipoprotein receptor	4	1.20594e-06	0.00437494	0.485035
Alzheimer's disease	LIT_MM_MOISOI_HTRA2-KO_BRAIN_DN	2.00426	0.0307534	0	Literature	DN_List of genes differentially expressed in brain tissue from HtrA2 KO mice compared to WT controls (Table S2; Pubmed:19023330)	Cellular stress responses can be activated following functional defects in organelles such as mitochondria and the endoplasmic reticulum. Mitochondrial dysfunction caused by loss of the serine protease HtrA2 leads to a progressive movement disorder in mice and has been linked to parkinsonian neurodegeneration in humans. Here, we demonstrate that loss of HtrA2 results in transcriptional upregulati…	393	Mas1	MAS1 oncogene	818	0.0381306	0.523652	0.185092
Alzheimer's disease	LIT_MM_MOISOI_HTRA2-KO_BRAIN_DN	2.00426	0.0307534	0	Literature	DN_List of genes differentially expressed in brain tissue from HtrA2 KO mice compared to WT controls (Table S2; Pubmed:19023330)	Cellular stress responses can be activated following functional defects in organelles such as mitochondria and the endoplasmic reticulum. Mitochondrial dysfunction caused by loss of the serine protease HtrA2 leads to a progressive movement disorder in mice and has been linked to parkinsonian neurodegeneration in humans. Here, we demonstrate that loss of HtrA2 results in transcriptional upregulati…	393	Mkks	McKusick-Kaufman syndrome	270	0.00981887	0.44059	0.222857
Alzheimer's disease	LIT_MM_MOISOI_HTRA2-KO_BRAIN_DN	2.00426	0.0307534	0	Literature	DN_List of genes differentially expressed in brain tissue from HtrA2 KO mice compared to WT controls (Table S2; Pubmed:19023330)	Cellular stress responses can be activated following functional defects in organelles such as mitochondria and the endoplasmic reticulum. Mitochondrial dysfunction caused by loss of the serine protease HtrA2 leads to a progressive movement disorder in mice and has been linked to parkinsonian neurodegeneration in humans. Here, we demonstrate that loss of HtrA2 results in transcriptional upregulati…	393	Myadm	myeloid-associated differentiation marker	291	0.0106801	0.447872	0.154691
Alzheimer's disease	LIT_MM_MOISOI_HTRA2-KO_BRAIN_DN	2.00426	0.0307534	0	Literature	DN_List of genes differentially expressed in brain tissue from HtrA2 KO mice compared to WT controls (Table S2; Pubmed:19023330)	Cellular stress responses can be activated following functional defects in organelles such as mitochondria and the endoplasmic reticulum. Mitochondrial dysfunction caused by loss of the serine protease HtrA2 leads to a progressive movement disorder in mice and has been linked to parkinsonian neurodegeneration in humans. Here, we demonstrate that loss of HtrA2 results in transcriptional upregulati…	393	Myh6	myosin, heavy polypeptide 6, cardiac muscle, alpha	1284	0.0702248	0.586258	0.274422
Alzheimer's disease	LIT_MM_MOISOI_HTRA2-KO_BRAIN_DN	2.00426	0.0307534	0	Literature	DN_List of genes differentially expressed in brain tissue from HtrA2 KO mice compared to WT controls (Table S2; Pubmed:19023330)	Cellular stress responses can be activated following functional defects in organelles such as mitochondria and the endoplasmic reticulum. Mitochondrial dysfunction caused by loss of the serine protease HtrA2 leads to a progressive movement disorder in mice and has been linked to parkinsonian neurodegeneration in humans. Here, we demonstrate that loss of HtrA2 results in transcriptional upregulati…	393	Nefh	neurofilament, heavy polypeptide	1540	0.0881115	0.610291	0.192412
Alzheimer's disease	LIT_MM_MOISOI_HTRA2-KO_BRAIN_DN	2.00426	0.0307534	0	Literature	DN_List of genes differentially expressed in brain tissue from HtrA2 KO mice compared to WT controls (Table S2; Pubmed:19023330)	Cellular stress responses can be activated following functional defects in organelles such as mitochondria and the endoplasmic reticulum. Mitochondrial dysfunction caused by loss of the serine protease HtrA2 leads to a progressive movement disorder in mice and has been linked to parkinsonian neurodegeneration in humans. Here, we demonstrate that loss of HtrA2 results in transcriptional upregulati…	393	Nefm	neurofilament, medium polypeptide	1273	0.0696005	0.585337	0.235307
Alzheimer's disease	LIT_MM_MOISOI_HTRA2-KO_BRAIN_DN	2.00426	0.0307534	0	Literature	DN_List of genes differentially expressed in brain tissue from HtrA2 KO mice compared to WT controls (Table S2; Pubmed:19023330)	Cellular stress responses can be activated following functional defects in organelles such as mitochondria and the endoplasmic reticulum. Mitochondrial dysfunction caused by loss of the serine protease HtrA2 leads to a progressive movement disorder in mice and has been linked to parkinsonian neurodegeneration in humans. Here, we demonstrate that loss of HtrA2 results in transcriptional upregulati…	393	Neurod6	neurogenic differentiation 6	681	0.0293978	0.506251	0.270453
Alzheimer's disease	LIT_MM_MOISOI_HTRA2-KO_BRAIN_DN	2.00426	0.0307534	0	Literature	DN_List of genes differentially expressed in brain tissue from HtrA2 KO mice compared to WT controls (Table S2; Pubmed:19023330)	Cellular stress responses can be activated following functional defects in organelles such as mitochondria and the endoplasmic reticulum. Mitochondrial dysfunction caused by loss of the serine protease HtrA2 leads to a progressive movement disorder in mice and has been linked to parkinsonian neurodegeneration in humans. Here, we demonstrate that loss of HtrA2 results in transcriptional upregulati…	393	Nin	ninein	1668	0.0973419	0.620017	0.0991373
Alzheimer's disease	LIT_MM_MOISOI_HTRA2-KO_BRAIN_DN	2.00426	0.0307534	0	Literature	DN_List of genes differentially expressed in brain tissue from HtrA2 KO mice compared to WT controls (Table S2; Pubmed:19023330)	Cellular stress responses can be activated following functional defects in organelles such as mitochondria and the endoplasmic reticulum. Mitochondrial dysfunction caused by loss of the serine protease HtrA2 leads to a progressive movement disorder in mice and has been linked to parkinsonian neurodegeneration in humans. Here, we demonstrate that loss of HtrA2 results in transcriptional upregulati…	393	Nptx2	neuronal pentraxin 2	25	0.000254146	0.128651	0.294055
Alzheimer's disease	LIT_MM_MOISOI_HTRA2-KO_BRAIN_DN	2.00426	0.0307534	0	Literature	DN_List of genes differentially expressed in brain tissue from HtrA2 KO mice compared to WT controls (Table S2; Pubmed:19023330)	Cellular stress responses can be activated following functional defects in organelles such as mitochondria and the endoplasmic reticulum. Mitochondrial dysfunction caused by loss of the serine protease HtrA2 leads to a progressive movement disorder in mice and has been linked to parkinsonian neurodegeneration in humans. Here, we demonstrate that loss of HtrA2 results in transcriptional upregulati…	393	Nsdhl	NAD(P) dependent steroid dehydrogenase-like	1036	0.0527475	0.558724	0.140978
Alzheimer's disease	LIT_MM_MOISOI_HTRA2-KO_BRAIN_DN	2.00426	0.0307534	0	Literature	DN_List of genes differentially expressed in brain tissue from HtrA2 KO mice compared to WT controls (Table S2; Pubmed:19023330)	Cellular stress responses can be activated following functional defects in organelles such as mitochondria and the endoplasmic reticulum. Mitochondrial dysfunction caused by loss of the serine protease HtrA2 leads to a progressive movement disorder in mice and has been linked to parkinsonian neurodegeneration in humans. Here, we demonstrate that loss of HtrA2 results in transcriptional upregulati…	393	Olig2	oligodendrocyte transcription factor 2	142	0.00460817	0.400211	0.350149
Alzheimer's disease	LIT_MM_MOISOI_HTRA2-KO_BRAIN_DN	2.00426	0.0307534	0	Literature	DN_List of genes differentially expressed in brain tissue from HtrA2 KO mice compared to WT controls (Table S2; Pubmed:19023330)	Cellular stress responses can be activated following functional defects in organelles such as mitochondria and the endoplasmic reticulum. Mitochondrial dysfunction caused by loss of the serine protease HtrA2 leads to a progressive movement disorder in mice and has been linked to parkinsonian neurodegeneration in humans. Here, we demonstrate that loss of HtrA2 results in transcriptional upregulati…	393	Paqr9	progestin and adipoQ receptor family member IX	2334	0.145561	0.665496	0.0981839
Alzheimer's disease	LIT_MM_MOISOI_HTRA2-KO_BRAIN_DN	2.00426	0.0307534	0	Literature	DN_List of genes differentially expressed in brain tissue from HtrA2 KO mice compared to WT controls (Table S2; Pubmed:19023330)	Cellular stress responses can be activated following functional defects in organelles such as mitochondria and the endoplasmic reticulum. Mitochondrial dysfunction caused by loss of the serine protease HtrA2 leads to a progressive movement disorder in mice and has been linked to parkinsonian neurodegeneration in humans. Here, we demonstrate that loss of HtrA2 results in transcriptional upregulati…	393	Pcsk1	proprotein convertase subtilisin/kexin type 1	376	0.0142564	0.461633	0.245456
Alzheimer's disease	LIT_MM_MOISOI_HTRA2-KO_BRAIN_DN	2.00426	0.0307534	0	Literature	DN_List of genes differentially expressed in brain tissue from HtrA2 KO mice compared to WT controls (Table S2; Pubmed:19023330)	Cellular stress responses can be activated following functional defects in organelles such as mitochondria and the endoplasmic reticulum. Mitochondrial dysfunction caused by loss of the serine protease HtrA2 leads to a progressive movement disorder in mice and has been linked to parkinsonian neurodegeneration in humans. Here, we demonstrate that loss of HtrA2 results in transcriptional upregulati…	393	Pde4dip	phosphodiesterase 4D interacting protein (myomegalin)	1066	0.0547555	0.56172	0.074421
Alzheimer's disease	LIT_MM_MOISOI_HTRA2-KO_BRAIN_DN	2.00426	0.0307534	0	Literature	DN_List of genes differentially expressed in brain tissue from HtrA2 KO mice compared to WT controls (Table S2; Pubmed:19023330)	Cellular stress responses can be activated following functional defects in organelles such as mitochondria and the endoplasmic reticulum. Mitochondrial dysfunction caused by loss of the serine protease HtrA2 leads to a progressive movement disorder in mice and has been linked to parkinsonian neurodegeneration in humans. Here, we demonstrate that loss of HtrA2 results in transcriptional upregulati…	393	Phtf1	putative homeodomain transcription factor 1	149	0.00476433	0.400211	0.15826
Alzheimer's disease	LIT_MM_MOISOI_HTRA2-KO_BRAIN_DN	2.00426	0.0307534	0	Literature	DN_List of genes differentially expressed in brain tissue from HtrA2 KO mice compared to WT controls (Table S2; Pubmed:19023330)	Cellular stress responses can be activated following functional defects in organelles such as mitochondria and the endoplasmic reticulum. Mitochondrial dysfunction caused by loss of the serine protease HtrA2 leads to a progressive movement disorder in mice and has been linked to parkinsonian neurodegeneration in humans. Here, we demonstrate that loss of HtrA2 results in transcriptional upregulati…	393	Plxnb3	plexin B3	576	0.0237991	0.49649	0.411965
Alzheimer's disease	LIT_MM_MOISOI_HTRA2-KO_BRAIN_DN	2.00426	0.0307534	0	Literature	DN_List of genes differentially expressed in brain tissue from HtrA2 KO mice compared to WT controls (Table S2; Pubmed:19023330)	Cellular stress responses can be activated following functional defects in organelles such as mitochondria and the endoplasmic reticulum. Mitochondrial dysfunction caused by loss of the serine protease HtrA2 leads to a progressive movement disorder in mice and has been linked to parkinsonian neurodegeneration in humans. Here, we demonstrate that loss of HtrA2 results in transcriptional upregulati…	393	Ptprj	protein tyrosine phosphatase, receptor type, J	2018	0.12251	0.644966	0.113383
Alzheimer's disease	LIT_MM_MOISOI_HTRA2-KO_BRAIN_DN	2.00426	0.0307534	0	Literature	DN_List of genes differentially expressed in brain tissue from HtrA2 KO mice compared to WT controls (Table S2; Pubmed:19023330)	Cellular stress responses can be activated following functional defects in organelles such as mitochondria and the endoplasmic reticulum. Mitochondrial dysfunction caused by loss of the serine protease HtrA2 leads to a progressive movement disorder in mice and has been linked to parkinsonian neurodegeneration in humans. Here, we demonstrate that loss of HtrA2 results in transcriptional upregulati…	393	Pvr	poliovirus receptor	982	0.0490613	0.551247	0.188729
Alzheimer's disease	LIT_MM_MOISOI_HTRA2-KO_BRAIN_DN	2.00426	0.0307534	0	Literature	DN_List of genes differentially expressed in brain tissue from HtrA2 KO mice compared to WT controls (Table S2; Pubmed:19023330)	Cellular stress responses can be activated following functional defects in organelles such as mitochondria and the endoplasmic reticulum. Mitochondrial dysfunction caused by loss of the serine protease HtrA2 leads to a progressive movement disorder in mice and has been linked to parkinsonian neurodegeneration in humans. Here, we demonstrate that loss of HtrA2 results in transcriptional upregulati…	393	Rims1	regulating synaptic membrane exocytosis 1	2	5.4253e-08	0.000393641	0.396573
Alzheimer's disease	LIT_MM_MOISOI_HTRA2-KO_BRAIN_DN	2.00426	0.0307534	0	Literature	DN_List of genes differentially expressed in brain tissue from HtrA2 KO mice compared to WT controls (Table S2; Pubmed:19023330)	Cellular stress responses can be activated following functional defects in organelles such as mitochondria and the endoplasmic reticulum. Mitochondrial dysfunction caused by loss of the serine protease HtrA2 leads to a progressive movement disorder in mice and has been linked to parkinsonian neurodegeneration in humans. Here, we demonstrate that loss of HtrA2 results in transcriptional upregulati…	393	Rngtt	RNA guanylyltransferase and 5'-phosphatase	93	0.00259179	0.345408	0.210919
Alzheimer's disease	LIT_MM_MOISOI_HTRA2-KO_BRAIN_DN	2.00426	0.0307534	0	Literature	DN_List of genes differentially expressed in brain tissue from HtrA2 KO mice compared to WT controls (Table S2; Pubmed:19023330)	Cellular stress responses can be activated following functional defects in organelles such as mitochondria and the endoplasmic reticulum. Mitochondrial dysfunction caused by loss of the serine protease HtrA2 leads to a progressive movement disorder in mice and has been linked to parkinsonian neurodegeneration in humans. Here, we demonstrate that loss of HtrA2 results in transcriptional upregulati…	393	Rnpep	arginyl aminopeptidase (aminopeptidase B)	223	0.00778157	0.426296	0.130411
Alzheimer's disease	LIT_MM_MOISOI_HTRA2-KO_BRAIN_DN	2.00426	0.0307534	0	Literature	DN_List of genes differentially expressed in brain tissue from HtrA2 KO mice compared to WT controls (Table S2; Pubmed:19023330)	Cellular stress responses can be activated following functional defects in organelles such as mitochondria and the endoplasmic reticulum. Mitochondrial dysfunction caused by loss of the serine protease HtrA2 leads to a progressive movement disorder in mice and has been linked to parkinsonian neurodegeneration in humans. Here, we demonstrate that loss of HtrA2 results in transcriptional upregulati…	393	Rps6ka3	ribosomal protein S6 kinase polypeptide 3	672	0.0287642	0.506251	0.0894595
Alzheimer's disease	LIT_MM_MOISOI_HTRA2-KO_BRAIN_DN	2.00426	0.0307534	0	Literature	DN_List of genes differentially expressed in brain tissue from HtrA2 KO mice compared to WT controls (Table S2; Pubmed:19023330)	Cellular stress responses can be activated following functional defects in organelles such as mitochondria and the endoplasmic reticulum. Mitochondrial dysfunction caused by loss of the serine protease HtrA2 leads to a progressive movement disorder in mice and has been linked to parkinsonian neurodegeneration in humans. Here, we demonstrate that loss of HtrA2 results in transcriptional upregulati…	393	Sema4a	sema domain, immunoglobulin domain (Ig), transmembrane domain (TM) and short cytoplasmic domain, (semaphorin) 4A	1726	0.100772	0.620336	0.125207
Alzheimer's disease	LIT_MM_MOISOI_HTRA2-KO_BRAIN_DN	2.00426	0.0307534	0	Literature	DN_List of genes differentially expressed in brain tissue from HtrA2 KO mice compared to WT controls (Table S2; Pubmed:19023330)	Cellular stress responses can be activated following functional defects in organelles such as mitochondria and the endoplasmic reticulum. Mitochondrial dysfunction caused by loss of the serine protease HtrA2 leads to a progressive movement disorder in mice and has been linked to parkinsonian neurodegeneration in humans. Here, we demonstrate that loss of HtrA2 results in transcriptional upregulati…	393	Slc39a10	solute carrier family 39 (zinc transporter), member 10	1032	0.0525105	0.558724	0.157863
Alzheimer's disease	LIT_MM_MOISOI_HTRA2-KO_BRAIN_DN	2.00426	0.0307534	0	Literature	DN_List of genes differentially expressed in brain tissue from HtrA2 KO mice compared to WT controls (Table S2; Pubmed:19023330)	Cellular stress responses can be activated following functional defects in organelles such as mitochondria and the endoplasmic reticulum. Mitochondrial dysfunction caused by loss of the serine protease HtrA2 leads to a progressive movement disorder in mice and has been linked to parkinsonian neurodegeneration in humans. Here, we demonstrate that loss of HtrA2 results in transcriptional upregulati…	393	Slc7a4	solute carrier family 7 (cationic amino acid transporter, y+ system), member 4	1092	0.0561911	0.563715	0.105389
Alzheimer's disease	LIT_MM_MOISOI_HTRA2-KO_BRAIN_DN	2.00426	0.0307534	0	Literature	DN_List of genes differentially expressed in brain tissue from HtrA2 KO mice compared to WT controls (Table S2; Pubmed:19023330)	Cellular stress responses can be activated following functional defects in organelles such as mitochondria and the endoplasmic reticulum. Mitochondrial dysfunction caused by loss of the serine protease HtrA2 leads to a progressive movement disorder in mice and has been linked to parkinsonian neurodegeneration in humans. Here, we demonstrate that loss of HtrA2 results in transcriptional upregulati…	393	Smad7	SMAD family member 7	268	0.00969116	0.439474	0.179567
Alzheimer's disease	LIT_MM_MOISOI_HTRA2-KO_BRAIN_DN	2.00426	0.0307534	0	Literature	DN_List of genes differentially expressed in brain tissue from HtrA2 KO mice compared to WT controls (Table S2; Pubmed:19023330)	Cellular stress responses can be activated following functional defects in organelles such as mitochondria and the endoplasmic reticulum. Mitochondrial dysfunction caused by loss of the serine protease HtrA2 leads to a progressive movement disorder in mice and has been linked to parkinsonian neurodegeneration in humans. Here, we demonstrate that loss of HtrA2 results in transcriptional upregulati…	393	Spink10	serine peptidase inhibitor, Kazal type 10	970	0.0480038	0.547801	0.546997
Alzheimer's disease	LIT_MM_MOISOI_HTRA2-KO_BRAIN_DN	2.00426	0.0307534	0	Literature	DN_List of genes differentially expressed in brain tissue from HtrA2 KO mice compared to WT controls (Table S2; Pubmed:19023330)	Cellular stress responses can be activated following functional defects in organelles such as mitochondria and the endoplasmic reticulum. Mitochondrial dysfunction caused by loss of the serine protease HtrA2 leads to a progressive movement disorder in mice and has been linked to parkinsonian neurodegeneration in humans. Here, we demonstrate that loss of HtrA2 results in transcriptional upregulati…	393	Sqle	squalene epoxidase	61	0.00137457	0.291845	0.213762
Alzheimer's disease	LIT_MM_MOISOI_HTRA2-KO_BRAIN_DN	2.00426	0.0307534	0	Literature	DN_List of genes differentially expressed in brain tissue from HtrA2 KO mice compared to WT controls (Table S2; Pubmed:19023330)	Cellular stress responses can be activated following functional defects in organelles such as mitochondria and the endoplasmic reticulum. Mitochondrial dysfunction caused by loss of the serine protease HtrA2 leads to a progressive movement disorder in mice and has been linked to parkinsonian neurodegeneration in humans. Here, we demonstrate that loss of HtrA2 results in transcriptional upregulati…	393	Srebf2	sterol regulatory element binding factor 2	11	2.45963e-05	0.0334617	0.193229
Alzheimer's disease	LIT_MM_MOISOI_HTRA2-KO_BRAIN_DN	2.00426	0.0307534	0	Literature	DN_List of genes differentially expressed in brain tissue from HtrA2 KO mice compared to WT controls (Table S2; Pubmed:19023330)	Cellular stress responses can be activated following functional defects in organelles such as mitochondria and the endoplasmic reticulum. Mitochondrial dysfunction caused by loss of the serine protease HtrA2 leads to a progressive movement disorder in mice and has been linked to parkinsonian neurodegeneration in humans. Here, we demonstrate that loss of HtrA2 results in transcriptional upregulati…	393	St6galnac4	ST6 (alpha-N-acetyl-neuraminyl-2,3-beta-galactosyl-1,3)-N-acetylgalactosaminide alpha-2,6-sialyltransferase 4	1349	0.0744454	0.591082	0.127728
Alzheimer's disease	LIT_MM_MOISOI_HTRA2-KO_BRAIN_DN	2.00426	0.0307534	0	Literature	DN_List of genes differentially expressed in brain tissue from HtrA2 KO mice compared to WT controls (Table S2; Pubmed:19023330)	Cellular stress responses can be activated following functional defects in organelles such as mitochondria and the endoplasmic reticulum. Mitochondrial dysfunction caused by loss of the serine protease HtrA2 leads to a progressive movement disorder in mice and has been linked to parkinsonian neurodegeneration in humans. Here, we demonstrate that loss of HtrA2 results in transcriptional upregulati…	393	Stard4	StAR-related lipid transfer (START) domain containing 4	15	5.82769e-05	0.0634257	0.384013
Alzheimer's disease	LIT_MM_MOISOI_HTRA2-KO_BRAIN_DN	2.00426	0.0307534	0	Literature	DN_List of genes differentially expressed in brain tissue from HtrA2 KO mice compared to WT controls (Table S2; Pubmed:19023330)	Cellular stress responses can be activated following functional defects in organelles such as mitochondria and the endoplasmic reticulum. Mitochondrial dysfunction caused by loss of the serine protease HtrA2 leads to a progressive movement disorder in mice and has been linked to parkinsonian neurodegeneration in humans. Here, we demonstrate that loss of HtrA2 results in transcriptional upregulati…	393	Tnnc1	troponin C, cardiac/slow skeletal	1637	0.0953641	0.617795	0.441403
Alzheimer's disease	LIT_MM_MOISOI_HTRA2-KO_BRAIN_DN	2.00426	0.0307534	0	Literature	DN_List of genes differentially expressed in brain tissue from HtrA2 KO mice compared to WT controls (Table S2; Pubmed:19023330)	Cellular stress responses can be activated following functional defects in organelles such as mitochondria and the endoplasmic reticulum. Mitochondrial dysfunction caused by loss of the serine protease HtrA2 leads to a progressive movement disorder in mice and has been linked to parkinsonian neurodegeneration in humans. Here, we demonstrate that loss of HtrA2 results in transcriptional upregulati…	393	Trim9	tripartite motif-containing 9	316	0.011605	0.44956	0.122017
Alzheimer's disease	LIT_MM_MOISOI_HTRA2-KO_BRAIN_DN	2.00426	0.0307534	0	Literature	DN_List of genes differentially expressed in brain tissue from HtrA2 KO mice compared to WT controls (Table S2; Pubmed:19023330)	Cellular stress responses can be activated following functional defects in organelles such as mitochondria and the endoplasmic reticulum. Mitochondrial dysfunction caused by loss of the serine protease HtrA2 leads to a progressive movement disorder in mice and has been linked to parkinsonian neurodegeneration in humans. Here, we demonstrate that loss of HtrA2 results in transcriptional upregulati…	393	Ubxn2b	UBX domain protein 2B	41	0.0006813	0.218086	0.153493
Alzheimer's disease	LIT_MM_MOISOI_HTRA2-KO_BRAIN_DN	2.00426	0.0307534	0	Literature	DN_List of genes differentially expressed in brain tissue from HtrA2 KO mice compared to WT controls (Table S2; Pubmed:19023330)	Cellular stress responses can be activated following functional defects in organelles such as mitochondria and the endoplasmic reticulum. Mitochondrial dysfunction caused by loss of the serine protease HtrA2 leads to a progressive movement disorder in mice and has been linked to parkinsonian neurodegeneration in humans. Here, we demonstrate that loss of HtrA2 results in transcriptional upregulati…	393	Ugt8a	UDP galactosyltransferase 8A	1206	0.0641773	0.576316	0.33697
Alzheimer's disease	LIT_MM_MOISOI_HTRA2-KO_BRAIN_DN	2.00426	0.0307534	0	Literature	DN_List of genes differentially expressed in brain tissue from HtrA2 KO mice compared to WT controls (Table S2; Pubmed:19023330)	Cellular stress responses can be activated following functional defects in organelles such as mitochondria and the endoplasmic reticulum. Mitochondrial dysfunction caused by loss of the serine protease HtrA2 leads to a progressive movement disorder in mice and has been linked to parkinsonian neurodegeneration in humans. Here, we demonstrate that loss of HtrA2 results in transcriptional upregulati…	393	Zeb2	zinc finger E-box binding homeobox 2	1707	0.100028	0.620336	0.10446
Alzheimer's disease	LIT_MM_MOISOI_HTRA2-KO_BRAIN_DN	2.00426	0.0307534	0	Literature	DN_List of genes differentially expressed in brain tissue from HtrA2 KO mice compared to WT controls (Table S2; Pubmed:19023330)	Cellular stress responses can be activated following functional defects in organelles such as mitochondria and the endoplasmic reticulum. Mitochondrial dysfunction caused by loss of the serine protease HtrA2 leads to a progressive movement disorder in mice and has been linked to parkinsonian neurodegeneration in humans. Here, we demonstrate that loss of HtrA2 results in transcriptional upregulati…	393	Zfp804a	zinc finger protein 804A	1230	0.0658102	0.577115	0.297493
Alzheimer's disease	LIT_MM_MOISOI_HTRA2-KO_BRAIN_DN	2.00426	0.0307534	0	Literature	DN_List of genes differentially expressed in brain tissue from HtrA2 KO mice compared to WT controls (Table S2; Pubmed:19023330)	Cellular stress responses can be activated following functional defects in organelles such as mitochondria and the endoplasmic reticulum. Mitochondrial dysfunction caused by loss of the serine protease HtrA2 leads to a progressive movement disorder in mice and has been linked to parkinsonian neurodegeneration in humans. Here, we demonstrate that loss of HtrA2 results in transcriptional upregulati…	393	Zmynd8	zinc finger, MYND-type containing 8	1384	0.0767098	0.594431	0.103375
Cellular metabolism	GO_BP_MM_NEGATIVE_REGULATION_OF_PROTEIN_PHOSPHORYLATION	1.99935	0.0321521	0	GO_BP	GO:0001933 ; GO Term Name: negative regulation of protein phosphorylation ; GO domain: biological_process ; GO Evidence Code: IEA	Genomic sequencing has made it clear that a large fraction of the genes specifying the core biological functions are shared by all eukaryotes. Knowledge of the biological role of such shared proteins in one organism can often be transferred to other organisms. The goal of the Gene Ontology Consortium is to produce a dynamic, controlled vocabulary that can be applied to all eukaryotes even as know…	36	Mas1	MAS1 oncogene	818	0.0381306	0.523652	0.185092
Cellular metabolism	GO_BP_MM_NEGATIVE_REGULATION_OF_PROTEIN_PHOSPHORYLATION	1.99935	0.0321521	0	GO_BP	GO:0001933 ; GO Term Name: negative regulation of protein phosphorylation ; GO domain: biological_process ; GO Evidence Code: IEA	Genomic sequencing has made it clear that a large fraction of the genes specifying the core biological functions are shared by all eukaryotes. Knowledge of the biological role of such shared proteins in one organism can often be transferred to other organisms. The goal of the Gene Ontology Consortium is to produce a dynamic, controlled vocabulary that can be applied to all eukaryotes even as know…	36	Prnp	prion protein	0	1.62732e-17	3.5422e-13	1.62022
Cellular metabolism	GO_BP_MM_NEGATIVE_REGULATION_OF_PROTEIN_PHOSPHORYLATION	1.99935	0.0321521	0	GO_BP	GO:0001933 ; GO Term Name: negative regulation of protein phosphorylation ; GO domain: biological_process ; GO Evidence Code: IEA	Genomic sequencing has made it clear that a large fraction of the genes specifying the core biological functions are shared by all eukaryotes. Knowledge of the biological role of such shared proteins in one organism can often be transferred to other organisms. The goal of the Gene Ontology Consortium is to produce a dynamic, controlled vocabulary that can be applied to all eukaryotes even as know…	36	Psen1	presenilin 1	14	5.68601e-05	0.0634257	0.157157
Neurotransmission	MPO_MM_ABNORMAL_CNS_SYNAPTIC_TRANSMISSION	1.9897	0.035227	0	MPO	abnormal CNS synaptic transmission from MPO (Mammalian Phenotype Ontology), data from GeneSetDB.	The Mammalian Phenotype Ontology (MP) is a structured vocabulary for describing mammalian phenotypes and serves as a critical tool for efficient annotation and comprehensive retrieval of phenotype data. Importantly, the ontology contains broad and specific terms, facilitating annotation of data from initial observations or screens and detailed data from subsequent experimental research. Using the…	98	Adora1	adenosine A1 receptor	1489	0.084349	0.605114	0.107319
Neurotransmission	MPO_MM_ABNORMAL_CNS_SYNAPTIC_TRANSMISSION	1.9897	0.035227	0	MPO	abnormal CNS synaptic transmission from MPO (Mammalian Phenotype Ontology), data from GeneSetDB.	The Mammalian Phenotype Ontology (MP) is a structured vocabulary for describing mammalian phenotypes and serves as a critical tool for efficient annotation and comprehensive retrieval of phenotype data. Importantly, the ontology contains broad and specific terms, facilitating annotation of data from initial observations or screens and detailed data from subsequent experimental research. Using the…	98	Bsn	bassoon	1909	0.114878	0.637343	0.190661
Neurotransmission	MPO_MM_ABNORMAL_CNS_SYNAPTIC_TRANSMISSION	1.9897	0.035227	0	MPO	abnormal CNS synaptic transmission from MPO (Mammalian Phenotype Ontology), data from GeneSetDB.	The Mammalian Phenotype Ontology (MP) is a structured vocabulary for describing mammalian phenotypes and serves as a critical tool for efficient annotation and comprehensive retrieval of phenotype data. Importantly, the ontology contains broad and specific terms, facilitating annotation of data from initial observations or screens and detailed data from subsequent experimental research. Using the…	98	Cacna1a	calcium channel, voltage-dependent, P/Q type, alpha 1A subunit	870	0.0420618	0.533999	0.170872
Neurotransmission	MPO_MM_ABNORMAL_CNS_SYNAPTIC_TRANSMISSION	1.9897	0.035227	0	MPO	abnormal CNS synaptic transmission from MPO (Mammalian Phenotype Ontology), data from GeneSetDB.	The Mammalian Phenotype Ontology (MP) is a structured vocabulary for describing mammalian phenotypes and serves as a critical tool for efficient annotation and comprehensive retrieval of phenotype data. Importantly, the ontology contains broad and specific terms, facilitating annotation of data from initial observations or screens and detailed data from subsequent experimental research. Using the…	98	Cacna1c	calcium channel, voltage-dependent, L type, alpha 1C subunit	313	0.0115051	0.44956	0.187095
Neurotransmission	MPO_MM_ABNORMAL_CNS_SYNAPTIC_TRANSMISSION	1.9897	0.035227	0	MPO	abnormal CNS synaptic transmission from MPO (Mammalian Phenotype Ontology), data from GeneSetDB.	The Mammalian Phenotype Ontology (MP) is a structured vocabulary for describing mammalian phenotypes and serves as a critical tool for efficient annotation and comprehensive retrieval of phenotype data. Importantly, the ontology contains broad and specific terms, facilitating annotation of data from initial observations or screens and detailed data from subsequent experimental research. Using the…	98	Cadps	Ca2+-dependent secretion activator	2368	0.147975	0.665946	0.0692145
Neurotransmission	MPO_MM_ABNORMAL_CNS_SYNAPTIC_TRANSMISSION	1.9897	0.035227	0	MPO	abnormal CNS synaptic transmission from MPO (Mammalian Phenotype Ontology), data from GeneSetDB.	The Mammalian Phenotype Ontology (MP) is a structured vocabulary for describing mammalian phenotypes and serves as a critical tool for efficient annotation and comprehensive retrieval of phenotype data. Importantly, the ontology contains broad and specific terms, facilitating annotation of data from initial observations or screens and detailed data from subsequent experimental research. Using the…	98	Chrm2	cholinergic receptor, muscarinic 2, cardiac	12	3.54364e-05	0.0453732	0.476287
Neurotransmission	MPO_MM_ABNORMAL_CNS_SYNAPTIC_TRANSMISSION	1.9897	0.035227	0	MPO	abnormal CNS synaptic transmission from MPO (Mammalian Phenotype Ontology), data from GeneSetDB.	The Mammalian Phenotype Ontology (MP) is a structured vocabulary for describing mammalian phenotypes and serves as a critical tool for efficient annotation and comprehensive retrieval of phenotype data. Importantly, the ontology contains broad and specific terms, facilitating annotation of data from initial observations or screens and detailed data from subsequent experimental research. Using the…	98	Grid2	glutamate receptor, ionotropic, delta 2	692	0.0299127	0.506251	0.153732
Neurotransmission	MPO_MM_ABNORMAL_CNS_SYNAPTIC_TRANSMISSION	1.9897	0.035227	0	MPO	abnormal CNS synaptic transmission from MPO (Mammalian Phenotype Ontology), data from GeneSetDB.	The Mammalian Phenotype Ontology (MP) is a structured vocabulary for describing mammalian phenotypes and serves as a critical tool for efficient annotation and comprehensive retrieval of phenotype data. Importantly, the ontology contains broad and specific terms, facilitating annotation of data from initial observations or screens and detailed data from subsequent experimental research. Using the…	98	Grik3	glutamate receptor, ionotropic, kainate 3	509	0.0208061	0.492437	0.393013
Neurotransmission	MPO_MM_ABNORMAL_CNS_SYNAPTIC_TRANSMISSION	1.9897	0.035227	0	MPO	abnormal CNS synaptic transmission from MPO (Mammalian Phenotype Ontology), data from GeneSetDB.	The Mammalian Phenotype Ontology (MP) is a structured vocabulary for describing mammalian phenotypes and serves as a critical tool for efficient annotation and comprehensive retrieval of phenotype data. Importantly, the ontology contains broad and specific terms, facilitating annotation of data from initial observations or screens and detailed data from subsequent experimental research. Using the…	98	Grin2b	glutamate receptor, ionotropic, NMDA2B (epsilon 2)	757	0.0338419	0.511189	0.197236
Neurotransmission	MPO_MM_ABNORMAL_CNS_SYNAPTIC_TRANSMISSION	1.9897	0.035227	0	MPO	abnormal CNS synaptic transmission from MPO (Mammalian Phenotype Ontology), data from GeneSetDB.	The Mammalian Phenotype Ontology (MP) is a structured vocabulary for describing mammalian phenotypes and serves as a critical tool for efficient annotation and comprehensive retrieval of phenotype data. Importantly, the ontology contains broad and specific terms, facilitating annotation of data from initial observations or screens and detailed data from subsequent experimental research. Using the…	98	Il1rapl1	interleukin 1 receptor accessory protein-like 1	1780	0.104862	0.625409	0.156981
Neurotransmission	MPO_MM_ABNORMAL_CNS_SYNAPTIC_TRANSMISSION	1.9897	0.035227	0	MPO	abnormal CNS synaptic transmission from MPO (Mammalian Phenotype Ontology), data from GeneSetDB.	The Mammalian Phenotype Ontology (MP) is a structured vocabulary for describing mammalian phenotypes and serves as a critical tool for efficient annotation and comprehensive retrieval of phenotype data. Importantly, the ontology contains broad and specific terms, facilitating annotation of data from initial observations or screens and detailed data from subsequent experimental research. Using the…	98	L1cam	L1 cell adhesion molecule	301	0.0111221	0.449447	0.163251
Neurotransmission	MPO_MM_ABNORMAL_CNS_SYNAPTIC_TRANSMISSION	1.9897	0.035227	0	MPO	abnormal CNS synaptic transmission from MPO (Mammalian Phenotype Ontology), data from GeneSetDB.	The Mammalian Phenotype Ontology (MP) is a structured vocabulary for describing mammalian phenotypes and serves as a critical tool for efficient annotation and comprehensive retrieval of phenotype data. Importantly, the ontology contains broad and specific terms, facilitating annotation of data from initial observations or screens and detailed data from subsequent experimental research. Using the…	98	Mapk8ip3	mitogen-activated protein kinase 8 interacting protein 3	27	0.000313823	0.149208	0.136828
Neurotransmission	MPO_MM_ABNORMAL_CNS_SYNAPTIC_TRANSMISSION	1.9897	0.035227	0	MPO	abnormal CNS synaptic transmission from MPO (Mammalian Phenotype Ontology), data from GeneSetDB.	The Mammalian Phenotype Ontology (MP) is a structured vocabulary for describing mammalian phenotypes and serves as a critical tool for efficient annotation and comprehensive retrieval of phenotype data. Importantly, the ontology contains broad and specific terms, facilitating annotation of data from initial observations or screens and detailed data from subsequent experimental research. Using the…	98	Neurod6	neurogenic differentiation 6	681	0.0293978	0.506251	0.270453
Neurotransmission	MPO_MM_ABNORMAL_CNS_SYNAPTIC_TRANSMISSION	1.9897	0.035227	0	MPO	abnormal CNS synaptic transmission from MPO (Mammalian Phenotype Ontology), data from GeneSetDB.	The Mammalian Phenotype Ontology (MP) is a structured vocabulary for describing mammalian phenotypes and serves as a critical tool for efficient annotation and comprehensive retrieval of phenotype data. Importantly, the ontology contains broad and specific terms, facilitating annotation of data from initial observations or screens and detailed data from subsequent experimental research. Using the…	98	Nlgn2	neuroligin 2	1590	0.0927522	0.617532	0.0962443
Neurotransmission	MPO_MM_ABNORMAL_CNS_SYNAPTIC_TRANSMISSION	1.9897	0.035227	0	MPO	abnormal CNS synaptic transmission from MPO (Mammalian Phenotype Ontology), data from GeneSetDB.	The Mammalian Phenotype Ontology (MP) is a structured vocabulary for describing mammalian phenotypes and serves as a critical tool for efficient annotation and comprehensive retrieval of phenotype data. Importantly, the ontology contains broad and specific terms, facilitating annotation of data from initial observations or screens and detailed data from subsequent experimental research. Using the…	98	Nrxn2	neurexin II	2287	0.141735	0.662331	0.0744366
Neurotransmission	MPO_MM_ABNORMAL_CNS_SYNAPTIC_TRANSMISSION	1.9897	0.035227	0	MPO	abnormal CNS synaptic transmission from MPO (Mammalian Phenotype Ontology), data from GeneSetDB.	The Mammalian Phenotype Ontology (MP) is a structured vocabulary for describing mammalian phenotypes and serves as a critical tool for efficient annotation and comprehensive retrieval of phenotype data. Importantly, the ontology contains broad and specific terms, facilitating annotation of data from initial observations or screens and detailed data from subsequent experimental research. Using the…	98	Olig2	oligodendrocyte transcription factor 2	142	0.00460817	0.400211	0.350149
Neurotransmission	MPO_MM_ABNORMAL_CNS_SYNAPTIC_TRANSMISSION	1.9897	0.035227	0	MPO	abnormal CNS synaptic transmission from MPO (Mammalian Phenotype Ontology), data from GeneSetDB.	The Mammalian Phenotype Ontology (MP) is a structured vocabulary for describing mammalian phenotypes and serves as a critical tool for efficient annotation and comprehensive retrieval of phenotype data. Importantly, the ontology contains broad and specific terms, facilitating annotation of data from initial observations or screens and detailed data from subsequent experimental research. Using the…	98	Prnp	prion protein	0	1.62732e-17	3.5422e-13	1.62022
Neurotransmission	MPO_MM_ABNORMAL_CNS_SYNAPTIC_TRANSMISSION	1.9897	0.035227	0	MPO	abnormal CNS synaptic transmission from MPO (Mammalian Phenotype Ontology), data from GeneSetDB.	The Mammalian Phenotype Ontology (MP) is a structured vocabulary for describing mammalian phenotypes and serves as a critical tool for efficient annotation and comprehensive retrieval of phenotype data. Importantly, the ontology contains broad and specific terms, facilitating annotation of data from initial observations or screens and detailed data from subsequent experimental research. Using the…	98	Rab3c	RAB3C, member RAS oncogene family	1692	0.0988609	0.620336	0.146882
Neurotransmission	MPO_MM_ABNORMAL_CNS_SYNAPTIC_TRANSMISSION	1.9897	0.035227	0	MPO	abnormal CNS synaptic transmission from MPO (Mammalian Phenotype Ontology), data from GeneSetDB.	The Mammalian Phenotype Ontology (MP) is a structured vocabulary for describing mammalian phenotypes and serves as a critical tool for efficient annotation and comprehensive retrieval of phenotype data. Importantly, the ontology contains broad and specific terms, facilitating annotation of data from initial observations or screens and detailed data from subsequent experimental research. Using the…	98	S1pr2	sphingosine-1-phosphate receptor 2	1488	0.0843321	0.605114	0.185795
Neurotransmission	MPO_MM_ABNORMAL_CNS_SYNAPTIC_TRANSMISSION	1.9897	0.035227	0	MPO	abnormal CNS synaptic transmission from MPO (Mammalian Phenotype Ontology), data from GeneSetDB.	The Mammalian Phenotype Ontology (MP) is a structured vocabulary for describing mammalian phenotypes and serves as a critical tool for efficient annotation and comprehensive retrieval of phenotype data. Importantly, the ontology contains broad and specific terms, facilitating annotation of data from initial observations or screens and detailed data from subsequent experimental research. Using the…	98	Unc13a	unc-13 homolog A (C. elegans)	235	0.00835622	0.430515	0.142642
Memory impairment	MPO_MM_ABNORMAL_LONG_TERM_SPATIAL_REFERENCE_MEMORY	1.95143	0.0463072	0	MPO	abnormal long term spatial reference memory from MPO (Mammalian Phenotype Ontology), data from GeneSetDB.	The Mammalian Phenotype Ontology (MP) is a structured vocabulary for describing mammalian phenotypes and serves as a critical tool for efficient annotation and comprehensive retrieval of phenotype data. Importantly, the ontology contains broad and specific terms, facilitating annotation of data from initial observations or screens and detailed data from subsequent experimental research. Using the…	18	Gria1	glutamate receptor, ionotropic, AMPA1 (alpha 1)	152	0.00480054	0.400211	0.189287
Memory impairment	MPO_MM_ABNORMAL_LONG_TERM_SPATIAL_REFERENCE_MEMORY	1.95143	0.0463072	0	MPO	abnormal long term spatial reference memory from MPO (Mammalian Phenotype Ontology), data from GeneSetDB.	The Mammalian Phenotype Ontology (MP) is a structured vocabulary for describing mammalian phenotypes and serves as a critical tool for efficient annotation and comprehensive retrieval of phenotype data. Importantly, the ontology contains broad and specific terms, facilitating annotation of data from initial observations or screens and detailed data from subsequent experimental research. Using the…	18	Ldlr	low density lipoprotein receptor	4	1.20594e-06	0.00437494	0.485035
Memory impairment	MPO_MM_ABNORMAL_LONG_TERM_SPATIAL_REFERENCE_MEMORY	1.95143	0.0463072	0	MPO	abnormal long term spatial reference memory from MPO (Mammalian Phenotype Ontology), data from GeneSetDB.	The Mammalian Phenotype Ontology (MP) is a structured vocabulary for describing mammalian phenotypes and serves as a critical tool for efficient annotation and comprehensive retrieval of phenotype data. Importantly, the ontology contains broad and specific terms, facilitating annotation of data from initial observations or screens and detailed data from subsequent experimental research. Using the…	18	Nos2	nitric oxide synthase 2, inducible	680	0.0292775	0.506251	0.715672
Memory impairment	MPO_MM_ABNORMAL_LONG_TERM_SPATIAL_REFERENCE_MEMORY	1.95143	0.0463072	0	MPO	abnormal long term spatial reference memory from MPO (Mammalian Phenotype Ontology), data from GeneSetDB.	The Mammalian Phenotype Ontology (MP) is a structured vocabulary for describing mammalian phenotypes and serves as a critical tool for efficient annotation and comprehensive retrieval of phenotype data. Importantly, the ontology contains broad and specific terms, facilitating annotation of data from initial observations or screens and detailed data from subsequent experimental research. Using the…	18	Psen1	presenilin 1	14	5.68601e-05	0.0634257	0.157157
Memory impairment	MPO_MM_ABNORMAL_LONG_TERM_SPATIAL_REFERENCE_MEMORY	1.95143	0.0463072	0	MPO	abnormal long term spatial reference memory from MPO (Mammalian Phenotype Ontology), data from GeneSetDB.	The Mammalian Phenotype Ontology (MP) is a structured vocabulary for describing mammalian phenotypes and serves as a critical tool for efficient annotation and comprehensive retrieval of phenotype data. Importantly, the ontology contains broad and specific terms, facilitating annotation of data from initial observations or screens and detailed data from subsequent experimental research. Using the…	18	Srgap3	SLIT-ROBO Rho GTPase activating protein 3	1586	0.0926076	0.617532	0.0944539
Depressive disorders	LIT_MM_POLYMENIDOU_ADULT_BRAIN_TDP-43-DEPLETE_DN	1.93749	0.049999	0	Literature	Genes downregulated upon TDP-43 depletion in adult mouse brain (Table S2; Pubmed:21358643)	We used cross-linking and immunoprecipitation coupled with high-throughput sequencing to identify binding sites in 6,304 genes as the brain RNA targets for TDP-43, an RNA binding protein that, when mutated, causes amyotrophic lateral sclerosis. Massively parallel sequencing and splicing-sensitive junction arrays revealed that levels of 601 mRNAs were changed (including Fus (Tls), progranulin and …	238	Adgrb3	adhesion G protein-coupled receptor B3	2654	0.169611	0.680776	0.0843732
Depressive disorders	LIT_MM_POLYMENIDOU_ADULT_BRAIN_TDP-43-DEPLETE_DN	1.93749	0.049999	0	Literature	Genes downregulated upon TDP-43 depletion in adult mouse brain (Table S2; Pubmed:21358643)	We used cross-linking and immunoprecipitation coupled with high-throughput sequencing to identify binding sites in 6,304 genes as the brain RNA targets for TDP-43, an RNA binding protein that, when mutated, causes amyotrophic lateral sclerosis. Massively parallel sequencing and splicing-sensitive junction arrays revealed that levels of 601 mRNAs were changed (including Fus (Tls), progranulin and …	238	Adra1d	adrenergic receptor, alpha 1d	773	0.0345037	0.511958	0.29662
Depressive disorders	LIT_MM_POLYMENIDOU_ADULT_BRAIN_TDP-43-DEPLETE_DN	1.93749	0.049999	0	Literature	Genes downregulated upon TDP-43 depletion in adult mouse brain (Table S2; Pubmed:21358643)	We used cross-linking and immunoprecipitation coupled with high-throughput sequencing to identify binding sites in 6,304 genes as the brain RNA targets for TDP-43, an RNA binding protein that, when mutated, causes amyotrophic lateral sclerosis. Massively parallel sequencing and splicing-sensitive junction arrays revealed that levels of 601 mRNAs were changed (including Fus (Tls), progranulin and …	238	Asic2	acid-sensing (proton-gated) ion channel 2	386	0.0149138	0.468058	0.197353
Depressive disorders	LIT_MM_POLYMENIDOU_ADULT_BRAIN_TDP-43-DEPLETE_DN	1.93749	0.049999	0	Literature	Genes downregulated upon TDP-43 depletion in adult mouse brain (Table S2; Pubmed:21358643)	We used cross-linking and immunoprecipitation coupled with high-throughput sequencing to identify binding sites in 6,304 genes as the brain RNA targets for TDP-43, an RNA binding protein that, when mutated, causes amyotrophic lateral sclerosis. Massively parallel sequencing and splicing-sensitive junction arrays revealed that levels of 601 mRNAs were changed (including Fus (Tls), progranulin and …	238	Astn2	astrotactin 2	3450	0.233152	0.727047	0.121029
Depressive disorders	LIT_MM_POLYMENIDOU_ADULT_BRAIN_TDP-43-DEPLETE_DN	1.93749	0.049999	0	Literature	Genes downregulated upon TDP-43 depletion in adult mouse brain (Table S2; Pubmed:21358643)	We used cross-linking and immunoprecipitation coupled with high-throughput sequencing to identify binding sites in 6,304 genes as the brain RNA targets for TDP-43, an RNA binding protein that, when mutated, causes amyotrophic lateral sclerosis. Massively parallel sequencing and splicing-sensitive junction arrays revealed that levels of 601 mRNAs were changed (including Fus (Tls), progranulin and …	238	Atp2b3	ATPase, Ca++ transporting, plasma membrane 3	3768	0.259629	0.743759	0.122341
Depressive disorders	LIT_MM_POLYMENIDOU_ADULT_BRAIN_TDP-43-DEPLETE_DN	1.93749	0.049999	0	Literature	Genes downregulated upon TDP-43 depletion in adult mouse brain (Table S2; Pubmed:21358643)	We used cross-linking and immunoprecipitation coupled with high-throughput sequencing to identify binding sites in 6,304 genes as the brain RNA targets for TDP-43, an RNA binding protein that, when mutated, causes amyotrophic lateral sclerosis. Massively parallel sequencing and splicing-sensitive junction arrays revealed that levels of 601 mRNAs were changed (including Fus (Tls), progranulin and …	238	Cacna1a	calcium channel, voltage-dependent, P/Q type, alpha 1A subunit	870	0.0420618	0.533999	0.170872
Depressive disorders	LIT_MM_POLYMENIDOU_ADULT_BRAIN_TDP-43-DEPLETE_DN	1.93749	0.049999	0	Literature	Genes downregulated upon TDP-43 depletion in adult mouse brain (Table S2; Pubmed:21358643)	We used cross-linking and immunoprecipitation coupled with high-throughput sequencing to identify binding sites in 6,304 genes as the brain RNA targets for TDP-43, an RNA binding protein that, when mutated, causes amyotrophic lateral sclerosis. Massively parallel sequencing and splicing-sensitive junction arrays revealed that levels of 601 mRNAs were changed (including Fus (Tls), progranulin and …	238	Cacna1c	calcium channel, voltage-dependent, L type, alpha 1C subunit	313	0.0115051	0.44956	0.187095
Depressive disorders	LIT_MM_POLYMENIDOU_ADULT_BRAIN_TDP-43-DEPLETE_DN	1.93749	0.049999	0	Literature	Genes downregulated upon TDP-43 depletion in adult mouse brain (Table S2; Pubmed:21358643)	We used cross-linking and immunoprecipitation coupled with high-throughput sequencing to identify binding sites in 6,304 genes as the brain RNA targets for TDP-43, an RNA binding protein that, when mutated, causes amyotrophic lateral sclerosis. Massively parallel sequencing and splicing-sensitive junction arrays revealed that levels of 601 mRNAs were changed (including Fus (Tls), progranulin and …	238	Cacna1e	calcium channel, voltage-dependent, R type, alpha 1E subunit	670	0.0286318	0.506251	0.179731
Depressive disorders	LIT_MM_POLYMENIDOU_ADULT_BRAIN_TDP-43-DEPLETE_DN	1.93749	0.049999	0	Literature	Genes downregulated upon TDP-43 depletion in adult mouse brain (Table S2; Pubmed:21358643)	We used cross-linking and immunoprecipitation coupled with high-throughput sequencing to identify binding sites in 6,304 genes as the brain RNA targets for TDP-43, an RNA binding protein that, when mutated, causes amyotrophic lateral sclerosis. Massively parallel sequencing and splicing-sensitive junction arrays revealed that levels of 601 mRNAs were changed (including Fus (Tls), progranulin and …	238	Cadps	Ca2+-dependent secretion activator	2368	0.147975	0.665946	0.0692145
Depressive disorders	LIT_MM_POLYMENIDOU_ADULT_BRAIN_TDP-43-DEPLETE_DN	1.93749	0.049999	0	Literature	Genes downregulated upon TDP-43 depletion in adult mouse brain (Table S2; Pubmed:21358643)	We used cross-linking and immunoprecipitation coupled with high-throughput sequencing to identify binding sites in 6,304 genes as the brain RNA targets for TDP-43, an RNA binding protein that, when mutated, causes amyotrophic lateral sclerosis. Massively parallel sequencing and splicing-sensitive junction arrays revealed that levels of 601 mRNAs were changed (including Fus (Tls), progranulin and …	238	Cbln2	cerebellin 2 precursor protein	81	0.00208973	0.31646	0.448855
Depressive disorders	LIT_MM_POLYMENIDOU_ADULT_BRAIN_TDP-43-DEPLETE_DN	1.93749	0.049999	0	Literature	Genes downregulated upon TDP-43 depletion in adult mouse brain (Table S2; Pubmed:21358643)	We used cross-linking and immunoprecipitation coupled with high-throughput sequencing to identify binding sites in 6,304 genes as the brain RNA targets for TDP-43, an RNA binding protein that, when mutated, causes amyotrophic lateral sclerosis. Massively parallel sequencing and splicing-sensitive junction arrays revealed that levels of 601 mRNAs were changed (including Fus (Tls), progranulin and …	238	Ccbe1	collagen and calcium binding EGF domains 1	2548	0.162431	0.678665	0.226321
Depressive disorders	LIT_MM_POLYMENIDOU_ADULT_BRAIN_TDP-43-DEPLETE_DN	1.93749	0.049999	0	Literature	Genes downregulated upon TDP-43 depletion in adult mouse brain (Table S2; Pubmed:21358643)	We used cross-linking and immunoprecipitation coupled with high-throughput sequencing to identify binding sites in 6,304 genes as the brain RNA targets for TDP-43, an RNA binding protein that, when mutated, causes amyotrophic lateral sclerosis. Massively parallel sequencing and splicing-sensitive junction arrays revealed that levels of 601 mRNAs were changed (including Fus (Tls), progranulin and …	238	Clstn2	calsyntenin 2	2114	0.128024	0.647286	0.121738
Depressive disorders	LIT_MM_POLYMENIDOU_ADULT_BRAIN_TDP-43-DEPLETE_DN	1.93749	0.049999	0	Literature	Genes downregulated upon TDP-43 depletion in adult mouse brain (Table S2; Pubmed:21358643)	We used cross-linking and immunoprecipitation coupled with high-throughput sequencing to identify binding sites in 6,304 genes as the brain RNA targets for TDP-43, an RNA binding protein that, when mutated, causes amyotrophic lateral sclerosis. Massively parallel sequencing and splicing-sensitive junction arrays revealed that levels of 601 mRNAs were changed (including Fus (Tls), progranulin and …	238	Cntn4	contactin 4	1750	0.102715	0.62209	0.124389
Depressive disorders	LIT_MM_POLYMENIDOU_ADULT_BRAIN_TDP-43-DEPLETE_DN	1.93749	0.049999	0	Literature	Genes downregulated upon TDP-43 depletion in adult mouse brain (Table S2; Pubmed:21358643)	We used cross-linking and immunoprecipitation coupled with high-throughput sequencing to identify binding sites in 6,304 genes as the brain RNA targets for TDP-43, an RNA binding protein that, when mutated, causes amyotrophic lateral sclerosis. Massively parallel sequencing and splicing-sensitive junction arrays revealed that levels of 601 mRNAs were changed (including Fus (Tls), progranulin and …	238	Cntn5	contactin 5	441	0.0178405	0.488348	0.260152
Alzheimer's disease	LIT_MM_POLYMENIDOU_ADULT_BRAIN_TDP-43-DEPLETE_DN	1.93749	0.049999	0	Literature	Genes downregulated upon TDP-43 depletion in adult mouse brain (Table S2; Pubmed:21358643)	We used cross-linking and immunoprecipitation coupled with high-throughput sequencing to identify binding sites in 6,304 genes as the brain RNA targets for TDP-43, an RNA binding protein that, when mutated, causes amyotrophic lateral sclerosis. Massively parallel sequencing and splicing-sensitive junction arrays revealed that levels of 601 mRNAs were changed (including Fus (Tls), progranulin and …	238	Cntnap2	contactin associated protein-like 2	4087	0.284903	0.758431	0.0569079
Depressive disorders	LIT_MM_POLYMENIDOU_ADULT_BRAIN_TDP-43-DEPLETE_DN	1.93749	0.049999	0	Literature	Genes downregulated upon TDP-43 depletion in adult mouse brain (Table S2; Pubmed:21358643)	We used cross-linking and immunoprecipitation coupled with high-throughput sequencing to identify binding sites in 6,304 genes as the brain RNA targets for TDP-43, an RNA binding protein that, when mutated, causes amyotrophic lateral sclerosis. Massively parallel sequencing and splicing-sensitive junction arrays revealed that levels of 601 mRNAs were changed (including Fus (Tls), progranulin and …	238	Cpne4	copine IV	1366	0.0749905	0.591082	0.246225
Depressive disorders	LIT_MM_POLYMENIDOU_ADULT_BRAIN_TDP-43-DEPLETE_DN	1.93749	0.049999	0	Literature	Genes downregulated upon TDP-43 depletion in adult mouse brain (Table S2; Pubmed:21358643)	We used cross-linking and immunoprecipitation coupled with high-throughput sequencing to identify binding sites in 6,304 genes as the brain RNA targets for TDP-43, an RNA binding protein that, when mutated, causes amyotrophic lateral sclerosis. Massively parallel sequencing and splicing-sensitive junction arrays revealed that levels of 601 mRNAs were changed (including Fus (Tls), progranulin and …	238	Csmd2	CUB and Sushi multiple domains 2	315	0.0115876	0.44956	0.277994
Depressive disorders	LIT_MM_POLYMENIDOU_ADULT_BRAIN_TDP-43-DEPLETE_DN	1.93749	0.049999	0	Literature	Genes downregulated upon TDP-43 depletion in adult mouse brain (Table S2; Pubmed:21358643)	We used cross-linking and immunoprecipitation coupled with high-throughput sequencing to identify binding sites in 6,304 genes as the brain RNA targets for TDP-43, an RNA binding protein that, when mutated, causes amyotrophic lateral sclerosis. Massively parallel sequencing and splicing-sensitive junction arrays revealed that levels of 601 mRNAs were changed (including Fus (Tls), progranulin and …	238	Ctnna2	catenin (cadherin associated protein), alpha 2	3460	0.233815	0.727237	0.0424777
Depressive disorders	LIT_MM_POLYMENIDOU_ADULT_BRAIN_TDP-43-DEPLETE_DN	1.93749	0.049999	0	Literature	Genes downregulated upon TDP-43 depletion in adult mouse brain (Table S2; Pubmed:21358643)	We used cross-linking and immunoprecipitation coupled with high-throughput sequencing to identify binding sites in 6,304 genes as the brain RNA targets for TDP-43, an RNA binding protein that, when mutated, causes amyotrophic lateral sclerosis. Massively parallel sequencing and splicing-sensitive junction arrays revealed that levels of 601 mRNAs were changed (including Fus (Tls), progranulin and …	238	Dhcr24	24-dehydrocholesterol reductase	255	0.00914207	0.435461	0.196754
Depressive disorders	LIT_MM_POLYMENIDOU_ADULT_BRAIN_TDP-43-DEPLETE_DN	1.93749	0.049999	0	Literature	Genes downregulated upon TDP-43 depletion in adult mouse brain (Table S2; Pubmed:21358643)	We used cross-linking and immunoprecipitation coupled with high-throughput sequencing to identify binding sites in 6,304 genes as the brain RNA targets for TDP-43, an RNA binding protein that, when mutated, causes amyotrophic lateral sclerosis. Massively parallel sequencing and splicing-sensitive junction arrays revealed that levels of 601 mRNAs were changed (including Fus (Tls), progranulin and …	238	Eda	ectodysplasin-A	4015	0.278888	0.754762	0.0920733
Depressive disorders	LIT_MM_POLYMENIDOU_ADULT_BRAIN_TDP-43-DEPLETE_DN	1.93749	0.049999	0	Literature	Genes downregulated upon TDP-43 depletion in adult mouse brain (Table S2; Pubmed:21358643)	We used cross-linking and immunoprecipitation coupled with high-throughput sequencing to identify binding sites in 6,304 genes as the brain RNA targets for TDP-43, an RNA binding protein that, when mutated, causes amyotrophic lateral sclerosis. Massively parallel sequencing and splicing-sensitive junction arrays revealed that levels of 601 mRNAs were changed (including Fus (Tls), progranulin and …	238	Egfem1	EGF-like and EMI domain containing 1	377	0.0142826	0.461633	0.37219
Depressive disorders	LIT_MM_POLYMENIDOU_ADULT_BRAIN_TDP-43-DEPLETE_DN	1.93749	0.049999	0	Literature	Genes downregulated upon TDP-43 depletion in adult mouse brain (Table S2; Pubmed:21358643)	We used cross-linking and immunoprecipitation coupled with high-throughput sequencing to identify binding sites in 6,304 genes as the brain RNA targets for TDP-43, an RNA binding protein that, when mutated, causes amyotrophic lateral sclerosis. Massively parallel sequencing and splicing-sensitive junction arrays revealed that levels of 601 mRNAs were changed (including Fus (Tls), progranulin and …	238	Egr2	early growth response 2	4362	0.308605	0.771928	0.316982
Depressive disorders	LIT_MM_POLYMENIDOU_ADULT_BRAIN_TDP-43-DEPLETE_DN	1.93749	0.049999	0	Literature	Genes downregulated upon TDP-43 depletion in adult mouse brain (Table S2; Pubmed:21358643)	We used cross-linking and immunoprecipitation coupled with high-throughput sequencing to identify binding sites in 6,304 genes as the brain RNA targets for TDP-43, an RNA binding protein that, when mutated, causes amyotrophic lateral sclerosis. Massively parallel sequencing and splicing-sensitive junction arrays revealed that levels of 601 mRNAs were changed (including Fus (Tls), progranulin and …	238	Ephb6	Eph receptor B6	2852	0.185301	0.692982	0.143687
Depressive disorders	LIT_MM_POLYMENIDOU_ADULT_BRAIN_TDP-43-DEPLETE_DN	1.93749	0.049999	0	Literature	Genes downregulated upon TDP-43 depletion in adult mouse brain (Table S2; Pubmed:21358643)	We used cross-linking and immunoprecipitation coupled with high-throughput sequencing to identify binding sites in 6,304 genes as the brain RNA targets for TDP-43, an RNA binding protein that, when mutated, causes amyotrophic lateral sclerosis. Massively parallel sequencing and splicing-sensitive junction arrays revealed that levels of 601 mRNAs were changed (including Fus (Tls), progranulin and …	238	Fam155a	family with sequence similarity 155, member A	3137	0.207632	0.709987	0.0859084
Depressive disorders	LIT_MM_POLYMENIDOU_ADULT_BRAIN_TDP-43-DEPLETE_DN	1.93749	0.049999	0	Literature	Genes downregulated upon TDP-43 depletion in adult mouse brain (Table S2; Pubmed:21358643)	We used cross-linking and immunoprecipitation coupled with high-throughput sequencing to identify binding sites in 6,304 genes as the brain RNA targets for TDP-43, an RNA binding protein that, when mutated, causes amyotrophic lateral sclerosis. Massively parallel sequencing and splicing-sensitive junction arrays revealed that levels of 601 mRNAs were changed (including Fus (Tls), progranulin and …	238	Fam171a2	family with sequence similarity 171, member A2	1242	0.0670673	0.579767	0.106197
Depressive disorders	LIT_MM_POLYMENIDOU_ADULT_BRAIN_TDP-43-DEPLETE_DN	1.93749	0.049999	0	Literature	Genes downregulated upon TDP-43 depletion in adult mouse brain (Table S2; Pubmed:21358643)	We used cross-linking and immunoprecipitation coupled with high-throughput sequencing to identify binding sites in 6,304 genes as the brain RNA targets for TDP-43, an RNA binding protein that, when mutated, causes amyotrophic lateral sclerosis. Massively parallel sequencing and splicing-sensitive junction arrays revealed that levels of 601 mRNAs were changed (including Fus (Tls), progranulin and …	238	Fbxw8	F-box and WD-40 domain protein 8	1210	0.0644026	0.576561	0.0819145
Depressive disorders	LIT_MM_POLYMENIDOU_ADULT_BRAIN_TDP-43-DEPLETE_DN	1.93749	0.049999	0	Literature	Genes downregulated upon TDP-43 depletion in adult mouse brain (Table S2; Pubmed:21358643)	We used cross-linking and immunoprecipitation coupled with high-throughput sequencing to identify binding sites in 6,304 genes as the brain RNA targets for TDP-43, an RNA binding protein that, when mutated, causes amyotrophic lateral sclerosis. Massively parallel sequencing and splicing-sensitive junction arrays revealed that levels of 601 mRNAs were changed (including Fus (Tls), progranulin and …	238	Fosl2	fos-like antigen 2	119	0.00379148	0.384409	0.420399
Depressive disorders	LIT_MM_POLYMENIDOU_ADULT_BRAIN_TDP-43-DEPLETE_DN	1.93749	0.049999	0	Literature	Genes downregulated upon TDP-43 depletion in adult mouse brain (Table S2; Pubmed:21358643)	We used cross-linking and immunoprecipitation coupled with high-throughput sequencing to identify binding sites in 6,304 genes as the brain RNA targets for TDP-43, an RNA binding protein that, when mutated, causes amyotrophic lateral sclerosis. Massively parallel sequencing and splicing-sensitive junction arrays revealed that levels of 601 mRNAs were changed (including Fus (Tls), progranulin and …	238	Galnt10	polypeptide N-acetylgalactosaminyltransferase 10	4463	0.318739	0.77887	0.0803507
Depressive disorders	LIT_MM_POLYMENIDOU_ADULT_BRAIN_TDP-43-DEPLETE_DN	1.93749	0.049999	0	Literature	Genes downregulated upon TDP-43 depletion in adult mouse brain (Table S2; Pubmed:21358643)	We used cross-linking and immunoprecipitation coupled with high-throughput sequencing to identify binding sites in 6,304 genes as the brain RNA targets for TDP-43, an RNA binding protein that, when mutated, causes amyotrophic lateral sclerosis. Massively parallel sequencing and splicing-sensitive junction arrays revealed that levels of 601 mRNAs were changed (including Fus (Tls), progranulin and …	238	Galntl6	UDP-N-acetyl-alpha-D-galactosamine:polypeptide N-acetylgalactosaminyltransferase-like 6	2934	0.191603	0.697001	0.125991
Depressive disorders	LIT_MM_POLYMENIDOU_ADULT_BRAIN_TDP-43-DEPLETE_DN	1.93749	0.049999	0	Literature	Genes downregulated upon TDP-43 depletion in adult mouse brain (Table S2; Pubmed:21358643)	We used cross-linking and immunoprecipitation coupled with high-throughput sequencing to identify binding sites in 6,304 genes as the brain RNA targets for TDP-43, an RNA binding protein that, when mutated, causes amyotrophic lateral sclerosis. Massively parallel sequencing and splicing-sensitive junction arrays revealed that levels of 601 mRNAs were changed (including Fus (Tls), progranulin and …	238	Gfra2	glial cell line derived neurotrophic factor family receptor alpha 2	4185	0.293189	0.764385	0.117505
Depressive disorders	LIT_MM_POLYMENIDOU_ADULT_BRAIN_TDP-43-DEPLETE_DN	1.93749	0.049999	0	Literature	Genes downregulated upon TDP-43 depletion in adult mouse brain (Table S2; Pubmed:21358643)	We used cross-linking and immunoprecipitation coupled with high-throughput sequencing to identify binding sites in 6,304 genes as the brain RNA targets for TDP-43, an RNA binding protein that, when mutated, causes amyotrophic lateral sclerosis. Massively parallel sequencing and splicing-sensitive junction arrays revealed that levels of 601 mRNAs were changed (including Fus (Tls), progranulin and …	238	Grin2a	glutamate receptor, ionotropic, NMDA2A (epsilon 1)	3934	0.272444	0.750494	0.0938691
Depressive disorders	LIT_MM_POLYMENIDOU_ADULT_BRAIN_TDP-43-DEPLETE_DN	1.93749	0.049999	0	Literature	Genes downregulated upon TDP-43 depletion in adult mouse brain (Table S2; Pubmed:21358643)	We used cross-linking and immunoprecipitation coupled with high-throughput sequencing to identify binding sites in 6,304 genes as the brain RNA targets for TDP-43, an RNA binding protein that, when mutated, causes amyotrophic lateral sclerosis. Massively parallel sequencing and splicing-sensitive junction arrays revealed that levels of 601 mRNAs were changed (including Fus (Tls), progranulin and …	238	Grm7	glutamate receptor, metabotropic 7	72	0.00189262	0.31646	0.204568
Depressive disorders	LIT_MM_POLYMENIDOU_ADULT_BRAIN_TDP-43-DEPLETE_DN	1.93749	0.049999	0	Literature	Genes downregulated upon TDP-43 depletion in adult mouse brain (Table S2; Pubmed:21358643)	We used cross-linking and immunoprecipitation coupled with high-throughput sequencing to identify binding sites in 6,304 genes as the brain RNA targets for TDP-43, an RNA binding protein that, when mutated, causes amyotrophic lateral sclerosis. Massively parallel sequencing and splicing-sensitive junction arrays revealed that levels of 601 mRNAs were changed (including Fus (Tls), progranulin and …	238	Grm8	glutamate receptor, metabotropic 8	1628	0.0949935	0.617532	0.255916
Depressive disorders	LIT_MM_POLYMENIDOU_ADULT_BRAIN_TDP-43-DEPLETE_DN	1.93749	0.049999	0	Literature	Genes downregulated upon TDP-43 depletion in adult mouse brain (Table S2; Pubmed:21358643)	We used cross-linking and immunoprecipitation coupled with high-throughput sequencing to identify binding sites in 6,304 genes as the brain RNA targets for TDP-43, an RNA binding protein that, when mutated, causes amyotrophic lateral sclerosis. Massively parallel sequencing and splicing-sensitive junction arrays revealed that levels of 601 mRNAs were changed (including Fus (Tls), progranulin and …	238	Hcn1	hyperpolarization-activated, cyclic nucleotide-gated K+ 1	314	0.011543	0.44956	0.24587
Depressive disorders	LIT_MM_POLYMENIDOU_ADULT_BRAIN_TDP-43-DEPLETE_DN	1.93749	0.049999	0	Literature	Genes downregulated upon TDP-43 depletion in adult mouse brain (Table S2; Pubmed:21358643)	We used cross-linking and immunoprecipitation coupled with high-throughput sequencing to identify binding sites in 6,304 genes as the brain RNA targets for TDP-43, an RNA binding protein that, when mutated, causes amyotrophic lateral sclerosis. Massively parallel sequencing and splicing-sensitive junction arrays revealed that levels of 601 mRNAs were changed (including Fus (Tls), progranulin and …	238	Hmgcr	3-hydroxy-3-methylglutaryl-Coenzyme A reductase	308	0.0112326	0.449447	0.218441
Depressive disorders	LIT_MM_POLYMENIDOU_ADULT_BRAIN_TDP-43-DEPLETE_DN	1.93749	0.049999	0	Literature	Genes downregulated upon TDP-43 depletion in adult mouse brain (Table S2; Pubmed:21358643)	We used cross-linking and immunoprecipitation coupled with high-throughput sequencing to identify binding sites in 6,304 genes as the brain RNA targets for TDP-43, an RNA binding protein that, when mutated, causes amyotrophic lateral sclerosis. Massively parallel sequencing and splicing-sensitive junction arrays revealed that levels of 601 mRNAs were changed (including Fus (Tls), progranulin and …	238	Ipcef1	interaction protein for cytohesin exchange factors 1	593	0.024893	0.499527	0.172499
Depressive disorders	LIT_MM_POLYMENIDOU_ADULT_BRAIN_TDP-43-DEPLETE_DN	1.93749	0.049999	0	Literature	Genes downregulated upon TDP-43 depletion in adult mouse brain (Table S2; Pubmed:21358643)	We used cross-linking and immunoprecipitation coupled with high-throughput sequencing to identify binding sites in 6,304 genes as the brain RNA targets for TDP-43, an RNA binding protein that, when mutated, causes amyotrophic lateral sclerosis. Massively parallel sequencing and splicing-sensitive junction arrays revealed that levels of 601 mRNAs were changed (including Fus (Tls), progranulin and …	238	Itpr1	inositol 1,4,5-trisphosphate receptor 1	2303	0.143558	0.664593	0.112766
Depressive disorders	LIT_MM_POLYMENIDOU_ADULT_BRAIN_TDP-43-DEPLETE_DN	1.93749	0.049999	0	Literature	Genes downregulated upon TDP-43 depletion in adult mouse brain (Table S2; Pubmed:21358643)	We used cross-linking and immunoprecipitation coupled with high-throughput sequencing to identify binding sites in 6,304 genes as the brain RNA targets for TDP-43, an RNA binding protein that, when mutated, causes amyotrophic lateral sclerosis. Massively parallel sequencing and splicing-sensitive junction arrays revealed that levels of 601 mRNAs were changed (including Fus (Tls), progranulin and …	238	Kcnj6	potassium inwardly-rectifying channel, subfamily J, member 6	3831	0.263872	0.745181	0.17328
Depressive disorders	LIT_MM_POLYMENIDOU_ADULT_BRAIN_TDP-43-DEPLETE_DN	1.93749	0.049999	0	Literature	Genes downregulated upon TDP-43 depletion in adult mouse brain (Table S2; Pubmed:21358643)	We used cross-linking and immunoprecipitation coupled with high-throughput sequencing to identify binding sites in 6,304 genes as the brain RNA targets for TDP-43, an RNA binding protein that, when mutated, causes amyotrophic lateral sclerosis. Massively parallel sequencing and splicing-sensitive junction arrays revealed that levels of 601 mRNAs were changed (including Fus (Tls), progranulin and …	238	Kcns2	K+ voltage-gated channel, subfamily S, 2	187	0.00608897	0.400562	0.203334
Depressive disorders	LIT_MM_POLYMENIDOU_ADULT_BRAIN_TDP-43-DEPLETE_DN	1.93749	0.049999	0	Literature	Genes downregulated upon TDP-43 depletion in adult mouse brain (Table S2; Pubmed:21358643)	We used cross-linking and immunoprecipitation coupled with high-throughput sequencing to identify binding sites in 6,304 genes as the brain RNA targets for TDP-43, an RNA binding protein that, when mutated, causes amyotrophic lateral sclerosis. Massively parallel sequencing and splicing-sensitive junction arrays revealed that levels of 601 mRNAs were changed (including Fus (Tls), progranulin and …	238	Kirrel3	kirre like nephrin family adhesion molecule 3	4457	0.318151	0.77887	0.0467794
Depressive disorders	LIT_MM_POLYMENIDOU_ADULT_BRAIN_TDP-43-DEPLETE_DN	1.93749	0.049999	0	Literature	Genes downregulated upon TDP-43 depletion in adult mouse brain (Table S2; Pubmed:21358643)	We used cross-linking and immunoprecipitation coupled with high-throughput sequencing to identify binding sites in 6,304 genes as the brain RNA targets for TDP-43, an RNA binding protein that, when mutated, causes amyotrophic lateral sclerosis. Massively parallel sequencing and splicing-sensitive junction arrays revealed that levels of 601 mRNAs were changed (including Fus (Tls), progranulin and …	238	Ldlr	low density lipoprotein receptor	4	1.20594e-06	0.00437494	0.485035
Depressive disorders	LIT_MM_POLYMENIDOU_ADULT_BRAIN_TDP-43-DEPLETE_DN	1.93749	0.049999	0	Literature	Genes downregulated upon TDP-43 depletion in adult mouse brain (Table S2; Pubmed:21358643)	We used cross-linking and immunoprecipitation coupled with high-throughput sequencing to identify binding sites in 6,304 genes as the brain RNA targets for TDP-43, an RNA binding protein that, when mutated, causes amyotrophic lateral sclerosis. Massively parallel sequencing and splicing-sensitive junction arrays revealed that levels of 601 mRNAs were changed (including Fus (Tls), progranulin and …	238	Lingo2	leucine rich repeat and Ig domain containing 2	1908	0.114779	0.637343	0.181867
Depressive disorders	LIT_MM_POLYMENIDOU_ADULT_BRAIN_TDP-43-DEPLETE_DN	1.93749	0.049999	0	Literature	Genes downregulated upon TDP-43 depletion in adult mouse brain (Table S2; Pubmed:21358643)	We used cross-linking and immunoprecipitation coupled with high-throughput sequencing to identify binding sites in 6,304 genes as the brain RNA targets for TDP-43, an RNA binding protein that, when mutated, causes amyotrophic lateral sclerosis. Massively parallel sequencing and splicing-sensitive junction arrays revealed that levels of 601 mRNAs were changed (including Fus (Tls), progranulin and …	238	Lrp1b	low density lipoprotein-related protein 1B (deleted in tumors)	1719	0.100482	0.620336	0.186802
Depressive disorders	LIT_MM_POLYMENIDOU_ADULT_BRAIN_TDP-43-DEPLETE_DN	1.93749	0.049999	0	Literature	Genes downregulated upon TDP-43 depletion in adult mouse brain (Table S2; Pubmed:21358643)	We used cross-linking and immunoprecipitation coupled with high-throughput sequencing to identify binding sites in 6,304 genes as the brain RNA targets for TDP-43, an RNA binding protein that, when mutated, causes amyotrophic lateral sclerosis. Massively parallel sequencing and splicing-sensitive junction arrays revealed that levels of 601 mRNAs were changed (including Fus (Tls), progranulin and …	238	Lsamp	limbic system-associated membrane protein	800	0.0365222	0.518577	0.169345
Depressive disorders	LIT_MM_POLYMENIDOU_ADULT_BRAIN_TDP-43-DEPLETE_DN	1.93749	0.049999	0	Literature	Genes downregulated upon TDP-43 depletion in adult mouse brain (Table S2; Pubmed:21358643)	We used cross-linking and immunoprecipitation coupled with high-throughput sequencing to identify binding sites in 6,304 genes as the brain RNA targets for TDP-43, an RNA binding protein that, when mutated, causes amyotrophic lateral sclerosis. Massively parallel sequencing and splicing-sensitive junction arrays revealed that levels of 601 mRNAs were changed (including Fus (Tls), progranulin and …	238	Lsm11	U7 snRNP-specific Sm-like protein LSM11	578	0.024062	0.496974	0.212556
Depressive disorders	LIT_MM_POLYMENIDOU_ADULT_BRAIN_TDP-43-DEPLETE_DN	1.93749	0.049999	0	Literature	Genes downregulated upon TDP-43 depletion in adult mouse brain (Table S2; Pubmed:21358643)	We used cross-linking and immunoprecipitation coupled with high-throughput sequencing to identify binding sites in 6,304 genes as the brain RNA targets for TDP-43, an RNA binding protein that, when mutated, causes amyotrophic lateral sclerosis. Massively parallel sequencing and splicing-sensitive junction arrays revealed that levels of 601 mRNAs were changed (including Fus (Tls), progranulin and …	238	Magi2	membrane associated guanylate kinase, WW and PDZ domain containing 2	4319	0.304817	0.770388	0.0593139
Depressive disorders	LIT_MM_POLYMENIDOU_ADULT_BRAIN_TDP-43-DEPLETE_DN	1.93749	0.049999	0	Literature	Genes downregulated upon TDP-43 depletion in adult mouse brain (Table S2; Pubmed:21358643)	We used cross-linking and immunoprecipitation coupled with high-throughput sequencing to identify binding sites in 6,304 genes as the brain RNA targets for TDP-43, an RNA binding protein that, when mutated, causes amyotrophic lateral sclerosis. Massively parallel sequencing and splicing-sensitive junction arrays revealed that levels of 601 mRNAs were changed (including Fus (Tls), progranulin and …	238	Mapk11	mitogen-activated protein kinase 11	3154	0.208643	0.710348	0.136535
Depressive disorders	LIT_MM_POLYMENIDOU_ADULT_BRAIN_TDP-43-DEPLETE_DN	1.93749	0.049999	0	Literature	Genes downregulated upon TDP-43 depletion in adult mouse brain (Table S2; Pubmed:21358643)	We used cross-linking and immunoprecipitation coupled with high-throughput sequencing to identify binding sites in 6,304 genes as the brain RNA targets for TDP-43, an RNA binding protein that, when mutated, causes amyotrophic lateral sclerosis. Massively parallel sequencing and splicing-sensitive junction arrays revealed that levels of 601 mRNAs were changed (including Fus (Tls), progranulin and …	238	Mdga2	MAM domain containing glycosylphosphatidylinositol anchor 2	2813	0.181889	0.68968	0.0833309
Depressive disorders	LIT_MM_POLYMENIDOU_ADULT_BRAIN_TDP-43-DEPLETE_DN	1.93749	0.049999	0	Literature	Genes downregulated upon TDP-43 depletion in adult mouse brain (Table S2; Pubmed:21358643)	We used cross-linking and immunoprecipitation coupled with high-throughput sequencing to identify binding sites in 6,304 genes as the brain RNA targets for TDP-43, an RNA binding protein that, when mutated, causes amyotrophic lateral sclerosis. Massively parallel sequencing and splicing-sensitive junction arrays revealed that levels of 601 mRNAs were changed (including Fus (Tls), progranulin and …	238	Mical2	microtubule associated monooxygenase, calponin and LIM domain containing 2	771	0.0343676	0.511521	0.174674
Depressive disorders	LIT_MM_POLYMENIDOU_ADULT_BRAIN_TDP-43-DEPLETE_DN	1.93749	0.049999	0	Literature	Genes downregulated upon TDP-43 depletion in adult mouse brain (Table S2; Pubmed:21358643)	We used cross-linking and immunoprecipitation coupled with high-throughput sequencing to identify binding sites in 6,304 genes as the brain RNA targets for TDP-43, an RNA binding protein that, when mutated, causes amyotrophic lateral sclerosis. Massively parallel sequencing and splicing-sensitive junction arrays revealed that levels of 601 mRNAs were changed (including Fus (Tls), progranulin and …	238	Ncam2	neural cell adhesion molecule 2	1189	0.0630041	0.575908	0.342197
Depressive disorders	LIT_MM_POLYMENIDOU_ADULT_BRAIN_TDP-43-DEPLETE_DN	1.93749	0.049999	0	Literature	Genes downregulated upon TDP-43 depletion in adult mouse brain (Table S2; Pubmed:21358643)	We used cross-linking and immunoprecipitation coupled with high-throughput sequencing to identify binding sites in 6,304 genes as the brain RNA targets for TDP-43, an RNA binding protein that, when mutated, causes amyotrophic lateral sclerosis. Massively parallel sequencing and splicing-sensitive junction arrays revealed that levels of 601 mRNAs were changed (including Fus (Tls), progranulin and …	238	Necab3	N-terminal EF-hand calcium binding protein 3	4376	0.309795	0.77296	0.0754242
Depressive disorders	LIT_MM_POLYMENIDOU_ADULT_BRAIN_TDP-43-DEPLETE_DN	1.93749	0.049999	0	Literature	Genes downregulated upon TDP-43 depletion in adult mouse brain (Table S2; Pubmed:21358643)	We used cross-linking and immunoprecipitation coupled with high-throughput sequencing to identify binding sites in 6,304 genes as the brain RNA targets for TDP-43, an RNA binding protein that, when mutated, causes amyotrophic lateral sclerosis. Massively parallel sequencing and splicing-sensitive junction arrays revealed that levels of 601 mRNAs were changed (including Fus (Tls), progranulin and …	238	Nefm	neurofilament, medium polypeptide	1273	0.0696005	0.585337	0.235307
Depressive disorders	LIT_MM_POLYMENIDOU_ADULT_BRAIN_TDP-43-DEPLETE_DN	1.93749	0.049999	0	Literature	Genes downregulated upon TDP-43 depletion in adult mouse brain (Table S2; Pubmed:21358643)	We used cross-linking and immunoprecipitation coupled with high-throughput sequencing to identify binding sites in 6,304 genes as the brain RNA targets for TDP-43, an RNA binding protein that, when mutated, causes amyotrophic lateral sclerosis. Massively parallel sequencing and splicing-sensitive junction arrays revealed that levels of 601 mRNAs were changed (including Fus (Tls), progranulin and …	238	Neurod6	neurogenic differentiation 6	681	0.0293978	0.506251	0.270453
Depressive disorders	LIT_MM_POLYMENIDOU_ADULT_BRAIN_TDP-43-DEPLETE_DN	1.93749	0.049999	0	Literature	Genes downregulated upon TDP-43 depletion in adult mouse brain (Table S2; Pubmed:21358643)	We used cross-linking and immunoprecipitation coupled with high-throughput sequencing to identify binding sites in 6,304 genes as the brain RNA targets for TDP-43, an RNA binding protein that, when mutated, causes amyotrophic lateral sclerosis. Massively parallel sequencing and splicing-sensitive junction arrays revealed that levels of 601 mRNAs were changed (including Fus (Tls), progranulin and …	238	Nkain2	Na+/K+ transporting ATPase interacting 2	3728	0.256255	0.743145	0.0824072
Depressive disorders	LIT_MM_POLYMENIDOU_ADULT_BRAIN_TDP-43-DEPLETE_DN	1.93749	0.049999	0	Literature	Genes downregulated upon TDP-43 depletion in adult mouse brain (Table S2; Pubmed:21358643)	We used cross-linking and immunoprecipitation coupled with high-throughput sequencing to identify binding sites in 6,304 genes as the brain RNA targets for TDP-43, an RNA binding protein that, when mutated, causes amyotrophic lateral sclerosis. Massively parallel sequencing and splicing-sensitive junction arrays revealed that levels of 601 mRNAs were changed (including Fus (Tls), progranulin and …	238	Nos1ap	nitric oxide synthase 1 (neuronal) adaptor protein	621	0.0263159	0.504385	0.277196
Depressive disorders	LIT_MM_POLYMENIDOU_ADULT_BRAIN_TDP-43-DEPLETE_DN	1.93749	0.049999	0	Literature	Genes downregulated upon TDP-43 depletion in adult mouse brain (Table S2; Pubmed:21358643)	We used cross-linking and immunoprecipitation coupled with high-throughput sequencing to identify binding sites in 6,304 genes as the brain RNA targets for TDP-43, an RNA binding protein that, when mutated, causes amyotrophic lateral sclerosis. Massively parallel sequencing and splicing-sensitive junction arrays revealed that levels of 601 mRNAs were changed (including Fus (Tls), progranulin and …	238	Nr4a1	nuclear receptor subfamily 4, group A, member 1	2861	0.186167	0.693055	0.268894
Depressive disorders	LIT_MM_POLYMENIDOU_ADULT_BRAIN_TDP-43-DEPLETE_DN	1.93749	0.049999	0	Literature	Genes downregulated upon TDP-43 depletion in adult mouse brain (Table S2; Pubmed:21358643)	We used cross-linking and immunoprecipitation coupled with high-throughput sequencing to identify binding sites in 6,304 genes as the brain RNA targets for TDP-43, an RNA binding protein that, when mutated, causes amyotrophic lateral sclerosis. Massively parallel sequencing and splicing-sensitive junction arrays revealed that levels of 601 mRNAs were changed (including Fus (Tls), progranulin and …	238	Nrg3	neuregulin 3	3585	0.243533	0.733638	0.0902583
Depressive disorders	LIT_MM_POLYMENIDOU_ADULT_BRAIN_TDP-43-DEPLETE_DN	1.93749	0.049999	0	Literature	Genes downregulated upon TDP-43 depletion in adult mouse brain (Table S2; Pubmed:21358643)	We used cross-linking and immunoprecipitation coupled with high-throughput sequencing to identify binding sites in 6,304 genes as the brain RNA targets for TDP-43, an RNA binding protein that, when mutated, causes amyotrophic lateral sclerosis. Massively parallel sequencing and splicing-sensitive junction arrays revealed that levels of 601 mRNAs were changed (including Fus (Tls), progranulin and …	238	Oprd1	opioid receptor, delta 1	3274	0.217457	0.714561	0.150312
Depressive disorders	LIT_MM_POLYMENIDOU_ADULT_BRAIN_TDP-43-DEPLETE_DN	1.93749	0.049999	0	Literature	Genes downregulated upon TDP-43 depletion in adult mouse brain (Table S2; Pubmed:21358643)	We used cross-linking and immunoprecipitation coupled with high-throughput sequencing to identify binding sites in 6,304 genes as the brain RNA targets for TDP-43, an RNA binding protein that, when mutated, causes amyotrophic lateral sclerosis. Massively parallel sequencing and splicing-sensitive junction arrays revealed that levels of 601 mRNAs were changed (including Fus (Tls), progranulin and …	238	Otud7a	OTU domain containing 7A	158	0.00515726	0.400211	0.175952
Depressive disorders	LIT_MM_POLYMENIDOU_ADULT_BRAIN_TDP-43-DEPLETE_DN	1.93749	0.049999	0	Literature	Genes downregulated upon TDP-43 depletion in adult mouse brain (Table S2; Pubmed:21358643)	We used cross-linking and immunoprecipitation coupled with high-throughput sequencing to identify binding sites in 6,304 genes as the brain RNA targets for TDP-43, an RNA binding protein that, when mutated, causes amyotrophic lateral sclerosis. Massively parallel sequencing and splicing-sensitive junction arrays revealed that levels of 601 mRNAs were changed (including Fus (Tls), progranulin and …	238	Prr16	proline rich 16	1859	0.110999	0.631918	0.198723
Depressive disorders	LIT_MM_POLYMENIDOU_ADULT_BRAIN_TDP-43-DEPLETE_DN	1.93749	0.049999	0	Literature	Genes downregulated upon TDP-43 depletion in adult mouse brain (Table S2; Pubmed:21358643)	We used cross-linking and immunoprecipitation coupled with high-throughput sequencing to identify binding sites in 6,304 genes as the brain RNA targets for TDP-43, an RNA binding protein that, when mutated, causes amyotrophic lateral sclerosis. Massively parallel sequencing and splicing-sensitive junction arrays revealed that levels of 601 mRNAs were changed (including Fus (Tls), progranulin and …	238	Ptprn2	protein tyrosine phosphatase, receptor type, N polypeptide 2	2848	0.185058	0.692601	0.140025
Depressive disorders	LIT_MM_POLYMENIDOU_ADULT_BRAIN_TDP-43-DEPLETE_DN	1.93749	0.049999	0	Literature	Genes downregulated upon TDP-43 depletion in adult mouse brain (Table S2; Pubmed:21358643)	We used cross-linking and immunoprecipitation coupled with high-throughput sequencing to identify binding sites in 6,304 genes as the brain RNA targets for TDP-43, an RNA binding protein that, when mutated, causes amyotrophic lateral sclerosis. Massively parallel sequencing and splicing-sensitive junction arrays revealed that levels of 601 mRNAs were changed (including Fus (Tls), progranulin and …	238	Rims1	regulating synaptic membrane exocytosis 1	2	5.4253e-08	0.000393641	0.396573
Depressive disorders	LIT_MM_POLYMENIDOU_ADULT_BRAIN_TDP-43-DEPLETE_DN	1.93749	0.049999	0	Literature	Genes downregulated upon TDP-43 depletion in adult mouse brain (Table S2; Pubmed:21358643)	We used cross-linking and immunoprecipitation coupled with high-throughput sequencing to identify binding sites in 6,304 genes as the brain RNA targets for TDP-43, an RNA binding protein that, when mutated, causes amyotrophic lateral sclerosis. Massively parallel sequencing and splicing-sensitive junction arrays revealed that levels of 601 mRNAs were changed (including Fus (Tls), progranulin and …	238	Rnf152	ring finger protein 152	2689	0.171774	0.681541	0.251674
Depressive disorders	LIT_MM_POLYMENIDOU_ADULT_BRAIN_TDP-43-DEPLETE_DN	1.93749	0.049999	0	Literature	Genes downregulated upon TDP-43 depletion in adult mouse brain (Table S2; Pubmed:21358643)	We used cross-linking and immunoprecipitation coupled with high-throughput sequencing to identify binding sites in 6,304 genes as the brain RNA targets for TDP-43, an RNA binding protein that, when mutated, causes amyotrophic lateral sclerosis. Massively parallel sequencing and splicing-sensitive junction arrays revealed that levels of 601 mRNAs were changed (including Fus (Tls), progranulin and …	238	Ryr2	ryanodine receptor 2, cardiac	559	0.0230023	0.492806	0.204044
Depressive disorders	LIT_MM_POLYMENIDOU_ADULT_BRAIN_TDP-43-DEPLETE_DN	1.93749	0.049999	0	Literature	Genes downregulated upon TDP-43 depletion in adult mouse brain (Table S2; Pubmed:21358643)	We used cross-linking and immunoprecipitation coupled with high-throughput sequencing to identify binding sites in 6,304 genes as the brain RNA targets for TDP-43, an RNA binding protein that, when mutated, causes amyotrophic lateral sclerosis. Massively parallel sequencing and splicing-sensitive junction arrays revealed that levels of 601 mRNAs were changed (including Fus (Tls), progranulin and …	238	Satb2	special AT-rich sequence binding protein 2	4133	0.288614	0.761331	0.126819
Depressive disorders	LIT_MM_POLYMENIDOU_ADULT_BRAIN_TDP-43-DEPLETE_DN	1.93749	0.049999	0	Literature	Genes downregulated upon TDP-43 depletion in adult mouse brain (Table S2; Pubmed:21358643)	We used cross-linking and immunoprecipitation coupled with high-throughput sequencing to identify binding sites in 6,304 genes as the brain RNA targets for TDP-43, an RNA binding protein that, when mutated, causes amyotrophic lateral sclerosis. Massively parallel sequencing and splicing-sensitive junction arrays revealed that levels of 601 mRNAs were changed (including Fus (Tls), progranulin and …	238	Scube1	signal peptide, CUB domain, EGF-like 1	1469	0.0830281	0.603469	0.290905
Depressive disorders	LIT_MM_POLYMENIDOU_ADULT_BRAIN_TDP-43-DEPLETE_DN	1.93749	0.049999	0	Literature	Genes downregulated upon TDP-43 depletion in adult mouse brain (Table S2; Pubmed:21358643)	We used cross-linking and immunoprecipitation coupled with high-throughput sequencing to identify binding sites in 6,304 genes as the brain RNA targets for TDP-43, an RNA binding protein that, when mutated, causes amyotrophic lateral sclerosis. Massively parallel sequencing and splicing-sensitive junction arrays revealed that levels of 601 mRNAs were changed (including Fus (Tls), progranulin and …	238	Sdk1	sidekick cell adhesion molecule 1	1547	0.0885407	0.611305	0.222317
Depressive disorders	LIT_MM_POLYMENIDOU_ADULT_BRAIN_TDP-43-DEPLETE_DN	1.93749	0.049999	0	Literature	Genes downregulated upon TDP-43 depletion in adult mouse brain (Table S2; Pubmed:21358643)	We used cross-linking and immunoprecipitation coupled with high-throughput sequencing to identify binding sites in 6,304 genes as the brain RNA targets for TDP-43, an RNA binding protein that, when mutated, causes amyotrophic lateral sclerosis. Massively parallel sequencing and splicing-sensitive junction arrays revealed that levels of 601 mRNAs were changed (including Fus (Tls), progranulin and …	238	Sema5b	sema domain, seven thrombospondin repeats (type 1 and type 1-like), transmembrane domain (TM) and short cytoplasmic domain, (semaphorin) 5B	276	0.0100474	0.44059	0.398623
Depressive disorders	LIT_MM_POLYMENIDOU_ADULT_BRAIN_TDP-43-DEPLETE_DN	1.93749	0.049999	0	Literature	Genes downregulated upon TDP-43 depletion in adult mouse brain (Table S2; Pubmed:21358643)	We used cross-linking and immunoprecipitation coupled with high-throughput sequencing to identify binding sites in 6,304 genes as the brain RNA targets for TDP-43, an RNA binding protein that, when mutated, causes amyotrophic lateral sclerosis. Massively parallel sequencing and splicing-sensitive junction arrays revealed that levels of 601 mRNAs were changed (including Fus (Tls), progranulin and …	238	Sgcz	sarcoglycan zeta	3075	0.202618	0.706291	0.209687
Depressive disorders	LIT_MM_POLYMENIDOU_ADULT_BRAIN_TDP-43-DEPLETE_DN	1.93749	0.049999	0	Literature	Genes downregulated upon TDP-43 depletion in adult mouse brain (Table S2; Pubmed:21358643)	We used cross-linking and immunoprecipitation coupled with high-throughput sequencing to identify binding sites in 6,304 genes as the brain RNA targets for TDP-43, an RNA binding protein that, when mutated, causes amyotrophic lateral sclerosis. Massively parallel sequencing and splicing-sensitive junction arrays revealed that levels of 601 mRNAs were changed (including Fus (Tls), progranulin and …	238	Sh2d3c	SH2 domain containing 3C	4299	0.303394	0.77018	0.120781
Depressive disorders	LIT_MM_POLYMENIDOU_ADULT_BRAIN_TDP-43-DEPLETE_DN	1.93749	0.049999	0	Literature	Genes downregulated upon TDP-43 depletion in adult mouse brain (Table S2; Pubmed:21358643)	We used cross-linking and immunoprecipitation coupled with high-throughput sequencing to identify binding sites in 6,304 genes as the brain RNA targets for TDP-43, an RNA binding protein that, when mutated, causes amyotrophic lateral sclerosis. Massively parallel sequencing and splicing-sensitive junction arrays revealed that levels of 601 mRNAs were changed (including Fus (Tls), progranulin and …	238	Slc24a3	solute carrier family 24 (sodium/potassium/calcium exchanger), member 3	2514	0.159566	0.675499	0.0792568
Depressive disorders	LIT_MM_POLYMENIDOU_ADULT_BRAIN_TDP-43-DEPLETE_DN	1.93749	0.049999	0	Literature	Genes downregulated upon TDP-43 depletion in adult mouse brain (Table S2; Pubmed:21358643)	We used cross-linking and immunoprecipitation coupled with high-throughput sequencing to identify binding sites in 6,304 genes as the brain RNA targets for TDP-43, an RNA binding protein that, when mutated, causes amyotrophic lateral sclerosis. Massively parallel sequencing and splicing-sensitive junction arrays revealed that levels of 601 mRNAs were changed (including Fus (Tls), progranulin and …	238	Slc8a1	solute carrier family 8 (sodium/calcium exchanger), member 1	1276	0.0697285	0.585337	0.428415
Depressive disorders	LIT_MM_POLYMENIDOU_ADULT_BRAIN_TDP-43-DEPLETE_DN	1.93749	0.049999	0	Literature	Genes downregulated upon TDP-43 depletion in adult mouse brain (Table S2; Pubmed:21358643)	We used cross-linking and immunoprecipitation coupled with high-throughput sequencing to identify binding sites in 6,304 genes as the brain RNA targets for TDP-43, an RNA binding protein that, when mutated, causes amyotrophic lateral sclerosis. Massively parallel sequencing and splicing-sensitive junction arrays revealed that levels of 601 mRNAs were changed (including Fus (Tls), progranulin and …	238	Slit3	slit guidance ligand 3	867	0.0418782	0.533776	0.240048
Depressive disorders	LIT_MM_POLYMENIDOU_ADULT_BRAIN_TDP-43-DEPLETE_DN	1.93749	0.049999	0	Literature	Genes downregulated upon TDP-43 depletion in adult mouse brain (Table S2; Pubmed:21358643)	We used cross-linking and immunoprecipitation coupled with high-throughput sequencing to identify binding sites in 6,304 genes as the brain RNA targets for TDP-43, an RNA binding protein that, when mutated, causes amyotrophic lateral sclerosis. Massively parallel sequencing and splicing-sensitive junction arrays revealed that levels of 601 mRNAs were changed (including Fus (Tls), progranulin and …	238	Sostdc1	sclerostin domain containing 1	155	0.00497345	0.400211	0.662109
Depressive disorders	LIT_MM_POLYMENIDOU_ADULT_BRAIN_TDP-43-DEPLETE_DN	1.93749	0.049999	0	Literature	Genes downregulated upon TDP-43 depletion in adult mouse brain (Table S2; Pubmed:21358643)	We used cross-linking and immunoprecipitation coupled with high-throughput sequencing to identify binding sites in 6,304 genes as the brain RNA targets for TDP-43, an RNA binding protein that, when mutated, causes amyotrophic lateral sclerosis. Massively parallel sequencing and splicing-sensitive junction arrays revealed that levels of 601 mRNAs were changed (including Fus (Tls), progranulin and …	238	Sstr3	somatostatin receptor 3	1874	0.111747	0.632613	0.134243
Depressive disorders	LIT_MM_POLYMENIDOU_ADULT_BRAIN_TDP-43-DEPLETE_DN	1.93749	0.049999	0	Literature	Genes downregulated upon TDP-43 depletion in adult mouse brain (Table S2; Pubmed:21358643)	We used cross-linking and immunoprecipitation coupled with high-throughput sequencing to identify binding sites in 6,304 genes as the brain RNA targets for TDP-43, an RNA binding protein that, when mutated, causes amyotrophic lateral sclerosis. Massively parallel sequencing and splicing-sensitive junction arrays revealed that levels of 601 mRNAs were changed (including Fus (Tls), progranulin and …	238	Syt13	synaptotagmin XIII	3905	0.269787	0.749132	0.068334
Depressive disorders	LIT_MM_POLYMENIDOU_ADULT_BRAIN_TDP-43-DEPLETE_DN	1.93749	0.049999	0	Literature	Genes downregulated upon TDP-43 depletion in adult mouse brain (Table S2; Pubmed:21358643)	We used cross-linking and immunoprecipitation coupled with high-throughput sequencing to identify binding sites in 6,304 genes as the brain RNA targets for TDP-43, an RNA binding protein that, when mutated, causes amyotrophic lateral sclerosis. Massively parallel sequencing and splicing-sensitive junction arrays revealed that levels of 601 mRNAs were changed (including Fus (Tls), progranulin and …	238	Tbr1	T-box brain gene 1	636	0.0270468	0.506251	0.180816
Depressive disorders	LIT_MM_POLYMENIDOU_ADULT_BRAIN_TDP-43-DEPLETE_DN	1.93749	0.049999	0	Literature	Genes downregulated upon TDP-43 depletion in adult mouse brain (Table S2; Pubmed:21358643)	We used cross-linking and immunoprecipitation coupled with high-throughput sequencing to identify binding sites in 6,304 genes as the brain RNA targets for TDP-43, an RNA binding protein that, when mutated, causes amyotrophic lateral sclerosis. Massively parallel sequencing and splicing-sensitive junction arrays revealed that levels of 601 mRNAs were changed (including Fus (Tls), progranulin and …	238	Tenm1	teneurin transmembrane protein 1	1238	0.0668098	0.579267	0.326317
Depressive disorders	LIT_MM_POLYMENIDOU_ADULT_BRAIN_TDP-43-DEPLETE_DN	1.93749	0.049999	0	Literature	Genes downregulated upon TDP-43 depletion in adult mouse brain (Table S2; Pubmed:21358643)	We used cross-linking and immunoprecipitation coupled with high-throughput sequencing to identify binding sites in 6,304 genes as the brain RNA targets for TDP-43, an RNA binding protein that, when mutated, causes amyotrophic lateral sclerosis. Massively parallel sequencing and splicing-sensitive junction arrays revealed that levels of 601 mRNAs were changed (including Fus (Tls), progranulin and …	238	Zfp180	zinc finger protein 180	832	0.039032	0.526726	0.0993037

## Sheet: PFCDownregulated
Code	GENE_SET	NES_score	FDR_qVal	NOM_pVal	source	descriptionBrief	descriptionFull	nGenes	SYMBOL	GENENAME	Gene_Rank	P.Value	adj.P.Val	logFC
Electron transport chain	LIT_MM_CRAWFORD_ELECTRON-TRANSPORT-OXIDATIVE_NUCLEAR-ENCODED-MITOCHONDRIAL_DIFF	-2.827	0	0	Literature	Genes included in the HeatMap shown in Fig. S7F,Relative levels of expression of nuclear-encoded mitochondrial genes involved in electron transport and oxidative phosphorylation (Table S4; Pubmed:19549860)	Studies in mice indicate that the gut microbiota promotes energy harvest and storage from components of the diet when these components are plentiful. Here we examine how the microbiota shapes host metabolic and physiologic adaptations to periods of nutrient deprivation. Germ-free (GF) mice and mice who had received a gut microbiota transplant from conventionally raised donors were compared in the…	90	Atp5a1	ATP synthase, H+ transporting, mitochondrial F1 complex, alpha subunit 1	21038	0.0362571	0.517083	-0.0977955
Electron transport chain	LIT_MM_CRAWFORD_ELECTRON-TRANSPORT-OXIDATIVE_NUCLEAR-ENCODED-MITOCHONDRIAL_DIFF	-2.827	0	0	Literature	Genes included in the HeatMap shown in Fig. S7F,Relative levels of expression of nuclear-encoded mitochondrial genes involved in electron transport and oxidative phosphorylation (Table S4; Pubmed:19549860)	Studies in mice indicate that the gut microbiota promotes energy harvest and storage from components of the diet when these components are plentiful. Here we examine how the microbiota shapes host metabolic and physiologic adaptations to periods of nutrient deprivation. Germ-free (GF) mice and mice who had received a gut microbiota transplant from conventionally raised donors were compared in the…	90	Atp5b	ATP synthase, H+ transporting mitochondrial F1 complex, beta subunit	19535	0.131595	0.652785	-0.0661838
Electron transport chain	LIT_MM_CRAWFORD_ELECTRON-TRANSPORT-OXIDATIVE_NUCLEAR-ENCODED-MITOCHONDRIAL_DIFF	-2.827	0	0	Literature	Genes included in the HeatMap shown in Fig. S7F,Relative levels of expression of nuclear-encoded mitochondrial genes involved in electron transport and oxidative phosphorylation (Table S4; Pubmed:19549860)	Studies in mice indicate that the gut microbiota promotes energy harvest and storage from components of the diet when these components are plentiful. Here we examine how the microbiota shapes host metabolic and physiologic adaptations to periods of nutrient deprivation. Germ-free (GF) mice and mice who had received a gut microbiota transplant from conventionally raised donors were compared in the…	90	Atp5c1	ATP synthase, H+ transporting, mitochondrial F1 complex, gamma polypeptide 1	21045	0.0358497	0.516052	-0.121755
Electron transport chain	LIT_MM_CRAWFORD_ELECTRON-TRANSPORT-OXIDATIVE_NUCLEAR-ENCODED-MITOCHONDRIAL_DIFF	-2.827	0	0	Literature	Genes included in the HeatMap shown in Fig. S7F,Relative levels of expression of nuclear-encoded mitochondrial genes involved in electron transport and oxidative phosphorylation (Table S4; Pubmed:19549860)	Studies in mice indicate that the gut microbiota promotes energy harvest and storage from components of the diet when these components are plentiful. Here we examine how the microbiota shapes host metabolic and physiologic adaptations to periods of nutrient deprivation. Germ-free (GF) mice and mice who had received a gut microbiota transplant from conventionally raised donors were compared in the…	90	Atp5d	ATP synthase, H+ transporting, mitochondrial F1 complex, delta subunit	19034	0.167644	0.680703	-0.0927497
Electron transport chain	LIT_MM_CRAWFORD_ELECTRON-TRANSPORT-OXIDATIVE_NUCLEAR-ENCODED-MITOCHONDRIAL_DIFF	-2.827	0	0	Literature	Genes included in the HeatMap shown in Fig. S7F,Relative levels of expression of nuclear-encoded mitochondrial genes involved in electron transport and oxidative phosphorylation (Table S4; Pubmed:19549860)	Studies in mice indicate that the gut microbiota promotes energy harvest and storage from components of the diet when these components are plentiful. Here we examine how the microbiota shapes host metabolic and physiologic adaptations to periods of nutrient deprivation. Germ-free (GF) mice and mice who had received a gut microbiota transplant from conventionally raised donors were compared in the…	90	Atp5f1	ATP synthase, H+ transporting, mitochondrial F0 complex, subunit B1	21241	0.0272994	0.506251	-0.128676
Electron transport chain	LIT_MM_CRAWFORD_ELECTRON-TRANSPORT-OXIDATIVE_NUCLEAR-ENCODED-MITOCHONDRIAL_DIFF	-2.827	0	0	Literature	Genes included in the HeatMap shown in Fig. S7F,Relative levels of expression of nuclear-encoded mitochondrial genes involved in electron transport and oxidative phosphorylation (Table S4; Pubmed:19549860)	Studies in mice indicate that the gut microbiota promotes energy harvest and storage from components of the diet when these components are plentiful. Here we examine how the microbiota shapes host metabolic and physiologic adaptations to periods of nutrient deprivation. Germ-free (GF) mice and mice who had received a gut microbiota transplant from conventionally raised donors were compared in the…	90	Atp5g1	ATP synthase, H+ transporting, mitochondrial F0 complex, subunit C1 (subunit 9)	19255	0.151754	0.669022	-0.0903908
Electron transport chain	LIT_MM_CRAWFORD_ELECTRON-TRANSPORT-OXIDATIVE_NUCLEAR-ENCODED-MITOCHONDRIAL_DIFF	-2.827	0	0	Literature	Genes included in the HeatMap shown in Fig. S7F,Relative levels of expression of nuclear-encoded mitochondrial genes involved in electron transport and oxidative phosphorylation (Table S4; Pubmed:19549860)	Studies in mice indicate that the gut microbiota promotes energy harvest and storage from components of the diet when these components are plentiful. Here we examine how the microbiota shapes host metabolic and physiologic adaptations to periods of nutrient deprivation. Germ-free (GF) mice and mice who had received a gut microbiota transplant from conventionally raised donors were compared in the…	90	Atp5g2	ATP synthase, H+ transporting, mitochondrial F0 complex, subunit C2 (subunit 9)	17407	0.31136	0.77446	-0.0646884
Electron transport chain	LIT_MM_CRAWFORD_ELECTRON-TRANSPORT-OXIDATIVE_NUCLEAR-ENCODED-MITOCHONDRIAL_DIFF	-2.827	0	0	Literature	Genes included in the HeatMap shown in Fig. S7F,Relative levels of expression of nuclear-encoded mitochondrial genes involved in electron transport and oxidative phosphorylation (Table S4; Pubmed:19549860)	Studies in mice indicate that the gut microbiota promotes energy harvest and storage from components of the diet when these components are plentiful. Here we examine how the microbiota shapes host metabolic and physiologic adaptations to periods of nutrient deprivation. Germ-free (GF) mice and mice who had received a gut microbiota transplant from conventionally raised donors were compared in the…	90	Atp5g3	ATP synthase, H+ transporting, mitochondrial F0 complex, subunit C3 (subunit 9)	20269	0.0810082	0.600211	-0.109662
Electron transport chain	LIT_MM_CRAWFORD_ELECTRON-TRANSPORT-OXIDATIVE_NUCLEAR-ENCODED-MITOCHONDRIAL_DIFF	-2.827	0	0	Literature	Genes included in the HeatMap shown in Fig. S7F,Relative levels of expression of nuclear-encoded mitochondrial genes involved in electron transport and oxidative phosphorylation (Table S4; Pubmed:19549860)	Studies in mice indicate that the gut microbiota promotes energy harvest and storage from components of the diet when these components are plentiful. Here we examine how the microbiota shapes host metabolic and physiologic adaptations to periods of nutrient deprivation. Germ-free (GF) mice and mice who had received a gut microbiota transplant from conventionally raised donors were compared in the…	90	Atp5h	ATP synthase, H+ transporting, mitochondrial F0 complex, subunit D	21368	0.0202059	0.49142	-0.161727
Electron transport chain	LIT_MM_CRAWFORD_ELECTRON-TRANSPORT-OXIDATIVE_NUCLEAR-ENCODED-MITOCHONDRIAL_DIFF	-2.827	0	0	Literature	Genes included in the HeatMap shown in Fig. S7F,Relative levels of expression of nuclear-encoded mitochondrial genes involved in electron transport and oxidative phosphorylation (Table S4; Pubmed:19549860)	Studies in mice indicate that the gut microbiota promotes energy harvest and storage from components of the diet when these components are plentiful. Here we examine how the microbiota shapes host metabolic and physiologic adaptations to periods of nutrient deprivation. Germ-free (GF) mice and mice who had received a gut microbiota transplant from conventionally raised donors were compared in the…	90	Atp5j	ATP synthase, H+ transporting, mitochondrial F0 complex, subunit F	19988	0.099459	0.620336	-0.111041
Electron transport chain	LIT_MM_CRAWFORD_ELECTRON-TRANSPORT-OXIDATIVE_NUCLEAR-ENCODED-MITOCHONDRIAL_DIFF	-2.827	0	0	Literature	Genes included in the HeatMap shown in Fig. S7F,Relative levels of expression of nuclear-encoded mitochondrial genes involved in electron transport and oxidative phosphorylation (Table S4; Pubmed:19549860)	Studies in mice indicate that the gut microbiota promotes energy harvest and storage from components of the diet when these components are plentiful. Here we examine how the microbiota shapes host metabolic and physiologic adaptations to periods of nutrient deprivation. Germ-free (GF) mice and mice who had received a gut microbiota transplant from conventionally raised donors were compared in the…	90	Atp5j2	ATP synthase, H+ transporting, mitochondrial F0 complex, subunit F2	19329	0.146618	0.665657	-0.122287
Electron transport chain	LIT_MM_CRAWFORD_ELECTRON-TRANSPORT-OXIDATIVE_NUCLEAR-ENCODED-MITOCHONDRIAL_DIFF	-2.827	0	0	Literature	Genes included in the HeatMap shown in Fig. S7F,Relative levels of expression of nuclear-encoded mitochondrial genes involved in electron transport and oxidative phosphorylation (Table S4; Pubmed:19549860)	Studies in mice indicate that the gut microbiota promotes energy harvest and storage from components of the diet when these components are plentiful. Here we examine how the microbiota shapes host metabolic and physiologic adaptations to periods of nutrient deprivation. Germ-free (GF) mice and mice who had received a gut microbiota transplant from conventionally raised donors were compared in the…	90	Atp5k	ATP synthase, H+ transporting, mitochondrial F1F0 complex, subunit E	19566	0.128962	0.648802	-0.14419
Electron transport chain	LIT_MM_CRAWFORD_ELECTRON-TRANSPORT-OXIDATIVE_NUCLEAR-ENCODED-MITOCHONDRIAL_DIFF	-2.827	0	0	Literature	Genes included in the HeatMap shown in Fig. S7F,Relative levels of expression of nuclear-encoded mitochondrial genes involved in electron transport and oxidative phosphorylation (Table S4; Pubmed:19549860)	Studies in mice indicate that the gut microbiota promotes energy harvest and storage from components of the diet when these components are plentiful. Here we examine how the microbiota shapes host metabolic and physiologic adaptations to periods of nutrient deprivation. Germ-free (GF) mice and mice who had received a gut microbiota transplant from conventionally raised donors were compared in the…	90	Atp5l	ATP synthase, H+ transporting, mitochondrial F0 complex, subunit G	17016	0.348279	0.794533	-0.0648235
Electron transport chain	LIT_MM_CRAWFORD_ELECTRON-TRANSPORT-OXIDATIVE_NUCLEAR-ENCODED-MITOCHONDRIAL_DIFF	-2.827	0	0	Literature	Genes included in the HeatMap shown in Fig. S7F,Relative levels of expression of nuclear-encoded mitochondrial genes involved in electron transport and oxidative phosphorylation (Table S4; Pubmed:19549860)	Studies in mice indicate that the gut microbiota promotes energy harvest and storage from components of the diet when these components are plentiful. Here we examine how the microbiota shapes host metabolic and physiologic adaptations to periods of nutrient deprivation. Germ-free (GF) mice and mice who had received a gut microbiota transplant from conventionally raised donors were compared in the…	90	Atp5o	ATP synthase, H+ transporting, mitochondrial F1 complex, O subunit	21322	0.0225637	0.492806	-0.152456
Electron transport chain	LIT_MM_CRAWFORD_ELECTRON-TRANSPORT-OXIDATIVE_NUCLEAR-ENCODED-MITOCHONDRIAL_DIFF	-2.827	0	0	Literature	Genes included in the HeatMap shown in Fig. S7F,Relative levels of expression of nuclear-encoded mitochondrial genes involved in electron transport and oxidative phosphorylation (Table S4; Pubmed:19549860)	Studies in mice indicate that the gut microbiota promotes energy harvest and storage from components of the diet when these components are plentiful. Here we examine how the microbiota shapes host metabolic and physiologic adaptations to periods of nutrient deprivation. Germ-free (GF) mice and mice who had received a gut microbiota transplant from conventionally raised donors were compared in the…	90	Atpaf2	ATP synthase mitochondrial F1 complex assembly factor 2	17879	0.265154	0.745963	-0.0501152
Electron transport chain	LIT_MM_CRAWFORD_ELECTRON-TRANSPORT-OXIDATIVE_NUCLEAR-ENCODED-MITOCHONDRIAL_DIFF	-2.827	0	0	Literature	Genes included in the HeatMap shown in Fig. S7F,Relative levels of expression of nuclear-encoded mitochondrial genes involved in electron transport and oxidative phosphorylation (Table S4; Pubmed:19549860)	Studies in mice indicate that the gut microbiota promotes energy harvest and storage from components of the diet when these components are plentiful. Here we examine how the microbiota shapes host metabolic and physiologic adaptations to periods of nutrient deprivation. Germ-free (GF) mice and mice who had received a gut microbiota transplant from conventionally raised donors were compared in the…	90	Cox4i1	cytochrome c oxidase subunit 4I1	20811	0.0492491	0.551247	-0.17003
Electron transport chain	LIT_MM_CRAWFORD_ELECTRON-TRANSPORT-OXIDATIVE_NUCLEAR-ENCODED-MITOCHONDRIAL_DIFF	-2.827	0	0	Literature	Genes included in the HeatMap shown in Fig. S7F,Relative levels of expression of nuclear-encoded mitochondrial genes involved in electron transport and oxidative phosphorylation (Table S4; Pubmed:19549860)	Studies in mice indicate that the gut microbiota promotes energy harvest and storage from components of the diet when these components are plentiful. Here we examine how the microbiota shapes host metabolic and physiologic adaptations to periods of nutrient deprivation. Germ-free (GF) mice and mice who had received a gut microbiota transplant from conventionally raised donors were compared in the…	90	Cox4i2	cytochrome c oxidase subunit 4I2	20210	0.0852503	0.605158	-0.384039
Electron transport chain	LIT_MM_CRAWFORD_ELECTRON-TRANSPORT-OXIDATIVE_NUCLEAR-ENCODED-MITOCHONDRIAL_DIFF	-2.827	0	0	Literature	Genes included in the HeatMap shown in Fig. S7F,Relative levels of expression of nuclear-encoded mitochondrial genes involved in electron transport and oxidative phosphorylation (Table S4; Pubmed:19549860)	Studies in mice indicate that the gut microbiota promotes energy harvest and storage from components of the diet when these components are plentiful. Here we examine how the microbiota shapes host metabolic and physiologic adaptations to periods of nutrient deprivation. Germ-free (GF) mice and mice who had received a gut microbiota transplant from conventionally raised donors were compared in the…	90	Cox5a	cytochrome c oxidase subunit Va	18423	0.217204	0.714561	-0.0717773
Electron transport chain	LIT_MM_CRAWFORD_ELECTRON-TRANSPORT-OXIDATIVE_NUCLEAR-ENCODED-MITOCHONDRIAL_DIFF	-2.827	0	0	Literature	Genes included in the HeatMap shown in Fig. S7F,Relative levels of expression of nuclear-encoded mitochondrial genes involved in electron transport and oxidative phosphorylation (Table S4; Pubmed:19549860)	Studies in mice indicate that the gut microbiota promotes energy harvest and storage from components of the diet when these components are plentiful. Here we examine how the microbiota shapes host metabolic and physiologic adaptations to periods of nutrient deprivation. Germ-free (GF) mice and mice who had received a gut microbiota transplant from conventionally raised donors were compared in the…	90	Cox5b	cytochrome c oxidase subunit Vb	20431	0.0713214	0.588295	-0.148749
Electron transport chain	LIT_MM_CRAWFORD_ELECTRON-TRANSPORT-OXIDATIVE_NUCLEAR-ENCODED-MITOCHONDRIAL_DIFF	-2.827	0	0	Literature	Genes included in the HeatMap shown in Fig. S7F,Relative levels of expression of nuclear-encoded mitochondrial genes involved in electron transport and oxidative phosphorylation (Table S4; Pubmed:19549860)	Studies in mice indicate that the gut microbiota promotes energy harvest and storage from components of the diet when these components are plentiful. Here we examine how the microbiota shapes host metabolic and physiologic adaptations to periods of nutrient deprivation. Germ-free (GF) mice and mice who had received a gut microbiota transplant from conventionally raised donors were compared in the…	90	Cox6a1	cytochrome c oxidase subunit VIa polypeptide 1	20680	0.0574569	0.569148	-0.173661
Electron transport chain	LIT_MM_CRAWFORD_ELECTRON-TRANSPORT-OXIDATIVE_NUCLEAR-ENCODED-MITOCHONDRIAL_DIFF	-2.827	0	0	Literature	Genes included in the HeatMap shown in Fig. S7F,Relative levels of expression of nuclear-encoded mitochondrial genes involved in electron transport and oxidative phosphorylation (Table S4; Pubmed:19549860)	Studies in mice indicate that the gut microbiota promotes energy harvest and storage from components of the diet when these components are plentiful. Here we examine how the microbiota shapes host metabolic and physiologic adaptations to periods of nutrient deprivation. Germ-free (GF) mice and mice who had received a gut microbiota transplant from conventionally raised donors were compared in the…	90	Cox6a2	cytochrome c oxidase subunit VIa polypeptide 2	17671	0.286017	0.759585	-0.163392
Electron transport chain	LIT_MM_CRAWFORD_ELECTRON-TRANSPORT-OXIDATIVE_NUCLEAR-ENCODED-MITOCHONDRIAL_DIFF	-2.827	0	0	Literature	Genes included in the HeatMap shown in Fig. S7F,Relative levels of expression of nuclear-encoded mitochondrial genes involved in electron transport and oxidative phosphorylation (Table S4; Pubmed:19549860)	Studies in mice indicate that the gut microbiota promotes energy harvest and storage from components of the diet when these components are plentiful. Here we examine how the microbiota shapes host metabolic and physiologic adaptations to periods of nutrient deprivation. Germ-free (GF) mice and mice who had received a gut microbiota transplant from conventionally raised donors were compared in the…	90	Cox6b1	cytochrome c oxidase, subunit VIb polypeptide 1	21024	0.0372135	0.523452	-0.163213
Electron transport chain	LIT_MM_CRAWFORD_ELECTRON-TRANSPORT-OXIDATIVE_NUCLEAR-ENCODED-MITOCHONDRIAL_DIFF	-2.827	0	0	Literature	Genes included in the HeatMap shown in Fig. S7F,Relative levels of expression of nuclear-encoded mitochondrial genes involved in electron transport and oxidative phosphorylation (Table S4; Pubmed:19549860)	Studies in mice indicate that the gut microbiota promotes energy harvest and storage from components of the diet when these components are plentiful. Here we examine how the microbiota shapes host metabolic and physiologic adaptations to periods of nutrient deprivation. Germ-free (GF) mice and mice who had received a gut microbiota transplant from conventionally raised donors were compared in the…	90	Cox6c	cytochrome c oxidase subunit VIc	21141	0.0312738	0.507255	-0.183529
Electron transport chain	LIT_MM_CRAWFORD_ELECTRON-TRANSPORT-OXIDATIVE_NUCLEAR-ENCODED-MITOCHONDRIAL_DIFF	-2.827	0	0	Literature	Genes included in the HeatMap shown in Fig. S7F,Relative levels of expression of nuclear-encoded mitochondrial genes involved in electron transport and oxidative phosphorylation (Table S4; Pubmed:19549860)	Studies in mice indicate that the gut microbiota promotes energy harvest and storage from components of the diet when these components are plentiful. Here we examine how the microbiota shapes host metabolic and physiologic adaptations to periods of nutrient deprivation. Germ-free (GF) mice and mice who had received a gut microbiota transplant from conventionally raised donors were compared in the…	90	Cox7a2	cytochrome c oxidase subunit VIIa 2	21465	0.0147787	0.468058	-0.176578
Electron transport chain	LIT_MM_CRAWFORD_ELECTRON-TRANSPORT-OXIDATIVE_NUCLEAR-ENCODED-MITOCHONDRIAL_DIFF	-2.827	0	0	Literature	Genes included in the HeatMap shown in Fig. S7F,Relative levels of expression of nuclear-encoded mitochondrial genes involved in electron transport and oxidative phosphorylation (Table S4; Pubmed:19549860)	Studies in mice indicate that the gut microbiota promotes energy harvest and storage from components of the diet when these components are plentiful. Here we examine how the microbiota shapes host metabolic and physiologic adaptations to periods of nutrient deprivation. Germ-free (GF) mice and mice who had received a gut microbiota transplant from conventionally raised donors were compared in the…	90	Cox7a2l	cytochrome c oxidase subunit VIIa polypeptide 2-like	20531	0.0653819	0.577115	-0.125407
Electron transport chain	LIT_MM_CRAWFORD_ELECTRON-TRANSPORT-OXIDATIVE_NUCLEAR-ENCODED-MITOCHONDRIAL_DIFF	-2.827	0	0	Literature	Genes included in the HeatMap shown in Fig. S7F,Relative levels of expression of nuclear-encoded mitochondrial genes involved in electron transport and oxidative phosphorylation (Table S4; Pubmed:19549860)	Studies in mice indicate that the gut microbiota promotes energy harvest and storage from components of the diet when these components are plentiful. Here we examine how the microbiota shapes host metabolic and physiologic adaptations to periods of nutrient deprivation. Germ-free (GF) mice and mice who had received a gut microbiota transplant from conventionally raised donors were compared in the…	90	Cox7c	cytochrome c oxidase subunit VIIc	19898	0.105096	0.625409	-0.152436
Electron transport chain	LIT_MM_CRAWFORD_ELECTRON-TRANSPORT-OXIDATIVE_NUCLEAR-ENCODED-MITOCHONDRIAL_DIFF	-2.827	0	0	Literature	Genes included in the HeatMap shown in Fig. S7F,Relative levels of expression of nuclear-encoded mitochondrial genes involved in electron transport and oxidative phosphorylation (Table S4; Pubmed:19549860)	Studies in mice indicate that the gut microbiota promotes energy harvest and storage from components of the diet when these components are plentiful. Here we examine how the microbiota shapes host metabolic and physiologic adaptations to periods of nutrient deprivation. Germ-free (GF) mice and mice who had received a gut microbiota transplant from conventionally raised donors were compared in the…	90	Cox8a	cytochrome c oxidase subunit VIIIa	21179	0.0299359	0.506251	-0.190722
Electron transport chain	LIT_MM_CRAWFORD_ELECTRON-TRANSPORT-OXIDATIVE_NUCLEAR-ENCODED-MITOCHONDRIAL_DIFF	-2.827	0	0	Literature	Genes included in the HeatMap shown in Fig. S7F,Relative levels of expression of nuclear-encoded mitochondrial genes involved in electron transport and oxidative phosphorylation (Table S4; Pubmed:19549860)	Studies in mice indicate that the gut microbiota promotes energy harvest and storage from components of the diet when these components are plentiful. Here we examine how the microbiota shapes host metabolic and physiologic adaptations to periods of nutrient deprivation. Germ-free (GF) mice and mice who had received a gut microbiota transplant from conventionally raised donors were compared in the…	90	Cyb5r4	cytochrome b5 reductase 4	18326	0.225614	0.721743	-0.0590701
Electron transport chain	LIT_MM_CRAWFORD_ELECTRON-TRANSPORT-OXIDATIVE_NUCLEAR-ENCODED-MITOCHONDRIAL_DIFF	-2.827	0	0	Literature	Genes included in the HeatMap shown in Fig. S7F,Relative levels of expression of nuclear-encoded mitochondrial genes involved in electron transport and oxidative phosphorylation (Table S4; Pubmed:19549860)	Studies in mice indicate that the gut microbiota promotes energy harvest and storage from components of the diet when these components are plentiful. Here we examine how the microbiota shapes host metabolic and physiologic adaptations to periods of nutrient deprivation. Germ-free (GF) mice and mice who had received a gut microbiota transplant from conventionally raised donors were compared in the…	90	Cyc1	cytochrome c-1	19727	0.116749	0.638892	-0.0643834
Electron transport chain	LIT_MM_CRAWFORD_ELECTRON-TRANSPORT-OXIDATIVE_NUCLEAR-ENCODED-MITOCHONDRIAL_DIFF	-2.827	0	0	Literature	Genes included in the HeatMap shown in Fig. S7F,Relative levels of expression of nuclear-encoded mitochondrial genes involved in electron transport and oxidative phosphorylation (Table S4; Pubmed:19549860)	Studies in mice indicate that the gut microbiota promotes energy harvest and storage from components of the diet when these components are plentiful. Here we examine how the microbiota shapes host metabolic and physiologic adaptations to periods of nutrient deprivation. Germ-free (GF) mice and mice who had received a gut microbiota transplant from conventionally raised donors were compared in the…	90	Cycs	cytochrome c, somatic	16947	0.354272	0.79746	-0.0577783
Electron transport chain	LIT_MM_CRAWFORD_ELECTRON-TRANSPORT-OXIDATIVE_NUCLEAR-ENCODED-MITOCHONDRIAL_DIFF	-2.827	0	0	Literature	Genes included in the HeatMap shown in Fig. S7F,Relative levels of expression of nuclear-encoded mitochondrial genes involved in electron transport and oxidative phosphorylation (Table S4; Pubmed:19549860)	Studies in mice indicate that the gut microbiota promotes energy harvest and storage from components of the diet when these components are plentiful. Here we examine how the microbiota shapes host metabolic and physiologic adaptations to periods of nutrient deprivation. Germ-free (GF) mice and mice who had received a gut microbiota transplant from conventionally raised donors were compared in the…	90	Ndufa1	NADH dehydrogenase (ubiquinone) 1 alpha subcomplex, 1	18133	0.243447	0.733638	-0.101263
Electron transport chain	LIT_MM_CRAWFORD_ELECTRON-TRANSPORT-OXIDATIVE_NUCLEAR-ENCODED-MITOCHONDRIAL_DIFF	-2.827	0	0	Literature	Genes included in the HeatMap shown in Fig. S7F,Relative levels of expression of nuclear-encoded mitochondrial genes involved in electron transport and oxidative phosphorylation (Table S4; Pubmed:19549860)	Studies in mice indicate that the gut microbiota promotes energy harvest and storage from components of the diet when these components are plentiful. Here we examine how the microbiota shapes host metabolic and physiologic adaptations to periods of nutrient deprivation. Germ-free (GF) mice and mice who had received a gut microbiota transplant from conventionally raised donors were compared in the…	90	Ndufa10	NADH dehydrogenase (ubiquinone) 1 alpha subcomplex 10	19829	0.10953	0.631918	-0.0772572
Electron transport chain	LIT_MM_CRAWFORD_ELECTRON-TRANSPORT-OXIDATIVE_NUCLEAR-ENCODED-MITOCHONDRIAL_DIFF	-2.827	0	0	Literature	Genes included in the HeatMap shown in Fig. S7F,Relative levels of expression of nuclear-encoded mitochondrial genes involved in electron transport and oxidative phosphorylation (Table S4; Pubmed:19549860)	Studies in mice indicate that the gut microbiota promotes energy harvest and storage from components of the diet when these components are plentiful. Here we examine how the microbiota shapes host metabolic and physiologic adaptations to periods of nutrient deprivation. Germ-free (GF) mice and mice who had received a gut microbiota transplant from conventionally raised donors were compared in the…	90	Ndufa11	NADH dehydrogenase (ubiquinone) 1 alpha subcomplex 11	21477	0.0141416	0.461633	-0.17124
Electron transport chain	LIT_MM_CRAWFORD_ELECTRON-TRANSPORT-OXIDATIVE_NUCLEAR-ENCODED-MITOCHONDRIAL_DIFF	-2.827	0	0	Literature	Genes included in the HeatMap shown in Fig. S7F,Relative levels of expression of nuclear-encoded mitochondrial genes involved in electron transport and oxidative phosphorylation (Table S4; Pubmed:19549860)	Studies in mice indicate that the gut microbiota promotes energy harvest and storage from components of the diet when these components are plentiful. Here we examine how the microbiota shapes host metabolic and physiologic adaptations to periods of nutrient deprivation. Germ-free (GF) mice and mice who had received a gut microbiota transplant from conventionally raised donors were compared in the…	90	Ndufa13	NADH dehydrogenase (ubiquinone) 1 alpha subcomplex, 13	21036	0.0364633	0.518577	-0.167932
Electron transport chain	LIT_MM_CRAWFORD_ELECTRON-TRANSPORT-OXIDATIVE_NUCLEAR-ENCODED-MITOCHONDRIAL_DIFF	-2.827	0	0	Literature	Genes included in the HeatMap shown in Fig. S7F,Relative levels of expression of nuclear-encoded mitochondrial genes involved in electron transport and oxidative phosphorylation (Table S4; Pubmed:19549860)	Studies in mice indicate that the gut microbiota promotes energy harvest and storage from components of the diet when these components are plentiful. Here we examine how the microbiota shapes host metabolic and physiologic adaptations to periods of nutrient deprivation. Germ-free (GF) mice and mice who had received a gut microbiota transplant from conventionally raised donors were compared in the…	90	Ndufa2	NADH dehydrogenase (ubiquinone) 1 alpha subcomplex, 2	18462	0.213922	0.713714	-0.109511
Electron transport chain	LIT_MM_CRAWFORD_ELECTRON-TRANSPORT-OXIDATIVE_NUCLEAR-ENCODED-MITOCHONDRIAL_DIFF	-2.827	0	0	Literature	Genes included in the HeatMap shown in Fig. S7F,Relative levels of expression of nuclear-encoded mitochondrial genes involved in electron transport and oxidative phosphorylation (Table S4; Pubmed:19549860)	Studies in mice indicate that the gut microbiota promotes energy harvest and storage from components of the diet when these components are plentiful. Here we examine how the microbiota shapes host metabolic and physiologic adaptations to periods of nutrient deprivation. Germ-free (GF) mice and mice who had received a gut microbiota transplant from conventionally raised donors were compared in the…	90	Ndufa3	NADH dehydrogenase (ubiquinone) 1 alpha subcomplex, 3	16943	0.354743	0.797598	-0.0729337
Electron transport chain	LIT_MM_CRAWFORD_ELECTRON-TRANSPORT-OXIDATIVE_NUCLEAR-ENCODED-MITOCHONDRIAL_DIFF	-2.827	0	0	Literature	Genes included in the HeatMap shown in Fig. S7F,Relative levels of expression of nuclear-encoded mitochondrial genes involved in electron transport and oxidative phosphorylation (Table S4; Pubmed:19549860)	Studies in mice indicate that the gut microbiota promotes energy harvest and storage from components of the diet when these components are plentiful. Here we examine how the microbiota shapes host metabolic and physiologic adaptations to periods of nutrient deprivation. Germ-free (GF) mice and mice who had received a gut microbiota transplant from conventionally raised donors were compared in the…	90	Ndufa4	NADH dehydrogenase (ubiquinone) 1 alpha subcomplex, 4	21266	0.0254926	0.50217	-0.167225
Electron transport chain	LIT_MM_CRAWFORD_ELECTRON-TRANSPORT-OXIDATIVE_NUCLEAR-ENCODED-MITOCHONDRIAL_DIFF	-2.827	0	0	Literature	Genes included in the HeatMap shown in Fig. S7F,Relative levels of expression of nuclear-encoded mitochondrial genes involved in electron transport and oxidative phosphorylation (Table S4; Pubmed:19549860)	Studies in mice indicate that the gut microbiota promotes energy harvest and storage from components of the diet when these components are plentiful. Here we examine how the microbiota shapes host metabolic and physiologic adaptations to periods of nutrient deprivation. Germ-free (GF) mice and mice who had received a gut microbiota transplant from conventionally raised donors were compared in the…	90	Ndufa5	NADH dehydrogenase (ubiquinone) 1 alpha subcomplex, 5	19147	0.159062	0.674694	-0.114488
Electron transport chain	LIT_MM_CRAWFORD_ELECTRON-TRANSPORT-OXIDATIVE_NUCLEAR-ENCODED-MITOCHONDRIAL_DIFF	-2.827	0	0	Literature	Genes included in the HeatMap shown in Fig. S7F,Relative levels of expression of nuclear-encoded mitochondrial genes involved in electron transport and oxidative phosphorylation (Table S4; Pubmed:19549860)	Studies in mice indicate that the gut microbiota promotes energy harvest and storage from components of the diet when these components are plentiful. Here we examine how the microbiota shapes host metabolic and physiologic adaptations to periods of nutrient deprivation. Germ-free (GF) mice and mice who had received a gut microbiota transplant from conventionally raised donors were compared in the…	90	Ndufa7	NADH dehydrogenase (ubiquinone) 1 alpha subcomplex, 7 (B14.5a)	20244	0.082769	0.602553	-0.141854
Electron transport chain	LIT_MM_CRAWFORD_ELECTRON-TRANSPORT-OXIDATIVE_NUCLEAR-ENCODED-MITOCHONDRIAL_DIFF	-2.827	0	0	Literature	Genes included in the HeatMap shown in Fig. S7F,Relative levels of expression of nuclear-encoded mitochondrial genes involved in electron transport and oxidative phosphorylation (Table S4; Pubmed:19549860)	Studies in mice indicate that the gut microbiota promotes energy harvest and storage from components of the diet when these components are plentiful. Here we examine how the microbiota shapes host metabolic and physiologic adaptations to periods of nutrient deprivation. Germ-free (GF) mice and mice who had received a gut microbiota transplant from conventionally raised donors were compared in the…	90	Ndufab1	NADH dehydrogenase (ubiquinone) 1, alpha/beta subcomplex, 1	17360	0.316094	0.777617	-0.0621793
Electron transport chain	LIT_MM_CRAWFORD_ELECTRON-TRANSPORT-OXIDATIVE_NUCLEAR-ENCODED-MITOCHONDRIAL_DIFF	-2.827	0	0	Literature	Genes included in the HeatMap shown in Fig. S7F,Relative levels of expression of nuclear-encoded mitochondrial genes involved in electron transport and oxidative phosphorylation (Table S4; Pubmed:19549860)	Studies in mice indicate that the gut microbiota promotes energy harvest and storage from components of the diet when these components are plentiful. Here we examine how the microbiota shapes host metabolic and physiologic adaptations to periods of nutrient deprivation. Germ-free (GF) mice and mice who had received a gut microbiota transplant from conventionally raised donors were compared in the…	90	Ndufaf1	NADH dehydrogenase (ubiquinone) 1 alpha subcomplex, assembly factor 1	17489	0.304059	0.770262	-0.0677054
Electron transport chain	LIT_MM_CRAWFORD_ELECTRON-TRANSPORT-OXIDATIVE_NUCLEAR-ENCODED-MITOCHONDRIAL_DIFF	-2.827	0	0	Literature	Genes included in the HeatMap shown in Fig. S7F,Relative levels of expression of nuclear-encoded mitochondrial genes involved in electron transport and oxidative phosphorylation (Table S4; Pubmed:19549860)	Studies in mice indicate that the gut microbiota promotes energy harvest and storage from components of the diet when these components are plentiful. Here we examine how the microbiota shapes host metabolic and physiologic adaptations to periods of nutrient deprivation. Germ-free (GF) mice and mice who had received a gut microbiota transplant from conventionally raised donors were compared in the…	90	Ndufb11	NADH dehydrogenase (ubiquinone) 1 beta subcomplex, 11	19745	0.115597	0.637657	-0.123812
Electron transport chain	LIT_MM_CRAWFORD_ELECTRON-TRANSPORT-OXIDATIVE_NUCLEAR-ENCODED-MITOCHONDRIAL_DIFF	-2.827	0	0	Literature	Genes included in the HeatMap shown in Fig. S7F,Relative levels of expression of nuclear-encoded mitochondrial genes involved in electron transport and oxidative phosphorylation (Table S4; Pubmed:19549860)	Studies in mice indicate that the gut microbiota promotes energy harvest and storage from components of the diet when these components are plentiful. Here we examine how the microbiota shapes host metabolic and physiologic adaptations to periods of nutrient deprivation. Germ-free (GF) mice and mice who had received a gut microbiota transplant from conventionally raised donors were compared in the…	90	Ndufb2	NADH dehydrogenase (ubiquinone) 1 beta subcomplex, 2	20111	0.0916351	0.617053	-0.110007
Electron transport chain	LIT_MM_CRAWFORD_ELECTRON-TRANSPORT-OXIDATIVE_NUCLEAR-ENCODED-MITOCHONDRIAL_DIFF	-2.827	0	0	Literature	Genes included in the HeatMap shown in Fig. S7F,Relative levels of expression of nuclear-encoded mitochondrial genes involved in electron transport and oxidative phosphorylation (Table S4; Pubmed:19549860)	Studies in mice indicate that the gut microbiota promotes energy harvest and storage from components of the diet when these components are plentiful. Here we examine how the microbiota shapes host metabolic and physiologic adaptations to periods of nutrient deprivation. Germ-free (GF) mice and mice who had received a gut microbiota transplant from conventionally raised donors were compared in the…	90	Ndufb3	NADH dehydrogenase (ubiquinone) 1 beta subcomplex 3	19445	0.137786	0.65799	-0.114939
Electron transport chain	LIT_MM_CRAWFORD_ELECTRON-TRANSPORT-OXIDATIVE_NUCLEAR-ENCODED-MITOCHONDRIAL_DIFF	-2.827	0	0	Literature	Genes included in the HeatMap shown in Fig. S7F,Relative levels of expression of nuclear-encoded mitochondrial genes involved in electron transport and oxidative phosphorylation (Table S4; Pubmed:19549860)	Studies in mice indicate that the gut microbiota promotes energy harvest and storage from components of the diet when these components are plentiful. Here we examine how the microbiota shapes host metabolic and physiologic adaptations to periods of nutrient deprivation. Germ-free (GF) mice and mice who had received a gut microbiota transplant from conventionally raised donors were compared in the…	90	Ndufb4	NADH dehydrogenase (ubiquinone) 1 beta subcomplex 4	21539	0.0107899	0.448215	-0.211629
Electron transport chain	LIT_MM_CRAWFORD_ELECTRON-TRANSPORT-OXIDATIVE_NUCLEAR-ENCODED-MITOCHONDRIAL_DIFF	-2.827	0	0	Literature	Genes included in the HeatMap shown in Fig. S7F,Relative levels of expression of nuclear-encoded mitochondrial genes involved in electron transport and oxidative phosphorylation (Table S4; Pubmed:19549860)	Studies in mice indicate that the gut microbiota promotes energy harvest and storage from components of the diet when these components are plentiful. Here we examine how the microbiota shapes host metabolic and physiologic adaptations to periods of nutrient deprivation. Germ-free (GF) mice and mice who had received a gut microbiota transplant from conventionally raised donors were compared in the…	90	Ndufb5	NADH dehydrogenase (ubiquinone) 1 beta subcomplex, 5	21551	0.0100566	0.44059	-0.153927
Electron transport chain	LIT_MM_CRAWFORD_ELECTRON-TRANSPORT-OXIDATIVE_NUCLEAR-ENCODED-MITOCHONDRIAL_DIFF	-2.827	0	0	Literature	Genes included in the HeatMap shown in Fig. S7F,Relative levels of expression of nuclear-encoded mitochondrial genes involved in electron transport and oxidative phosphorylation (Table S4; Pubmed:19549860)	Studies in mice indicate that the gut microbiota promotes energy harvest and storage from components of the diet when these components are plentiful. Here we examine how the microbiota shapes host metabolic and physiologic adaptations to periods of nutrient deprivation. Germ-free (GF) mice and mice who had received a gut microbiota transplant from conventionally raised donors were compared in the…	90	Ndufb7	NADH dehydrogenase (ubiquinone) 1 beta subcomplex, 7	20872	0.0450658	0.542259	-0.1463
Electron transport chain	LIT_MM_CRAWFORD_ELECTRON-TRANSPORT-OXIDATIVE_NUCLEAR-ENCODED-MITOCHONDRIAL_DIFF	-2.827	0	0	Literature	Genes included in the HeatMap shown in Fig. S7F,Relative levels of expression of nuclear-encoded mitochondrial genes involved in electron transport and oxidative phosphorylation (Table S4; Pubmed:19549860)	Studies in mice indicate that the gut microbiota promotes energy harvest and storage from components of the diet when these components are plentiful. Here we examine how the microbiota shapes host metabolic and physiologic adaptations to periods of nutrient deprivation. Germ-free (GF) mice and mice who had received a gut microbiota transplant from conventionally raised donors were compared in the…	90	Ndufb8	NADH dehydrogenase (ubiquinone) 1 beta subcomplex 8	21475	0.014177	0.461633	-0.151528
Electron transport chain	LIT_MM_CRAWFORD_ELECTRON-TRANSPORT-OXIDATIVE_NUCLEAR-ENCODED-MITOCHONDRIAL_DIFF	-2.827	0	0	Literature	Genes included in the HeatMap shown in Fig. S7F,Relative levels of expression of nuclear-encoded mitochondrial genes involved in electron transport and oxidative phosphorylation (Table S4; Pubmed:19549860)	Studies in mice indicate that the gut microbiota promotes energy harvest and storage from components of the diet when these components are plentiful. Here we examine how the microbiota shapes host metabolic and physiologic adaptations to periods of nutrient deprivation. Germ-free (GF) mice and mice who had received a gut microbiota transplant from conventionally raised donors were compared in the…	90	Ndufb9	NADH dehydrogenase (ubiquinone) 1 beta subcomplex, 9	20923	0.0424097	0.535763	-0.178178
Electron transport chain	LIT_MM_CRAWFORD_ELECTRON-TRANSPORT-OXIDATIVE_NUCLEAR-ENCODED-MITOCHONDRIAL_DIFF	-2.827	0	0	Literature	Genes included in the HeatMap shown in Fig. S7F,Relative levels of expression of nuclear-encoded mitochondrial genes involved in electron transport and oxidative phosphorylation (Table S4; Pubmed:19549860)	Studies in mice indicate that the gut microbiota promotes energy harvest and storage from components of the diet when these components are plentiful. Here we examine how the microbiota shapes host metabolic and physiologic adaptations to periods of nutrient deprivation. Germ-free (GF) mice and mice who had received a gut microbiota transplant from conventionally raised donors were compared in the…	90	Ndufc1	NADH dehydrogenase (ubiquinone) 1, subcomplex unknown, 1	18151	0.242037	0.733276	-0.0840883
Electron transport chain	LIT_MM_CRAWFORD_ELECTRON-TRANSPORT-OXIDATIVE_NUCLEAR-ENCODED-MITOCHONDRIAL_DIFF	-2.827	0	0	Literature	Genes included in the HeatMap shown in Fig. S7F,Relative levels of expression of nuclear-encoded mitochondrial genes involved in electron transport and oxidative phosphorylation (Table S4; Pubmed:19549860)	Studies in mice indicate that the gut microbiota promotes energy harvest and storage from components of the diet when these components are plentiful. Here we examine how the microbiota shapes host metabolic and physiologic adaptations to periods of nutrient deprivation. Germ-free (GF) mice and mice who had received a gut microbiota transplant from conventionally raised donors were compared in the…	90	Ndufc2	NADH dehydrogenase (ubiquinone) 1, subcomplex unknown, 2	20611	0.0612533	0.574777	-0.123338
Electron transport chain	LIT_MM_CRAWFORD_ELECTRON-TRANSPORT-OXIDATIVE_NUCLEAR-ENCODED-MITOCHONDRIAL_DIFF	-2.827	0	0	Literature	Genes included in the HeatMap shown in Fig. S7F,Relative levels of expression of nuclear-encoded mitochondrial genes involved in electron transport and oxidative phosphorylation (Table S4; Pubmed:19549860)	Studies in mice indicate that the gut microbiota promotes energy harvest and storage from components of the diet when these components are plentiful. Here we examine how the microbiota shapes host metabolic and physiologic adaptations to periods of nutrient deprivation. Germ-free (GF) mice and mice who had received a gut microbiota transplant from conventionally raised donors were compared in the…	90	Ndufs2	NADH dehydrogenase (ubiquinone) Fe-S protein 2	21205	0.0289101	0.506251	-0.100053
Electron transport chain	LIT_MM_CRAWFORD_ELECTRON-TRANSPORT-OXIDATIVE_NUCLEAR-ENCODED-MITOCHONDRIAL_DIFF	-2.827	0	0	Literature	Genes included in the HeatMap shown in Fig. S7F,Relative levels of expression of nuclear-encoded mitochondrial genes involved in electron transport and oxidative phosphorylation (Table S4; Pubmed:19549860)	Studies in mice indicate that the gut microbiota promotes energy harvest and storage from components of the diet when these components are plentiful. Here we examine how the microbiota shapes host metabolic and physiologic adaptations to periods of nutrient deprivation. Germ-free (GF) mice and mice who had received a gut microbiota transplant from conventionally raised donors were compared in the…	90	Ndufs3	NADH dehydrogenase (ubiquinone) Fe-S protein 3	21032	0.0368308	0.521598	-0.123113
Electron transport chain	LIT_MM_CRAWFORD_ELECTRON-TRANSPORT-OXIDATIVE_NUCLEAR-ENCODED-MITOCHONDRIAL_DIFF	-2.827	0	0	Literature	Genes included in the HeatMap shown in Fig. S7F,Relative levels of expression of nuclear-encoded mitochondrial genes involved in electron transport and oxidative phosphorylation (Table S4; Pubmed:19549860)	Studies in mice indicate that the gut microbiota promotes energy harvest and storage from components of the diet when these components are plentiful. Here we examine how the microbiota shapes host metabolic and physiologic adaptations to periods of nutrient deprivation. Germ-free (GF) mice and mice who had received a gut microbiota transplant from conventionally raised donors were compared in the…	90	Ndufs4	NADH dehydrogenase (ubiquinone) Fe-S protein 4	20347	0.0764166	0.593633	-0.123171
Electron transport chain	LIT_MM_CRAWFORD_ELECTRON-TRANSPORT-OXIDATIVE_NUCLEAR-ENCODED-MITOCHONDRIAL_DIFF	-2.827	0	0	Literature	Genes included in the HeatMap shown in Fig. S7F,Relative levels of expression of nuclear-encoded mitochondrial genes involved in electron transport and oxidative phosphorylation (Table S4; Pubmed:19549860)	Studies in mice indicate that the gut microbiota promotes energy harvest and storage from components of the diet when these components are plentiful. Here we examine how the microbiota shapes host metabolic and physiologic adaptations to periods of nutrient deprivation. Germ-free (GF) mice and mice who had received a gut microbiota transplant from conventionally raised donors were compared in the…	90	Ndufs6	NADH dehydrogenase (ubiquinone) Fe-S protein 6	20340	0.0768663	0.594489	-0.112331
Electron transport chain	LIT_MM_CRAWFORD_ELECTRON-TRANSPORT-OXIDATIVE_NUCLEAR-ENCODED-MITOCHONDRIAL_DIFF	-2.827	0	0	Literature	Genes included in the HeatMap shown in Fig. S7F,Relative levels of expression of nuclear-encoded mitochondrial genes involved in electron transport and oxidative phosphorylation (Table S4; Pubmed:19549860)	Studies in mice indicate that the gut microbiota promotes energy harvest and storage from components of the diet when these components are plentiful. Here we examine how the microbiota shapes host metabolic and physiologic adaptations to periods of nutrient deprivation. Germ-free (GF) mice and mice who had received a gut microbiota transplant from conventionally raised donors were compared in the…	90	Ndufs8	NADH dehydrogenase (ubiquinone) Fe-S protein 8	19433	0.138633	0.659188	-0.085475
Electron transport chain	LIT_MM_CRAWFORD_ELECTRON-TRANSPORT-OXIDATIVE_NUCLEAR-ENCODED-MITOCHONDRIAL_DIFF	-2.827	0	0	Literature	Genes included in the HeatMap shown in Fig. S7F,Relative levels of expression of nuclear-encoded mitochondrial genes involved in electron transport and oxidative phosphorylation (Table S4; Pubmed:19549860)	Studies in mice indicate that the gut microbiota promotes energy harvest and storage from components of the diet when these components are plentiful. Here we examine how the microbiota shapes host metabolic and physiologic adaptations to periods of nutrient deprivation. Germ-free (GF) mice and mice who had received a gut microbiota transplant from conventionally raised donors were compared in the…	90	Ndufv1	NADH dehydrogenase (ubiquinone) flavoprotein 1	20243	0.08284	0.602868	-0.0679489
Electron transport chain	LIT_MM_CRAWFORD_ELECTRON-TRANSPORT-OXIDATIVE_NUCLEAR-ENCODED-MITOCHONDRIAL_DIFF	-2.827	0	0	Literature	Genes included in the HeatMap shown in Fig. S7F,Relative levels of expression of nuclear-encoded mitochondrial genes involved in electron transport and oxidative phosphorylation (Table S4; Pubmed:19549860)	Studies in mice indicate that the gut microbiota promotes energy harvest and storage from components of the diet when these components are plentiful. Here we examine how the microbiota shapes host metabolic and physiologic adaptations to periods of nutrient deprivation. Germ-free (GF) mice and mice who had received a gut microbiota transplant from conventionally raised donors were compared in the…	90	Ndufv2	NADH dehydrogenase (ubiquinone) flavoprotein 2	20540	0.0647928	0.577115	-0.110309
Electron transport chain	LIT_MM_CRAWFORD_ELECTRON-TRANSPORT-OXIDATIVE_NUCLEAR-ENCODED-MITOCHONDRIAL_DIFF	-2.827	0	0	Literature	Genes included in the HeatMap shown in Fig. S7F,Relative levels of expression of nuclear-encoded mitochondrial genes involved in electron transport and oxidative phosphorylation (Table S4; Pubmed:19549860)	Studies in mice indicate that the gut microbiota promotes energy harvest and storage from components of the diet when these components are plentiful. Here we examine how the microbiota shapes host metabolic and physiologic adaptations to periods of nutrient deprivation. Germ-free (GF) mice and mice who had received a gut microbiota transplant from conventionally raised donors were compared in the…	90	Sdhb	succinate dehydrogenase complex, subunit B, iron sulfur (Ip)	20140	0.090338	0.615843	-0.102465
Electron transport chain	LIT_MM_CRAWFORD_ELECTRON-TRANSPORT-OXIDATIVE_NUCLEAR-ENCODED-MITOCHONDRIAL_DIFF	-2.827	0	0	Literature	Genes included in the HeatMap shown in Fig. S7F,Relative levels of expression of nuclear-encoded mitochondrial genes involved in electron transport and oxidative phosphorylation (Table S4; Pubmed:19549860)	Studies in mice indicate that the gut microbiota promotes energy harvest and storage from components of the diet when these components are plentiful. Here we examine how the microbiota shapes host metabolic and physiologic adaptations to periods of nutrient deprivation. Germ-free (GF) mice and mice who had received a gut microbiota transplant from conventionally raised donors were compared in the…	90	Sdhc	succinate dehydrogenase complex, subunit C, integral membrane protein	20623	0.0604398	0.573993	-0.142783
Electron transport chain	LIT_MM_CRAWFORD_ELECTRON-TRANSPORT-OXIDATIVE_NUCLEAR-ENCODED-MITOCHONDRIAL_DIFF	-2.827	0	0	Literature	Genes included in the HeatMap shown in Fig. S7F,Relative levels of expression of nuclear-encoded mitochondrial genes involved in electron transport and oxidative phosphorylation (Table S4; Pubmed:19549860)	Studies in mice indicate that the gut microbiota promotes energy harvest and storage from components of the diet when these components are plentiful. Here we examine how the microbiota shapes host metabolic and physiologic adaptations to periods of nutrient deprivation. Germ-free (GF) mice and mice who had received a gut microbiota transplant from conventionally raised donors were compared in the…	90	Sdhd	succinate dehydrogenase complex, subunit D, integral membrane protein	21174	0.0300576	0.506251	-0.12262
Electron transport chain	LIT_MM_CRAWFORD_ELECTRON-TRANSPORT-OXIDATIVE_NUCLEAR-ENCODED-MITOCHONDRIAL_DIFF	-2.827	0	0	Literature	Genes included in the HeatMap shown in Fig. S7F,Relative levels of expression of nuclear-encoded mitochondrial genes involved in electron transport and oxidative phosphorylation (Table S4; Pubmed:19549860)	Studies in mice indicate that the gut microbiota promotes energy harvest and storage from components of the diet when these components are plentiful. Here we examine how the microbiota shapes host metabolic and physiologic adaptations to periods of nutrient deprivation. Germ-free (GF) mice and mice who had received a gut microbiota transplant from conventionally raised donors were compared in the…	90	Uqcr11	ubiquinol-cytochrome c reductase, complex III subunit XI	18484	0.212454	0.713672	-0.112053
Electron transport chain	LIT_MM_CRAWFORD_ELECTRON-TRANSPORT-OXIDATIVE_NUCLEAR-ENCODED-MITOCHONDRIAL_DIFF	-2.827	0	0	Literature	Genes included in the HeatMap shown in Fig. S7F,Relative levels of expression of nuclear-encoded mitochondrial genes involved in electron transport and oxidative phosphorylation (Table S4; Pubmed:19549860)	Studies in mice indicate that the gut microbiota promotes energy harvest and storage from components of the diet when these components are plentiful. Here we examine how the microbiota shapes host metabolic and physiologic adaptations to periods of nutrient deprivation. Germ-free (GF) mice and mice who had received a gut microbiota transplant from conventionally raised donors were compared in the…	90	Uqcrb	ubiquinol-cytochrome c reductase binding protein	21206	0.028831	0.506251	-0.184014
Electron transport chain	LIT_MM_CRAWFORD_ELECTRON-TRANSPORT-OXIDATIVE_NUCLEAR-ENCODED-MITOCHONDRIAL_DIFF	-2.827	0	0	Literature	Genes included in the HeatMap shown in Fig. S7F,Relative levels of expression of nuclear-encoded mitochondrial genes involved in electron transport and oxidative phosphorylation (Table S4; Pubmed:19549860)	Studies in mice indicate that the gut microbiota promotes energy harvest and storage from components of the diet when these components are plentiful. Here we examine how the microbiota shapes host metabolic and physiologic adaptations to periods of nutrient deprivation. Germ-free (GF) mice and mice who had received a gut microbiota transplant from conventionally raised donors were compared in the…	90	Uqcrc1	ubiquinol-cytochrome c reductase core protein 1	19606	0.126115	0.646651	-0.0740398
Electron transport chain	LIT_MM_CRAWFORD_ELECTRON-TRANSPORT-OXIDATIVE_NUCLEAR-ENCODED-MITOCHONDRIAL_DIFF	-2.827	0	0	Literature	Genes included in the HeatMap shown in Fig. S7F,Relative levels of expression of nuclear-encoded mitochondrial genes involved in electron transport and oxidative phosphorylation (Table S4; Pubmed:19549860)	Studies in mice indicate that the gut microbiota promotes energy harvest and storage from components of the diet when these components are plentiful. Here we examine how the microbiota shapes host metabolic and physiologic adaptations to periods of nutrient deprivation. Germ-free (GF) mice and mice who had received a gut microbiota transplant from conventionally raised donors were compared in the…	90	Uqcrc2	ubiquinol cytochrome c reductase core protein 2	17067	0.344148	0.793042	-0.05391
Electron transport chain	LIT_MM_CRAWFORD_ELECTRON-TRANSPORT-OXIDATIVE_NUCLEAR-ENCODED-MITOCHONDRIAL_DIFF	-2.827	0	0	Literature	Genes included in the HeatMap shown in Fig. S7F,Relative levels of expression of nuclear-encoded mitochondrial genes involved in electron transport and oxidative phosphorylation (Table S4; Pubmed:19549860)	Studies in mice indicate that the gut microbiota promotes energy harvest and storage from components of the diet when these components are plentiful. Here we examine how the microbiota shapes host metabolic and physiologic adaptations to periods of nutrient deprivation. Germ-free (GF) mice and mice who had received a gut microbiota transplant from conventionally raised donors were compared in the…	90	Uqcrfs1	ubiquinol-cytochrome c reductase, Rieske iron-sulfur polypeptide 1	20709	0.0552954	0.562802	-0.10099
Electron transport chain	LIT_MM_CRAWFORD_ELECTRON-TRANSPORT-OXIDATIVE_NUCLEAR-ENCODED-MITOCHONDRIAL_DIFF	-2.827	0	0	Literature	Genes included in the HeatMap shown in Fig. S7F,Relative levels of expression of nuclear-encoded mitochondrial genes involved in electron transport and oxidative phosphorylation (Table S4; Pubmed:19549860)	Studies in mice indicate that the gut microbiota promotes energy harvest and storage from components of the diet when these components are plentiful. Here we examine how the microbiota shapes host metabolic and physiologic adaptations to periods of nutrient deprivation. Germ-free (GF) mice and mice who had received a gut microbiota transplant from conventionally raised donors were compared in the…	90	Uqcrh	ubiquinol-cytochrome c reductase hinge protein	19067	0.165576	0.68003	-0.122672
Electron transport chain	MOUSECYC_MM_PWY-3781_AEROBIC_RESPIRATION__ELECTRON_DONOR_II	-2.80895	0	0	MouseCyc	PWY-3781: aerobic respiration -- electron donor II, data from MouseCyc: ftp://ftp.informatics.jax.org/pub/curatorwork/MouseCycDB/pathways_summary.txt.	Linking biochemical genetic data to the reference genome for the laboratory mouse is important for comparative physiology and for developing mouse models of human biology and disease. We describe here a new database of curated metabolic pathways for the laboratory mouse called MouseCyc http://mousecyc.jax.org. MouseCyc has been integrated with genetic and genomic data for the laboratory mouse ava…	72	Cox5a	cytochrome c oxidase subunit Va	18423	0.217204	0.714561	-0.0717773
Electron transport chain	MOUSECYC_MM_PWY-3781_AEROBIC_RESPIRATION__ELECTRON_DONOR_II	-2.80895	0	0	MouseCyc	PWY-3781: aerobic respiration -- electron donor II, data from MouseCyc: ftp://ftp.informatics.jax.org/pub/curatorwork/MouseCycDB/pathways_summary.txt.	Linking biochemical genetic data to the reference genome for the laboratory mouse is important for comparative physiology and for developing mouse models of human biology and disease. We describe here a new database of curated metabolic pathways for the laboratory mouse called MouseCyc http://mousecyc.jax.org. MouseCyc has been integrated with genetic and genomic data for the laboratory mouse ava…	72	Cox5b	cytochrome c oxidase subunit Vb	20431	0.0713214	0.588295	-0.148749
Electron transport chain	MOUSECYC_MM_PWY-3781_AEROBIC_RESPIRATION__ELECTRON_DONOR_II	-2.80895	0	0	MouseCyc	PWY-3781: aerobic respiration -- electron donor II, data from MouseCyc: ftp://ftp.informatics.jax.org/pub/curatorwork/MouseCycDB/pathways_summary.txt.	Linking biochemical genetic data to the reference genome for the laboratory mouse is important for comparative physiology and for developing mouse models of human biology and disease. We describe here a new database of curated metabolic pathways for the laboratory mouse called MouseCyc http://mousecyc.jax.org. MouseCyc has been integrated with genetic and genomic data for the laboratory mouse ava…	72	Cox6c	cytochrome c oxidase subunit VIc	21141	0.0312738	0.507255	-0.183529
Electron transport chain	MOUSECYC_MM_PWY-3781_AEROBIC_RESPIRATION__ELECTRON_DONOR_II	-2.80895	0	0	MouseCyc	PWY-3781: aerobic respiration -- electron donor II, data from MouseCyc: ftp://ftp.informatics.jax.org/pub/curatorwork/MouseCycDB/pathways_summary.txt.	Linking biochemical genetic data to the reference genome for the laboratory mouse is important for comparative physiology and for developing mouse models of human biology and disease. We describe here a new database of curated metabolic pathways for the laboratory mouse called MouseCyc http://mousecyc.jax.org. MouseCyc has been integrated with genetic and genomic data for the laboratory mouse ava…	72	Cox7c	cytochrome c oxidase subunit VIIc	19898	0.105096	0.625409	-0.152436
Electron transport chain	MOUSECYC_MM_PWY-3781_AEROBIC_RESPIRATION__ELECTRON_DONOR_II	-2.80895	0	0	MouseCyc	PWY-3781: aerobic respiration -- electron donor II, data from MouseCyc: ftp://ftp.informatics.jax.org/pub/curatorwork/MouseCycDB/pathways_summary.txt.	Linking biochemical genetic data to the reference genome for the laboratory mouse is important for comparative physiology and for developing mouse models of human biology and disease. We describe here a new database of curated metabolic pathways for the laboratory mouse called MouseCyc http://mousecyc.jax.org. MouseCyc has been integrated with genetic and genomic data for the laboratory mouse ava…	72	Cyc1	cytochrome c-1	19727	0.116749	0.638892	-0.0643834
Electron transport chain	MOUSECYC_MM_PWY-3781_AEROBIC_RESPIRATION__ELECTRON_DONOR_II	-2.80895	0	0	MouseCyc	PWY-3781: aerobic respiration -- electron donor II, data from MouseCyc: ftp://ftp.informatics.jax.org/pub/curatorwork/MouseCycDB/pathways_summary.txt.	Linking biochemical genetic data to the reference genome for the laboratory mouse is important for comparative physiology and for developing mouse models of human biology and disease. We describe here a new database of curated metabolic pathways for the laboratory mouse called MouseCyc http://mousecyc.jax.org. MouseCyc has been integrated with genetic and genomic data for the laboratory mouse ava…	72	mt-Co2	NA	19421	0.13969	0.660722	-0.27401
Electron transport chain	MOUSECYC_MM_PWY-3781_AEROBIC_RESPIRATION__ELECTRON_DONOR_II	-2.80895	0	0	MouseCyc	PWY-3781: aerobic respiration -- electron donor II, data from MouseCyc: ftp://ftp.informatics.jax.org/pub/curatorwork/MouseCycDB/pathways_summary.txt.	Linking biochemical genetic data to the reference genome for the laboratory mouse is important for comparative physiology and for developing mouse models of human biology and disease. We describe here a new database of curated metabolic pathways for the laboratory mouse called MouseCyc http://mousecyc.jax.org. MouseCyc has been integrated with genetic and genomic data for the laboratory mouse ava…	72	mt-Co3	NA	21230	0.0277036	0.506251	-0.257002
Electron transport chain	MOUSECYC_MM_PWY-3781_AEROBIC_RESPIRATION__ELECTRON_DONOR_II	-2.80895	0	0	MouseCyc	PWY-3781: aerobic respiration -- electron donor II, data from MouseCyc: ftp://ftp.informatics.jax.org/pub/curatorwork/MouseCycDB/pathways_summary.txt.	Linking biochemical genetic data to the reference genome for the laboratory mouse is important for comparative physiology and for developing mouse models of human biology and disease. We describe here a new database of curated metabolic pathways for the laboratory mouse called MouseCyc http://mousecyc.jax.org. MouseCyc has been integrated with genetic and genomic data for the laboratory mouse ava…	72	mt-Nd1	NA	20702	0.0557758	0.563688	-0.11199
Electron transport chain	MOUSECYC_MM_PWY-3781_AEROBIC_RESPIRATION__ELECTRON_DONOR_II	-2.80895	0	0	MouseCyc	PWY-3781: aerobic respiration -- electron donor II, data from MouseCyc: ftp://ftp.informatics.jax.org/pub/curatorwork/MouseCycDB/pathways_summary.txt.	Linking biochemical genetic data to the reference genome for the laboratory mouse is important for comparative physiology and for developing mouse models of human biology and disease. We describe here a new database of curated metabolic pathways for the laboratory mouse called MouseCyc http://mousecyc.jax.org. MouseCyc has been integrated with genetic and genomic data for the laboratory mouse ava…	72	mt-Nd2	NA	20405	0.0727152	0.589275	-0.141431
Electron transport chain	MOUSECYC_MM_PWY-3781_AEROBIC_RESPIRATION__ELECTRON_DONOR_II	-2.80895	0	0	MouseCyc	PWY-3781: aerobic respiration -- electron donor II, data from MouseCyc: ftp://ftp.informatics.jax.org/pub/curatorwork/MouseCycDB/pathways_summary.txt.	Linking biochemical genetic data to the reference genome for the laboratory mouse is important for comparative physiology and for developing mouse models of human biology and disease. We describe here a new database of curated metabolic pathways for the laboratory mouse called MouseCyc http://mousecyc.jax.org. MouseCyc has been integrated with genetic and genomic data for the laboratory mouse ava…	72	mt-Nd3	NA	21561	0.00947297	0.437107	-0.268315
Electron transport chain	MOUSECYC_MM_PWY-3781_AEROBIC_RESPIRATION__ELECTRON_DONOR_II	-2.80895	0	0	MouseCyc	PWY-3781: aerobic respiration -- electron donor II, data from MouseCyc: ftp://ftp.informatics.jax.org/pub/curatorwork/MouseCycDB/pathways_summary.txt.	Linking biochemical genetic data to the reference genome for the laboratory mouse is important for comparative physiology and for developing mouse models of human biology and disease. We describe here a new database of curated metabolic pathways for the laboratory mouse called MouseCyc http://mousecyc.jax.org. MouseCyc has been integrated with genetic and genomic data for the laboratory mouse ava…	72	mt-Nd4	NA	21457	0.0151738	0.469925	-0.239542
Electron transport chain	MOUSECYC_MM_PWY-3781_AEROBIC_RESPIRATION__ELECTRON_DONOR_II	-2.80895	0	0	MouseCyc	PWY-3781: aerobic respiration -- electron donor II, data from MouseCyc: ftp://ftp.informatics.jax.org/pub/curatorwork/MouseCycDB/pathways_summary.txt.	Linking biochemical genetic data to the reference genome for the laboratory mouse is important for comparative physiology and for developing mouse models of human biology and disease. We describe here a new database of curated metabolic pathways for the laboratory mouse called MouseCyc http://mousecyc.jax.org. MouseCyc has been integrated with genetic and genomic data for the laboratory mouse ava…	72	mt-Nd4l	NA	18564	0.205863	0.709138	-0.213457
Electron transport chain	MOUSECYC_MM_PWY-3781_AEROBIC_RESPIRATION__ELECTRON_DONOR_II	-2.80895	0	0	MouseCyc	PWY-3781: aerobic respiration -- electron donor II, data from MouseCyc: ftp://ftp.informatics.jax.org/pub/curatorwork/MouseCycDB/pathways_summary.txt.	Linking biochemical genetic data to the reference genome for the laboratory mouse is important for comparative physiology and for developing mouse models of human biology and disease. We describe here a new database of curated metabolic pathways for the laboratory mouse called MouseCyc http://mousecyc.jax.org. MouseCyc has been integrated with genetic and genomic data for the laboratory mouse ava…	72	mt-Nd5	NA	21658	0.00492847	0.400211	-0.188122
Electron transport chain	MOUSECYC_MM_PWY-3781_AEROBIC_RESPIRATION__ELECTRON_DONOR_II	-2.80895	0	0	MouseCyc	PWY-3781: aerobic respiration -- electron donor II, data from MouseCyc: ftp://ftp.informatics.jax.org/pub/curatorwork/MouseCycDB/pathways_summary.txt.	Linking biochemical genetic data to the reference genome for the laboratory mouse is important for comparative physiology and for developing mouse models of human biology and disease. We describe here a new database of curated metabolic pathways for the laboratory mouse called MouseCyc http://mousecyc.jax.org. MouseCyc has been integrated with genetic and genomic data for the laboratory mouse ava…	72	mt-Nd6	NA	20766	0.0520423	0.558609	-0.222551
Electron transport chain	MOUSECYC_MM_PWY-3781_AEROBIC_RESPIRATION__ELECTRON_DONOR_II	-2.80895	0	0	MouseCyc	PWY-3781: aerobic respiration -- electron donor II, data from MouseCyc: ftp://ftp.informatics.jax.org/pub/curatorwork/MouseCycDB/pathways_summary.txt.	Linking biochemical genetic data to the reference genome for the laboratory mouse is important for comparative physiology and for developing mouse models of human biology and disease. We describe here a new database of curated metabolic pathways for the laboratory mouse called MouseCyc http://mousecyc.jax.org. MouseCyc has been integrated with genetic and genomic data for the laboratory mouse ava…	72	Ndufa1	NADH dehydrogenase (ubiquinone) 1 alpha subcomplex, 1	18133	0.243447	0.733638	-0.101263
Electron transport chain	MOUSECYC_MM_PWY-3781_AEROBIC_RESPIRATION__ELECTRON_DONOR_II	-2.80895	0	0	MouseCyc	PWY-3781: aerobic respiration -- electron donor II, data from MouseCyc: ftp://ftp.informatics.jax.org/pub/curatorwork/MouseCycDB/pathways_summary.txt.	Linking biochemical genetic data to the reference genome for the laboratory mouse is important for comparative physiology and for developing mouse models of human biology and disease. We describe here a new database of curated metabolic pathways for the laboratory mouse called MouseCyc http://mousecyc.jax.org. MouseCyc has been integrated with genetic and genomic data for the laboratory mouse ava…	72	Ndufa10	NADH dehydrogenase (ubiquinone) 1 alpha subcomplex 10	19829	0.10953	0.631918	-0.0772572
Electron transport chain	MOUSECYC_MM_PWY-3781_AEROBIC_RESPIRATION__ELECTRON_DONOR_II	-2.80895	0	0	MouseCyc	PWY-3781: aerobic respiration -- electron donor II, data from MouseCyc: ftp://ftp.informatics.jax.org/pub/curatorwork/MouseCycDB/pathways_summary.txt.	Linking biochemical genetic data to the reference genome for the laboratory mouse is important for comparative physiology and for developing mouse models of human biology and disease. We describe here a new database of curated metabolic pathways for the laboratory mouse called MouseCyc http://mousecyc.jax.org. MouseCyc has been integrated with genetic and genomic data for the laboratory mouse ava…	72	Ndufa11	NADH dehydrogenase (ubiquinone) 1 alpha subcomplex 11	21477	0.0141416	0.461633	-0.17124
Electron transport chain	MOUSECYC_MM_PWY-3781_AEROBIC_RESPIRATION__ELECTRON_DONOR_II	-2.80895	0	0	MouseCyc	PWY-3781: aerobic respiration -- electron donor II, data from MouseCyc: ftp://ftp.informatics.jax.org/pub/curatorwork/MouseCycDB/pathways_summary.txt.	Linking biochemical genetic data to the reference genome for the laboratory mouse is important for comparative physiology and for developing mouse models of human biology and disease. We describe here a new database of curated metabolic pathways for the laboratory mouse called MouseCyc http://mousecyc.jax.org. MouseCyc has been integrated with genetic and genomic data for the laboratory mouse ava…	72	Ndufa13	NADH dehydrogenase (ubiquinone) 1 alpha subcomplex, 13	21036	0.0364633	0.518577	-0.167932
Electron transport chain	MOUSECYC_MM_PWY-3781_AEROBIC_RESPIRATION__ELECTRON_DONOR_II	-2.80895	0	0	MouseCyc	PWY-3781: aerobic respiration -- electron donor II, data from MouseCyc: ftp://ftp.informatics.jax.org/pub/curatorwork/MouseCycDB/pathways_summary.txt.	Linking biochemical genetic data to the reference genome for the laboratory mouse is important for comparative physiology and for developing mouse models of human biology and disease. We describe here a new database of curated metabolic pathways for the laboratory mouse called MouseCyc http://mousecyc.jax.org. MouseCyc has been integrated with genetic and genomic data for the laboratory mouse ava…	72	Ndufa2	NADH dehydrogenase (ubiquinone) 1 alpha subcomplex, 2	18462	0.213922	0.713714	-0.109511
Electron transport chain	MOUSECYC_MM_PWY-3781_AEROBIC_RESPIRATION__ELECTRON_DONOR_II	-2.80895	0	0	MouseCyc	PWY-3781: aerobic respiration -- electron donor II, data from MouseCyc: ftp://ftp.informatics.jax.org/pub/curatorwork/MouseCycDB/pathways_summary.txt.	Linking biochemical genetic data to the reference genome for the laboratory mouse is important for comparative physiology and for developing mouse models of human biology and disease. We describe here a new database of curated metabolic pathways for the laboratory mouse called MouseCyc http://mousecyc.jax.org. MouseCyc has been integrated with genetic and genomic data for the laboratory mouse ava…	72	Ndufa4	NADH dehydrogenase (ubiquinone) 1 alpha subcomplex, 4	21266	0.0254926	0.50217	-0.167225
Electron transport chain	MOUSECYC_MM_PWY-3781_AEROBIC_RESPIRATION__ELECTRON_DONOR_II	-2.80895	0	0	MouseCyc	PWY-3781: aerobic respiration -- electron donor II, data from MouseCyc: ftp://ftp.informatics.jax.org/pub/curatorwork/MouseCycDB/pathways_summary.txt.	Linking biochemical genetic data to the reference genome for the laboratory mouse is important for comparative physiology and for developing mouse models of human biology and disease. We describe here a new database of curated metabolic pathways for the laboratory mouse called MouseCyc http://mousecyc.jax.org. MouseCyc has been integrated with genetic and genomic data for the laboratory mouse ava…	72	Ndufa5	NADH dehydrogenase (ubiquinone) 1 alpha subcomplex, 5	19147	0.159062	0.674694	-0.114488
Electron transport chain	MOUSECYC_MM_PWY-3781_AEROBIC_RESPIRATION__ELECTRON_DONOR_II	-2.80895	0	0	MouseCyc	PWY-3781: aerobic respiration -- electron donor II, data from MouseCyc: ftp://ftp.informatics.jax.org/pub/curatorwork/MouseCycDB/pathways_summary.txt.	Linking biochemical genetic data to the reference genome for the laboratory mouse is important for comparative physiology and for developing mouse models of human biology and disease. We describe here a new database of curated metabolic pathways for the laboratory mouse called MouseCyc http://mousecyc.jax.org. MouseCyc has been integrated with genetic and genomic data for the laboratory mouse ava…	72	Ndufa7	NADH dehydrogenase (ubiquinone) 1 alpha subcomplex, 7 (B14.5a)	20244	0.082769	0.602553	-0.141854
Electron transport chain	MOUSECYC_MM_PWY-3781_AEROBIC_RESPIRATION__ELECTRON_DONOR_II	-2.80895	0	0	MouseCyc	PWY-3781: aerobic respiration -- electron donor II, data from MouseCyc: ftp://ftp.informatics.jax.org/pub/curatorwork/MouseCycDB/pathways_summary.txt.	Linking biochemical genetic data to the reference genome for the laboratory mouse is important for comparative physiology and for developing mouse models of human biology and disease. We describe here a new database of curated metabolic pathways for the laboratory mouse called MouseCyc http://mousecyc.jax.org. MouseCyc has been integrated with genetic and genomic data for the laboratory mouse ava…	72	Ndufaf4	NADH dehydrogenase (ubiquinone) 1 alpha subcomplex, assembly factor 4	21181	0.0299022	0.506251	-0.111851
Electron transport chain	MOUSECYC_MM_PWY-3781_AEROBIC_RESPIRATION__ELECTRON_DONOR_II	-2.80895	0	0	MouseCyc	PWY-3781: aerobic respiration -- electron donor II, data from MouseCyc: ftp://ftp.informatics.jax.org/pub/curatorwork/MouseCycDB/pathways_summary.txt.	Linking biochemical genetic data to the reference genome for the laboratory mouse is important for comparative physiology and for developing mouse models of human biology and disease. We describe here a new database of curated metabolic pathways for the laboratory mouse called MouseCyc http://mousecyc.jax.org. MouseCyc has been integrated with genetic and genomic data for the laboratory mouse ava…	72	Ndufb11	NADH dehydrogenase (ubiquinone) 1 beta subcomplex, 11	19745	0.115597	0.637657	-0.123812
Electron transport chain	MOUSECYC_MM_PWY-3781_AEROBIC_RESPIRATION__ELECTRON_DONOR_II	-2.80895	0	0	MouseCyc	PWY-3781: aerobic respiration -- electron donor II, data from MouseCyc: ftp://ftp.informatics.jax.org/pub/curatorwork/MouseCycDB/pathways_summary.txt.	Linking biochemical genetic data to the reference genome for the laboratory mouse is important for comparative physiology and for developing mouse models of human biology and disease. We describe here a new database of curated metabolic pathways for the laboratory mouse called MouseCyc http://mousecyc.jax.org. MouseCyc has been integrated with genetic and genomic data for the laboratory mouse ava…	72	Ndufb2	NADH dehydrogenase (ubiquinone) 1 beta subcomplex, 2	20111	0.0916351	0.617053	-0.110007
Electron transport chain	MOUSECYC_MM_PWY-3781_AEROBIC_RESPIRATION__ELECTRON_DONOR_II	-2.80895	0	0	MouseCyc	PWY-3781: aerobic respiration -- electron donor II, data from MouseCyc: ftp://ftp.informatics.jax.org/pub/curatorwork/MouseCycDB/pathways_summary.txt.	Linking biochemical genetic data to the reference genome for the laboratory mouse is important for comparative physiology and for developing mouse models of human biology and disease. We describe here a new database of curated metabolic pathways for the laboratory mouse called MouseCyc http://mousecyc.jax.org. MouseCyc has been integrated with genetic and genomic data for the laboratory mouse ava…	72	Ndufb3	NADH dehydrogenase (ubiquinone) 1 beta subcomplex 3	19445	0.137786	0.65799	-0.114939
Electron transport chain	MOUSECYC_MM_PWY-3781_AEROBIC_RESPIRATION__ELECTRON_DONOR_II	-2.80895	0	0	MouseCyc	PWY-3781: aerobic respiration -- electron donor II, data from MouseCyc: ftp://ftp.informatics.jax.org/pub/curatorwork/MouseCycDB/pathways_summary.txt.	Linking biochemical genetic data to the reference genome for the laboratory mouse is important for comparative physiology and for developing mouse models of human biology and disease. We describe here a new database of curated metabolic pathways for the laboratory mouse called MouseCyc http://mousecyc.jax.org. MouseCyc has been integrated with genetic and genomic data for the laboratory mouse ava…	72	Ndufb4	NADH dehydrogenase (ubiquinone) 1 beta subcomplex 4	21539	0.0107899	0.448215	-0.211629
Electron transport chain	MOUSECYC_MM_PWY-3781_AEROBIC_RESPIRATION__ELECTRON_DONOR_II	-2.80895	0	0	MouseCyc	PWY-3781: aerobic respiration -- electron donor II, data from MouseCyc: ftp://ftp.informatics.jax.org/pub/curatorwork/MouseCycDB/pathways_summary.txt.	Linking biochemical genetic data to the reference genome for the laboratory mouse is important for comparative physiology and for developing mouse models of human biology and disease. We describe here a new database of curated metabolic pathways for the laboratory mouse called MouseCyc http://mousecyc.jax.org. MouseCyc has been integrated with genetic and genomic data for the laboratory mouse ava…	72	Ndufb5	NADH dehydrogenase (ubiquinone) 1 beta subcomplex, 5	21551	0.0100566	0.44059	-0.153927
Electron transport chain	MOUSECYC_MM_PWY-3781_AEROBIC_RESPIRATION__ELECTRON_DONOR_II	-2.80895	0	0	MouseCyc	PWY-3781: aerobic respiration -- electron donor II, data from MouseCyc: ftp://ftp.informatics.jax.org/pub/curatorwork/MouseCycDB/pathways_summary.txt.	Linking biochemical genetic data to the reference genome for the laboratory mouse is important for comparative physiology and for developing mouse models of human biology and disease. We describe here a new database of curated metabolic pathways for the laboratory mouse called MouseCyc http://mousecyc.jax.org. MouseCyc has been integrated with genetic and genomic data for the laboratory mouse ava…	72	Ndufb7	NADH dehydrogenase (ubiquinone) 1 beta subcomplex, 7	20872	0.0450658	0.542259	-0.1463
Electron transport chain	MOUSECYC_MM_PWY-3781_AEROBIC_RESPIRATION__ELECTRON_DONOR_II	-2.80895	0	0	MouseCyc	PWY-3781: aerobic respiration -- electron donor II, data from MouseCyc: ftp://ftp.informatics.jax.org/pub/curatorwork/MouseCycDB/pathways_summary.txt.	Linking biochemical genetic data to the reference genome for the laboratory mouse is important for comparative physiology and for developing mouse models of human biology and disease. We describe here a new database of curated metabolic pathways for the laboratory mouse called MouseCyc http://mousecyc.jax.org. MouseCyc has been integrated with genetic and genomic data for the laboratory mouse ava…	72	Ndufb8	NADH dehydrogenase (ubiquinone) 1 beta subcomplex 8	21475	0.014177	0.461633	-0.151528
Electron transport chain	MOUSECYC_MM_PWY-3781_AEROBIC_RESPIRATION__ELECTRON_DONOR_II	-2.80895	0	0	MouseCyc	PWY-3781: aerobic respiration -- electron donor II, data from MouseCyc: ftp://ftp.informatics.jax.org/pub/curatorwork/MouseCycDB/pathways_summary.txt.	Linking biochemical genetic data to the reference genome for the laboratory mouse is important for comparative physiology and for developing mouse models of human biology and disease. We describe here a new database of curated metabolic pathways for the laboratory mouse called MouseCyc http://mousecyc.jax.org. MouseCyc has been integrated with genetic and genomic data for the laboratory mouse ava…	72	Ndufb9	NADH dehydrogenase (ubiquinone) 1 beta subcomplex, 9	20923	0.0424097	0.535763	-0.178178
Electron transport chain	MOUSECYC_MM_PWY-3781_AEROBIC_RESPIRATION__ELECTRON_DONOR_II	-2.80895	0	0	MouseCyc	PWY-3781: aerobic respiration -- electron donor II, data from MouseCyc: ftp://ftp.informatics.jax.org/pub/curatorwork/MouseCycDB/pathways_summary.txt.	Linking biochemical genetic data to the reference genome for the laboratory mouse is important for comparative physiology and for developing mouse models of human biology and disease. We describe here a new database of curated metabolic pathways for the laboratory mouse called MouseCyc http://mousecyc.jax.org. MouseCyc has been integrated with genetic and genomic data for the laboratory mouse ava…	72	Ndufc1	NADH dehydrogenase (ubiquinone) 1, subcomplex unknown, 1	18151	0.242037	0.733276	-0.0840883
Electron transport chain	MOUSECYC_MM_PWY-3781_AEROBIC_RESPIRATION__ELECTRON_DONOR_II	-2.80895	0	0	MouseCyc	PWY-3781: aerobic respiration -- electron donor II, data from MouseCyc: ftp://ftp.informatics.jax.org/pub/curatorwork/MouseCycDB/pathways_summary.txt.	Linking biochemical genetic data to the reference genome for the laboratory mouse is important for comparative physiology and for developing mouse models of human biology and disease. We describe here a new database of curated metabolic pathways for the laboratory mouse called MouseCyc http://mousecyc.jax.org. MouseCyc has been integrated with genetic and genomic data for the laboratory mouse ava…	72	Ndufc2	NADH dehydrogenase (ubiquinone) 1, subcomplex unknown, 2	20611	0.0612533	0.574777	-0.123338
Electron transport chain	MOUSECYC_MM_PWY-3781_AEROBIC_RESPIRATION__ELECTRON_DONOR_II	-2.80895	0	0	MouseCyc	PWY-3781: aerobic respiration -- electron donor II, data from MouseCyc: ftp://ftp.informatics.jax.org/pub/curatorwork/MouseCycDB/pathways_summary.txt.	Linking biochemical genetic data to the reference genome for the laboratory mouse is important for comparative physiology and for developing mouse models of human biology and disease. We describe here a new database of curated metabolic pathways for the laboratory mouse called MouseCyc http://mousecyc.jax.org. MouseCyc has been integrated with genetic and genomic data for the laboratory mouse ava…	72	Ndufs2	NADH dehydrogenase (ubiquinone) Fe-S protein 2	21205	0.0289101	0.506251	-0.100053
Electron transport chain	MOUSECYC_MM_PWY-3781_AEROBIC_RESPIRATION__ELECTRON_DONOR_II	-2.80895	0	0	MouseCyc	PWY-3781: aerobic respiration -- electron donor II, data from MouseCyc: ftp://ftp.informatics.jax.org/pub/curatorwork/MouseCycDB/pathways_summary.txt.	Linking biochemical genetic data to the reference genome for the laboratory mouse is important for comparative physiology and for developing mouse models of human biology and disease. We describe here a new database of curated metabolic pathways for the laboratory mouse called MouseCyc http://mousecyc.jax.org. MouseCyc has been integrated with genetic and genomic data for the laboratory mouse ava…	72	Ndufs3	NADH dehydrogenase (ubiquinone) Fe-S protein 3	21032	0.0368308	0.521598	-0.123113
Electron transport chain	MOUSECYC_MM_PWY-3781_AEROBIC_RESPIRATION__ELECTRON_DONOR_II	-2.80895	0	0	MouseCyc	PWY-3781: aerobic respiration -- electron donor II, data from MouseCyc: ftp://ftp.informatics.jax.org/pub/curatorwork/MouseCycDB/pathways_summary.txt.	Linking biochemical genetic data to the reference genome for the laboratory mouse is important for comparative physiology and for developing mouse models of human biology and disease. We describe here a new database of curated metabolic pathways for the laboratory mouse called MouseCyc http://mousecyc.jax.org. MouseCyc has been integrated with genetic and genomic data for the laboratory mouse ava…	72	Ndufs4	NADH dehydrogenase (ubiquinone) Fe-S protein 4	20347	0.0764166	0.593633	-0.123171
Electron transport chain	MOUSECYC_MM_PWY-3781_AEROBIC_RESPIRATION__ELECTRON_DONOR_II	-2.80895	0	0	MouseCyc	PWY-3781: aerobic respiration -- electron donor II, data from MouseCyc: ftp://ftp.informatics.jax.org/pub/curatorwork/MouseCycDB/pathways_summary.txt.	Linking biochemical genetic data to the reference genome for the laboratory mouse is important for comparative physiology and for developing mouse models of human biology and disease. We describe here a new database of curated metabolic pathways for the laboratory mouse called MouseCyc http://mousecyc.jax.org. MouseCyc has been integrated with genetic and genomic data for the laboratory mouse ava…	72	Ndufs5	NADH dehydrogenase (ubiquinone) Fe-S protein 5	19245	0.152287	0.669114	-0.10677
Electron transport chain	MOUSECYC_MM_PWY-3781_AEROBIC_RESPIRATION__ELECTRON_DONOR_II	-2.80895	0	0	MouseCyc	PWY-3781: aerobic respiration -- electron donor II, data from MouseCyc: ftp://ftp.informatics.jax.org/pub/curatorwork/MouseCycDB/pathways_summary.txt.	Linking biochemical genetic data to the reference genome for the laboratory mouse is important for comparative physiology and for developing mouse models of human biology and disease. We describe here a new database of curated metabolic pathways for the laboratory mouse called MouseCyc http://mousecyc.jax.org. MouseCyc has been integrated with genetic and genomic data for the laboratory mouse ava…	72	Ndufs6	NADH dehydrogenase (ubiquinone) Fe-S protein 6	20340	0.0768663	0.594489	-0.112331
Electron transport chain	MOUSECYC_MM_PWY-3781_AEROBIC_RESPIRATION__ELECTRON_DONOR_II	-2.80895	0	0	MouseCyc	PWY-3781: aerobic respiration -- electron donor II, data from MouseCyc: ftp://ftp.informatics.jax.org/pub/curatorwork/MouseCycDB/pathways_summary.txt.	Linking biochemical genetic data to the reference genome for the laboratory mouse is important for comparative physiology and for developing mouse models of human biology and disease. We describe here a new database of curated metabolic pathways for the laboratory mouse called MouseCyc http://mousecyc.jax.org. MouseCyc has been integrated with genetic and genomic data for the laboratory mouse ava…	72	Ndufs8	NADH dehydrogenase (ubiquinone) Fe-S protein 8	19433	0.138633	0.659188	-0.085475
Electron transport chain	MOUSECYC_MM_PWY-3781_AEROBIC_RESPIRATION__ELECTRON_DONOR_II	-2.80895	0	0	MouseCyc	PWY-3781: aerobic respiration -- electron donor II, data from MouseCyc: ftp://ftp.informatics.jax.org/pub/curatorwork/MouseCycDB/pathways_summary.txt.	Linking biochemical genetic data to the reference genome for the laboratory mouse is important for comparative physiology and for developing mouse models of human biology and disease. We describe here a new database of curated metabolic pathways for the laboratory mouse called MouseCyc http://mousecyc.jax.org. MouseCyc has been integrated with genetic and genomic data for the laboratory mouse ava…	72	Ndufv1	NADH dehydrogenase (ubiquinone) flavoprotein 1	20243	0.08284	0.602868	-0.0679489
Electron transport chain	MOUSECYC_MM_PWY-3781_AEROBIC_RESPIRATION__ELECTRON_DONOR_II	-2.80895	0	0	MouseCyc	PWY-3781: aerobic respiration -- electron donor II, data from MouseCyc: ftp://ftp.informatics.jax.org/pub/curatorwork/MouseCycDB/pathways_summary.txt.	Linking biochemical genetic data to the reference genome for the laboratory mouse is important for comparative physiology and for developing mouse models of human biology and disease. We describe here a new database of curated metabolic pathways for the laboratory mouse called MouseCyc http://mousecyc.jax.org. MouseCyc has been integrated with genetic and genomic data for the laboratory mouse ava…	72	Ndufv2	NADH dehydrogenase (ubiquinone) flavoprotein 2	20540	0.0647928	0.577115	-0.110309
Electron transport chain	MOUSECYC_MM_PWY-3781_AEROBIC_RESPIRATION__ELECTRON_DONOR_II	-2.80895	0	0	MouseCyc	PWY-3781: aerobic respiration -- electron donor II, data from MouseCyc: ftp://ftp.informatics.jax.org/pub/curatorwork/MouseCycDB/pathways_summary.txt.	Linking biochemical genetic data to the reference genome for the laboratory mouse is important for comparative physiology and for developing mouse models of human biology and disease. We describe here a new database of curated metabolic pathways for the laboratory mouse called MouseCyc http://mousecyc.jax.org. MouseCyc has been integrated with genetic and genomic data for the laboratory mouse ava…	72	Ndufv3	NADH dehydrogenase (ubiquinone) flavoprotein 3	20785	0.0502495	0.551857	-0.131113
Electron transport chain	MOUSECYC_MM_PWY-3781_AEROBIC_RESPIRATION__ELECTRON_DONOR_II	-2.80895	0	0	MouseCyc	PWY-3781: aerobic respiration -- electron donor II, data from MouseCyc: ftp://ftp.informatics.jax.org/pub/curatorwork/MouseCycDB/pathways_summary.txt.	Linking biochemical genetic data to the reference genome for the laboratory mouse is important for comparative physiology and for developing mouse models of human biology and disease. We describe here a new database of curated metabolic pathways for the laboratory mouse called MouseCyc http://mousecyc.jax.org. MouseCyc has been integrated with genetic and genomic data for the laboratory mouse ava…	72	Sdhb	succinate dehydrogenase complex, subunit B, iron sulfur (Ip)	20140	0.090338	0.615843	-0.102465
Electron transport chain	MOUSECYC_MM_PWY-3781_AEROBIC_RESPIRATION__ELECTRON_DONOR_II	-2.80895	0	0	MouseCyc	PWY-3781: aerobic respiration -- electron donor II, data from MouseCyc: ftp://ftp.informatics.jax.org/pub/curatorwork/MouseCycDB/pathways_summary.txt.	Linking biochemical genetic data to the reference genome for the laboratory mouse is important for comparative physiology and for developing mouse models of human biology and disease. We describe here a new database of curated metabolic pathways for the laboratory mouse called MouseCyc http://mousecyc.jax.org. MouseCyc has been integrated with genetic and genomic data for the laboratory mouse ava…	72	Sdhc	succinate dehydrogenase complex, subunit C, integral membrane protein	20623	0.0604398	0.573993	-0.142783
Electron transport chain	MOUSECYC_MM_PWY-3781_AEROBIC_RESPIRATION__ELECTRON_DONOR_II	-2.80895	0	0	MouseCyc	PWY-3781: aerobic respiration -- electron donor II, data from MouseCyc: ftp://ftp.informatics.jax.org/pub/curatorwork/MouseCycDB/pathways_summary.txt.	Linking biochemical genetic data to the reference genome for the laboratory mouse is important for comparative physiology and for developing mouse models of human biology and disease. We describe here a new database of curated metabolic pathways for the laboratory mouse called MouseCyc http://mousecyc.jax.org. MouseCyc has been integrated with genetic and genomic data for the laboratory mouse ava…	72	Sdhd	succinate dehydrogenase complex, subunit D, integral membrane protein	21174	0.0300576	0.506251	-0.12262
Electron transport chain	MOUSECYC_MM_PWY-3781_AEROBIC_RESPIRATION__ELECTRON_DONOR_II	-2.80895	0	0	MouseCyc	PWY-3781: aerobic respiration -- electron donor II, data from MouseCyc: ftp://ftp.informatics.jax.org/pub/curatorwork/MouseCycDB/pathways_summary.txt.	Linking biochemical genetic data to the reference genome for the laboratory mouse is important for comparative physiology and for developing mouse models of human biology and disease. We describe here a new database of curated metabolic pathways for the laboratory mouse called MouseCyc http://mousecyc.jax.org. MouseCyc has been integrated with genetic and genomic data for the laboratory mouse ava…	72	Uqcrb	ubiquinol-cytochrome c reductase binding protein	21206	0.028831	0.506251	-0.184014
Electron transport chain	MOUSECYC_MM_PWY-3781_AEROBIC_RESPIRATION__ELECTRON_DONOR_II	-2.80895	0	0	MouseCyc	PWY-3781: aerobic respiration -- electron donor II, data from MouseCyc: ftp://ftp.informatics.jax.org/pub/curatorwork/MouseCycDB/pathways_summary.txt.	Linking biochemical genetic data to the reference genome for the laboratory mouse is important for comparative physiology and for developing mouse models of human biology and disease. We describe here a new database of curated metabolic pathways for the laboratory mouse called MouseCyc http://mousecyc.jax.org. MouseCyc has been integrated with genetic and genomic data for the laboratory mouse ava…	72	Uqcrc1	ubiquinol-cytochrome c reductase core protein 1	19606	0.126115	0.646651	-0.0740398
Electron transport chain	MOUSECYC_MM_PWY-3781_AEROBIC_RESPIRATION__ELECTRON_DONOR_II	-2.80895	0	0	MouseCyc	PWY-3781: aerobic respiration -- electron donor II, data from MouseCyc: ftp://ftp.informatics.jax.org/pub/curatorwork/MouseCycDB/pathways_summary.txt.	Linking biochemical genetic data to the reference genome for the laboratory mouse is important for comparative physiology and for developing mouse models of human biology and disease. We describe here a new database of curated metabolic pathways for the laboratory mouse called MouseCyc http://mousecyc.jax.org. MouseCyc has been integrated with genetic and genomic data for the laboratory mouse ava…	72	Uqcrfs1	ubiquinol-cytochrome c reductase, Rieske iron-sulfur polypeptide 1	20709	0.0552954	0.562802	-0.10099
Electron transport chain	MOUSECYC_MM_PWY-3781_AEROBIC_RESPIRATION__ELECTRON_DONOR_II	-2.80895	0	0	MouseCyc	PWY-3781: aerobic respiration -- electron donor II, data from MouseCyc: ftp://ftp.informatics.jax.org/pub/curatorwork/MouseCycDB/pathways_summary.txt.	Linking biochemical genetic data to the reference genome for the laboratory mouse is important for comparative physiology and for developing mouse models of human biology and disease. We describe here a new database of curated metabolic pathways for the laboratory mouse called MouseCyc http://mousecyc.jax.org. MouseCyc has been integrated with genetic and genomic data for the laboratory mouse ava…	72	Uqcrh	ubiquinol-cytochrome c reductase hinge protein	19067	0.165576	0.68003	-0.122672
Electron transport chain	MOUSECYC_MM_PWY-3781_AEROBIC_RESPIRATION__ELECTRON_DONOR_II	-2.80895	0	0	MouseCyc	PWY-3781: aerobic respiration -- electron donor II, data from MouseCyc: ftp://ftp.informatics.jax.org/pub/curatorwork/MouseCycDB/pathways_summary.txt.	Linking biochemical genetic data to the reference genome for the laboratory mouse is important for comparative physiology and for developing mouse models of human biology and disease. We describe here a new database of curated metabolic pathways for the laboratory mouse called MouseCyc http://mousecyc.jax.org. MouseCyc has been integrated with genetic and genomic data for the laboratory mouse ava…	72	Uqcrq	ubiquinol-cytochrome c reductase, complex III subunit VII	18934	0.174499	0.682541	-0.127249
Electron transport chain	WIKIPATHWAYS_MM_ELECTRON_TRANSPORT_CHAIN-WP111	-2.75845	0	0	WikiPathways	Electron Transport Chain(WP111) from WikiPathways, data from GeneSetDB.	Here, we describe the development of WikiPathways (http://www.wikipathways.org), a public wiki for pathway curation, since it was first published in 2008. New features are discussed, as well as developments in the community of contributors. New features include a zoomable pathway viewer, support for pathway ontology annotations, the ability to mark pathways as private for a limited time and the a…	87	Atp5a1	ATP synthase, H+ transporting, mitochondrial F1 complex, alpha subunit 1	21038	0.0362571	0.517083	-0.0977955
Electron transport chain	WIKIPATHWAYS_MM_ELECTRON_TRANSPORT_CHAIN-WP111	-2.75845	0	0	WikiPathways	Electron Transport Chain(WP111) from WikiPathways, data from GeneSetDB.	Here, we describe the development of WikiPathways (http://www.wikipathways.org), a public wiki for pathway curation, since it was first published in 2008. New features are discussed, as well as developments in the community of contributors. New features include a zoomable pathway viewer, support for pathway ontology annotations, the ability to mark pathways as private for a limited time and the a…	87	Atp5b	ATP synthase, H+ transporting mitochondrial F1 complex, beta subunit	19535	0.131595	0.652785	-0.0661838
Electron transport chain	WIKIPATHWAYS_MM_ELECTRON_TRANSPORT_CHAIN-WP111	-2.75845	0	0	WikiPathways	Electron Transport Chain(WP111) from WikiPathways, data from GeneSetDB.	Here, we describe the development of WikiPathways (http://www.wikipathways.org), a public wiki for pathway curation, since it was first published in 2008. New features are discussed, as well as developments in the community of contributors. New features include a zoomable pathway viewer, support for pathway ontology annotations, the ability to mark pathways as private for a limited time and the a…	87	Atp5c1	ATP synthase, H+ transporting, mitochondrial F1 complex, gamma polypeptide 1	21045	0.0358497	0.516052	-0.121755
Electron transport chain	WIKIPATHWAYS_MM_ELECTRON_TRANSPORT_CHAIN-WP111	-2.75845	0	0	WikiPathways	Electron Transport Chain(WP111) from WikiPathways, data from GeneSetDB.	Here, we describe the development of WikiPathways (http://www.wikipathways.org), a public wiki for pathway curation, since it was first published in 2008. New features are discussed, as well as developments in the community of contributors. New features include a zoomable pathway viewer, support for pathway ontology annotations, the ability to mark pathways as private for a limited time and the a…	87	Atp5d	ATP synthase, H+ transporting, mitochondrial F1 complex, delta subunit	19034	0.167644	0.680703	-0.0927497
Electron transport chain	WIKIPATHWAYS_MM_ELECTRON_TRANSPORT_CHAIN-WP111	-2.75845	0	0	WikiPathways	Electron Transport Chain(WP111) from WikiPathways, data from GeneSetDB.	Here, we describe the development of WikiPathways (http://www.wikipathways.org), a public wiki for pathway curation, since it was first published in 2008. New features are discussed, as well as developments in the community of contributors. New features include a zoomable pathway viewer, support for pathway ontology annotations, the ability to mark pathways as private for a limited time and the a…	87	Atp5f1	ATP synthase, H+ transporting, mitochondrial F0 complex, subunit B1	21241	0.0272994	0.506251	-0.128676
Electron transport chain	WIKIPATHWAYS_MM_ELECTRON_TRANSPORT_CHAIN-WP111	-2.75845	0	0	WikiPathways	Electron Transport Chain(WP111) from WikiPathways, data from GeneSetDB.	Here, we describe the development of WikiPathways (http://www.wikipathways.org), a public wiki for pathway curation, since it was first published in 2008. New features are discussed, as well as developments in the community of contributors. New features include a zoomable pathway viewer, support for pathway ontology annotations, the ability to mark pathways as private for a limited time and the a…	87	Atp5g3	ATP synthase, H+ transporting, mitochondrial F0 complex, subunit C3 (subunit 9)	20269	0.0810082	0.600211	-0.109662
Electron transport chain	WIKIPATHWAYS_MM_ELECTRON_TRANSPORT_CHAIN-WP111	-2.75845	0	0	WikiPathways	Electron Transport Chain(WP111) from WikiPathways, data from GeneSetDB.	Here, we describe the development of WikiPathways (http://www.wikipathways.org), a public wiki for pathway curation, since it was first published in 2008. New features are discussed, as well as developments in the community of contributors. New features include a zoomable pathway viewer, support for pathway ontology annotations, the ability to mark pathways as private for a limited time and the a…	87	Atp5j	ATP synthase, H+ transporting, mitochondrial F0 complex, subunit F	19988	0.099459	0.620336	-0.111041
Electron transport chain	WIKIPATHWAYS_MM_ELECTRON_TRANSPORT_CHAIN-WP111	-2.75845	0	0	WikiPathways	Electron Transport Chain(WP111) from WikiPathways, data from GeneSetDB.	Here, we describe the development of WikiPathways (http://www.wikipathways.org), a public wiki for pathway curation, since it was first published in 2008. New features are discussed, as well as developments in the community of contributors. New features include a zoomable pathway viewer, support for pathway ontology annotations, the ability to mark pathways as private for a limited time and the a…	87	Atp5j2	ATP synthase, H+ transporting, mitochondrial F0 complex, subunit F2	19329	0.146618	0.665657	-0.122287
Electron transport chain	WIKIPATHWAYS_MM_ELECTRON_TRANSPORT_CHAIN-WP111	-2.75845	0	0	WikiPathways	Electron Transport Chain(WP111) from WikiPathways, data from GeneSetDB.	Here, we describe the development of WikiPathways (http://www.wikipathways.org), a public wiki for pathway curation, since it was first published in 2008. New features are discussed, as well as developments in the community of contributors. New features include a zoomable pathway viewer, support for pathway ontology annotations, the ability to mark pathways as private for a limited time and the a…	87	Atp5k	ATP synthase, H+ transporting, mitochondrial F1F0 complex, subunit E	19566	0.128962	0.648802	-0.14419
Electron transport chain	WIKIPATHWAYS_MM_ELECTRON_TRANSPORT_CHAIN-WP111	-2.75845	0	0	WikiPathways	Electron Transport Chain(WP111) from WikiPathways, data from GeneSetDB.	Here, we describe the development of WikiPathways (http://www.wikipathways.org), a public wiki for pathway curation, since it was first published in 2008. New features are discussed, as well as developments in the community of contributors. New features include a zoomable pathway viewer, support for pathway ontology annotations, the ability to mark pathways as private for a limited time and the a…	87	Atpif1	ATPase inhibitory factor 1	18383	0.220598	0.716884	-0.0865382
Electron transport chain	WIKIPATHWAYS_MM_ELECTRON_TRANSPORT_CHAIN-WP111	-2.75845	0	0	WikiPathways	Electron Transport Chain(WP111) from WikiPathways, data from GeneSetDB.	Here, we describe the development of WikiPathways (http://www.wikipathways.org), a public wiki for pathway curation, since it was first published in 2008. New features are discussed, as well as developments in the community of contributors. New features include a zoomable pathway viewer, support for pathway ontology annotations, the ability to mark pathways as private for a limited time and the a…	87	Cox17	cytochrome c oxidase assembly protein 17	17987	0.256642	0.743357	-0.0732689
Electron transport chain	WIKIPATHWAYS_MM_ELECTRON_TRANSPORT_CHAIN-WP111	-2.75845	0	0	WikiPathways	Electron Transport Chain(WP111) from WikiPathways, data from GeneSetDB.	Here, we describe the development of WikiPathways (http://www.wikipathways.org), a public wiki for pathway curation, since it was first published in 2008. New features are discussed, as well as developments in the community of contributors. New features include a zoomable pathway viewer, support for pathway ontology annotations, the ability to mark pathways as private for a limited time and the a…	87	Cox4i1	cytochrome c oxidase subunit 4I1	20811	0.0492491	0.551247	-0.17003
Electron transport chain	WIKIPATHWAYS_MM_ELECTRON_TRANSPORT_CHAIN-WP111	-2.75845	0	0	WikiPathways	Electron Transport Chain(WP111) from WikiPathways, data from GeneSetDB.	Here, we describe the development of WikiPathways (http://www.wikipathways.org), a public wiki for pathway curation, since it was first published in 2008. New features are discussed, as well as developments in the community of contributors. New features include a zoomable pathway viewer, support for pathway ontology annotations, the ability to mark pathways as private for a limited time and the a…	87	Cox5a	cytochrome c oxidase subunit Va	18423	0.217204	0.714561	-0.0717773
Electron transport chain	WIKIPATHWAYS_MM_ELECTRON_TRANSPORT_CHAIN-WP111	-2.75845	0	0	WikiPathways	Electron Transport Chain(WP111) from WikiPathways, data from GeneSetDB.	Here, we describe the development of WikiPathways (http://www.wikipathways.org), a public wiki for pathway curation, since it was first published in 2008. New features are discussed, as well as developments in the community of contributors. New features include a zoomable pathway viewer, support for pathway ontology annotations, the ability to mark pathways as private for a limited time and the a…	87	Cox6a1	cytochrome c oxidase subunit VIa polypeptide 1	20680	0.0574569	0.569148	-0.173661
Electron transport chain	WIKIPATHWAYS_MM_ELECTRON_TRANSPORT_CHAIN-WP111	-2.75845	0	0	WikiPathways	Electron Transport Chain(WP111) from WikiPathways, data from GeneSetDB.	Here, we describe the development of WikiPathways (http://www.wikipathways.org), a public wiki for pathway curation, since it was first published in 2008. New features are discussed, as well as developments in the community of contributors. New features include a zoomable pathway viewer, support for pathway ontology annotations, the ability to mark pathways as private for a limited time and the a…	87	Cox6b1	cytochrome c oxidase, subunit VIb polypeptide 1	21024	0.0372135	0.523452	-0.163213
Electron transport chain	WIKIPATHWAYS_MM_ELECTRON_TRANSPORT_CHAIN-WP111	-2.75845	0	0	WikiPathways	Electron Transport Chain(WP111) from WikiPathways, data from GeneSetDB.	Here, we describe the development of WikiPathways (http://www.wikipathways.org), a public wiki for pathway curation, since it was first published in 2008. New features are discussed, as well as developments in the community of contributors. New features include a zoomable pathway viewer, support for pathway ontology annotations, the ability to mark pathways as private for a limited time and the a…	87	Cox7a2	cytochrome c oxidase subunit VIIa 2	21465	0.0147787	0.468058	-0.176578
Electron transport chain	WIKIPATHWAYS_MM_ELECTRON_TRANSPORT_CHAIN-WP111	-2.75845	0	0	WikiPathways	Electron Transport Chain(WP111) from WikiPathways, data from GeneSetDB.	Here, we describe the development of WikiPathways (http://www.wikipathways.org), a public wiki for pathway curation, since it was first published in 2008. New features are discussed, as well as developments in the community of contributors. New features include a zoomable pathway viewer, support for pathway ontology annotations, the ability to mark pathways as private for a limited time and the a…	87	Cox7b	cytochrome c oxidase subunit VIIb	21300	0.0238129	0.49649	-0.173832
Electron transport chain	WIKIPATHWAYS_MM_ELECTRON_TRANSPORT_CHAIN-WP111	-2.75845	0	0	WikiPathways	Electron Transport Chain(WP111) from WikiPathways, data from GeneSetDB.	Here, we describe the development of WikiPathways (http://www.wikipathways.org), a public wiki for pathway curation, since it was first published in 2008. New features are discussed, as well as developments in the community of contributors. New features include a zoomable pathway viewer, support for pathway ontology annotations, the ability to mark pathways as private for a limited time and the a…	87	Cox8a	cytochrome c oxidase subunit VIIIa	21179	0.0299359	0.506251	-0.190722
Electron transport chain	WIKIPATHWAYS_MM_ELECTRON_TRANSPORT_CHAIN-WP111	-2.75845	0	0	WikiPathways	Electron Transport Chain(WP111) from WikiPathways, data from GeneSetDB.	Here, we describe the development of WikiPathways (http://www.wikipathways.org), a public wiki for pathway curation, since it was first published in 2008. New features are discussed, as well as developments in the community of contributors. New features include a zoomable pathway viewer, support for pathway ontology annotations, the ability to mark pathways as private for a limited time and the a…	87	Ndufa1	NADH dehydrogenase (ubiquinone) 1 alpha subcomplex, 1	18133	0.243447	0.733638	-0.101263
Electron transport chain	WIKIPATHWAYS_MM_ELECTRON_TRANSPORT_CHAIN-WP111	-2.75845	0	0	WikiPathways	Electron Transport Chain(WP111) from WikiPathways, data from GeneSetDB.	Here, we describe the development of WikiPathways (http://www.wikipathways.org), a public wiki for pathway curation, since it was first published in 2008. New features are discussed, as well as developments in the community of contributors. New features include a zoomable pathway viewer, support for pathway ontology annotations, the ability to mark pathways as private for a limited time and the a…	87	Ndufa10	NADH dehydrogenase (ubiquinone) 1 alpha subcomplex 10	19829	0.10953	0.631918	-0.0772572
Electron transport chain	WIKIPATHWAYS_MM_ELECTRON_TRANSPORT_CHAIN-WP111	-2.75845	0	0	WikiPathways	Electron Transport Chain(WP111) from WikiPathways, data from GeneSetDB.	Here, we describe the development of WikiPathways (http://www.wikipathways.org), a public wiki for pathway curation, since it was first published in 2008. New features are discussed, as well as developments in the community of contributors. New features include a zoomable pathway viewer, support for pathway ontology annotations, the ability to mark pathways as private for a limited time and the a…	87	Ndufa2	NADH dehydrogenase (ubiquinone) 1 alpha subcomplex, 2	18462	0.213922	0.713714	-0.109511
Electron transport chain	WIKIPATHWAYS_MM_ELECTRON_TRANSPORT_CHAIN-WP111	-2.75845	0	0	WikiPathways	Electron Transport Chain(WP111) from WikiPathways, data from GeneSetDB.	Here, we describe the development of WikiPathways (http://www.wikipathways.org), a public wiki for pathway curation, since it was first published in 2008. New features are discussed, as well as developments in the community of contributors. New features include a zoomable pathway viewer, support for pathway ontology annotations, the ability to mark pathways as private for a limited time and the a…	87	Ndufa4	NADH dehydrogenase (ubiquinone) 1 alpha subcomplex, 4	21266	0.0254926	0.50217	-0.167225
Electron transport chain	WIKIPATHWAYS_MM_ELECTRON_TRANSPORT_CHAIN-WP111	-2.75845	0	0	WikiPathways	Electron Transport Chain(WP111) from WikiPathways, data from GeneSetDB.	Here, we describe the development of WikiPathways (http://www.wikipathways.org), a public wiki for pathway curation, since it was first published in 2008. New features are discussed, as well as developments in the community of contributors. New features include a zoomable pathway viewer, support for pathway ontology annotations, the ability to mark pathways as private for a limited time and the a…	87	Ndufa5	NADH dehydrogenase (ubiquinone) 1 alpha subcomplex, 5	19147	0.159062	0.674694	-0.114488
Electron transport chain	WIKIPATHWAYS_MM_ELECTRON_TRANSPORT_CHAIN-WP111	-2.75845	0	0	WikiPathways	Electron Transport Chain(WP111) from WikiPathways, data from GeneSetDB.	Here, we describe the development of WikiPathways (http://www.wikipathways.org), a public wiki for pathway curation, since it was first published in 2008. New features are discussed, as well as developments in the community of contributors. New features include a zoomable pathway viewer, support for pathway ontology annotations, the ability to mark pathways as private for a limited time and the a…	87	Ndufa7	NADH dehydrogenase (ubiquinone) 1 alpha subcomplex, 7 (B14.5a)	20244	0.082769	0.602553	-0.141854
Electron transport chain	WIKIPATHWAYS_MM_ELECTRON_TRANSPORT_CHAIN-WP111	-2.75845	0	0	WikiPathways	Electron Transport Chain(WP111) from WikiPathways, data from GeneSetDB.	Here, we describe the development of WikiPathways (http://www.wikipathways.org), a public wiki for pathway curation, since it was first published in 2008. New features are discussed, as well as developments in the community of contributors. New features include a zoomable pathway viewer, support for pathway ontology annotations, the ability to mark pathways as private for a limited time and the a…	87	Ndufb2	NADH dehydrogenase (ubiquinone) 1 beta subcomplex, 2	20111	0.0916351	0.617053	-0.110007
Electron transport chain	WIKIPATHWAYS_MM_ELECTRON_TRANSPORT_CHAIN-WP111	-2.75845	0	0	WikiPathways	Electron Transport Chain(WP111) from WikiPathways, data from GeneSetDB.	Here, we describe the development of WikiPathways (http://www.wikipathways.org), a public wiki for pathway curation, since it was first published in 2008. New features are discussed, as well as developments in the community of contributors. New features include a zoomable pathway viewer, support for pathway ontology annotations, the ability to mark pathways as private for a limited time and the a…	87	Ndufb3	NADH dehydrogenase (ubiquinone) 1 beta subcomplex 3	19445	0.137786	0.65799	-0.114939
Electron transport chain	WIKIPATHWAYS_MM_ELECTRON_TRANSPORT_CHAIN-WP111	-2.75845	0	0	WikiPathways	Electron Transport Chain(WP111) from WikiPathways, data from GeneSetDB.	Here, we describe the development of WikiPathways (http://www.wikipathways.org), a public wiki for pathway curation, since it was first published in 2008. New features are discussed, as well as developments in the community of contributors. New features include a zoomable pathway viewer, support for pathway ontology annotations, the ability to mark pathways as private for a limited time and the a…	87	Ndufb5	NADH dehydrogenase (ubiquinone) 1 beta subcomplex, 5	21551	0.0100566	0.44059	-0.153927
Electron transport chain	WIKIPATHWAYS_MM_ELECTRON_TRANSPORT_CHAIN-WP111	-2.75845	0	0	WikiPathways	Electron Transport Chain(WP111) from WikiPathways, data from GeneSetDB.	Here, we describe the development of WikiPathways (http://www.wikipathways.org), a public wiki for pathway curation, since it was first published in 2008. New features are discussed, as well as developments in the community of contributors. New features include a zoomable pathway viewer, support for pathway ontology annotations, the ability to mark pathways as private for a limited time and the a…	87	Ndufb7	NADH dehydrogenase (ubiquinone) 1 beta subcomplex, 7	20872	0.0450658	0.542259	-0.1463
Electron transport chain	WIKIPATHWAYS_MM_ELECTRON_TRANSPORT_CHAIN-WP111	-2.75845	0	0	WikiPathways	Electron Transport Chain(WP111) from WikiPathways, data from GeneSetDB.	Here, we describe the development of WikiPathways (http://www.wikipathways.org), a public wiki for pathway curation, since it was first published in 2008. New features are discussed, as well as developments in the community of contributors. New features include a zoomable pathway viewer, support for pathway ontology annotations, the ability to mark pathways as private for a limited time and the a…	87	Ndufb8	NADH dehydrogenase (ubiquinone) 1 beta subcomplex 8	21475	0.014177	0.461633	-0.151528
Electron transport chain	WIKIPATHWAYS_MM_ELECTRON_TRANSPORT_CHAIN-WP111	-2.75845	0	0	WikiPathways	Electron Transport Chain(WP111) from WikiPathways, data from GeneSetDB.	Here, we describe the development of WikiPathways (http://www.wikipathways.org), a public wiki for pathway curation, since it was first published in 2008. New features are discussed, as well as developments in the community of contributors. New features include a zoomable pathway viewer, support for pathway ontology annotations, the ability to mark pathways as private for a limited time and the a…	87	Ndufb9	NADH dehydrogenase (ubiquinone) 1 beta subcomplex, 9	20923	0.0424097	0.535763	-0.178178
Electron transport chain	WIKIPATHWAYS_MM_ELECTRON_TRANSPORT_CHAIN-WP111	-2.75845	0	0	WikiPathways	Electron Transport Chain(WP111) from WikiPathways, data from GeneSetDB.	Here, we describe the development of WikiPathways (http://www.wikipathways.org), a public wiki for pathway curation, since it was first published in 2008. New features are discussed, as well as developments in the community of contributors. New features include a zoomable pathway viewer, support for pathway ontology annotations, the ability to mark pathways as private for a limited time and the a…	87	Ndufc1	NADH dehydrogenase (ubiquinone) 1, subcomplex unknown, 1	18151	0.242037	0.733276	-0.0840883
Electron transport chain	WIKIPATHWAYS_MM_ELECTRON_TRANSPORT_CHAIN-WP111	-2.75845	0	0	WikiPathways	Electron Transport Chain(WP111) from WikiPathways, data from GeneSetDB.	Here, we describe the development of WikiPathways (http://www.wikipathways.org), a public wiki for pathway curation, since it was first published in 2008. New features are discussed, as well as developments in the community of contributors. New features include a zoomable pathway viewer, support for pathway ontology annotations, the ability to mark pathways as private for a limited time and the a…	87	Ndufc2	NADH dehydrogenase (ubiquinone) 1, subcomplex unknown, 2	20611	0.0612533	0.574777	-0.123338
Electron transport chain	WIKIPATHWAYS_MM_ELECTRON_TRANSPORT_CHAIN-WP111	-2.75845	0	0	WikiPathways	Electron Transport Chain(WP111) from WikiPathways, data from GeneSetDB.	Here, we describe the development of WikiPathways (http://www.wikipathways.org), a public wiki for pathway curation, since it was first published in 2008. New features are discussed, as well as developments in the community of contributors. New features include a zoomable pathway viewer, support for pathway ontology annotations, the ability to mark pathways as private for a limited time and the a…	87	Ndufs2	NADH dehydrogenase (ubiquinone) Fe-S protein 2	21205	0.0289101	0.506251	-0.100053
Electron transport chain	WIKIPATHWAYS_MM_ELECTRON_TRANSPORT_CHAIN-WP111	-2.75845	0	0	WikiPathways	Electron Transport Chain(WP111) from WikiPathways, data from GeneSetDB.	Here, we describe the development of WikiPathways (http://www.wikipathways.org), a public wiki for pathway curation, since it was first published in 2008. New features are discussed, as well as developments in the community of contributors. New features include a zoomable pathway viewer, support for pathway ontology annotations, the ability to mark pathways as private for a limited time and the a…	87	Ndufs4	NADH dehydrogenase (ubiquinone) Fe-S protein 4	20347	0.0764166	0.593633	-0.123171
Electron transport chain	WIKIPATHWAYS_MM_ELECTRON_TRANSPORT_CHAIN-WP111	-2.75845	0	0	WikiPathways	Electron Transport Chain(WP111) from WikiPathways, data from GeneSetDB.	Here, we describe the development of WikiPathways (http://www.wikipathways.org), a public wiki for pathway curation, since it was first published in 2008. New features are discussed, as well as developments in the community of contributors. New features include a zoomable pathway viewer, support for pathway ontology annotations, the ability to mark pathways as private for a limited time and the a…	87	Ndufs5	NADH dehydrogenase (ubiquinone) Fe-S protein 5	19245	0.152287	0.669114	-0.10677
Electron transport chain	WIKIPATHWAYS_MM_ELECTRON_TRANSPORT_CHAIN-WP111	-2.75845	0	0	WikiPathways	Electron Transport Chain(WP111) from WikiPathways, data from GeneSetDB.	Here, we describe the development of WikiPathways (http://www.wikipathways.org), a public wiki for pathway curation, since it was first published in 2008. New features are discussed, as well as developments in the community of contributors. New features include a zoomable pathway viewer, support for pathway ontology annotations, the ability to mark pathways as private for a limited time and the a…	87	Ndufs8	NADH dehydrogenase (ubiquinone) Fe-S protein 8	19433	0.138633	0.659188	-0.085475
Electron transport chain	WIKIPATHWAYS_MM_ELECTRON_TRANSPORT_CHAIN-WP111	-2.75845	0	0	WikiPathways	Electron Transport Chain(WP111) from WikiPathways, data from GeneSetDB.	Here, we describe the development of WikiPathways (http://www.wikipathways.org), a public wiki for pathway curation, since it was first published in 2008. New features are discussed, as well as developments in the community of contributors. New features include a zoomable pathway viewer, support for pathway ontology annotations, the ability to mark pathways as private for a limited time and the a…	87	Ndufv1	NADH dehydrogenase (ubiquinone) flavoprotein 1	20243	0.08284	0.602868	-0.0679489
Electron transport chain	WIKIPATHWAYS_MM_ELECTRON_TRANSPORT_CHAIN-WP111	-2.75845	0	0	WikiPathways	Electron Transport Chain(WP111) from WikiPathways, data from GeneSetDB.	Here, we describe the development of WikiPathways (http://www.wikipathways.org), a public wiki for pathway curation, since it was first published in 2008. New features are discussed, as well as developments in the community of contributors. New features include a zoomable pathway viewer, support for pathway ontology annotations, the ability to mark pathways as private for a limited time and the a…	87	Ndufv2	NADH dehydrogenase (ubiquinone) flavoprotein 2	20540	0.0647928	0.577115	-0.110309
Electron transport chain	WIKIPATHWAYS_MM_ELECTRON_TRANSPORT_CHAIN-WP111	-2.75845	0	0	WikiPathways	Electron Transport Chain(WP111) from WikiPathways, data from GeneSetDB.	Here, we describe the development of WikiPathways (http://www.wikipathways.org), a public wiki for pathway curation, since it was first published in 2008. New features are discussed, as well as developments in the community of contributors. New features include a zoomable pathway viewer, support for pathway ontology annotations, the ability to mark pathways as private for a limited time and the a…	87	Ndufv3	NADH dehydrogenase (ubiquinone) flavoprotein 3	20785	0.0502495	0.551857	-0.131113
Electron transport chain	WIKIPATHWAYS_MM_ELECTRON_TRANSPORT_CHAIN-WP111	-2.75845	0	0	WikiPathways	Electron Transport Chain(WP111) from WikiPathways, data from GeneSetDB.	Here, we describe the development of WikiPathways (http://www.wikipathways.org), a public wiki for pathway curation, since it was first published in 2008. New features are discussed, as well as developments in the community of contributors. New features include a zoomable pathway viewer, support for pathway ontology annotations, the ability to mark pathways as private for a limited time and the a…	87	Sdhb	succinate dehydrogenase complex, subunit B, iron sulfur (Ip)	20140	0.090338	0.615843	-0.102465
Electron transport chain	WIKIPATHWAYS_MM_ELECTRON_TRANSPORT_CHAIN-WP111	-2.75845	0	0	WikiPathways	Electron Transport Chain(WP111) from WikiPathways, data from GeneSetDB.	Here, we describe the development of WikiPathways (http://www.wikipathways.org), a public wiki for pathway curation, since it was first published in 2008. New features are discussed, as well as developments in the community of contributors. New features include a zoomable pathway viewer, support for pathway ontology annotations, the ability to mark pathways as private for a limited time and the a…	87	Sdhc	succinate dehydrogenase complex, subunit C, integral membrane protein	20623	0.0604398	0.573993	-0.142783
Electron transport chain	WIKIPATHWAYS_MM_ELECTRON_TRANSPORT_CHAIN-WP111	-2.75845	0	0	WikiPathways	Electron Transport Chain(WP111) from WikiPathways, data from GeneSetDB.	Here, we describe the development of WikiPathways (http://www.wikipathways.org), a public wiki for pathway curation, since it was first published in 2008. New features are discussed, as well as developments in the community of contributors. New features include a zoomable pathway viewer, support for pathway ontology annotations, the ability to mark pathways as private for a limited time and the a…	87	Sdhd	succinate dehydrogenase complex, subunit D, integral membrane protein	21174	0.0300576	0.506251	-0.12262
Electron transport chain	WIKIPATHWAYS_MM_ELECTRON_TRANSPORT_CHAIN-WP111	-2.75845	0	0	WikiPathways	Electron Transport Chain(WP111) from WikiPathways, data from GeneSetDB.	Here, we describe the development of WikiPathways (http://www.wikipathways.org), a public wiki for pathway curation, since it was first published in 2008. New features are discussed, as well as developments in the community of contributors. New features include a zoomable pathway viewer, support for pathway ontology annotations, the ability to mark pathways as private for a limited time and the a…	87	Slc25a4	solute carrier family 25 (mitochondrial carrier, adenine nucleotide translocator), member 4	21051	0.0356638	0.516052	-0.123225
Electron transport chain	WIKIPATHWAYS_MM_ELECTRON_TRANSPORT_CHAIN-WP111	-2.75845	0	0	WikiPathways	Electron Transport Chain(WP111) from WikiPathways, data from GeneSetDB.	Here, we describe the development of WikiPathways (http://www.wikipathways.org), a public wiki for pathway curation, since it was first published in 2008. New features are discussed, as well as developments in the community of contributors. New features include a zoomable pathway viewer, support for pathway ontology annotations, the ability to mark pathways as private for a limited time and the a…	87	Slc25a5	solute carrier family 25 (mitochondrial carrier, adenine nucleotide translocator), member 5	20049	0.0950868	0.617532	-0.0968612
Electron transport chain	WIKIPATHWAYS_MM_ELECTRON_TRANSPORT_CHAIN-WP111	-2.75845	0	0	WikiPathways	Electron Transport Chain(WP111) from WikiPathways, data from GeneSetDB.	Here, we describe the development of WikiPathways (http://www.wikipathways.org), a public wiki for pathway curation, since it was first published in 2008. New features are discussed, as well as developments in the community of contributors. New features include a zoomable pathway viewer, support for pathway ontology annotations, the ability to mark pathways as private for a limited time and the a…	87	Surf1	surfeit gene 1	19847	0.108716	0.630878	-0.0656249
Electron transport chain	WIKIPATHWAYS_MM_ELECTRON_TRANSPORT_CHAIN-WP111	-2.75845	0	0	WikiPathways	Electron Transport Chain(WP111) from WikiPathways, data from GeneSetDB.	Here, we describe the development of WikiPathways (http://www.wikipathways.org), a public wiki for pathway curation, since it was first published in 2008. New features are discussed, as well as developments in the community of contributors. New features include a zoomable pathway viewer, support for pathway ontology annotations, the ability to mark pathways as private for a limited time and the a…	87	Uqcr10	ubiquinol-cytochrome c reductase, complex III subunit X	18212	0.236196	0.729675	-0.105626
Electron transport chain	WIKIPATHWAYS_MM_ELECTRON_TRANSPORT_CHAIN-WP111	-2.75845	0	0	WikiPathways	Electron Transport Chain(WP111) from WikiPathways, data from GeneSetDB.	Here, we describe the development of WikiPathways (http://www.wikipathways.org), a public wiki for pathway curation, since it was first published in 2008. New features are discussed, as well as developments in the community of contributors. New features include a zoomable pathway viewer, support for pathway ontology annotations, the ability to mark pathways as private for a limited time and the a…	87	Uqcrb	ubiquinol-cytochrome c reductase binding protein	21206	0.028831	0.506251	-0.184014
Electron transport chain	WIKIPATHWAYS_MM_ELECTRON_TRANSPORT_CHAIN-WP111	-2.75845	0	0	WikiPathways	Electron Transport Chain(WP111) from WikiPathways, data from GeneSetDB.	Here, we describe the development of WikiPathways (http://www.wikipathways.org), a public wiki for pathway curation, since it was first published in 2008. New features are discussed, as well as developments in the community of contributors. New features include a zoomable pathway viewer, support for pathway ontology annotations, the ability to mark pathways as private for a limited time and the a…	87	Uqcrc1	ubiquinol-cytochrome c reductase core protein 1	19606	0.126115	0.646651	-0.0740398
Electron transport chain	WIKIPATHWAYS_MM_ELECTRON_TRANSPORT_CHAIN-WP111	-2.75845	0	0	WikiPathways	Electron Transport Chain(WP111) from WikiPathways, data from GeneSetDB.	Here, we describe the development of WikiPathways (http://www.wikipathways.org), a public wiki for pathway curation, since it was first published in 2008. New features are discussed, as well as developments in the community of contributors. New features include a zoomable pathway viewer, support for pathway ontology annotations, the ability to mark pathways as private for a limited time and the a…	87	Uqcrfs1	ubiquinol-cytochrome c reductase, Rieske iron-sulfur polypeptide 1	20709	0.0552954	0.562802	-0.10099
Electron transport chain	WIKIPATHWAYS_MM_ELECTRON_TRANSPORT_CHAIN-WP111	-2.75845	0	0	WikiPathways	Electron Transport Chain(WP111) from WikiPathways, data from GeneSetDB.	Here, we describe the development of WikiPathways (http://www.wikipathways.org), a public wiki for pathway curation, since it was first published in 2008. New features are discussed, as well as developments in the community of contributors. New features include a zoomable pathway viewer, support for pathway ontology annotations, the ability to mark pathways as private for a limited time and the a…	87	Uqcrh	ubiquinol-cytochrome c reductase hinge protein	19067	0.165576	0.68003	-0.122672
Electron transport chain	WIKIPATHWAYS_MM_ELECTRON_TRANSPORT_CHAIN-WP111	-2.75845	0	0	WikiPathways	Electron Transport Chain(WP111) from WikiPathways, data from GeneSetDB.	Here, we describe the development of WikiPathways (http://www.wikipathways.org), a public wiki for pathway curation, since it was first published in 2008. New features are discussed, as well as developments in the community of contributors. New features include a zoomable pathway viewer, support for pathway ontology annotations, the ability to mark pathways as private for a limited time and the a…	87	Uqcrq	ubiquinol-cytochrome c reductase, complex III subunit VII	18934	0.174499	0.682541	-0.127249
Electron transport chain	KEGG_MM_OXIDATIVE_PHOSPHORYLATION	-2.68592	0	0	KEGG	Oxidative phosphorylation http://www.genome.jp/kegg-bin/show_pathway?mmu00190	The increasing amount of genomic and molecular information is the basis for understanding higher-order biological systems, such as the cell and the organism, and their interactions with the environment, as well as for medical, industrial and other practical applications. The KEGG resource (http://www.genome.jp/kegg/) provides a reference knowledge base for linking genomes to biological systems, c…	142	Atp5a1	ATP synthase, H+ transporting, mitochondrial F1 complex, alpha subunit 1	21038	0.0362571	0.517083	-0.0977955
Electron transport chain	KEGG_MM_OXIDATIVE_PHOSPHORYLATION	-2.68592	0	0	KEGG	Oxidative phosphorylation http://www.genome.jp/kegg-bin/show_pathway?mmu00190	The increasing amount of genomic and molecular information is the basis for understanding higher-order biological systems, such as the cell and the organism, and their interactions with the environment, as well as for medical, industrial and other practical applications. The KEGG resource (http://www.genome.jp/kegg/) provides a reference knowledge base for linking genomes to biological systems, c…	142	Atp5b	ATP synthase, H+ transporting mitochondrial F1 complex, beta subunit	19535	0.131595	0.652785	-0.0661838
Electron transport chain	KEGG_MM_OXIDATIVE_PHOSPHORYLATION	-2.68592	0	0	KEGG	Oxidative phosphorylation http://www.genome.jp/kegg-bin/show_pathway?mmu00190	The increasing amount of genomic and molecular information is the basis for understanding higher-order biological systems, such as the cell and the organism, and their interactions with the environment, as well as for medical, industrial and other practical applications. The KEGG resource (http://www.genome.jp/kegg/) provides a reference knowledge base for linking genomes to biological systems, c…	142	Atp5c1	ATP synthase, H+ transporting, mitochondrial F1 complex, gamma polypeptide 1	21045	0.0358497	0.516052	-0.121755
Electron transport chain	KEGG_MM_OXIDATIVE_PHOSPHORYLATION	-2.68592	0	0	KEGG	Oxidative phosphorylation http://www.genome.jp/kegg-bin/show_pathway?mmu00190	The increasing amount of genomic and molecular information is the basis for understanding higher-order biological systems, such as the cell and the organism, and their interactions with the environment, as well as for medical, industrial and other practical applications. The KEGG resource (http://www.genome.jp/kegg/) provides a reference knowledge base for linking genomes to biological systems, c…	142	Atp5d	ATP synthase, H+ transporting, mitochondrial F1 complex, delta subunit	19034	0.167644	0.680703	-0.0927497
Electron transport chain	KEGG_MM_OXIDATIVE_PHOSPHORYLATION	-2.68592	0	0	KEGG	Oxidative phosphorylation http://www.genome.jp/kegg-bin/show_pathway?mmu00190	The increasing amount of genomic and molecular information is the basis for understanding higher-order biological systems, such as the cell and the organism, and their interactions with the environment, as well as for medical, industrial and other practical applications. The KEGG resource (http://www.genome.jp/kegg/) provides a reference knowledge base for linking genomes to biological systems, c…	142	Atp5f1	ATP synthase, H+ transporting, mitochondrial F0 complex, subunit B1	21241	0.0272994	0.506251	-0.128676
Electron transport chain	KEGG_MM_OXIDATIVE_PHOSPHORYLATION	-2.68592	0	0	KEGG	Oxidative phosphorylation http://www.genome.jp/kegg-bin/show_pathway?mmu00190	The increasing amount of genomic and molecular information is the basis for understanding higher-order biological systems, such as the cell and the organism, and their interactions with the environment, as well as for medical, industrial and other practical applications. The KEGG resource (http://www.genome.jp/kegg/) provides a reference knowledge base for linking genomes to biological systems, c…	142	Atp5g1	ATP synthase, H+ transporting, mitochondrial F0 complex, subunit C1 (subunit 9)	19255	0.151754	0.669022	-0.0903908
Electron transport chain	KEGG_MM_OXIDATIVE_PHOSPHORYLATION	-2.68592	0	0	KEGG	Oxidative phosphorylation http://www.genome.jp/kegg-bin/show_pathway?mmu00190	The increasing amount of genomic and molecular information is the basis for understanding higher-order biological systems, such as the cell and the organism, and their interactions with the environment, as well as for medical, industrial and other practical applications. The KEGG resource (http://www.genome.jp/kegg/) provides a reference knowledge base for linking genomes to biological systems, c…	142	Atp5g2	ATP synthase, H+ transporting, mitochondrial F0 complex, subunit C2 (subunit 9)	17407	0.31136	0.77446	-0.0646884
Electron transport chain	KEGG_MM_OXIDATIVE_PHOSPHORYLATION	-2.68592	0	0	KEGG	Oxidative phosphorylation http://www.genome.jp/kegg-bin/show_pathway?mmu00190	The increasing amount of genomic and molecular information is the basis for understanding higher-order biological systems, such as the cell and the organism, and their interactions with the environment, as well as for medical, industrial and other practical applications. The KEGG resource (http://www.genome.jp/kegg/) provides a reference knowledge base for linking genomes to biological systems, c…	142	Atp5g3	ATP synthase, H+ transporting, mitochondrial F0 complex, subunit C3 (subunit 9)	20269	0.0810082	0.600211	-0.109662
Electron transport chain	KEGG_MM_OXIDATIVE_PHOSPHORYLATION	-2.68592	0	0	KEGG	Oxidative phosphorylation http://www.genome.jp/kegg-bin/show_pathway?mmu00190	The increasing amount of genomic and molecular information is the basis for understanding higher-order biological systems, such as the cell and the organism, and their interactions with the environment, as well as for medical, industrial and other practical applications. The KEGG resource (http://www.genome.jp/kegg/) provides a reference knowledge base for linking genomes to biological systems, c…	142	Atp5h	ATP synthase, H+ transporting, mitochondrial F0 complex, subunit D	21368	0.0202059	0.49142	-0.161727
Electron transport chain	KEGG_MM_OXIDATIVE_PHOSPHORYLATION	-2.68592	0	0	KEGG	Oxidative phosphorylation http://www.genome.jp/kegg-bin/show_pathway?mmu00190	The increasing amount of genomic and molecular information is the basis for understanding higher-order biological systems, such as the cell and the organism, and their interactions with the environment, as well as for medical, industrial and other practical applications. The KEGG resource (http://www.genome.jp/kegg/) provides a reference knowledge base for linking genomes to biological systems, c…	142	Atp5j	ATP synthase, H+ transporting, mitochondrial F0 complex, subunit F	19988	0.099459	0.620336	-0.111041
Electron transport chain	KEGG_MM_OXIDATIVE_PHOSPHORYLATION	-2.68592	0	0	KEGG	Oxidative phosphorylation http://www.genome.jp/kegg-bin/show_pathway?mmu00190	The increasing amount of genomic and molecular information is the basis for understanding higher-order biological systems, such as the cell and the organism, and their interactions with the environment, as well as for medical, industrial and other practical applications. The KEGG resource (http://www.genome.jp/kegg/) provides a reference knowledge base for linking genomes to biological systems, c…	142	Atp5j2	ATP synthase, H+ transporting, mitochondrial F0 complex, subunit F2	19329	0.146618	0.665657	-0.122287
Electron transport chain	KEGG_MM_OXIDATIVE_PHOSPHORYLATION	-2.68592	0	0	KEGG	Oxidative phosphorylation http://www.genome.jp/kegg-bin/show_pathway?mmu00190	The increasing amount of genomic and molecular information is the basis for understanding higher-order biological systems, such as the cell and the organism, and their interactions with the environment, as well as for medical, industrial and other practical applications. The KEGG resource (http://www.genome.jp/kegg/) provides a reference knowledge base for linking genomes to biological systems, c…	142	Atp5k	ATP synthase, H+ transporting, mitochondrial F1F0 complex, subunit E	19566	0.128962	0.648802	-0.14419
Electron transport chain	KEGG_MM_OXIDATIVE_PHOSPHORYLATION	-2.68592	0	0	KEGG	Oxidative phosphorylation http://www.genome.jp/kegg-bin/show_pathway?mmu00190	The increasing amount of genomic and molecular information is the basis for understanding higher-order biological systems, such as the cell and the organism, and their interactions with the environment, as well as for medical, industrial and other practical applications. The KEGG resource (http://www.genome.jp/kegg/) provides a reference knowledge base for linking genomes to biological systems, c…	142	Atp5l	ATP synthase, H+ transporting, mitochondrial F0 complex, subunit G	17016	0.348279	0.794533	-0.0648235
Electron transport chain	KEGG_MM_OXIDATIVE_PHOSPHORYLATION	-2.68592	0	0	KEGG	Oxidative phosphorylation http://www.genome.jp/kegg-bin/show_pathway?mmu00190	The increasing amount of genomic and molecular information is the basis for understanding higher-order biological systems, such as the cell and the organism, and their interactions with the environment, as well as for medical, industrial and other practical applications. The KEGG resource (http://www.genome.jp/kegg/) provides a reference knowledge base for linking genomes to biological systems, c…	142	Atp5o	ATP synthase, H+ transporting, mitochondrial F1 complex, O subunit	21322	0.0225637	0.492806	-0.152456
Electron transport chain	KEGG_MM_OXIDATIVE_PHOSPHORYLATION	-2.68592	0	0	KEGG	Oxidative phosphorylation http://www.genome.jp/kegg-bin/show_pathway?mmu00190	The increasing amount of genomic and molecular information is the basis for understanding higher-order biological systems, such as the cell and the organism, and their interactions with the environment, as well as for medical, industrial and other practical applications. The KEGG resource (http://www.genome.jp/kegg/) provides a reference knowledge base for linking genomes to biological systems, c…	142	Atp6v0a2	ATPase, H+ transporting, lysosomal V0 subunit A2	17119	0.339	0.79079	-0.0376523
Electron transport chain	KEGG_MM_OXIDATIVE_PHOSPHORYLATION	-2.68592	0	0	KEGG	Oxidative phosphorylation http://www.genome.jp/kegg-bin/show_pathway?mmu00190	The increasing amount of genomic and molecular information is the basis for understanding higher-order biological systems, such as the cell and the organism, and their interactions with the environment, as well as for medical, industrial and other practical applications. The KEGG resource (http://www.genome.jp/kegg/) provides a reference knowledge base for linking genomes to biological systems, c…	142	Atp6v0e	ATPase, H+ transporting, lysosomal V0 subunit E	17455	0.30634	0.771071	-0.0759082
Electron transport chain	KEGG_MM_OXIDATIVE_PHOSPHORYLATION	-2.68592	0	0	KEGG	Oxidative phosphorylation http://www.genome.jp/kegg-bin/show_pathway?mmu00190	The increasing amount of genomic and molecular information is the basis for understanding higher-order biological systems, such as the cell and the organism, and their interactions with the environment, as well as for medical, industrial and other practical applications. The KEGG resource (http://www.genome.jp/kegg/) provides a reference knowledge base for linking genomes to biological systems, c…	142	Atp6v0e2	ATPase, H+ transporting, lysosomal V0 subunit E2	17269	0.323862	0.781106	-0.0432944
Electron transport chain	KEGG_MM_OXIDATIVE_PHOSPHORYLATION	-2.68592	0	0	KEGG	Oxidative phosphorylation http://www.genome.jp/kegg-bin/show_pathway?mmu00190	The increasing amount of genomic and molecular information is the basis for understanding higher-order biological systems, such as the cell and the organism, and their interactions with the environment, as well as for medical, industrial and other practical applications. The KEGG resource (http://www.genome.jp/kegg/) provides a reference knowledge base for linking genomes to biological systems, c…	142	Atp6v1d	ATPase, H+ transporting, lysosomal V1 subunit D	19574	0.128178	0.647286	-0.0665734
Electron transport chain	KEGG_MM_OXIDATIVE_PHOSPHORYLATION	-2.68592	0	0	KEGG	Oxidative phosphorylation http://www.genome.jp/kegg-bin/show_pathway?mmu00190	The increasing amount of genomic and molecular information is the basis for understanding higher-order biological systems, such as the cell and the organism, and their interactions with the environment, as well as for medical, industrial and other practical applications. The KEGG resource (http://www.genome.jp/kegg/) provides a reference knowledge base for linking genomes to biological systems, c…	142	Atp6v1e1	ATPase, H+ transporting, lysosomal V1 subunit E1	19078	0.164202	0.679419	-0.0633005
Electron transport chain	KEGG_MM_OXIDATIVE_PHOSPHORYLATION	-2.68592	0	0	KEGG	Oxidative phosphorylation http://www.genome.jp/kegg-bin/show_pathway?mmu00190	The increasing amount of genomic and molecular information is the basis for understanding higher-order biological systems, such as the cell and the organism, and their interactions with the environment, as well as for medical, industrial and other practical applications. The KEGG resource (http://www.genome.jp/kegg/) provides a reference knowledge base for linking genomes to biological systems, c…	142	Atp6v1f	ATPase, H+ transporting, lysosomal V1 subunit F	17487	0.30411	0.770262	-0.0633147
Electron transport chain	KEGG_MM_OXIDATIVE_PHOSPHORYLATION	-2.68592	0	0	KEGG	Oxidative phosphorylation http://www.genome.jp/kegg-bin/show_pathway?mmu00190	The increasing amount of genomic and molecular information is the basis for understanding higher-order biological systems, such as the cell and the organism, and their interactions with the environment, as well as for medical, industrial and other practical applications. The KEGG resource (http://www.genome.jp/kegg/) provides a reference knowledge base for linking genomes to biological systems, c…	142	Atp6v1g1	ATPase, H+ transporting, lysosomal V1 subunit G1	20226	0.0840875	0.605114	-0.11586
Electron transport chain	KEGG_MM_OXIDATIVE_PHOSPHORYLATION	-2.68592	0	0	KEGG	Oxidative phosphorylation http://www.genome.jp/kegg-bin/show_pathway?mmu00190	The increasing amount of genomic and molecular information is the basis for understanding higher-order biological systems, such as the cell and the organism, and their interactions with the environment, as well as for medical, industrial and other practical applications. The KEGG resource (http://www.genome.jp/kegg/) provides a reference knowledge base for linking genomes to biological systems, c…	142	Atp6v1g2	ATPase, H+ transporting, lysosomal V1 subunit G2	17864	0.267652	0.748662	-0.0580978
Electron transport chain	KEGG_MM_OXIDATIVE_PHOSPHORYLATION	-2.68592	0	0	KEGG	Oxidative phosphorylation http://www.genome.jp/kegg-bin/show_pathway?mmu00190	The increasing amount of genomic and molecular information is the basis for understanding higher-order biological systems, such as the cell and the organism, and their interactions with the environment, as well as for medical, industrial and other practical applications. The KEGG resource (http://www.genome.jp/kegg/) provides a reference knowledge base for linking genomes to biological systems, c…	142	Atp6v1h	ATPase, H+ transporting, lysosomal V1 subunit H	21220	0.0283002	0.506251	-0.104132
Electron transport chain	KEGG_MM_OXIDATIVE_PHOSPHORYLATION	-2.68592	0	0	KEGG	Oxidative phosphorylation http://www.genome.jp/kegg-bin/show_pathway?mmu00190	The increasing amount of genomic and molecular information is the basis for understanding higher-order biological systems, such as the cell and the organism, and their interactions with the environment, as well as for medical, industrial and other practical applications. The KEGG resource (http://www.genome.jp/kegg/) provides a reference knowledge base for linking genomes to biological systems, c…	142	Cox10	cytochrome c oxidase assembly protein 10	18174	0.240202	0.732202	-0.0642498
Electron transport chain	KEGG_MM_OXIDATIVE_PHOSPHORYLATION	-2.68592	0	0	KEGG	Oxidative phosphorylation http://www.genome.jp/kegg-bin/show_pathway?mmu00190	The increasing amount of genomic and molecular information is the basis for understanding higher-order biological systems, such as the cell and the organism, and their interactions with the environment, as well as for medical, industrial and other practical applications. The KEGG resource (http://www.genome.jp/kegg/) provides a reference knowledge base for linking genomes to biological systems, c…	142	Cox17	cytochrome c oxidase assembly protein 17	17987	0.256642	0.743357	-0.0732689
Electron transport chain	KEGG_MM_OXIDATIVE_PHOSPHORYLATION	-2.68592	0	0	KEGG	Oxidative phosphorylation http://www.genome.jp/kegg-bin/show_pathway?mmu00190	The increasing amount of genomic and molecular information is the basis for understanding higher-order biological systems, such as the cell and the organism, and their interactions with the environment, as well as for medical, industrial and other practical applications. The KEGG resource (http://www.genome.jp/kegg/) provides a reference knowledge base for linking genomes to biological systems, c…	142	Cox4i1	cytochrome c oxidase subunit 4I1	20811	0.0492491	0.551247	-0.17003
Electron transport chain	KEGG_MM_OXIDATIVE_PHOSPHORYLATION	-2.68592	0	0	KEGG	Oxidative phosphorylation http://www.genome.jp/kegg-bin/show_pathway?mmu00190	The increasing amount of genomic and molecular information is the basis for understanding higher-order biological systems, such as the cell and the organism, and their interactions with the environment, as well as for medical, industrial and other practical applications. The KEGG resource (http://www.genome.jp/kegg/) provides a reference knowledge base for linking genomes to biological systems, c…	142	Cox4i2	cytochrome c oxidase subunit 4I2	20210	0.0852503	0.605158	-0.384039
Electron transport chain	KEGG_MM_OXIDATIVE_PHOSPHORYLATION	-2.68592	0	0	KEGG	Oxidative phosphorylation http://www.genome.jp/kegg-bin/show_pathway?mmu00190	The increasing amount of genomic and molecular information is the basis for understanding higher-order biological systems, such as the cell and the organism, and their interactions with the environment, as well as for medical, industrial and other practical applications. The KEGG resource (http://www.genome.jp/kegg/) provides a reference knowledge base for linking genomes to biological systems, c…	142	Cox5a	cytochrome c oxidase subunit Va	18423	0.217204	0.714561	-0.0717773
Electron transport chain	KEGG_MM_OXIDATIVE_PHOSPHORYLATION	-2.68592	0	0	KEGG	Oxidative phosphorylation http://www.genome.jp/kegg-bin/show_pathway?mmu00190	The increasing amount of genomic and molecular information is the basis for understanding higher-order biological systems, such as the cell and the organism, and their interactions with the environment, as well as for medical, industrial and other practical applications. The KEGG resource (http://www.genome.jp/kegg/) provides a reference knowledge base for linking genomes to biological systems, c…	142	Cox5b	cytochrome c oxidase subunit Vb	20431	0.0713214	0.588295	-0.148749
Electron transport chain	KEGG_MM_OXIDATIVE_PHOSPHORYLATION	-2.68592	0	0	KEGG	Oxidative phosphorylation http://www.genome.jp/kegg-bin/show_pathway?mmu00190	The increasing amount of genomic and molecular information is the basis for understanding higher-order biological systems, such as the cell and the organism, and their interactions with the environment, as well as for medical, industrial and other practical applications. The KEGG resource (http://www.genome.jp/kegg/) provides a reference knowledge base for linking genomes to biological systems, c…	142	Cox6a1	cytochrome c oxidase subunit VIa polypeptide 1	20680	0.0574569	0.569148	-0.173661
Electron transport chain	KEGG_MM_OXIDATIVE_PHOSPHORYLATION	-2.68592	0	0	KEGG	Oxidative phosphorylation http://www.genome.jp/kegg-bin/show_pathway?mmu00190	The increasing amount of genomic and molecular information is the basis for understanding higher-order biological systems, such as the cell and the organism, and their interactions with the environment, as well as for medical, industrial and other practical applications. The KEGG resource (http://www.genome.jp/kegg/) provides a reference knowledge base for linking genomes to biological systems, c…	142	Cox6a2	cytochrome c oxidase subunit VIa polypeptide 2	17671	0.286017	0.759585	-0.163392
Electron transport chain	KEGG_MM_OXIDATIVE_PHOSPHORYLATION	-2.68592	0	0	KEGG	Oxidative phosphorylation http://www.genome.jp/kegg-bin/show_pathway?mmu00190	The increasing amount of genomic and molecular information is the basis for understanding higher-order biological systems, such as the cell and the organism, and their interactions with the environment, as well as for medical, industrial and other practical applications. The KEGG resource (http://www.genome.jp/kegg/) provides a reference knowledge base for linking genomes to biological systems, c…	142	Cox6b1	cytochrome c oxidase, subunit VIb polypeptide 1	21024	0.0372135	0.523452	-0.163213
Electron transport chain	KEGG_MM_OXIDATIVE_PHOSPHORYLATION	-2.68592	0	0	KEGG	Oxidative phosphorylation http://www.genome.jp/kegg-bin/show_pathway?mmu00190	The increasing amount of genomic and molecular information is the basis for understanding higher-order biological systems, such as the cell and the organism, and their interactions with the environment, as well as for medical, industrial and other practical applications. The KEGG resource (http://www.genome.jp/kegg/) provides a reference knowledge base for linking genomes to biological systems, c…	142	Cox6b2	cytochrome c oxidase subunit VIb polypeptide 2	19319	0.147094	0.665902	-0.261247
Electron transport chain	KEGG_MM_OXIDATIVE_PHOSPHORYLATION	-2.68592	0	0	KEGG	Oxidative phosphorylation http://www.genome.jp/kegg-bin/show_pathway?mmu00190	The increasing amount of genomic and molecular information is the basis for understanding higher-order biological systems, such as the cell and the organism, and their interactions with the environment, as well as for medical, industrial and other practical applications. The KEGG resource (http://www.genome.jp/kegg/) provides a reference knowledge base for linking genomes to biological systems, c…	142	Cox6c	cytochrome c oxidase subunit VIc	21141	0.0312738	0.507255	-0.183529
[truncated: 812 more rows]

## Sheet: StriatumUpregulated
Code	GENE_SET	NES_score	FDR_qVal	NOM_pVal	source	descriptionBrief	descriptionFull	nGenes	SYMBOL	GENENAME	Gene_Rank	P.Value	adj.P.Val	logFC
[truncated: 587 more rows]

## Sheet: StriatumDownregulated
Code	GENE_SET	NES_score	FDR_qVal	NOM_pVal	source	descriptionBrief	descriptionFull	nGenes	SYMBOL	GENENAME	Gene_Rank	P.Value	adj.P.Val	logFC
[truncated: 349 more rows]

[truncated: 4 more sheets: HippocampusUpregulated, HippocampusDownregulated, AmygdalaUpregulated, AmygdalaDownregulated]
