# Supplementary material for: Comorbidity between Alzheimer’s disease and major depression: a behavioural and transcriptomic characterization study in mice
Source: Alzheimers Res Ther. 2021 Apr 2;13:73. doi: 10.1186/s13195-021-00810-x (PMC8017643; doi:10.1186/s13195-021-00810-x)
Supplement: Supplementary file 9 — Additional file 9. [file 13195_2021_810_MOESM9_ESM.xlsx]

## Sheet: NegativeEnriched_Striatum
GENE_SET	NES_score	FDR_qVal	NOM_pVal	names	description	SYMBOL	GENENAME	MAP	Gene_Rank	P.Value	adj.P.Val	logFC
C4551720	-2.02682	0.0275932	0	C4551720	DISGENET_Primary_Ciliary_Dyskinesia	ARMC4	armadillo repeat containing 4	10p12.1	14068	0.0508904	0.531107	-0.722056
C4551720	-2.02682	0.0275932	0	C4551720	DISGENET_Primary_Ciliary_Dyskinesia	CCDC114	coiled-coil domain containing 114	19q13.33	13848	0.0695858	0.568923	-0.296572
C4551720	-2.02682	0.0275932	0	C4551720	DISGENET_Primary_Ciliary_Dyskinesia	CCDC151	coiled-coil domain containing 151	19p13.2	13482	0.106303	0.622519	-0.133296
C4551720	-2.02682	0.0275932	0	C4551720	DISGENET_Primary_Ciliary_Dyskinesia	CCDC39	coiled-coil domain containing 39	3q26.33	14523	0.0167942	0.40392	-0.158665
C4551720	-2.02682	0.0275932	0	C4551720	DISGENET_Primary_Ciliary_Dyskinesia	CCDC40	coiled-coil domain containing 40	17q25.3	12890	0.166802	0.685161	-0.218719
C4551720	-2.02682	0.0275932	0	C4551720	DISGENET_Primary_Ciliary_Dyskinesia	CCDC65	coiled-coil domain containing 65	12q13.12	13530	0.10107	0.618375	-0.276307
C4551720	-2.02682	0.0275932	0	C4551720	DISGENET_Primary_Ciliary_Dyskinesia	CCNO	cyclin O	5q11.2	12806	0.175371	0.691576	-0.221949
C4551720	-2.02682	0.0275932	0	C4551720	DISGENET_Primary_Ciliary_Dyskinesia	CFAP221	cilia and flagella associated protein 221	2q14.2	12705	0.186975	0.701212	-0.437802
C4551720	-2.02682	0.0275932	0	C4551720	DISGENET_Primary_Ciliary_Dyskinesia	DNAAF1	dynein axonemal assembly factor 1	16q24.1	14116	0.0469939	0.522791	-0.562594
C4551720	-2.02682	0.0275932	0	C4551720	DISGENET_Primary_Ciliary_Dyskinesia	DNAAF3	dynein axonemal assembly factor 3	19q13.42	14620	0.0109879	0.370473	-0.536638
C4551720	-2.02682	0.0275932	0	C4551720	DISGENET_Primary_Ciliary_Dyskinesia	DNAAF5	dynein axonemal assembly factor 5	7p22.3	13161	0.139391	0.659478	-0.103982
C4551720	-2.02682	0.0275932	0	C4551720	DISGENET_Primary_Ciliary_Dyskinesia	DNAH11	dynein axonemal heavy chain 11	7p15.3	14612	0.0114914	0.372867	-0.843238
C4551720	-2.02682	0.0275932	0	C4551720	DISGENET_Primary_Ciliary_Dyskinesia	DNAH9	dynein axonemal heavy chain 9	17p12	14038	0.0528595	0.53351	-0.387587
C4551720	-2.02682	0.0275932	0	C4551720	DISGENET_Primary_Ciliary_Dyskinesia	DNAI2	dynein axonemal intermediate chain 2	17q25.1	13059	0.150857	0.671605	-0.23211
C4551720	-2.02682	0.0275932	0	C4551720	DISGENET_Primary_Ciliary_Dyskinesia	DNAJB13	DnaJ heat shock protein family (Hsp40) member B13	11q13.4	14014	0.0548394	0.538183	-0.839786
C4551720	-2.02682	0.0275932	0	C4551720	DISGENET_Primary_Ciliary_Dyskinesia	FOXJ1	forkhead box J1	17q25.1	14666	0.00844285	0.341178	-0.490947
C4551720	-2.02682	0.0275932	0	C4551720	DISGENET_Primary_Ciliary_Dyskinesia	HYDIN	HYDIN axonemal central pair apparatus protein	16q22.2	14463	0.0210611	0.430197	-0.711921
C4551720	-2.02682	0.0275932	0	C4551720	DISGENET_Primary_Ciliary_Dyskinesia	RPGR	retinitis pigmentosa GTPase regulator	Xp11.4	12400	0.219642	0.723584	-0.0763046
C4551720	-2.02682	0.0275932	0	C4551720	DISGENET_Primary_Ciliary_Dyskinesia	RSPH1	radial spoke head component 1	21q22.3	14230	0.0378856	0.492311	-0.280135
C4551720	-2.02682	0.0275932	0	C4551720	DISGENET_Primary_Ciliary_Dyskinesia	RSPH4A	radial spoke head component 4A	6q22.1	12775	0.179326	0.694755	-0.266193
C4551720	-2.02682	0.0275932	0	C4551720	DISGENET_Primary_Ciliary_Dyskinesia	RSPH9	radial spoke head component 9	6p21.1	13533	0.100725	0.618375	-0.178889
C4551720	-2.02682	0.0275932	0	C4551720	DISGENET_Primary_Ciliary_Dyskinesia	SPEF2	sperm flagellar 2	5p13.2	14727	0.00545198	0.298925	-0.667072
C0022521	-1.91254	0.0403764	0	C0022521	DISGENET_Kartagener_Syndrome	ARMC4	armadillo repeat containing 4	10p12.1	14068	0.0508904	0.531107	-0.722056
C0022521	-1.91254	0.0403764	0	C0022521	DISGENET_Kartagener_Syndrome	CCDC114	coiled-coil domain containing 114	19q13.33	13848	0.0695858	0.568923	-0.296572
C0022521	-1.91254	0.0403764	0	C0022521	DISGENET_Kartagener_Syndrome	CCDC151	coiled-coil domain containing 151	19p13.2	13482	0.106303	0.622519	-0.133296
C0022521	-1.91254	0.0403764	0	C0022521	DISGENET_Kartagener_Syndrome	CCDC40	coiled-coil domain containing 40	17q25.3	12890	0.166802	0.685161	-0.218719
C0022521	-1.91254	0.0403764	0	C0022521	DISGENET_Kartagener_Syndrome	CCDC65	coiled-coil domain containing 65	12q13.12	13530	0.10107	0.618375	-0.276307
C0022521	-1.91254	0.0403764	0	C0022521	DISGENET_Kartagener_Syndrome	CCNO	cyclin O	5q11.2	12806	0.175371	0.691576	-0.221949
C0022521	-1.91254	0.0403764	0	C0022521	DISGENET_Kartagener_Syndrome	CFAP221	cilia and flagella associated protein 221	2q14.2	12705	0.186975	0.701212	-0.437802
C0022521	-1.91254	0.0403764	0	C0022521	DISGENET_Kartagener_Syndrome	DNAAF3	dynein axonemal assembly factor 3	19q13.42	14620	0.0109879	0.370473	-0.536638
C0022521	-1.91254	0.0403764	0	C0022521	DISGENET_Kartagener_Syndrome	DNAAF5	dynein axonemal assembly factor 5	7p22.3	13161	0.139391	0.659478	-0.103982
C0022521	-1.91254	0.0403764	0	C0022521	DISGENET_Kartagener_Syndrome	DNAH9	dynein axonemal heavy chain 9	17p12	14038	0.0528595	0.53351	-0.387587
C0022521	-1.91254	0.0403764	0	C0022521	DISGENET_Kartagener_Syndrome	DNAJB13	DnaJ heat shock protein family (Hsp40) member B13	11q13.4	14014	0.0548394	0.538183	-0.839786
C0022521	-1.91254	0.0403764	0	C0022521	DISGENET_Kartagener_Syndrome	FOXJ1	forkhead box J1	17q25.1	14666	0.00844285	0.341178	-0.490947
C0022521	-1.91254	0.0403764	0	C0022521	DISGENET_Kartagener_Syndrome	HYDIN	HYDIN axonemal central pair apparatus protein	16q22.2	14463	0.0210611	0.430197	-0.711921
C0022521	-1.91254	0.0403764	0	C0022521	DISGENET_Kartagener_Syndrome	RPGR	retinitis pigmentosa GTPase regulator	Xp11.4	12400	0.219642	0.723584	-0.0763046
C0022521	-1.91254	0.0403764	0	C0022521	DISGENET_Kartagener_Syndrome	RSPH1	radial spoke head component 1	21q22.3	14230	0.0378856	0.492311	-0.280135
C0022521	-1.91254	0.0403764	0	C0022521	DISGENET_Kartagener_Syndrome	SPEF2	sperm flagellar 2	5p13.2	14727	0.00545198	0.298925	-0.667072
C4551906	-1.91844	0.0481206	0	C4551906	DISGENET_Ciliary_Dyskinesia,_Primary,_1,_With_Or_Without_Situs_Inversus	ARMC4	armadillo repeat containing 4	10p12.1	14068	0.0508904	0.531107	-0.722056
C4551906	-1.91844	0.0481206	0	C4551906	DISGENET_Ciliary_Dyskinesia,_Primary,_1,_With_Or_Without_Situs_Inversus	CCDC114	coiled-coil domain containing 114	19q13.33	13848	0.0695858	0.568923	-0.296572
C4551906	-1.91844	0.0481206	0	C4551906	DISGENET_Ciliary_Dyskinesia,_Primary,_1,_With_Or_Without_Situs_Inversus	CCDC151	coiled-coil domain containing 151	19p13.2	13482	0.106303	0.622519	-0.133296
C4551906	-1.91844	0.0481206	0	C4551906	DISGENET_Ciliary_Dyskinesia,_Primary,_1,_With_Or_Without_Situs_Inversus	CCDC40	coiled-coil domain containing 40	17q25.3	12890	0.166802	0.685161	-0.218719
C4551906	-1.91844	0.0481206	0	C4551906	DISGENET_Ciliary_Dyskinesia,_Primary,_1,_With_Or_Without_Situs_Inversus	CCDC65	coiled-coil domain containing 65	12q13.12	13530	0.10107	0.618375	-0.276307
C4551906	-1.91844	0.0481206	0	C4551906	DISGENET_Ciliary_Dyskinesia,_Primary,_1,_With_Or_Without_Situs_Inversus	CCNO	cyclin O	5q11.2	12806	0.175371	0.691576	-0.221949
C4551906	-1.91844	0.0481206	0	C4551906	DISGENET_Ciliary_Dyskinesia,_Primary,_1,_With_Or_Without_Situs_Inversus	CFAP221	cilia and flagella associated protein 221	2q14.2	12705	0.186975	0.701212	-0.437802
C4551906	-1.91844	0.0481206	0	C4551906	DISGENET_Ciliary_Dyskinesia,_Primary,_1,_With_Or_Without_Situs_Inversus	DNAAF3	dynein axonemal assembly factor 3	19q13.42	14620	0.0109879	0.370473	-0.536638
C4551906	-1.91844	0.0481206	0	C4551906	DISGENET_Ciliary_Dyskinesia,_Primary,_1,_With_Or_Without_Situs_Inversus	DNAAF5	dynein axonemal assembly factor 5	7p22.3	13161	0.139391	0.659478	-0.103982
C4551906	-1.91844	0.0481206	0	C4551906	DISGENET_Ciliary_Dyskinesia,_Primary,_1,_With_Or_Without_Situs_Inversus	DNAH9	dynein axonemal heavy chain 9	17p12	14038	0.0528595	0.53351	-0.387587
C4551906	-1.91844	0.0481206	0	C4551906	DISGENET_Ciliary_Dyskinesia,_Primary,_1,_With_Or_Without_Situs_Inversus	DNAJB13	DnaJ heat shock protein family (Hsp40) member B13	11q13.4	14014	0.0548394	0.538183	-0.839786
C4551906	-1.91844	0.0481206	0	C4551906	DISGENET_Ciliary_Dyskinesia,_Primary,_1,_With_Or_Without_Situs_Inversus	FOXJ1	forkhead box J1	17q25.1	14666	0.00844285	0.341178	-0.490947
C4551906	-1.91844	0.0481206	0	C4551906	DISGENET_Ciliary_Dyskinesia,_Primary,_1,_With_Or_Without_Situs_Inversus	HYDIN	HYDIN axonemal central pair apparatus protein	16q22.2	14463	0.0210611	0.430197	-0.711921
C4551906	-1.91844	0.0481206	0	C4551906	DISGENET_Ciliary_Dyskinesia,_Primary,_1,_With_Or_Without_Situs_Inversus	RPGR	retinitis pigmentosa GTPase regulator	Xp11.4	12400	0.219642	0.723584	-0.0763046
C4551906	-1.91844	0.0481206	0	C4551906	DISGENET_Ciliary_Dyskinesia,_Primary,_1,_With_Or_Without_Situs_Inversus	RSPH1	radial spoke head component 1	21q22.3	14230	0.0378856	0.492311	-0.280135
C4551906	-1.91844	0.0481206	0	C4551906	DISGENET_Ciliary_Dyskinesia,_Primary,_1,_With_Or_Without_Situs_Inversus	SPEF2	sperm flagellar 2	5p13.2	14727	0.00545198	0.298925	-0.667072
C4317124	-1.92397	0.0659834	0	C4317124	DISGENET_Polynesian_Bronchiectasis	ARMC4	armadillo repeat containing 4	10p12.1	14068	0.0508904	0.531107	-0.722056
C4317124	-1.92397	0.0659834	0	C4317124	DISGENET_Polynesian_Bronchiectasis	CCDC114	coiled-coil domain containing 114	19q13.33	13848	0.0695858	0.568923	-0.296572
C4317124	-1.92397	0.0659834	0	C4317124	DISGENET_Polynesian_Bronchiectasis	CCDC151	coiled-coil domain containing 151	19p13.2	13482	0.106303	0.622519	-0.133296
C4317124	-1.92397	0.0659834	0	C4317124	DISGENET_Polynesian_Bronchiectasis	CCDC40	coiled-coil domain containing 40	17q25.3	12890	0.166802	0.685161	-0.218719
C4317124	-1.92397	0.0659834	0	C4317124	DISGENET_Polynesian_Bronchiectasis	CCDC65	coiled-coil domain containing 65	12q13.12	13530	0.10107	0.618375	-0.276307
C4317124	-1.92397	0.0659834	0	C4317124	DISGENET_Polynesian_Bronchiectasis	CCNO	cyclin O	5q11.2	12806	0.175371	0.691576	-0.221949
C4317124	-1.92397	0.0659834	0	C4317124	DISGENET_Polynesian_Bronchiectasis	CFAP221	cilia and flagella associated protein 221	2q14.2	12705	0.186975	0.701212	-0.437802
C4317124	-1.92397	0.0659834	0	C4317124	DISGENET_Polynesian_Bronchiectasis	DNAAF3	dynein axonemal assembly factor 3	19q13.42	14620	0.0109879	0.370473	-0.536638
C4317124	-1.92397	0.0659834	0	C4317124	DISGENET_Polynesian_Bronchiectasis	DNAAF5	dynein axonemal assembly factor 5	7p22.3	13161	0.139391	0.659478	-0.103982
C4317124	-1.92397	0.0659834	0	C4317124	DISGENET_Polynesian_Bronchiectasis	DNAH9	dynein axonemal heavy chain 9	17p12	14038	0.0528595	0.53351	-0.387587
C4317124	-1.92397	0.0659834	0	C4317124	DISGENET_Polynesian_Bronchiectasis	DNAJB13	DnaJ heat shock protein family (Hsp40) member B13	11q13.4	14014	0.0548394	0.538183	-0.839786
C4317124	-1.92397	0.0659834	0	C4317124	DISGENET_Polynesian_Bronchiectasis	FOXJ1	forkhead box J1	17q25.1	14666	0.00844285	0.341178	-0.490947
C4317124	-1.92397	0.0659834	0	C4317124	DISGENET_Polynesian_Bronchiectasis	HYDIN	HYDIN axonemal central pair apparatus protein	16q22.2	14463	0.0210611	0.430197	-0.711921
C4317124	-1.92397	0.0659834	0	C4317124	DISGENET_Polynesian_Bronchiectasis	RPGR	retinitis pigmentosa GTPase regulator	Xp11.4	12400	0.219642	0.723584	-0.0763046
C4317124	-1.92397	0.0659834	0	C4317124	DISGENET_Polynesian_Bronchiectasis	RSPH1	radial spoke head component 1	21q22.3	14230	0.0378856	0.492311	-0.280135
C4317124	-1.92397	0.0659834	0	C4317124	DISGENET_Polynesian_Bronchiectasis	SPEF2	sperm flagellar 2	5p13.2	14727	0.00545198	0.298925	-0.667072
C0266453	-1.79728	0.0850584	0.00189036	C0266453	DISGENET_Exencephaly	CECR2	CECR2 histone acetyl-lysine reader	22q11.1-q11.21	12496	0.209335	0.71706	-0.1314
C0266453	-1.79728	0.0850584	0.00189036	C0266453	DISGENET_Exencephaly	FOLR1	folate receptor alpha	11q13.4	14766	0.00388412	0.282369	-3.72025
C0266453	-1.79728	0.0850584	0.00189036	C0266453	DISGENET_Exencephaly	GRHL3	grainyhead like transcription factor 3	1p36.11	14533	0.0162617	0.400967	-0.503382
C0266453	-1.79728	0.0850584	0.00189036	C0266453	DISGENET_Exencephaly	MTHFD1	methylenetetrahydrofolate dehydrogenase, cyclohydrolase and formyltetrahydrofolate synthetase 1	14q23.3	14435	0.0222498	0.432034	-0.115056
C0266453	-1.79728	0.0850584	0.00189036	C0266453	DISGENET_Exencephaly	PRSS8	serine protease 8	16p11.2	11400	0.352473	0.803381	-0.56132
C0266453	-1.79728	0.0850584	0.00189036	C0266453	DISGENET_Exencephaly	RRM1	ribonucleotide reductase catalytic subunit M1	11p15.4	12251	0.237235	0.733656	-0.0867792
C0266453	-1.79728	0.0850584	0.00189036	C0266453	DISGENET_Exencephaly	SPINT2	serine peptidase inhibitor, Kunitz type 2	19q13.2	14759	0.00417984	0.282369	-0.310721
C0266453	-1.79728	0.0850584	0.00189036	C0266453	DISGENET_Exencephaly	VANGL1	VANGL planar cell polarity protein 1	1p13.1	11537	0.331166	0.790269	-0.233301
C0266453	-1.79728	0.0850584	0.00189036	C0266453	DISGENET_Exencephaly	VANGL2	VANGL planar cell polarity protein 2	1q23.2	11457	0.341761	0.796928	-0.129406
C0266453	-1.79728	0.0850584	0.00189036	C0266453	DISGENET_Exencephaly	ZIC2	Zic family member 2	13q32.3	13610	0.0929362	0.607856	-0.709755
C0266453	-1.79728	0.0850584	0.00189036	C0266453	DISGENET_Exencephaly	ZIC5	Zic family member 5	13q32.3	13942	0.0609304	0.549981	-0.816182
C0152234	-1.77729	0.0888567	0.00201207	C0152234	DISGENET_Iniencephaly	CECR2	CECR2 histone acetyl-lysine reader	22q11.1-q11.21	12496	0.209335	0.71706	-0.1314
C0152234	-1.77729	0.0888567	0.00201207	C0152234	DISGENET_Iniencephaly	FOLR1	folate receptor alpha	11q13.4	14766	0.00388412	0.282369	-3.72025
C0152234	-1.77729	0.0888567	0.00201207	C0152234	DISGENET_Iniencephaly	GRHL3	grainyhead like transcription factor 3	1p36.11	14533	0.0162617	0.400967	-0.503382
C0152234	-1.77729	0.0888567	0.00201207	C0152234	DISGENET_Iniencephaly	MTHFD1	methylenetetrahydrofolate dehydrogenase, cyclohydrolase and formyltetrahydrofolate synthetase 1	14q23.3	14435	0.0222498	0.432034	-0.115056
C0152234	-1.77729	0.0888567	0.00201207	C0152234	DISGENET_Iniencephaly	PRSS8	serine protease 8	16p11.2	11400	0.352473	0.803381	-0.56132
C0152234	-1.77729	0.0888567	0.00201207	C0152234	DISGENET_Iniencephaly	RRM1	ribonucleotide reductase catalytic subunit M1	11p15.4	12251	0.237235	0.733656	-0.0867792
C0152234	-1.77729	0.0888567	0.00201207	C0152234	DISGENET_Iniencephaly	SPINT2	serine peptidase inhibitor, Kunitz type 2	19q13.2	14759	0.00417984	0.282369	-0.310721
C0152234	-1.77729	0.0888567	0.00201207	C0152234	DISGENET_Iniencephaly	VANGL1	VANGL planar cell polarity protein 1	1p13.1	11537	0.331166	0.790269	-0.233301
C0152234	-1.77729	0.0888567	0.00201207	C0152234	DISGENET_Iniencephaly	VANGL2	VANGL planar cell polarity protein 2	1q23.2	11457	0.341761	0.796928	-0.129406
C0152234	-1.77729	0.0888567	0.00201207	C0152234	DISGENET_Iniencephaly	ZIC2	Zic family member 2	13q32.3	13610	0.0929362	0.607856	-0.709755
C0152234	-1.77729	0.0888567	0.00201207	C0152234	DISGENET_Iniencephaly	ZIC5	Zic family member 5	13q32.3	13942	0.0609304	0.549981	-0.816182
C1449861	-1.8213	0.08925	0	C1449861	DISGENET_Micronuclei,_Chromosome-Defective	APEX1	apurinic/apyrimidinic endodeoxyribonuclease 1	14q11.2	12441	0.215492	0.720511	-0.0725436
C1449861	-1.8213	0.08925	0	C1449861	DISGENET_Micronuclei,_Chromosome-Defective	EPHX1	epoxide hydrolase 1	1q42.12	14734	0.00523912	0.297539	-0.193757
C1449861	-1.8213	0.08925	0	C1449861	DISGENET_Micronuclei,_Chromosome-Defective	GSTM1	glutathione S-transferase mu 1	1p13.3	11041	0.412368	0.838127	-0.163181
C1449861	-1.8213	0.08925	0	C1449861	DISGENET_Micronuclei,_Chromosome-Defective	HIF1A	hypoxia inducible factor 1 subunit alpha	14q23.2	14794	0.00275655	0.264693	-0.12237
C1449861	-1.8213	0.08925	0	C1449861	DISGENET_Micronuclei,_Chromosome-Defective	MGMT	O-6-methylguanine-DNA methyltransferase	10q26.3	11280	0.369615	0.814974	-0.181609
C1449861	-1.8213	0.08925	0	C1449861	DISGENET_Micronuclei,_Chromosome-Defective	NFE2L2	nuclear factor, erythroid 2 like 2	2q31.2	12823	0.173885	0.689848	-0.0979897
C1449861	-1.8213	0.08925	0	C1449861	DISGENET_Micronuclei,_Chromosome-Defective	POLK	DNA polymerase kappa	5q13.3	14401	0.0242497	0.435547	-0.161915
C1449861	-1.8213	0.08925	0	C1449861	DISGENET_Micronuclei,_Chromosome-Defective	SLC6A3	solute carrier family 6 member 3	5p15.33	13346	0.119632	0.637464	-0.604856
C1449861	-1.8213	0.08925	0	C1449861	DISGENET_Micronuclei,_Chromosome-Defective	XPA	XPA, DNA damage recognition and repair factor	9q22.33	12573	0.200257	0.710744	-0.0981617
C1449861	-1.8213	0.08925	0	C1449861	DISGENET_Micronuclei,_Chromosome-Defective	XPC	XPC complex subunit, DNA damage recognition and repair factor	3p25.1	11234	0.378996	0.82151	-0.0441002
C0027806	-1.81072	0.0896331	0.00355872	C0027806	DISGENET_Neurenteric_Cyst	CECR2	CECR2 histone acetyl-lysine reader	22q11.1-q11.21	12496	0.209335	0.71706	-0.1314
C0027806	-1.81072	0.0896331	0.00355872	C0027806	DISGENET_Neurenteric_Cyst	FOLR1	folate receptor alpha	11q13.4	14766	0.00388412	0.282369	-3.72025
C0027806	-1.81072	0.0896331	0.00355872	C0027806	DISGENET_Neurenteric_Cyst	GRHL3	grainyhead like transcription factor 3	1p36.11	14533	0.0162617	0.400967	-0.503382
C0027806	-1.81072	0.0896331	0.00355872	C0027806	DISGENET_Neurenteric_Cyst	MTHFD1	methylenetetrahydrofolate dehydrogenase, cyclohydrolase and formyltetrahydrofolate synthetase 1	14q23.3	14435	0.0222498	0.432034	-0.115056
C0027806	-1.81072	0.0896331	0.00355872	C0027806	DISGENET_Neurenteric_Cyst	PRSS8	serine protease 8	16p11.2	11400	0.352473	0.803381	-0.56132
C0027806	-1.81072	0.0896331	0.00355872	C0027806	DISGENET_Neurenteric_Cyst	RRM1	ribonucleotide reductase catalytic subunit M1	11p15.4	12251	0.237235	0.733656	-0.0867792
C0027806	-1.81072	0.0896331	0.00355872	C0027806	DISGENET_Neurenteric_Cyst	SPINT2	serine peptidase inhibitor, Kunitz type 2	19q13.2	14759	0.00417984	0.282369	-0.310721
C0027806	-1.81072	0.0896331	0.00355872	C0027806	DISGENET_Neurenteric_Cyst	VANGL1	VANGL planar cell polarity protein 1	1p13.1	11537	0.331166	0.790269	-0.233301
C0027806	-1.81072	0.0896331	0.00355872	C0027806	DISGENET_Neurenteric_Cyst	VANGL2	VANGL planar cell polarity protein 2	1q23.2	11457	0.341761	0.796928	-0.129406
C0027806	-1.81072	0.0896331	0.00355872	C0027806	DISGENET_Neurenteric_Cyst	ZIC2	Zic family member 2	13q32.3	13610	0.0929362	0.607856	-0.709755
C0027806	-1.81072	0.0896331	0.00355872	C0027806	DISGENET_Neurenteric_Cyst	ZIC5	Zic family member 5	13q32.3	13942	0.0609304	0.549981	-0.816182
C1449862	-1.79862	0.0938246	0.00194932	C1449862	DISGENET_Micronuclei,_Genotoxicant-Induced	APEX1	apurinic/apyrimidinic endodeoxyribonuclease 1	14q11.2	12441	0.215492	0.720511	-0.0725436
C1449862	-1.79862	0.0938246	0.00194932	C1449862	DISGENET_Micronuclei,_Genotoxicant-Induced	EPHX1	epoxide hydrolase 1	1q42.12	14734	0.00523912	0.297539	-0.193757
C1449862	-1.79862	0.0938246	0.00194932	C1449862	DISGENET_Micronuclei,_Genotoxicant-Induced	GSTM1	glutathione S-transferase mu 1	1p13.3	11041	0.412368	0.838127	-0.163181
C1449862	-1.79862	0.0938246	0.00194932	C1449862	DISGENET_Micronuclei,_Genotoxicant-Induced	HIF1A	hypoxia inducible factor 1 subunit alpha	14q23.2	14794	0.00275655	0.264693	-0.12237
C1449862	-1.79862	0.0938246	0.00194932	C1449862	DISGENET_Micronuclei,_Genotoxicant-Induced	MGMT	O-6-methylguanine-DNA methyltransferase	10q26.3	11280	0.369615	0.814974	-0.181609
C1449862	-1.79862	0.0938246	0.00194932	C1449862	DISGENET_Micronuclei,_Genotoxicant-Induced	NFE2L2	nuclear factor, erythroid 2 like 2	2q31.2	12823	0.173885	0.689848	-0.0979897
C1449862	-1.79862	0.0938246	0.00194932	C1449862	DISGENET_Micronuclei,_Genotoxicant-Induced	POLK	DNA polymerase kappa	5q13.3	14401	0.0242497	0.435547	-0.161915
C1449862	-1.79862	0.0938246	0.00194932	C1449862	DISGENET_Micronuclei,_Genotoxicant-Induced	SLC6A3	solute carrier family 6 member 3	5p15.33	13346	0.119632	0.637464	-0.604856
C1449862	-1.79862	0.0938246	0.00194932	C1449862	DISGENET_Micronuclei,_Genotoxicant-Induced	XPA	XPA, DNA damage recognition and repair factor	9q22.33	12573	0.200257	0.710744	-0.0981617
C1449862	-1.79862	0.0938246	0.00194932	C1449862	DISGENET_Micronuclei,_Genotoxicant-Induced	XPC	XPC complex subunit, DNA damage recognition and repair factor	3p25.1	11234	0.378996	0.82151	-0.0441002
C0702169	-1.78036	0.0938452	0	C0702169	DISGENET_Acrania	CECR2	CECR2 histone acetyl-lysine reader	22q11.1-q11.21	12496	0.209335	0.71706	-0.1314
C0702169	-1.78036	0.0938452	0	C0702169	DISGENET_Acrania	FOLR1	folate receptor alpha	11q13.4	14766	0.00388412	0.282369	-3.72025
C0702169	-1.78036	0.0938452	0	C0702169	DISGENET_Acrania	GRHL3	grainyhead like transcription factor 3	1p36.11	14533	0.0162617	0.400967	-0.503382
C0702169	-1.78036	0.0938452	0	C0702169	DISGENET_Acrania	MTHFD1	methylenetetrahydrofolate dehydrogenase, cyclohydrolase and formyltetrahydrofolate synthetase 1	14q23.3	14435	0.0222498	0.432034	-0.115056
C0702169	-1.78036	0.0938452	0	C0702169	DISGENET_Acrania	PRSS8	serine protease 8	16p11.2	11400	0.352473	0.803381	-0.56132
C0702169	-1.78036	0.0938452	0	C0702169	DISGENET_Acrania	RRM1	ribonucleotide reductase catalytic subunit M1	11p15.4	12251	0.237235	0.733656	-0.0867792
C0702169	-1.78036	0.0938452	0	C0702169	DISGENET_Acrania	SPINT2	serine peptidase inhibitor, Kunitz type 2	19q13.2	14759	0.00417984	0.282369	-0.310721
C0702169	-1.78036	0.0938452	0	C0702169	DISGENET_Acrania	VANGL1	VANGL planar cell polarity protein 1	1p13.1	11537	0.331166	0.790269	-0.233301
C0702169	-1.78036	0.0938452	0	C0702169	DISGENET_Acrania	VANGL2	VANGL planar cell polarity protein 2	1q23.2	11457	0.341761	0.796928	-0.129406
C0702169	-1.78036	0.0938452	0	C0702169	DISGENET_Acrania	ZIC2	Zic family member 2	13q32.3	13610	0.0929362	0.607856	-0.709755
C0702169	-1.78036	0.0938452	0	C0702169	DISGENET_Acrania	ZIC5	Zic family member 5	13q32.3	13942	0.0609304	0.549981	-0.816182
C0027794	-1.74487	0.0966143	0	C0027794	DISGENET_Neural_Tube_Defects	CECR2	CECR2 histone acetyl-lysine reader	22q11.1-q11.21	12496	0.209335	0.71706	-0.1314
C0027794	-1.74487	0.0966143	0	C0027794	DISGENET_Neural_Tube_Defects	FOLR1	folate receptor alpha	11q13.4	14766	0.00388412	0.282369	-3.72025
C0027794	-1.74487	0.0966143	0	C0027794	DISGENET_Neural_Tube_Defects	GRHL3	grainyhead like transcription factor 3	1p36.11	14533	0.0162617	0.400967	-0.503382
C0027794	-1.74487	0.0966143	0	C0027794	DISGENET_Neural_Tube_Defects	MTHFD1	methylenetetrahydrofolate dehydrogenase, cyclohydrolase and formyltetrahydrofolate synthetase 1	14q23.3	14435	0.0222498	0.432034	-0.115056
C0027794	-1.74487	0.0966143	0	C0027794	DISGENET_Neural_Tube_Defects	PRSS8	serine protease 8	16p11.2	11400	0.352473	0.803381	-0.56132
C0027794	-1.74487	0.0966143	0	C0027794	DISGENET_Neural_Tube_Defects	RRM1	ribonucleotide reductase catalytic subunit M1	11p15.4	12251	0.237235	0.733656	-0.0867792
C0027794	-1.74487	0.0966143	0	C0027794	DISGENET_Neural_Tube_Defects	SPINT2	serine peptidase inhibitor, Kunitz type 2	19q13.2	14759	0.00417984	0.282369	-0.310721
C0027794	-1.74487	0.0966143	0	C0027794	DISGENET_Neural_Tube_Defects	VANGL1	VANGL planar cell polarity protein 1	1p13.1	11537	0.331166	0.790269	-0.233301
C0027794	-1.74487	0.0966143	0	C0027794	DISGENET_Neural_Tube_Defects	VANGL2	VANGL planar cell polarity protein 2	1q23.2	11457	0.341761	0.796928	-0.129406
C0027794	-1.74487	0.0966143	0	C0027794	DISGENET_Neural_Tube_Defects	ZIC2	Zic family member 2	13q32.3	13610	0.0929362	0.607856	-0.709755
C0027794	-1.74487	0.0966143	0	C0027794	DISGENET_Neural_Tube_Defects	ZIC5	Zic family member 5	13q32.3	13942	0.0609304	0.549981	-0.816182
C0152426	-1.74812	0.0994547	0.00552486	C0152426	DISGENET_Craniorachischisis	CECR2	CECR2 histone acetyl-lysine reader	22q11.1-q11.21	12496	0.209335	0.71706	-0.1314
C0152426	-1.74812	0.0994547	0.00552486	C0152426	DISGENET_Craniorachischisis	FOLR1	folate receptor alpha	11q13.4	14766	0.00388412	0.282369	-3.72025
C0152426	-1.74812	0.0994547	0.00552486	C0152426	DISGENET_Craniorachischisis	GRHL3	grainyhead like transcription factor 3	1p36.11	14533	0.0162617	0.400967	-0.503382
C0152426	-1.74812	0.0994547	0.00552486	C0152426	DISGENET_Craniorachischisis	MTHFD1	methylenetetrahydrofolate dehydrogenase, cyclohydrolase and formyltetrahydrofolate synthetase 1	14q23.3	14435	0.0222498	0.432034	-0.115056
C0152426	-1.74812	0.0994547	0.00552486	C0152426	DISGENET_Craniorachischisis	PRSS8	serine protease 8	16p11.2	11400	0.352473	0.803381	-0.56132
C0152426	-1.74812	0.0994547	0.00552486	C0152426	DISGENET_Craniorachischisis	RRM1	ribonucleotide reductase catalytic subunit M1	11p15.4	12251	0.237235	0.733656	-0.0867792
C0152426	-1.74812	0.0994547	0.00552486	C0152426	DISGENET_Craniorachischisis	SPINT2	serine peptidase inhibitor, Kunitz type 2	19q13.2	14759	0.00417984	0.282369	-0.310721
C0152426	-1.74812	0.0994547	0.00552486	C0152426	DISGENET_Craniorachischisis	VANGL1	VANGL planar cell polarity protein 1	1p13.1	11537	0.331166	0.790269	-0.233301
C0152426	-1.74812	0.0994547	0.00552486	C0152426	DISGENET_Craniorachischisis	VANGL2	VANGL planar cell polarity protein 2	1q23.2	11457	0.341761	0.796928	-0.129406
C0152426	-1.74812	0.0994547	0.00552486	C0152426	DISGENET_Craniorachischisis	ZIC2	Zic family member 2	13q32.3	13610	0.0929362	0.607856	-0.709755
C0152426	-1.74812	0.0994547	0.00552486	C0152426	DISGENET_Craniorachischisis	ZIC5	Zic family member 5	13q32.3	13942	0.0609304	0.549981	-0.816182
C0344479	-1.74942	0.105154	0.00601202	C0344479	DISGENET_Spinal_Cord_Myelodysplasia	CECR2	CECR2 histone acetyl-lysine reader	22q11.1-q11.21	12496	0.209335	0.71706	-0.1314
C0344479	-1.74942	0.105154	0.00601202	C0344479	DISGENET_Spinal_Cord_Myelodysplasia	FOLR1	folate receptor alpha	11q13.4	14766	0.00388412	0.282369	-3.72025
C0344479	-1.74942	0.105154	0.00601202	C0344479	DISGENET_Spinal_Cord_Myelodysplasia	GRHL3	grainyhead like transcription factor 3	1p36.11	14533	0.0162617	0.400967	-0.503382
C0344479	-1.74942	0.105154	0.00601202	C0344479	DISGENET_Spinal_Cord_Myelodysplasia	MTHFD1	methylenetetrahydrofolate dehydrogenase, cyclohydrolase and formyltetrahydrofolate synthetase 1	14q23.3	14435	0.0222498	0.432034	-0.115056
C0344479	-1.74942	0.105154	0.00601202	C0344479	DISGENET_Spinal_Cord_Myelodysplasia	PRSS8	serine protease 8	16p11.2	11400	0.352473	0.803381	-0.56132
C0344479	-1.74942	0.105154	0.00601202	C0344479	DISGENET_Spinal_Cord_Myelodysplasia	RRM1	ribonucleotide reductase catalytic subunit M1	11p15.4	12251	0.237235	0.733656	-0.0867792
C0344479	-1.74942	0.105154	0.00601202	C0344479	DISGENET_Spinal_Cord_Myelodysplasia	SPINT2	serine peptidase inhibitor, Kunitz type 2	19q13.2	14759	0.00417984	0.282369	-0.310721
C0344479	-1.74942	0.105154	0.00601202	C0344479	DISGENET_Spinal_Cord_Myelodysplasia	VANGL1	VANGL planar cell polarity protein 1	1p13.1	11537	0.331166	0.790269	-0.233301
C0344479	-1.74942	0.105154	0.00601202	C0344479	DISGENET_Spinal_Cord_Myelodysplasia	VANGL2	VANGL planar cell polarity protein 2	1q23.2	11457	0.341761	0.796928	-0.129406
C0344479	-1.74942	0.105154	0.00601202	C0344479	DISGENET_Spinal_Cord_Myelodysplasia	ZIC2	Zic family member 2	13q32.3	13610	0.0929362	0.607856	-0.709755
C0344479	-1.74942	0.105154	0.00601202	C0344479	DISGENET_Spinal_Cord_Myelodysplasia	ZIC5	Zic family member 5	13q32.3	13942	0.0609304	0.549981	-0.816182
C0080218	-1.73028	0.105867	0.0020284	C0080218	DISGENET_Tethered_Cord_Syndrome	CECR2	CECR2 histone acetyl-lysine reader	22q11.1-q11.21	12496	0.209335	0.71706	-0.1314
C0080218	-1.73028	0.105867	0.0020284	C0080218	DISGENET_Tethered_Cord_Syndrome	FOLR1	folate receptor alpha	11q13.4	14766	0.00388412	0.282369	-3.72025
C0080218	-1.73028	0.105867	0.0020284	C0080218	DISGENET_Tethered_Cord_Syndrome	GRHL3	grainyhead like transcription factor 3	1p36.11	14533	0.0162617	0.400967	-0.503382
C0080218	-1.73028	0.105867	0.0020284	C0080218	DISGENET_Tethered_Cord_Syndrome	MTHFD1	methylenetetrahydrofolate dehydrogenase, cyclohydrolase and formyltetrahydrofolate synthetase 1	14q23.3	14435	0.0222498	0.432034	-0.115056
C0080218	-1.73028	0.105867	0.0020284	C0080218	DISGENET_Tethered_Cord_Syndrome	PRSS8	serine protease 8	16p11.2	11400	0.352473	0.803381	-0.56132
C0080218	-1.73028	0.105867	0.0020284	C0080218	DISGENET_Tethered_Cord_Syndrome	RRM1	ribonucleotide reductase catalytic subunit M1	11p15.4	12251	0.237235	0.733656	-0.0867792
C0080218	-1.73028	0.105867	0.0020284	C0080218	DISGENET_Tethered_Cord_Syndrome	SPINT2	serine peptidase inhibitor, Kunitz type 2	19q13.2	14759	0.00417984	0.282369	-0.310721
C0080218	-1.73028	0.105867	0.0020284	C0080218	DISGENET_Tethered_Cord_Syndrome	VANGL1	VANGL planar cell polarity protein 1	1p13.1	11537	0.331166	0.790269	-0.233301
C0080218	-1.73028	0.105867	0.0020284	C0080218	DISGENET_Tethered_Cord_Syndrome	VANGL2	VANGL planar cell polarity protein 2	1q23.2	11457	0.341761	0.796928	-0.129406
C0080218	-1.73028	0.105867	0.0020284	C0080218	DISGENET_Tethered_Cord_Syndrome	ZIC2	Zic family member 2	13q32.3	13610	0.0929362	0.607856	-0.709755
C0080218	-1.73028	0.105867	0.0020284	C0080218	DISGENET_Tethered_Cord_Syndrome	ZIC5	Zic family member 5	13q32.3	13942	0.0609304	0.549981	-0.816182
C0233514	-1.75575	0.105885	0.00376648	C0233514	DISGENET_Abnormal_behavior	CDK8	cyclin dependent kinase 8	13q12.13	12403	0.219286	0.723584	-0.0524268
C0233514	-1.75575	0.105885	0.00376648	C0233514	DISGENET_Abnormal_behavior	DLL1	delta like canonical Notch ligand 1	6q27	14561	0.0144001	0.388602	-0.205706
C0233514	-1.75575	0.105885	0.00376648	C0233514	DISGENET_Abnormal_behavior	MED12L	mediator complex subunit 12L	3q25.1	12435	0.216267	0.721158	-0.0875127
C0233514	-1.75575	0.105885	0.00376648	C0233514	DISGENET_Abnormal_behavior	PRR12	proline rich 12	19q13.33	14836	0.00161203	0.250526	-0.163518
C0233514	-1.75575	0.105885	0.00376648	C0233514	DISGENET_Abnormal_behavior	PUS7	pseudouridine synthase 7	7q22.3	14402	0.0242478	0.435547	-0.13822
C0233514	-1.75575	0.105885	0.00376648	C0233514	DISGENET_Abnormal_behavior	TRPV4	transient receptor potential cation channel subfamily V member 4	12q24.11	13199	0.135774	0.656626	-0.280367
C0011999	-1.82222	0.106174	0.00199203	C0011999	DISGENET_Diastematomyelia	CECR2	CECR2 histone acetyl-lysine reader	22q11.1-q11.21	12496	0.209335	0.71706	-0.1314
C0011999	-1.82222	0.106174	0.00199203	C0011999	DISGENET_Diastematomyelia	FOLR1	folate receptor alpha	11q13.4	14766	0.00388412	0.282369	-3.72025
C0011999	-1.82222	0.106174	0.00199203	C0011999	DISGENET_Diastematomyelia	GRHL3	grainyhead like transcription factor 3	1p36.11	14533	0.0162617	0.400967	-0.503382
C0011999	-1.82222	0.106174	0.00199203	C0011999	DISGENET_Diastematomyelia	MTHFD1	methylenetetrahydrofolate dehydrogenase, cyclohydrolase and formyltetrahydrofolate synthetase 1	14q23.3	14435	0.0222498	0.432034	-0.115056
C0011999	-1.82222	0.106174	0.00199203	C0011999	DISGENET_Diastematomyelia	PRSS8	serine protease 8	16p11.2	11400	0.352473	0.803381	-0.56132
C0011999	-1.82222	0.106174	0.00199203	C0011999	DISGENET_Diastematomyelia	RRM1	ribonucleotide reductase catalytic subunit M1	11p15.4	12251	0.237235	0.733656	-0.0867792
C0011999	-1.82222	0.106174	0.00199203	C0011999	DISGENET_Diastematomyelia	SPINT2	serine peptidase inhibitor, Kunitz type 2	19q13.2	14759	0.00417984	0.282369	-0.310721
C0011999	-1.82222	0.106174	0.00199203	C0011999	DISGENET_Diastematomyelia	VANGL1	VANGL planar cell polarity protein 1	1p13.1	11537	0.331166	0.790269	-0.233301
C0011999	-1.82222	0.106174	0.00199203	C0011999	DISGENET_Diastematomyelia	VANGL2	VANGL planar cell polarity protein 2	1q23.2	11457	0.341761	0.796928	-0.129406
C0011999	-1.82222	0.106174	0.00199203	C0011999	DISGENET_Diastematomyelia	ZIC2	Zic family member 2	13q32.3	13610	0.0929362	0.607856	-0.709755
C0011999	-1.82222	0.106174	0.00199203	C0011999	DISGENET_Diastematomyelia	ZIC5	Zic family member 5	13q32.3	13942	0.0609304	0.549981	-0.816182
C0015397	-1.67841	0.165592	0	C0015397	DISGENET_Disorder_of_eye	ABCA4	ATP binding cassette subfamily A member 4	1p22.1	14290	0.032805	0.468855	-0.390384
C0015397	-1.67841	0.165592	0	C0015397	DISGENET_Disorder_of_eye	ADGRV1	adhesion G protein-coupled receptor V1	5q14.3	14327	0.0298277	0.460755	-0.382005
C0015397	-1.67841	0.165592	0	C0015397	DISGENET_Disorder_of_eye	BBS10	Bardet-Biedl syndrome 10	12q21.2	12929	0.163101	0.682135	-0.114328
C0015397	-1.67841	0.165592	0	C0015397	DISGENET_Disorder_of_eye	BBS5	Bardet-Biedl syndrome 5	2q31.1	14006	0.0557105	0.540628	-0.117201
C0015397	-1.67841	0.165592	0	C0015397	DISGENET_Disorder_of_eye	BBS7	Bardet-Biedl syndrome 7	4q27	13029	0.154446	0.676243	-0.0644393
C0015397	-1.67841	0.165592	0	C0015397	DISGENET_Disorder_of_eye	BEST1	bestrophin 1	11q12.3	13465	0.107702	0.625239	-0.330571
C0015397	-1.67841	0.165592	0	C0015397	DISGENET_Disorder_of_eye	CC2D2A	coiled-coil and C2 domain containing 2A	4p15.32	14537	0.016122	0.400967	-0.148008
C0015397	-1.67841	0.165592	0	C0015397	DISGENET_Disorder_of_eye	CDH3	cadherin 3	16q22.1	14446	0.0216681	0.430197	-1.33407
C0015397	-1.67841	0.165592	0	C0015397	DISGENET_Disorder_of_eye	CEP290	centrosomal protein 290	12q21.32	13329	0.121311	0.639627	-0.106236
C0015397	-1.67841	0.165592	0	C0015397	DISGENET_Disorder_of_eye	CNGB1	cyclic nucleotide gated channel subunit beta 1	16q21	13742	0.0803561	0.58748	-1.03079
C0015397	-1.67841	0.165592	0	C0015397	DISGENET_Disorder_of_eye	COL9A1	collagen type IX alpha 1 chain	6q13	12911	0.165014	0.683686	-0.330337
C0015397	-1.67841	0.165592	0	C0015397	DISGENET_Disorder_of_eye	ELOVL4	ELOVL fatty acid elongase 4	6q14.1	13204	0.135421	0.656626	-0.0689149
C0015397	-1.67841	0.165592	0	C0015397	DISGENET_Disorder_of_eye	FAM161A	FAM161 centrosomal protein A	2p15	14787	0.00298578	0.267709	-0.325905
C0015397	-1.67841	0.165592	0	C0015397	DISGENET_Disorder_of_eye	FLVCR1	feline leukemia virus subgroup C cellular receptor 1	1q32.3	14498	0.0183069	0.413394	-0.179644
C0015397	-1.67841	0.165592	0	C0015397	DISGENET_Disorder_of_eye	FREM1	FRAS1 related extracellular matrix 1	9p22.3	14554	0.0153484	0.397247	-0.385919
C0015397	-1.67841	0.165592	0	C0015397	DISGENET_Disorder_of_eye	FZD4	frizzled class receptor 4	11q14.2	14817	0.00219793	0.254734	-0.291912
C0015397	-1.67841	0.165592	0	C0015397	DISGENET_Disorder_of_eye	IQCB1	IQ motif containing B1	3q13.33	14632	0.0102691	0.361818	-0.171925
C0015397	-1.67841	0.165592	0	C0015397	DISGENET_Disorder_of_eye	IQCB1	IQ motif containing B1	3q21.1	14632	0.0102691	0.361818	-0.171925
C0015397	-1.67841	0.165592	0	C0015397	DISGENET_Disorder_of_eye	KCNJ13	potassium inwardly rectifying channel subfamily J member 13	2q37.1	14829	0.00182568	0.253589	-1.88966
C0015397	-1.67841	0.165592	0	C0015397	DISGENET_Disorder_of_eye	KLHL7	kelch like family member 7	7p15.3	14692	0.0069606	0.312394	-0.163809
C0015397	-1.67841	0.165592	0	C0015397	DISGENET_Disorder_of_eye	LZTFL1	leucine zipper transcription factor like 1	3p21.31	13948	0.0605296	0.549469	-0.0774076
C0015397	-1.67841	0.165592	0	C0015397	DISGENET_Disorder_of_eye	MERTK	MER proto-oncogene, tyrosine kinase	2q13	14109	0.0474585	0.523727	-0.155608
C0015397	-1.67841	0.165592	0	C0015397	DISGENET_Disorder_of_eye	MFRP	membrane frizzled-related protein	11q23.3	14688	0.00731676	0.318242	-1.79519
C0015397	-1.67841	0.165592	0	C0015397	DISGENET_Disorder_of_eye	MTTP	microsomal triglyceride transfer protein	4q23	14449	0.0216379	0.430197	-0.192359
C0015397	-1.67841	0.165592	0	C0015397	DISGENET_Disorder_of_eye	MYO7A	myosin VIIA	11q13.5	14495	0.0183938	0.413394	-0.178974
C0015397	-1.67841	0.165592	0	C0015397	DISGENET_Disorder_of_eye	NDP	norrin cystine knot growth factor NDP	Xp11.3	12960	0.160718	0.681542	-0.130321
C0015397	-1.67841	0.165592	0	C0015397	DISGENET_Disorder_of_eye	NPHP3	nephrocystin 3	3q22.1	12971	0.15992	0.68107	-0.127744
C0015397	-1.67841	0.165592	0	C0015397	DISGENET_Disorder_of_eye	NRL	neural retina leucine zipper	14q11.2-q12	13880	0.0664737	0.562592	-0.779443
C0015397	-1.67841	0.165592	0	C0015397	DISGENET_Disorder_of_eye	OAT	ornithine aminotransferase	10q26.13	13024	0.154959	0.677444	-0.0713718
C0015397	-1.67841	0.165592	0	C0015397	DISGENET_Disorder_of_eye	OCA2	OCA2 melanosomal transmembrane protein	15q12-q13.1	14076	0.0500904	0.529024	-0.93718
C0015397	-1.67841	0.165592	0	C0015397	DISGENET_Disorder_of_eye	OTX2	orthodenticle homeobox 2	14q22.3	14838	0.00156465	0.249898	-2.11495
C0015397	-1.67841	0.165592	0	C0015397	DISGENET_Disorder_of_eye	PCDH15	protocadherin related 15	10q21.1	13736	0.0810863	0.588018	-0.130805
C0015397	-1.67841	0.165592	0	C0015397	DISGENET_Disorder_of_eye	POMC	proopiomelanocortin	2p23.3	14573	0.013506	0.384798	-0.748781
C0015397	-1.67841	0.165592	0	C0015397	DISGENET_Disorder_of_eye	RD3	retinal degeneration 3, GUCY2D regulator	1q32.3	13921	0.0628458	0.554056	-0.686693
C0015397	-1.67841	0.165592	0	C0015397	DISGENET_Disorder_of_eye	RDH5	retinol dehydrogenase 5	12q13.2	14870	0.000620635	0.19475	-0.52454
C0015397	-1.67841	0.165592	0	C0015397	DISGENET_Disorder_of_eye	RP1	RP1 axonemal microtubule associated	8q11.23-q12.1	13991	0.0567956	0.542915	-0.889034
C0015397	-1.67841	0.165592	0	C0015397	DISGENET_Disorder_of_eye	RPE65	retinoid isomerohydrolase RPE65	1p31.3	13619	0.0921223	0.60675	-0.443454
C0015397	-1.67841	0.165592	0	C0015397	DISGENET_Disorder_of_eye	SMOC1	SPARC related modular calcium binding 1	14q24.2	13458	0.108237	0.625482	-0.24583
C0015397	-1.67841	0.165592	0	C0015397	DISGENET_Disorder_of_eye	SOX2	SRY-box transcription factor 2	3q26.33	13587	0.0950914	0.612378	-0.125494
C0015397	-1.67841	0.165592	0	C0015397	DISGENET_Disorder_of_eye	TIMP3	TIMP metallopeptidase inhibitor 3	22q12.3	13719	0.0819374	0.589187	-0.151533
C0015397	-1.67841	0.165592	0	C0015397	DISGENET_Disorder_of_eye	TMEM67	transmembrane protein 67	8q22.1	14464	0.0210497	0.430197	-0.185264
C0015397	-1.67841	0.165592	0	C0015397	DISGENET_Disorder_of_eye	TOPORS	TOP1 binding arginine/serine rich protein	9p21.1	14858	0.000801363	0.199237	-0.186525
C0015397	-1.67841	0.165592	0	C0015397	DISGENET_Disorder_of_eye	TTC21B	tetratricopeptide repeat domain 21B	2q24.3	13885	0.0661566	0.562399	-0.140653
C0015397	-1.67841	0.165592	0	C0015397	DISGENET_Disorder_of_eye	UNC119	unc-119 lipid binding chaperone	17q11.2	13537	0.100224	0.618186	-0.185862
C0015397	-1.67841	0.165592	0	C0015397	DISGENET_Disorder_of_eye	USH1C	USH1 protein network component harmonin	11p15.1	13080	0.147662	0.666048	-0.466916
C0015397	-1.67841	0.165592	0	C0015397	DISGENET_Disorder_of_eye	USH2A	usherin	1q41	13601	0.0938465	0.610507	-1.07853
C0015397	-1.67841	0.165592	0	C0015397	DISGENET_Disorder_of_eye	VAX1	ventral anterior homeobox 1	10q25.3	14637	0.010108	0.361818	-0.977089
C0015397	-1.67841	0.165592	0	C0015397	DISGENET_Disorder_of_eye	WFS1	wolframin ER transmembrane glycoprotein	4p16.1	14427	0.0228944	0.435399	-0.218154
C0015397	-1.67841	0.165592	0	C0015397	DISGENET_Disorder_of_eye	WHRN	whirlin	9q32	13211	0.134028	0.655056	-0.232748
C0152427	-1.68271	0.167421	0.00194932	C0152427	DISGENET_Polydactyly	AHI1	Abelson helper integration site 1	6q23.3	12440	0.215765	0.720703	-0.201056
C0152427	-1.68271	0.167421	0.00194932	C0152427	DISGENET_Polydactyly	ALMS1	ALMS1 centrosome and basal body associated protein	2p13.1	12532	0.205091	0.713987	-0.109503
C0152427	-1.68271	0.167421	0.00194932	C0152427	DISGENET_Polydactyly	BBS10	Bardet-Biedl syndrome 10	12q21.2	12929	0.163101	0.682135	-0.114328
C0152427	-1.68271	0.167421	0.00194932	C0152427	DISGENET_Polydactyly	BBS5	Bardet-Biedl syndrome 5	2q31.1	14006	0.0557105	0.540628	-0.117201
C0152427	-1.68271	0.167421	0.00194932	C0152427	DISGENET_Polydactyly	BBS7	Bardet-Biedl syndrome 7	4q27	13029	0.154446	0.676243	-0.0644393
C0152427	-1.68271	0.167421	0.00194932	C0152427	DISGENET_Polydactyly	C2CD3	C2 domain containing 3 centriole elongation regulator	11q13.4	12791	0.177417	0.693202	-0.103003
C0152427	-1.68271	0.167421	0.00194932	C0152427	DISGENET_Polydactyly	CC2D2A	coiled-coil and C2 domain containing 2A	4p15.32	14537	0.016122	0.400967	-0.148008
C0152427	-1.68271	0.167421	0.00194932	C0152427	DISGENET_Polydactyly	CEP120	centrosomal protein 120	5q23.2	14148	0.0442114	0.512121	-0.0871933
C0152427	-1.68271	0.167421	0.00194932	C0152427	DISGENET_Polydactyly	CEP164	centrosomal protein 164	11q23.3	14112	0.0473062	0.523727	-0.125196
C0152427	-1.68271	0.167421	0.00194932	C0152427	DISGENET_Polydactyly	CEP290	centrosomal protein 290	12q21.32	13329	0.121311	0.639627	-0.106236
C0152427	-1.68271	0.167421	0.00194932	C0152427	DISGENET_Polydactyly	CSPP1	centrosome and spindle pole associated protein 1	8q13.1-q13.2	12381	0.221697	0.725667	-0.0773895
C0152427	-1.68271	0.167421	0.00194932	C0152427	DISGENET_Polydactyly	DYNC2H1	dynein cytoplasmic 2 heavy chain 1	11q22.3	13202	0.135533	0.656626	-0.113451
C0152427	-1.68271	0.167421	0.00194932	C0152427	DISGENET_Polydactyly	FGFR1	fibroblast growth factor receptor 1	8p11.23	13078	0.147802	0.666048	-0.118006
C0152427	-1.68271	0.167421	0.00194932	C0152427	DISGENET_Polydactyly	FGFR3	fibroblast growth factor receptor 3	4p16.3	12497	0.209313	0.71706	-0.0627095
C0152427	-1.68271	0.167421	0.00194932	C0152427	DISGENET_Polydactyly	GPC3	glypican 3	Xq26.2	13919	0.0629546	0.554118	-0.512325
C0152427	-1.68271	0.167421	0.00194932	C0152427	DISGENET_Polydactyly	HNRNPK	heterogeneous nuclear ribonucleoprotein K	9q21.32	14436	0.0222048	0.431546	-0.0875306
C0152427	-1.68271	0.167421	0.00194932	C0152427	DISGENET_Polydactyly	IFT140	intraflagellar transport 140	16p13.3	14793	0.00278436	0.264693	-0.141844
C0152427	-1.68271	0.167421	0.00194932	C0152427	DISGENET_Polydactyly	IFT80	intraflagellar transport 80	3q25.33	13063	0.149938	0.670166	-0.078791
C0152427	-1.68271	0.167421	0.00194932	C0152427	DISGENET_Polydactyly	IFT88	intraflagellar transport 88	13q12.11	13363	0.117836	0.635705	-0.0689293
C0152427	-1.68271	0.167421	0.00194932	C0152427	DISGENET_Polydactyly	LZTFL1	leucine zipper transcription factor like 1	3p21.31	13948	0.0605296	0.549469	-0.0774076
C0152427	-1.68271	0.167421	0.00194932	C0152427	DISGENET_Polydactyly	MIPOL1	mirror-image polydactyly 1	14q13.3-q21.1	14834	0.00167189	0.251438	-0.344837
C0152427	-1.68271	0.167421	0.00194932	C0152427	DISGENET_Polydactyly	NEK1	NIMA related kinase 1	4q33	12339	0.226006	0.727721	-0.0515738
C0152427	-1.68271	0.167421	0.00194932	C0152427	DISGENET_Polydactyly	NPHP3	nephrocystin 3	3q22.1	12971	0.15992	0.68107	-0.127744
C0152427	-1.68271	0.167421	0.00194932	C0152427	DISGENET_Polydactyly	PNPLA6	patatin like phospholipase domain containing 6	19p13.2	12432	0.216603	0.721158	-0.0663404
C0152427	-1.68271	0.167421	0.00194932	C0152427	DISGENET_Polydactyly	SALL1	spalt like transcription factor 1	16q12.1	12414	0.218065	0.722358	-0.0820161
C0152427	-1.68271	0.167421	0.00194932	C0152427	DISGENET_Polydactyly	SHH	sonic hedgehog signaling molecule	7q36.3	14312	0.0308829	0.464215	-0.366724
C0152427	-1.68271	0.167421	0.00194932	C0152427	DISGENET_Polydactyly	SMO	smoothened, frizzled class receptor	7q32.1	12564	0.200877	0.710797	-0.108829
C0152427	-1.68271	0.167421	0.00194932	C0152427	DISGENET_Polydactyly	SMOC1	SPARC related modular calcium binding 1	14q24.2	13458	0.108237	0.625482	-0.24583
C0152427	-1.68271	0.167421	0.00194932	C0152427	DISGENET_Polydactyly	SPINT2	serine peptidase inhibitor, Kunitz type 2	19q13.2	14759	0.00417984	0.282369	-0.310721
C0152427	-1.68271	0.167421	0.00194932	C0152427	DISGENET_Polydactyly	TBX22	T-box transcription factor 22	Xq21.1	13116	0.144304	0.664478	-1.13729
C0152427	-1.68271	0.167421	0.00194932	C0152427	DISGENET_Polydactyly	TCTN3	tectonic family member 3	10q24.1	12459	0.213716	0.719828	-0.0920076
C0152427	-1.68271	0.167421	0.00194932	C0152427	DISGENET_Polydactyly	TMEM67	transmembrane protein 67	8q22.1	14464	0.0210497	0.430197	-0.185264
C0152427	-1.68271	0.167421	0.00194932	C0152427	DISGENET_Polydactyly	TRAF3IP1	TRAF3 interacting protein 1	2q37.3	12813	0.174886	0.691424	-0.0788773
C0152427	-1.68271	0.167421	0.00194932	C0152427	DISGENET_Polydactyly	TTC21B	tetratricopeptide repeat domain 21B	2q24.3	13885	0.0661566	0.562399	-0.140653
C0152427	-1.68271	0.167421	0.00194932	C0152427	DISGENET_Polydactyly	WNT7A	Wnt family member 7A	3p25.1	12854	0.170862	0.687438	-0.110622
C0024115	-1.62463	0.263846	0.00197628	C0024115	DISGENET_Lung_diseases	ADRA2B	adrenoceptor alpha 2B	2q11.2	13261	0.128914	0.649446	-0.261072
C0024115	-1.62463	0.263846	0.00197628	C0024115	DISGENET_Lung_diseases	CRHR2	corticotropin releasing hormone receptor 2	7p14.3	13841	0.0697983	0.568923	-0.440508
C0024115	-1.62463	0.263846	0.00197628	C0024115	DISGENET_Lung_diseases	DNAAF1	dynein axonemal assembly factor 1	16q24.1	14116	0.0469939	0.522791	-0.562594
C0024115	-1.62463	0.263846	0.00197628	C0024115	DISGENET_Lung_diseases	DNAH11	dynein axonemal heavy chain 11	7p15.3	14612	0.0114914	0.372867	-0.843238
C0024115	-1.62463	0.263846	0.00197628	C0024115	DISGENET_Lung_diseases	DNAI2	dynein axonemal intermediate chain 2	17q25.1	13059	0.150857	0.671605	-0.23211
C0024115	-1.62463	0.263846	0.00197628	C0024115	DISGENET_Lung_diseases	ELMOD2	ELMO domain containing 2	4q31.1	14686	0.00741915	0.321059	-0.157478
C0024115	-1.62463	0.263846	0.00197628	C0024115	DISGENET_Lung_diseases	FLCN	folliculin	17p11.2	14701	0.00663127	0.310996	-0.137298
C0024115	-1.62463	0.263846	0.00197628	C0024115	DISGENET_Lung_diseases	HIF1A	hypoxia inducible factor 1 subunit alpha	14q23.2	14794	0.00275655	0.264693	-0.12237
C0024115	-1.62463	0.263846	0.00197628	C0024115	DISGENET_Lung_diseases	HPS4	HPS4 biogenesis of lysosomal organelles complex 3 subunit 2	22q12.1	12491	0.209981	0.717566	-0.0709141
C0024115	-1.62463	0.263846	0.00197628	C0024115	DISGENET_Lung_diseases	INSR	insulin receptor	19p13.2	13957	0.0598378	0.548278	-0.100593
C0024115	-1.62463	0.263846	0.00197628	C0024115	DISGENET_Lung_diseases	IRX1	iroquois homeobox 1	5p15.33	12173	0.248729	0.74147	-0.441868
C0024115	-1.62463	0.263846	0.00197628	C0024115	DISGENET_Lung_diseases	IRX3	iroquois homeobox 3	16q12.2	13510	0.102666	0.618375	-0.812039
C0024115	-1.62463	0.263846	0.00197628	C0024115	DISGENET_Lung_diseases	IRX5	iroquois homeobox 5	16q12.2	13388	0.115353	0.633818	-1.18393
C0024115	-1.62463	0.263846	0.00197628	C0024115	DISGENET_Lung_diseases	KLF2	Kruppel like factor 2	19p13.11	12366	0.223618	0.727442	-0.231009
C0024115	-1.62463	0.263846	0.00197628	C0024115	DISGENET_Lung_diseases	NKX2-1	NK2 homeobox 1	14q13.3	14511	0.0175187	0.408211	-0.468214
C0024115	-1.62463	0.263846	0.00197628	C0024115	DISGENET_Lung_diseases	PDGFRA	platelet derived growth factor receptor alpha	4q12	13759	0.0781729	0.584104	-0.146439
C0024115	-1.62463	0.263846	0.00197628	C0024115	DISGENET_Lung_diseases	PRKDC	protein kinase, DNA-activated, catalytic subunit	8q11.21	13821	0.0722555	0.573066	-0.102065
C0024115	-1.62463	0.263846	0.00197628	C0024115	DISGENET_Lung_diseases	RET	ret proto-oncogene	10q11.21	12870	0.169281	0.686554	-0.554854
C0024115	-1.62463	0.263846	0.00197628	C0024115	DISGENET_Lung_diseases	RSPH4A	radial spoke head component 4A	6q22.1	12775	0.179326	0.694755	-0.266193
C0024115	-1.62463	0.263846	0.00197628	C0024115	DISGENET_Lung_diseases	RSPH9	radial spoke head component 9	6p21.1	13533	0.100725	0.618375	-0.178889
C0024115	-1.62463	0.263846	0.00197628	C0024115	DISGENET_Lung_diseases	SCNN1A	sodium channel epithelial 1 alpha subunit	12p13.31	14452	0.0215767	0.430197	-0.343423
C0024115	-1.62463	0.263846	0.00197628	C0024115	DISGENET_Lung_diseases	SMAD9	SMAD family member 9	13q13.3	12798	0.176649	0.692303	-0.15073
C0015393	-1.61854	0.264933	0.0239044	C0015393	DISGENET_Eye_Abnormalities	APAF1	apoptotic peptidase activating factor 1	12q23.1	14349	0.0286179	0.457205	-0.183537
C0015393	-1.61854	0.264933	0.0239044	C0015393	DISGENET_Eye_Abnormalities	APC	APC regulator of WNT signaling pathway	5q22.2	12623	0.195432	0.707942	-0.0947435
C0015393	-1.61854	0.264933	0.0239044	C0015393	DISGENET_Eye_Abnormalities	FREM1	FRAS1 related extracellular matrix 1	9p22.3	14554	0.0153484	0.397247	-0.385919
C0015393	-1.61854	0.264933	0.0239044	C0015393	DISGENET_Eye_Abnormalities	SH3PXD2B	SH3 and PX domains 2B	5q35.1	13955	0.0599747	0.548286	-0.144239
C0015393	-1.61854	0.264933	0.0239044	C0015393	DISGENET_Eye_Abnormalities	SHH	sonic hedgehog signaling molecule	7q36.3	14312	0.0308829	0.464215	-0.366724
C0015393	-1.61854	0.264933	0.0239044	C0015393	DISGENET_Eye_Abnormalities	TGFB2	transforming growth factor beta 2	1q41	14628	0.0103967	0.362089	-0.303799
C0015393	-1.61854	0.264933	0.0239044	C0015393	DISGENET_Eye_Abnormalities	VSX1	visual system homeobox 1	20p11.21	12373	0.222683	0.726304	-0.805261
C4277690	-1.59799	0.302995	0.00378072	C4277690	DISGENET_Ciliopathies	ADGRV1	adhesion G protein-coupled receptor V1	5q14.3	14327	0.0298277	0.460755	-0.382005
C4277690	-1.59799	0.302995	0.00378072	C4277690	DISGENET_Ciliopathies	BBS10	Bardet-Biedl syndrome 10	12q21.2	12929	0.163101	0.682135	-0.114328
C4277690	-1.59799	0.302995	0.00378072	C4277690	DISGENET_Ciliopathies	BBS5	Bardet-Biedl syndrome 5	2q31.1	14006	0.0557105	0.540628	-0.117201
C4277690	-1.59799	0.302995	0.00378072	C4277690	DISGENET_Ciliopathies	BBS7	Bardet-Biedl syndrome 7	4q27	13029	0.154446	0.676243	-0.0644393
C4277690	-1.59799	0.302995	0.00378072	C4277690	DISGENET_Ciliopathies	CC2D2A	coiled-coil and C2 domain containing 2A	4p15.32	14537	0.016122	0.400967	-0.148008
C4277690	-1.59799	0.302995	0.00378072	C4277690	DISGENET_Ciliopathies	CCDC39	coiled-coil domain containing 39	3q26.33	14523	0.0167942	0.40392	-0.158665
C4277690	-1.59799	0.302995	0.00378072	C4277690	DISGENET_Ciliopathies	CCDC40	coiled-coil domain containing 40	17q25.3	12890	0.166802	0.685161	-0.218719
C4277690	-1.59799	0.302995	0.00378072	C4277690	DISGENET_Ciliopathies	CEP164	centrosomal protein 164	11q23.3	14112	0.0473062	0.523727	-0.125196
C4277690	-1.59799	0.302995	0.00378072	C4277690	DISGENET_Ciliopathies	CEP290	centrosomal protein 290	12q21.32	13329	0.121311	0.639627	-0.106236
C4277690	-1.59799	0.302995	0.00378072	C4277690	DISGENET_Ciliopathies	DNAAF1	dynein axonemal assembly factor 1	16q24.1	14116	0.0469939	0.522791	-0.562594
C4277690	-1.59799	0.302995	0.00378072	C4277690	DISGENET_Ciliopathies	DNAAF3	dynein axonemal assembly factor 3	19q13.42	14620	0.0109879	0.370473	-0.536638
C4277690	-1.59799	0.302995	0.00378072	C4277690	DISGENET_Ciliopathies	DNAH11	dynein axonemal heavy chain 11	7p15.3	14612	0.0114914	0.372867	-0.843238
C4277690	-1.59799	0.302995	0.00378072	C4277690	DISGENET_Ciliopathies	DYNC2H1	dynein cytoplasmic 2 heavy chain 1	11q22.3	13202	0.135533	0.656626	-0.113451
C4277690	-1.59799	0.302995	0.00378072	C4277690	DISGENET_Ciliopathies	IFT80	intraflagellar transport 80	3q25.33	13063	0.149938	0.670166	-0.078791
C4277690	-1.59799	0.302995	0.00378072	C4277690	DISGENET_Ciliopathies	IQCB1	IQ motif containing B1	3q13.33	14632	0.0102691	0.361818	-0.171925
C4277690	-1.59799	0.302995	0.00378072	C4277690	DISGENET_Ciliopathies	IQCB1	IQ motif containing B1	3q21.1	14632	0.0102691	0.361818	-0.171925
C4277690	-1.59799	0.302995	0.00378072	C4277690	DISGENET_Ciliopathies	KCNJ13	potassium inwardly rectifying channel subfamily J member 13	2q37.1	14829	0.00182568	0.253589	-1.88966
C4277690	-1.59799	0.302995	0.00378072	C4277690	DISGENET_Ciliopathies	MYO7A	myosin VIIA	11q13.5	14495	0.0183938	0.413394	-0.178974
C4277690	-1.59799	0.302995	0.00378072	C4277690	DISGENET_Ciliopathies	NEK8	NIMA related kinase 8	17q11.2	12949	0.161449	0.681592	-0.1487
C4277690	-1.59799	0.302995	0.00378072	C4277690	DISGENET_Ciliopathies	NPHP3	nephrocystin 3	3q22.1	12971	0.15992	0.68107	-0.127744
C4277690	-1.59799	0.302995	0.00378072	C4277690	DISGENET_Ciliopathies	PCDH15	protocadherin related 15	10q21.1	13736	0.0810863	0.588018	-0.130805
C4277690	-1.59799	0.302995	0.00378072	C4277690	DISGENET_Ciliopathies	RD3	retinal degeneration 3, GUCY2D regulator	1q32.3	13921	0.0628458	0.554056	-0.686693
C4277690	-1.59799	0.302995	0.00378072	C4277690	DISGENET_Ciliopathies	RPE65	retinoid isomerohydrolase RPE65	1p31.3	13619	0.0921223	0.60675	-0.443454
C4277690	-1.59799	0.302995	0.00378072	C4277690	DISGENET_Ciliopathies	SCNN1A	sodium channel epithelial 1 alpha subunit	12p13.31	14452	0.0215767	0.430197	-0.343423
C4277690	-1.59799	0.302995	0.00378072	C4277690	DISGENET_Ciliopathies	TMEM67	transmembrane protein 67	8q22.1	14464	0.0210497	0.430197	-0.185264
C4277690	-1.59799	0.302995	0.00378072	C4277690	DISGENET_Ciliopathies	TOPORS	TOP1 binding arginine/serine rich protein	9p21.1	14858	0.000801363	0.199237	-0.186525
C4277690	-1.59799	0.302995	0.00378072	C4277690	DISGENET_Ciliopathies	TTC21B	tetratricopeptide repeat domain 21B	2q24.3	13885	0.0661566	0.562399	-0.140653
C4277690	-1.59799	0.302995	0.00378072	C4277690	DISGENET_Ciliopathies	USH1C	USH1 protein network component harmonin	11p15.1	13080	0.147662	0.666048	-0.466916
C4277690	-1.59799	0.302995	0.00378072	C4277690	DISGENET_Ciliopathies	USH2A	usherin	1q41	13601	0.0938465	0.610507	-1.07853
C4277690	-1.59799	0.302995	0.00378072	C4277690	DISGENET_Ciliopathies	WHRN	whirlin	9q32	13211	0.134028	0.655056	-0.232748
C4277690	-1.59799	0.302995	0.00378072	C4277690	DISGENET_Ciliopathies	ZIC3	Zic family member 3	Xq26.3	14140	0.0453803	0.517983	-0.725014
C0178417	-1.57622	0.346853	0.0293542	C0178417	DISGENET_Anhedonia	ANK3	ankyrin 3	10q21.2	12093	0.258826	0.748083	-0.0558764
C0178417	-1.57622	0.346853	0.0293542	C0178417	DISGENET_Anhedonia	ATP1A3	ATPase Na+/K+ transporting subunit alpha 3	19q13.2	14593	0.0125198	0.380719	-0.21138
C0178417	-1.57622	0.346853	0.0293542	C0178417	DISGENET_Anhedonia	CRHR2	corticotropin releasing hormone receptor 2	7p14.3	13841	0.0697983	0.568923	-0.440508
C0178417	-1.57622	0.346853	0.0293542	C0178417	DISGENET_Anhedonia	GJA1	gap junction protein alpha 1	6q22.31	14556	0.0148125	0.392242	-0.17045
C0178417	-1.57622	0.346853	0.0293542	C0178417	DISGENET_Anhedonia	HTR1A	5-hydroxytryptamine receptor 1A	5q12.3	12193	0.244868	0.737314	-0.24772
C0178417	-1.57622	0.346853	0.0293542	C0178417	DISGENET_Anhedonia	MC4R	melanocortin 4 receptor	18q21.32	12908	0.165364	0.684201	-0.308078
C0178417	-1.57622	0.346853	0.0293542	C0178417	DISGENET_Anhedonia	SETDB1	SET domain bifurcated histone lysine methyltransferase 1	1q21.3	14224	0.0382524	0.493562	-0.111187
C0178417	-1.57622	0.346853	0.0293542	C0178417	DISGENET_Anhedonia	SLC1A3	solute carrier family 1 member 3	5p13.2	14752	0.00442855	0.286178	-0.174599
C0178417	-1.57622	0.346853	0.0293542	C0178417	DISGENET_Anhedonia	SLC6A3	solute carrier family 6 member 3	5p15.33	13346	0.119632	0.637464	-0.604856
C0238463	-1.56311	0.37077	0.0094518	C0238463	DISGENET_Papillary_thyroid_carcinoma	CCDC6	coiled-coil domain containing 6	10q21.2	13617	0.0922166	0.606796	-0.0912708
C0238463	-1.56311	0.37077	0.0094518	C0238463	DISGENET_Papillary_thyroid_carcinoma	NCOA4	nuclear receptor coactivator 4	10q11.22	14247	0.0370257	0.489676	-0.127087
C0238463	-1.56311	0.37077	0.0094518	C0238463	DISGENET_Papillary_thyroid_carcinoma	NKX2-1	NK2 homeobox 1	14q13.3	14511	0.0175187	0.408211	-0.468214
C0238463	-1.56311	0.37077	0.0094518	C0238463	DISGENET_Papillary_thyroid_carcinoma	NTRK1	neurotrophic receptor tyrosine kinase 1	1q23.1	14630	0.0103548	0.361818	-0.331612
C0238463	-1.56311	0.37077	0.0094518	C0238463	DISGENET_Papillary_thyroid_carcinoma	PCM1	pericentriolar material 1	8p22	13980	0.0574795	0.543047	-0.12731
C0238463	-1.56311	0.37077	0.0094518	C0238463	DISGENET_Papillary_thyroid_carcinoma	RET	ret proto-oncogene	10q11.21	12870	0.169281	0.686554	-0.554854
C0238463	-1.56311	0.37077	0.0094518	C0238463	DISGENET_Papillary_thyroid_carcinoma	SNAI2	snail family transcriptional repressor 2	8q11.21	14685	0.00753833	0.324288	-0.862439
C0238463	-1.56311	0.37077	0.0094518	C0238463	DISGENET_Papillary_thyroid_carcinoma	TPR	translocated promoter region, nuclear basket protein	1q31.1	14508	0.0177368	0.410075	-0.121267
C0238463	-1.56311	0.37077	0.0094518	C0238463	DISGENET_Papillary_thyroid_carcinoma	TRIM27	tripartite motif containing 27	6p22.1	14679	0.00776578	0.327081	-0.150275
C0238463	-1.56311	0.37077	0.0094518	C0238463	DISGENET_Papillary_thyroid_carcinoma	TRIM33	tripartite motif containing 33	1p13.2	13003	0.157342	0.679732	-0.0587716
C0238463	-1.56311	0.37077	0.0094518	C0238463	DISGENET_Papillary_thyroid_carcinoma	WDR20	WD repeat domain 20	14q32.31	12710	0.186155	0.700287	-0.079975
C0238463	-1.56311	0.37077	0.0094518	C0238463	DISGENET_Papillary_thyroid_carcinoma	ZEB1	zinc finger E-box binding homeobox 1	10p11.22	12739	0.182851	0.696432	-0.062037
C0221356	-1.55638	0.377262	0.0389105	C0221356	DISGENET_Brachycephaly	FGFR1	fibroblast growth factor receptor 1	8p11.23	13078	0.147802	0.666048	-0.118006
C0221356	-1.55638	0.377262	0.0389105	C0221356	DISGENET_Brachycephaly	FGFR2	fibroblast growth factor receptor 2	10q26.13	11504	0.336388	0.794124	-0.0845661
C0221356	-1.55638	0.377262	0.0389105	C0221356	DISGENET_Brachycephaly	FGFR3	fibroblast growth factor receptor 3	4p16.3	12497	0.209313	0.71706	-0.0627095
C0221356	-1.55638	0.377262	0.0389105	C0221356	DISGENET_Brachycephaly	FREM1	FRAS1 related extracellular matrix 1	9p22.3	14554	0.0153484	0.397247	-0.385919
C0221356	-1.55638	0.377262	0.0389105	C0221356	DISGENET_Brachycephaly	NELL1	neural EGFL like 1	11p15.1	11839	0.291935	0.770146	-0.144376
C0221356	-1.55638	0.377262	0.0389105	C0221356	DISGENET_Brachycephaly	SMAD6	SMAD family member 6	15q22.31	11378	0.355073	0.805126	-0.161581
C0221356	-1.55638	0.377262	0.0389105	C0221356	DISGENET_Brachycephaly	TCF12	transcription factor 12	15q21.3	13853	0.0693298	0.568923	-0.0752424
C0221356	-1.55638	0.377262	0.0389105	C0221356	DISGENET_Brachycephaly	ZIC1	Zic family member 1	3q24	14067	0.0509779	0.531107	-0.868915
C0476089	-1.53561	0.409083	0.00986193	C0476089	DISGENET_Endometrial_Carcinoma	ATR	ATR serine/threonine kinase	3q23	13982	0.0574298	0.543047	-0.120651
C0476089	-1.53561	0.409083	0.00986193	C0476089	DISGENET_Endometrial_Carcinoma	CDKN1C	cyclin dependent kinase inhibitor 1C	11p15.4	14169	0.0424125	0.506604	-0.236434
C0476089	-1.53561	0.409083	0.00986193	C0476089	DISGENET_Endometrial_Carcinoma	CHD4	chromodomain helicase DNA binding protein 4	12p13.31	14472	0.0203766	0.426881	-0.0955694
C0476089	-1.53561	0.409083	0.00986193	C0476089	DISGENET_Endometrial_Carcinoma	CHFR	checkpoint with forkhead and ring finger domains	12q24.33	14227	0.0380924	0.492666	-0.105837
C0476089	-1.53561	0.409083	0.00986193	C0476089	DISGENET_Endometrial_Carcinoma	CTNNB1	catenin beta 1	3p22.1	13862	0.0683708	0.566363	-0.0916434
C0476089	-1.53561	0.409083	0.00986193	C0476089	DISGENET_Endometrial_Carcinoma	CUX1	cut like homeobox 1	7q22.1	14315	0.0306303	0.46398	-0.0943377
C0476089	-1.53561	0.409083	0.00986193	C0476089	DISGENET_Endometrial_Carcinoma	EP300	E1A binding protein p300	22q13.2	14631	0.0103383	0.361818	-0.154403
C0476089	-1.53561	0.409083	0.00986193	C0476089	DISGENET_Endometrial_Carcinoma	ESR2	estrogen receptor 2	14q23.2-q23.3	13030	0.154404	0.676243	-0.6427
C0476089	-1.53561	0.409083	0.00986193	C0476089	DISGENET_Endometrial_Carcinoma	MAP3K4	mitogen-activated protein kinase kinase kinase 4	6q26	14627	0.0104227	0.362412	-0.128825
C0476089	-1.53561	0.409083	0.00986193	C0476089	DISGENET_Endometrial_Carcinoma	MAX	MYC associated factor X	14q23.3	14250	0.0367632	0.489676	-0.106548
C0476089	-1.53561	0.409083	0.00986193	C0476089	DISGENET_Endometrial_Carcinoma	MSH6	mutS homolog 6	2p16.3	14512	0.0174768	0.408172	-0.108947
C0476089	-1.53561	0.409083	0.00986193	C0476089	DISGENET_Endometrial_Carcinoma	MYC	MYC proto-oncogene, bHLH transcription factor	8q24.21	13099	0.145506	0.665155	-0.188381
C0476089	-1.53561	0.409083	0.00986193	C0476089	DISGENET_Endometrial_Carcinoma	NFE2L2	nuclear factor, erythroid 2 like 2	2q31.2	12823	0.173885	0.689848	-0.0979897
C0476089	-1.53561	0.409083	0.00986193	C0476089	DISGENET_Endometrial_Carcinoma	PLXNA3	plexin A3	Xq28	14008	0.055608	0.540628	-0.190046
C0476089	-1.53561	0.409083	0.00986193	C0476089	DISGENET_Endometrial_Carcinoma	SRSF10	serine and arginine rich splicing factor 10	1p36.11	13892	0.0658508	0.562304	-0.0834863
C0476089	-1.53561	0.409083	0.00986193	C0476089	DISGENET_Endometrial_Carcinoma	SUZ12	SUZ12 polycomb repressive complex 2 subunit	17q11.2	13013	0.156451	0.679732	-0.0590925
C0476089	-1.53561	0.409083	0.00986193	C0476089	DISGENET_Endometrial_Carcinoma	TSPYL2	TSPY like 2	Xp11.22	13635	0.0902065	0.604297	-0.157222
C0476089	-1.53561	0.409083	0.00986193	C0476089	DISGENET_Endometrial_Carcinoma	ZEB1	zinc finger E-box binding homeobox 1	10p11.22	12739	0.182851	0.696432	-0.062037
C0006267	-1.53892	0.414611	0.0280899	C0006267	DISGENET_Bronchiectasis	CCDC39	coiled-coil domain containing 39	3q26.33	14523	0.0167942	0.40392	-0.158665
C0006267	-1.53892	0.414611	0.0280899	C0006267	DISGENET_Bronchiectasis	CCDC40	coiled-coil domain containing 40	17q25.3	12890	0.166802	0.685161	-0.218719
C0006267	-1.53892	0.414611	0.0280899	C0006267	DISGENET_Bronchiectasis	DNAAF1	dynein axonemal assembly factor 1	16q24.1	14116	0.0469939	0.522791	-0.562594
C0006267	-1.53892	0.414611	0.0280899	C0006267	DISGENET_Bronchiectasis	DNAH11	dynein axonemal heavy chain 11	7p15.3	14612	0.0114914	0.372867	-0.843238
C0006267	-1.53892	0.414611	0.0280899	C0006267	DISGENET_Bronchiectasis	DNAI2	dynein axonemal intermediate chain 2	17q25.1	13059	0.150857	0.671605	-0.23211
C0006267	-1.53892	0.414611	0.0280899	C0006267	DISGENET_Bronchiectasis	RSPH4A	radial spoke head component 4A	6q22.1	12775	0.179326	0.694755	-0.266193
C0006267	-1.53892	0.414611	0.0280899	C0006267	DISGENET_Bronchiectasis	RSPH9	radial spoke head component 9	6p21.1	13533	0.100725	0.618375	-0.178889
C0006267	-1.53892	0.414611	0.0280899	C0006267	DISGENET_Bronchiectasis	SCNN1A	sodium channel epithelial 1 alpha subunit	12p13.31	14452	0.0215767	0.430197	-0.343423
C0162557	-1.42122	0.442704	0.073501	C0162557	DISGENET_Liver_Failure,_Acute	ATP7B	ATPase copper transporting beta	13q14.3	13034	0.153803	0.675376	-0.175511
C0162557	-1.42122	0.442704	0.073501	C0162557	DISGENET_Liver_Failure,_Acute	FST	follistatin	5q11.2	14205	0.039795	0.500126	-0.324221
C0162557	-1.42122	0.442704	0.073501	C0162557	DISGENET_Liver_Failure,_Acute	KRT18	keratin 18	12q13.13	14868	0.000642013	0.19475	-1.77075
C0162557	-1.42122	0.442704	0.073501	C0162557	DISGENET_Liver_Failure,_Acute	KRT8	keratin 8	12q13.13	14884	0.000174877	0.151945	-2.18256
C0162557	-1.42122	0.442704	0.073501	C0162557	DISGENET_Liver_Failure,_Acute	POMC	proopiomelanocortin	2p23.3	14573	0.013506	0.384798	-0.748781
C0235480	-1.41075	0.443625	0.018315	C0235480	DISGENET_Paroxysmal_atrial_fibrillation	ARNT2	aryl hydrocarbon receptor nuclear translocator 2	15q25.1	12168	0.249134	0.741542	-0.0495132
C0235480	-1.41075	0.443625	0.018315	C0235480	DISGENET_Paroxysmal_atrial_fibrillation	BEST3	bestrophin 3	12q15	14722	0.00571984	0.304617	-1.57061
C0235480	-1.41075	0.443625	0.018315	C0235480	DISGENET_Paroxysmal_atrial_fibrillation	CAMK2D	calcium/calmodulin dependent protein kinase II delta	4q26	13748	0.0793284	0.584589	-0.251606
C0235480	-1.41075	0.443625	0.018315	C0235480	DISGENET_Paroxysmal_atrial_fibrillation	CASZ1	castor zinc finger 1	1p36.22	12666	0.190693	0.703318	-0.179958
C0235480	-1.41075	0.443625	0.018315	C0235480	DISGENET_Paroxysmal_atrial_fibrillation	CAV1	caveolin 1	7q31.2	12159	0.250143	0.74221	-0.0968712
C0235480	-1.41075	0.443625	0.018315	C0235480	DISGENET_Paroxysmal_atrial_fibrillation	CEP68	centrosomal protein 68	2p14	11915	0.281005	0.761011	-0.0562778
C0235480	-1.41075	0.443625	0.018315	C0235480	DISGENET_Paroxysmal_atrial_fibrillation	CUL4A	cullin 4A	13q34	12773	0.179459	0.694755	-0.0465772
C0235480	-1.41075	0.443625	0.018315	C0235480	DISGENET_Paroxysmal_atrial_fibrillation	CYTH1	cytohesin 1	17q25.3	14742	0.00479753	0.290346	-0.120269
C0235480	-1.41075	0.443625	0.018315	C0235480	DISGENET_Paroxysmal_atrial_fibrillation	DNAH10	dynein axonemal heavy chain 10	12q24.31	14782	0.00325443	0.275192	-0.602989
C0235480	-1.41075	0.443625	0.018315	C0235480	DISGENET_Paroxysmal_atrial_fibrillation	DPF3	double PHD fingers 3	14q24.2	14077	0.0497792	0.5283	-0.262323
C0235480	-1.41075	0.443625	0.018315	C0235480	DISGENET_Paroxysmal_atrial_fibrillation	ERBB4	erb-b2 receptor tyrosine kinase 4	2q34	14149	0.044168	0.512121	-0.157219
C0235480	-1.41075	0.443625	0.018315	C0235480	DISGENET_Paroxysmal_atrial_fibrillation	ESR2	estrogen receptor 2	14q23.2-q23.3	13030	0.154404	0.676243	-0.6427
C0235480	-1.41075	0.443625	0.018315	C0235480	DISGENET_Paroxysmal_atrial_fibrillation	FBRSL1	fibrosin like 1	12q24.33	14274	0.0349575	0.484435	-0.0917679
C0235480	-1.41075	0.443625	0.018315	C0235480	DISGENET_Paroxysmal_atrial_fibrillation	GTF2I	general transcription factor IIi	7q11.23	12351	0.225068	0.727721	-0.0430466
C0235480	-1.41075	0.443625	0.018315	C0235480	DISGENET_Paroxysmal_atrial_fibrillation	HCN4	hyperpolarization activated cyclic nucleotide gated potassium channel 4	15q24.1	11959	0.27616	0.758289	-0.198598
C0235480	-1.41075	0.443625	0.018315	C0235480	DISGENET_Paroxysmal_atrial_fibrillation	HERC1	HECT and RLD domain containing E3 ubiquitin protein ligase family member 1	15q22.31	14195	0.0408511	0.504804	-0.0969916
C0235480	-1.41075	0.443625	0.018315	C0235480	DISGENET_Paroxysmal_atrial_fibrillation	HSF2	heat shock transcription factor 2	6q22.31	14083	0.0491468	0.525807	-0.105429
C0235480	-1.41075	0.443625	0.018315	C0235480	DISGENET_Paroxysmal_atrial_fibrillation	HTR4	5-hydroxytryptamine receptor 4	5q32	13998	0.0564522	0.542725	-0.28397
C0235480	-1.41075	0.443625	0.018315	C0235480	DISGENET_Paroxysmal_atrial_fibrillation	KCNA5	potassium voltage-gated channel subfamily A member 5	12p13.32	13219	0.132359	0.651676	-0.207951
C0235480	-1.41075	0.443625	0.018315	C0235480	DISGENET_Paroxysmal_atrial_fibrillation	KCNE2	potassium voltage-gated channel subfamily E regulatory subunit 2	21q22.11	14826	0.00193103	0.253649	-2.371
C0235480	-1.41075	0.443625	0.018315	C0235480	DISGENET_Paroxysmal_atrial_fibrillation	KCNH2	potassium voltage-gated channel subfamily H member 2	7q36.1	14361	0.0272127	0.450584	-0.222127
C0235480	-1.41075	0.443625	0.018315	C0235480	DISGENET_Paroxysmal_atrial_fibrillation	KCNJ5	potassium inwardly rectifying channel subfamily J member 5	11q24.3	14157	0.043521	0.509313	-0.578266
C0235480	-1.41075	0.443625	0.018315	C0235480	DISGENET_Paroxysmal_atrial_fibrillation	KCNN3	potassium calcium-activated channel subfamily N member 3	1q21.3	12094	0.258631	0.748083	-0.0818506
C0235480	-1.41075	0.443625	0.018315	C0235480	DISGENET_Paroxysmal_atrial_fibrillation	LRIG1	leucine rich repeats and immunoglobulin like domains 1	3p14.1	12735	0.183325	0.697469	-0.129774
C0235480	-1.41075	0.443625	0.018315	C0235480	DISGENET_Paroxysmal_atrial_fibrillation	MYOT	myotilin	5q31.2	12795	0.176876	0.69258	-0.97677
C0235480	-1.41075	0.443625	0.018315	C0235480	DISGENET_Paroxysmal_atrial_fibrillation	NAV2	neuron navigator 2	11p15.1	12767	0.180007	0.695212	-0.0783546
C0235480	-1.41075	0.443625	0.018315	C0235480	DISGENET_Paroxysmal_atrial_fibrillation	PHLDB2	pleckstrin homology like domain family B member 2	3q13.2	14770	0.00366477	0.280141	-0.306908
C0235480	-1.41075	0.443625	0.018315	C0235480	DISGENET_Paroxysmal_atrial_fibrillation	PPFIA4	PTPRF interacting protein alpha 4	1q32.1	12347	0.225521	0.727721	-0.0835713
C0235480	-1.41075	0.443625	0.018315	C0235480	DISGENET_Paroxysmal_atrial_fibrillation	PPP2R3A	protein phosphatase 2 regulatory subunit B''alpha	3q22.2-q22.3	14479	0.0193958	0.419254	-0.114788
C0235480	-1.41075	0.443625	0.018315	C0235480	DISGENET_Paroxysmal_atrial_fibrillation	PRRX1	paired related homeobox 1	1q24.2	14441	0.0219911	0.431115	-0.227167
C0235480	-1.41075	0.443625	0.018315	C0235480	DISGENET_Paroxysmal_atrial_fibrillation	SCN10A	sodium voltage-gated channel alpha subunit 10	3p22.2	13027	0.154558	0.676243	-0.394802
C0235480	-1.41075	0.443625	0.018315	C0235480	DISGENET_Paroxysmal_atrial_fibrillation	SCN5A	sodium voltage-gated channel alpha subunit 5	3p22.2	14108	0.0474687	0.523727	-0.607212
C0235480	-1.41075	0.443625	0.018315	C0235480	DISGENET_Paroxysmal_atrial_fibrillation	SPATS2L	spermatogenesis associated serine rich 2 like	2q33.1	13801	0.0741644	0.576621	-0.11557
C0235480	-1.41075	0.443625	0.018315	C0235480	DISGENET_Paroxysmal_atrial_fibrillation	SUN1	Sad1 and UNC84 domain containing 1	7p22.3	13707	0.083415	0.592384	-0.108929
C0235480	-1.41075	0.443625	0.018315	C0235480	DISGENET_Paroxysmal_atrial_fibrillation	UBE4B	ubiquitination factor E4B	1p36.22	13159	0.13977	0.660093	-0.0543366
C0235480	-1.41075	0.443625	0.018315	C0235480	DISGENET_Paroxysmal_atrial_fibrillation	USP34	ubiquitin specific peptidase 34	2p15	13768	0.0772988	0.581983	-0.127205
C0235480	-1.41075	0.443625	0.018315	C0235480	DISGENET_Paroxysmal_atrial_fibrillation	ZFHX3	zinc finger homeobox 3	16q22.2-q22.3	13745	0.0796777	0.585973	-0.289164
C0235480	-1.41075	0.443625	0.018315	C0235480	DISGENET_Paroxysmal_atrial_fibrillation	ZNF462	zinc finger protein 462	9q31.2	14842	0.00142117	0.237959	-0.209856
C1535926	-1.41308	0.444288	0.0137795	C1535926	DISGENET_Neurodevelopmental_Disorders	ANKRD11	ankyrin repeat domain 11	16q24.3	14773	0.00362015	0.279523	-0.112255
C1535926	-1.41308	0.444288	0.0137795	C1535926	DISGENET_Neurodevelopmental_Disorders	CDC42BPB	CDC42 binding protein kinase beta	14q32.32	11689	0.309375	0.779649	-0.0584456
C1535926	-1.41308	0.444288	0.0137795	C1535926	DISGENET_Neurodevelopmental_Disorders	CERT1	ceramide transporter 1	5q13.3	14617	0.0111318	0.370473	-0.11406
C1535926	-1.41308	0.444288	0.0137795	C1535926	DISGENET_Neurodevelopmental_Disorders	CTNNB1	catenin beta 1	3p22.1	13862	0.0683708	0.566363	-0.0916434
C1535926	-1.41308	0.444288	0.0137795	C1535926	DISGENET_Neurodevelopmental_Disorders	CUL3	cullin 3	2q36.2	11975	0.27399	0.757421	-0.0363185
C1535926	-1.41308	0.444288	0.0137795	C1535926	DISGENET_Neurodevelopmental_Disorders	EEF1A2	eukaryotic translation elongation factor 1 alpha 2	20q13.33	12761	0.180449	0.695569	-0.0560811
C1535926	-1.41308	0.444288	0.0137795	C1535926	DISGENET_Neurodevelopmental_Disorders	GABRB2	gamma-aminobutyric acid type A receptor beta2 subunit	5q34	12155	0.250499	0.742491	-0.18002
C1535926	-1.41308	0.444288	0.0137795	C1535926	DISGENET_Neurodevelopmental_Disorders	HNRNPU	heterogeneous nuclear ribonucleoprotein U	1q44	14206	0.0397159	0.499648	-0.072093
C1535926	-1.41308	0.444288	0.0137795	C1535926	DISGENET_Neurodevelopmental_Disorders	ILF2	interleukin enhancer binding factor 2	1q21.3	13865	0.067936	0.565276	-0.0695591
C1535926	-1.41308	0.444288	0.0137795	C1535926	DISGENET_Neurodevelopmental_Disorders	KMT2A	lysine methyltransferase 2A	11q23.3	13864	0.0679993	0.565389	-0.128245
C1535926	-1.41308	0.444288	0.0137795	C1535926	DISGENET_Neurodevelopmental_Disorders	KMT2C	lysine methyltransferase 2C	7q36.1	14748	0.00454185	0.286178	-0.152481
C1535926	-1.41308	0.444288	0.0137795	C1535926	DISGENET_Neurodevelopmental_Disorders	KMT2E	lysine methyltransferase 2E	7q22.3	14444	0.0217427	0.430197	-0.132668
C1535926	-1.41308	0.444288	0.0137795	C1535926	DISGENET_Neurodevelopmental_Disorders	MECP2	methyl-CpG binding protein 2	Xq28	11952	0.276833	0.758443	-0.0606895
C1535926	-1.41308	0.444288	0.0137795	C1535926	DISGENET_Neurodevelopmental_Disorders	MED13L	mediator complex subunit 13L	12q24.21	13045	0.152469	0.673339	-0.105165
C1535926	-1.41308	0.444288	0.0137795	C1535926	DISGENET_Neurodevelopmental_Disorders	PAX5	paired box 5	9p13.2	13923	0.0627828	0.553989	-1.59409
C1535926	-1.41308	0.444288	0.0137795	C1535926	DISGENET_Neurodevelopmental_Disorders	PHF2	PHD finger protein 2	9q22.31	13258	0.129011	0.649446	-0.0878089
C1535926	-1.41308	0.444288	0.0137795	C1535926	DISGENET_Neurodevelopmental_Disorders	PLXNB1	plexin B1	3p21.31	13125	0.143687	0.664421	-0.0783661
C1535926	-1.41308	0.444288	0.0137795	C1535926	DISGENET_Neurodevelopmental_Disorders	SCN1A	sodium voltage-gated channel alpha subunit 1	2q24.3	11674	0.311285	0.781149	-0.0619319
C1535926	-1.41308	0.444288	0.0137795	C1535926	DISGENET_Neurodevelopmental_Disorders	SETD2	SET domain containing 2, histone lysine methyltransferase	3p21.31	12139	0.253558	0.744273	-0.0672676
C1535926	-1.41308	0.444288	0.0137795	C1535926	DISGENET_Neurodevelopmental_Disorders	SETD5	SET domain containing 5	3p25.3	12399	0.219706	0.723584	-0.048602
C1535926	-1.41308	0.444288	0.0137795	C1535926	DISGENET_Neurodevelopmental_Disorders	SLC6A1	solute carrier family 6 member 1	3p25.3	14815	0.00224552	0.254734	-0.226273
C1535926	-1.41308	0.444288	0.0137795	C1535926	DISGENET_Neurodevelopmental_Disorders	SMC3	structural maintenance of chromosomes 3	10q25.2	13315	0.122487	0.640793	-0.0623779
C1535926	-1.41308	0.444288	0.0137795	C1535926	DISGENET_Neurodevelopmental_Disorders	SPAST	spastin	2p22.3	11962	0.275895	0.758289	-0.0507336
C1535926	-1.41308	0.444288	0.0137795	C1535926	DISGENET_Neurodevelopmental_Disorders	SRCAP	Snf2 related CREBBP activator protein	16p11.2	12238	0.238327	0.733725	-0.14639
C1535926	-1.41308	0.444288	0.0137795	C1535926	DISGENET_Neurodevelopmental_Disorders	TCF7L2	transcription factor 7 like 2	10q25.2-q25.3	11801	0.296969	0.773225	-0.510825
C1535926	-1.41308	0.444288	0.0137795	C1535926	DISGENET_Neurodevelopmental_Disorders	TNRC6B	trinucleotide repeat containing adaptor 6B	22q13.1	12663	0.190909	0.703318	-0.0898321
C1535926	-1.41308	0.444288	0.0137795	C1535926	DISGENET_Neurodevelopmental_Disorders	TRIO	trio Rho guanine nucleotide exchange factor	5p15.2	13127	0.143232	0.663712	-0.0746556
C1535926	-1.41308	0.444288	0.0137795	C1535926	DISGENET_Neurodevelopmental_Disorders	TRIP12	thyroid hormone receptor interactor 12	2q36.3	12770	0.179586	0.694755	-0.052908
C1535926	-1.41308	0.444288	0.0137795	C1535926	DISGENET_Neurodevelopmental_Disorders	WDFY3	WD repeat and FYVE domain containing 3	4q21.23	12877	0.167989	0.685684	-0.10502
C1535926	-1.41308	0.444288	0.0137795	C1535926	DISGENET_Neurodevelopmental_Disorders	ZNF292	zinc finger protein 292	6q14.3	13647	0.0890865	0.602597	-0.0881488
C0005695	-1.40347	0.444391	0.0201465	C0005695	DISGENET_Bladder_Neoplasm	ACHE	acetylcholinesterase (Cartwright blood group)	7q22.1	13715	0.0825688	0.589908	-0.224966
C0005695	-1.40347	0.444391	0.0201465	C0005695	DISGENET_Bladder_Neoplasm	AS3MT	arsenite methyltransferase	10q24.32	12507	0.208534	0.71706	-0.131069
C0005695	-1.40347	0.444391	0.0201465	C0005695	DISGENET_Bladder_Neoplasm	ASXL2	ASXL transcriptional regulator 2	2p23.3	11921	0.280191	0.760582	-0.0658219
C0005695	-1.40347	0.444391	0.0201465	C0005695	DISGENET_Bladder_Neoplasm	ATM	ATM serine/threonine kinase	11q22.3	12827	0.173121	0.68941	-0.121167
C0005695	-1.40347	0.444391	0.0201465	C0005695	DISGENET_Bladder_Neoplasm	BPTF	bromodomain PHD finger transcription factor	17q24.2	12787	0.178343	0.693947	-0.0636092
C0005695	-1.40347	0.444391	0.0201465	C0005695	DISGENET_Bladder_Neoplasm	CHD6	chromodomain helicase DNA binding protein 6	20q12	14566	0.0139601	0.38593	-0.125785
C0005695	-1.40347	0.444391	0.0201465	C0005695	DISGENET_Bladder_Neoplasm	CREBBP	CREB binding protein	16p13.3	11751	0.302755	0.775659	-0.0533141
C0005695	-1.40347	0.444391	0.0201465	C0005695	DISGENET_Bladder_Neoplasm	EOMES	eomesodermin	3p24.1	13012	0.156519	0.679732	-1.50903
C0005695	-1.40347	0.444391	0.0201465	C0005695	DISGENET_Bladder_Neoplasm	EP300	E1A binding protein p300	22q13.2	14631	0.0103383	0.361818	-0.154403
C0005695	-1.40347	0.444391	0.0201465	C0005695	DISGENET_Bladder_Neoplasm	ERCC2	ERCC excision repair 2, TFIIH core complex helicase subunit	19q13.32	13996	0.0564912	0.542725	-0.0969468
C0005695	-1.40347	0.444391	0.0201465	C0005695	DISGENET_Bladder_Neoplasm	ESR2	estrogen receptor 2	14q23.2-q23.3	13030	0.154404	0.676243	-0.6427
C0005695	-1.40347	0.444391	0.0201465	C0005695	DISGENET_Bladder_Neoplasm	FANCA	FA complementation group A	16q24.3	11520	0.333765	0.791965	-0.135902
C0005695	-1.40347	0.444391	0.0201465	C0005695	DISGENET_Bladder_Neoplasm	FGFR3	fibroblast growth factor receptor 3	4p16.3	12497	0.209313	0.71706	-0.0627095
C0005695	-1.40347	0.444391	0.0201465	C0005695	DISGENET_Bladder_Neoplasm	GLI1	GLI family zinc finger 1	12q13.3	13547	0.0987744	0.614292	-0.432017
C0005695	-1.40347	0.444391	0.0201465	C0005695	DISGENET_Bladder_Neoplasm	GSTZ1	glutathione S-transferase zeta 1	14q24.3	14438	0.0221468	0.431115	-0.131494
C0005695	-1.40347	0.444391	0.0201465	C0005695	DISGENET_Bladder_Neoplasm	HMGB3	high mobility group box 3	Xq28	14618	0.0111249	0.370473	-0.121425
C0005695	-1.40347	0.444391	0.0201465	C0005695	DISGENET_Bladder_Neoplasm	ISL1	ISL LIM homeobox 1	5q11.1	12453	0.214251	0.719828	-0.150834
C0005695	-1.40347	0.444391	0.0201465	C0005695	DISGENET_Bladder_Neoplasm	KDM6A	lysine demethylase 6A	Xp11.3	11878	0.286532	0.765148	-0.0586898
C0005695	-1.40347	0.444391	0.0201465	C0005695	DISGENET_Bladder_Neoplasm	KMT2A	lysine methyltransferase 2A	11q23.3	13864	0.0679993	0.565389	-0.128245
C0005695	-1.40347	0.444391	0.0201465	C0005695	DISGENET_Bladder_Neoplasm	KMT2C	lysine methyltransferase 2C	7q36.1	14748	0.00454185	0.286178	-0.152481
C0005695	-1.40347	0.444391	0.0201465	C0005695	DISGENET_Bladder_Neoplasm	KMT2D	lysine methyltransferase 2D	12q13.12	12295	0.231613	0.731077	-0.103517
C0005695	-1.40347	0.444391	0.0201465	C0005695	DISGENET_Bladder_Neoplasm	LIG1	DNA ligase 1	19q13.33	12195	0.244434	0.736711	-0.111681
C0005695	-1.40347	0.444391	0.0201465	C0005695	DISGENET_Bladder_Neoplasm	MAPK15	mitogen-activated protein kinase 15	NA	13523	0.10155	0.618375	-0.396114
C0005695	-1.40347	0.444391	0.0201465	C0005695	DISGENET_Bladder_Neoplasm	MTOR	mechanistic target of rapamycin kinase	1p36.22	12758	0.180786	0.695569	-0.0643811
C0005695	-1.40347	0.444391	0.0201465	C0005695	DISGENET_Bladder_Neoplasm	MYC	MYC proto-oncogene, bHLH transcription factor	8q24.21	13099	0.145506	0.665155	-0.188381
C0005695	-1.40347	0.444391	0.0201465	C0005695	DISGENET_Bladder_Neoplasm	NECTIN2	nectin cell adhesion molecule 2	19q13.32	11554	0.329911	0.790204	-0.119549
C0005695	-1.40347	0.444391	0.0201465	C0005695	DISGENET_Bladder_Neoplasm	NOTCH2	notch receptor 2	1p12	11687	0.309595	0.779649	-0.090289
C0005695	-1.40347	0.444391	0.0201465	C0005695	DISGENET_Bladder_Neoplasm	PABPC1	poly(A) binding protein cytoplasmic 1	8q22.3	12561	0.201038	0.71085	-0.0581863
C0005695	-1.40347	0.444391	0.0201465	C0005695	DISGENET_Bladder_Neoplasm	RALGPS1	Ral GEF with PH domain and SH3 binding motif 1	9q33.3	13394	0.114692	0.632989	-0.0632962
C0005695	-1.40347	0.444391	0.0201465	C0005695	DISGENET_Bladder_Neoplasm	SLC12A7	solute carrier family 12 member 7	5p15.33	14595	0.0124543	0.380719	-0.334978
C0005695	-1.40347	0.444391	0.0201465	C0005695	DISGENET_Bladder_Neoplasm	SOX2	SRY-box transcription factor 2	3q26.33	13587	0.0950914	0.612378	-0.125494
C0005695	-1.40347	0.444391	0.0201465	C0005695	DISGENET_Bladder_Neoplasm	STAG2	stromal antigen 2	Xq25	12987	0.15866	0.680693	-0.0779356
C0005695	-1.40347	0.444391	0.0201465	C0005695	DISGENET_Bladder_Neoplasm	TACC3	transforming acidic coiled-coil containing protein 3	4p16.3	11767	0.300349	0.773664	-0.0834808
C0005695	-1.40347	0.444391	0.0201465	C0005695	DISGENET_Bladder_Neoplasm	TFRC	transferrin receptor	3q29	11534	0.331269	0.79039	-0.065761
C0005695	-1.40347	0.444391	0.0201465	C0005695	DISGENET_Bladder_Neoplasm	TIMP2	TIMP metallopeptidase inhibitor 2	17q25.3	13871	0.0672922	0.564394	-0.198256
C0005695	-1.40347	0.444391	0.0201465	C0005695	DISGENET_Bladder_Neoplasm	TRPV1	transient receptor potential cation channel subfamily V member 1	17p13.2	13426	0.111654	0.628346	-0.84119
C0005695	-1.40347	0.444391	0.0201465	C0005695	DISGENET_Bladder_Neoplasm	TYMP	thymidine phosphorylase	22q13.33	11491	0.337486	0.794217	-0.137993
C0005695	-1.40347	0.444391	0.0201465	C0005695	DISGENET_Bladder_Neoplasm	VWA3A	von Willebrand factor A domain containing 3A	16p12.2	14885	0.000157383	0.148946	-0.429694
C0037286	-1.41798	0.444836	0.0411985	C0037286	DISGENET_Skin_Neoplasms	AIRE	autoimmune regulator	21q22.3	11376	0.355387	0.805567	-0.473369
C0037286	-1.41798	0.444836	0.0411985	C0037286	DISGENET_Skin_Neoplasms	CASP8	caspase 8	2q33.1	13679	0.0856096	0.595377	-0.1986
C0037286	-1.41798	0.444836	0.0411985	C0037286	DISGENET_Skin_Neoplasms	EPHX1	epoxide hydrolase 1	1q42.12	14734	0.00523912	0.297539	-0.193757
C0037286	-1.41798	0.444836	0.0411985	C0037286	DISGENET_Skin_Neoplasms	ERBB4	erb-b2 receptor tyrosine kinase 4	2q34	14149	0.044168	0.512121	-0.157219
C0037286	-1.41798	0.444836	0.0411985	C0037286	DISGENET_Skin_Neoplasms	ERCC2	ERCC excision repair 2, TFIIH core complex helicase subunit	19q13.32	13996	0.0564912	0.542725	-0.0969468
C0037286	-1.41798	0.444836	0.0411985	C0037286	DISGENET_Skin_Neoplasms	GJA1	gap junction protein alpha 1	6q22.31	14556	0.0148125	0.392242	-0.17045
C0037286	-1.41798	0.444836	0.0411985	C0037286	DISGENET_Skin_Neoplasms	GLI2	GLI family zinc finger 2	2q14.2	11737	0.30418	0.776317	-0.0983406
C0037286	-1.41798	0.444836	0.0411985	C0037286	DISGENET_Skin_Neoplasms	HIF1A	hypoxia inducible factor 1 subunit alpha	14q23.2	14794	0.00275655	0.264693	-0.12237
C0037286	-1.41798	0.444836	0.0411985	C0037286	DISGENET_Skin_Neoplasms	IL1A	interleukin 1 alpha	2q14.1	11461	0.34148	0.796762	-0.22858
C0037286	-1.41798	0.444836	0.0411985	C0037286	DISGENET_Skin_Neoplasms	KRT1	keratin 1	12q13.13	12526	0.206031	0.714838	-0.256107
C0037286	-1.41798	0.444836	0.0411985	C0037286	DISGENET_Skin_Neoplasms	NFE2L2	nuclear factor, erythroid 2 like 2	2q31.2	12823	0.173885	0.689848	-0.0979897
C0037286	-1.41798	0.444836	0.0411985	C0037286	DISGENET_Skin_Neoplasms	NOTCH2	notch receptor 2	1p12	11687	0.309595	0.779649	-0.090289
C0037286	-1.41798	0.444836	0.0411985	C0037286	DISGENET_Skin_Neoplasms	NOTCH3	notch receptor 3	19p13.12	13631	0.090864	0.604945	-0.161685
C0037286	-1.41798	0.444836	0.0411985	C0037286	DISGENET_Skin_Neoplasms	PTCH1	patched 1	9q22.32	14334	0.0294439	0.45939	-0.173082
C0037286	-1.41798	0.444836	0.0411985	C0037286	DISGENET_Skin_Neoplasms	SMO	smoothened, frizzled class receptor	7q32.1	12564	0.200877	0.710797	-0.108829
C0037286	-1.41798	0.444836	0.0411985	C0037286	DISGENET_Skin_Neoplasms	SP1	Sp1 transcription factor	12q13.13	11462	0.341046	0.796224	-0.0538791
C0037286	-1.41798	0.444836	0.0411985	C0037286	DISGENET_Skin_Neoplasms	XPA	XPA, DNA damage recognition and repair factor	9q22.33	12573	0.200257	0.710744	-0.0981617
C0037286	-1.41798	0.444836	0.0411985	C0037286	DISGENET_Skin_Neoplasms	XRCC3	X-ray repair cross complementing 3	14q32.33	14408	0.0239195	0.435547	-0.153524
C0005684	-1.40529	0.446013	0.0179856	C0005684	DISGENET_Malignant_neoplasm_of_urinary_bladder	ACHE	acetylcholinesterase (Cartwright blood group)	7q22.1	13715	0.0825688	0.589908	-0.224966
C0005684	-1.40529	0.446013	0.0179856	C0005684	DISGENET_Malignant_neoplasm_of_urinary_bladder	AS3MT	arsenite methyltransferase	10q24.32	12507	0.208534	0.71706	-0.131069
C0005684	-1.40529	0.446013	0.0179856	C0005684	DISGENET_Malignant_neoplasm_of_urinary_bladder	ASXL2	ASXL transcriptional regulator 2	2p23.3	11921	0.280191	0.760582	-0.0658219
C0005684	-1.40529	0.446013	0.0179856	C0005684	DISGENET_Malignant_neoplasm_of_urinary_bladder	ATM	ATM serine/threonine kinase	11q22.3	12827	0.173121	0.68941	-0.121167
C0005684	-1.40529	0.446013	0.0179856	C0005684	DISGENET_Malignant_neoplasm_of_urinary_bladder	BPTF	bromodomain PHD finger transcription factor	17q24.2	12787	0.178343	0.693947	-0.0636092
C0005684	-1.40529	0.446013	0.0179856	C0005684	DISGENET_Malignant_neoplasm_of_urinary_bladder	BRCA2	BRCA2 DNA repair associated	13q13.1	11454	0.342069	0.797043	-0.0943655
C0005684	-1.40529	0.446013	0.0179856	C0005684	DISGENET_Malignant_neoplasm_of_urinary_bladder	CHD6	chromodomain helicase DNA binding protein 6	20q12	14566	0.0139601	0.38593	-0.125785
C0005684	-1.40529	0.446013	0.0179856	C0005684	DISGENET_Malignant_neoplasm_of_urinary_bladder	CREBBP	CREB binding protein	16p13.3	11751	0.302755	0.775659	-0.0533141
C0005684	-1.40529	0.446013	0.0179856	C0005684	DISGENET_Malignant_neoplasm_of_urinary_bladder	EOMES	eomesodermin	3p24.1	13012	0.156519	0.679732	-1.50903
C0005684	-1.40529	0.446013	0.0179856	C0005684	DISGENET_Malignant_neoplasm_of_urinary_bladder	EP300	E1A binding protein p300	22q13.2	14631	0.0103383	0.361818	-0.154403
C0005684	-1.40529	0.446013	0.0179856	C0005684	DISGENET_Malignant_neoplasm_of_urinary_bladder	ERCC2	ERCC excision repair 2, TFIIH core complex helicase subunit	19q13.32	13996	0.0564912	0.542725	-0.0969468
C0005684	-1.40529	0.446013	0.0179856	C0005684	DISGENET_Malignant_neoplasm_of_urinary_bladder	ESR2	estrogen receptor 2	14q23.2-q23.3	13030	0.154404	0.676243	-0.6427
C0005684	-1.40529	0.446013	0.0179856	C0005684	DISGENET_Malignant_neoplasm_of_urinary_bladder	FANCA	FA complementation group A	16q24.3	11520	0.333765	0.791965	-0.135902
C0005684	-1.40529	0.446013	0.0179856	C0005684	DISGENET_Malignant_neoplasm_of_urinary_bladder	FGFR3	fibroblast growth factor receptor 3	4p16.3	12497	0.209313	0.71706	-0.0627095
C0005684	-1.40529	0.446013	0.0179856	C0005684	DISGENET_Malignant_neoplasm_of_urinary_bladder	GLI1	GLI family zinc finger 1	12q13.3	13547	0.0987744	0.614292	-0.432017
C0005684	-1.40529	0.446013	0.0179856	C0005684	DISGENET_Malignant_neoplasm_of_urinary_bladder	GSTZ1	glutathione S-transferase zeta 1	14q24.3	14438	0.0221468	0.431115	-0.131494
C0005684	-1.40529	0.446013	0.0179856	C0005684	DISGENET_Malignant_neoplasm_of_urinary_bladder	HMGB3	high mobility group box 3	Xq28	14618	0.0111249	0.370473	-0.121425
C0005684	-1.40529	0.446013	0.0179856	C0005684	DISGENET_Malignant_neoplasm_of_urinary_bladder	ISL1	ISL LIM homeobox 1	5q11.1	12453	0.214251	0.719828	-0.150834
C0005684	-1.40529	0.446013	0.0179856	C0005684	DISGENET_Malignant_neoplasm_of_urinary_bladder	KDM6A	lysine demethylase 6A	Xp11.3	11878	0.286532	0.765148	-0.0586898
C0005684	-1.40529	0.446013	0.0179856	C0005684	DISGENET_Malignant_neoplasm_of_urinary_bladder	KMT2A	lysine methyltransferase 2A	11q23.3	13864	0.0679993	0.565389	-0.128245
C0005684	-1.40529	0.446013	0.0179856	C0005684	DISGENET_Malignant_neoplasm_of_urinary_bladder	KMT2C	lysine methyltransferase 2C	7q36.1	14748	0.00454185	0.286178	-0.152481
C0005684	-1.40529	0.446013	0.0179856	C0005684	DISGENET_Malignant_neoplasm_of_urinary_bladder	KMT2D	lysine methyltransferase 2D	12q13.12	12295	0.231613	0.731077	-0.103517
C0005684	-1.40529	0.446013	0.0179856	C0005684	DISGENET_Malignant_neoplasm_of_urinary_bladder	LIG1	DNA ligase 1	19q13.33	12195	0.244434	0.736711	-0.111681
C0005684	-1.40529	0.446013	0.0179856	C0005684	DISGENET_Malignant_neoplasm_of_urinary_bladder	MAPK15	mitogen-activated protein kinase 15	NA	13523	0.10155	0.618375	-0.396114
C0005684	-1.40529	0.446013	0.0179856	C0005684	DISGENET_Malignant_neoplasm_of_urinary_bladder	MTOR	mechanistic target of rapamycin kinase	1p36.22	12758	0.180786	0.695569	-0.0643811
C0005684	-1.40529	0.446013	0.0179856	C0005684	DISGENET_Malignant_neoplasm_of_urinary_bladder	MYC	MYC proto-oncogene, bHLH transcription factor	8q24.21	13099	0.145506	0.665155	-0.188381
C0005684	-1.40529	0.446013	0.0179856	C0005684	DISGENET_Malignant_neoplasm_of_urinary_bladder	NECTIN2	nectin cell adhesion molecule 2	19q13.32	11554	0.329911	0.790204	-0.119549
C0005684	-1.40529	0.446013	0.0179856	C0005684	DISGENET_Malignant_neoplasm_of_urinary_bladder	NOTCH2	notch receptor 2	1p12	11687	0.309595	0.779649	-0.090289
C0005684	-1.40529	0.446013	0.0179856	C0005684	DISGENET_Malignant_neoplasm_of_urinary_bladder	PABPC1	poly(A) binding protein cytoplasmic 1	8q22.3	12561	0.201038	0.71085	-0.0581863
C0005684	-1.40529	0.446013	0.0179856	C0005684	DISGENET_Malignant_neoplasm_of_urinary_bladder	RALGPS1	Ral GEF with PH domain and SH3 binding motif 1	9q33.3	13394	0.114692	0.632989	-0.0632962
C0005684	-1.40529	0.446013	0.0179856	C0005684	DISGENET_Malignant_neoplasm_of_urinary_bladder	SLC12A7	solute carrier family 12 member 7	5p15.33	14595	0.0124543	0.380719	-0.334978
C0005684	-1.40529	0.446013	0.0179856	C0005684	DISGENET_Malignant_neoplasm_of_urinary_bladder	SOX2	SRY-box transcription factor 2	3q26.33	13587	0.0950914	0.612378	-0.125494
C0005684	-1.40529	0.446013	0.0179856	C0005684	DISGENET_Malignant_neoplasm_of_urinary_bladder	STAG2	stromal antigen 2	Xq25	12987	0.15866	0.680693	-0.0779356
C0005684	-1.40529	0.446013	0.0179856	C0005684	DISGENET_Malignant_neoplasm_of_urinary_bladder	TACC3	transforming acidic coiled-coil containing protein 3	4p16.3	11767	0.300349	0.773664	-0.0834808
C0005684	-1.40529	0.446013	0.0179856	C0005684	DISGENET_Malignant_neoplasm_of_urinary_bladder	TFRC	transferrin receptor	3q29	11534	0.331269	0.79039	-0.065761
C0005684	-1.40529	0.446013	0.0179856	C0005684	DISGENET_Malignant_neoplasm_of_urinary_bladder	TIMP2	TIMP metallopeptidase inhibitor 2	17q25.3	13871	0.0672922	0.564394	-0.198256
C0005684	-1.40529	0.446013	0.0179856	C0005684	DISGENET_Malignant_neoplasm_of_urinary_bladder	TRPV1	transient receptor potential cation channel subfamily V member 1	17p13.2	13426	0.111654	0.628346	-0.84119
C0005684	-1.40529	0.446013	0.0179856	C0005684	DISGENET_Malignant_neoplasm_of_urinary_bladder	TYMP	thymidine phosphorylase	22q13.33	11491	0.337486	0.794217	-0.137993
C0005684	-1.40529	0.446013	0.0179856	C0005684	DISGENET_Malignant_neoplasm_of_urinary_bladder	VWA3A	von Willebrand factor A domain containing 3A	16p12.2	14885	0.000157383	0.148946	-0.429694
C3468561	-1.41504	0.446182	0.0128205	C3468561	DISGENET_familial_atrial_fibrillation	ARNT2	aryl hydrocarbon receptor nuclear translocator 2	15q25.1	12168	0.249134	0.741542	-0.0495132
C3468561	-1.41504	0.446182	0.0128205	C3468561	DISGENET_familial_atrial_fibrillation	BEST3	bestrophin 3	12q15	14722	0.00571984	0.304617	-1.57061
C3468561	-1.41504	0.446182	0.0128205	C3468561	DISGENET_familial_atrial_fibrillation	CAMK2D	calcium/calmodulin dependent protein kinase II delta	4q26	13748	0.0793284	0.584589	-0.251606
C3468561	-1.41504	0.446182	0.0128205	C3468561	DISGENET_familial_atrial_fibrillation	CASZ1	castor zinc finger 1	1p36.22	12666	0.190693	0.703318	-0.179958
C3468561	-1.41504	0.446182	0.0128205	C3468561	DISGENET_familial_atrial_fibrillation	CAV1	caveolin 1	7q31.2	12159	0.250143	0.74221	-0.0968712
C3468561	-1.41504	0.446182	0.0128205	C3468561	DISGENET_familial_atrial_fibrillation	CEP68	centrosomal protein 68	2p14	11915	0.281005	0.761011	-0.0562778
C3468561	-1.41504	0.446182	0.0128205	C3468561	DISGENET_familial_atrial_fibrillation	CUL4A	cullin 4A	13q34	12773	0.179459	0.694755	-0.0465772
C3468561	-1.41504	0.446182	0.0128205	C3468561	DISGENET_familial_atrial_fibrillation	CYTH1	cytohesin 1	17q25.3	14742	0.00479753	0.290346	-0.120269
C3468561	-1.41504	0.446182	0.0128205	C3468561	DISGENET_familial_atrial_fibrillation	DNAH10	dynein axonemal heavy chain 10	12q24.31	14782	0.00325443	0.275192	-0.602989
C3468561	-1.41504	0.446182	0.0128205	C3468561	DISGENET_familial_atrial_fibrillation	DPF3	double PHD fingers 3	14q24.2	14077	0.0497792	0.5283	-0.262323
C3468561	-1.41504	0.446182	0.0128205	C3468561	DISGENET_familial_atrial_fibrillation	ERBB4	erb-b2 receptor tyrosine kinase 4	2q34	14149	0.044168	0.512121	-0.157219
C3468561	-1.41504	0.446182	0.0128205	C3468561	DISGENET_familial_atrial_fibrillation	ESR2	estrogen receptor 2	14q23.2-q23.3	13030	0.154404	0.676243	-0.6427
C3468561	-1.41504	0.446182	0.0128205	C3468561	DISGENET_familial_atrial_fibrillation	FBRSL1	fibrosin like 1	12q24.33	14274	0.0349575	0.484435	-0.0917679
C3468561	-1.41504	0.446182	0.0128205	C3468561	DISGENET_familial_atrial_fibrillation	GTF2I	general transcription factor IIi	7q11.23	12351	0.225068	0.727721	-0.0430466
C3468561	-1.41504	0.446182	0.0128205	C3468561	DISGENET_familial_atrial_fibrillation	HCN4	hyperpolarization activated cyclic nucleotide gated potassium channel 4	15q24.1	11959	0.27616	0.758289	-0.198598
C3468561	-1.41504	0.446182	0.0128205	C3468561	DISGENET_familial_atrial_fibrillation	HERC1	HECT and RLD domain containing E3 ubiquitin protein ligase family member 1	15q22.31	14195	0.0408511	0.504804	-0.0969916
C3468561	-1.41504	0.446182	0.0128205	C3468561	DISGENET_familial_atrial_fibrillation	HSF2	heat shock transcription factor 2	6q22.31	14083	0.0491468	0.525807	-0.105429
C3468561	-1.41504	0.446182	0.0128205	C3468561	DISGENET_familial_atrial_fibrillation	HTR4	5-hydroxytryptamine receptor 4	5q32	13998	0.0564522	0.542725	-0.28397
C3468561	-1.41504	0.446182	0.0128205	C3468561	DISGENET_familial_atrial_fibrillation	KCNA5	potassium voltage-gated channel subfamily A member 5	12p13.32	13219	0.132359	0.651676	-0.207951
C3468561	-1.41504	0.446182	0.0128205	C3468561	DISGENET_familial_atrial_fibrillation	KCNE2	potassium voltage-gated channel subfamily E regulatory subunit 2	21q22.11	14826	0.00193103	0.253649	-2.371
C3468561	-1.41504	0.446182	0.0128205	C3468561	DISGENET_familial_atrial_fibrillation	KCNH2	potassium voltage-gated channel subfamily H member 2	7q36.1	14361	0.0272127	0.450584	-0.222127
C3468561	-1.41504	0.446182	0.0128205	C3468561	DISGENET_familial_atrial_fibrillation	KCNJ5	potassium inwardly rectifying channel subfamily J member 5	11q24.3	14157	0.043521	0.509313	-0.578266
C3468561	-1.41504	0.446182	0.0128205	C3468561	DISGENET_familial_atrial_fibrillation	KCNN3	potassium calcium-activated channel subfamily N member 3	1q21.3	12094	0.258631	0.748083	-0.0818506
C3468561	-1.41504	0.446182	0.0128205	C3468561	DISGENET_familial_atrial_fibrillation	LRIG1	leucine rich repeats and immunoglobulin like domains 1	3p14.1	12735	0.183325	0.697469	-0.129774
C3468561	-1.41504	0.446182	0.0128205	C3468561	DISGENET_familial_atrial_fibrillation	MYOT	myotilin	5q31.2	12795	0.176876	0.69258	-0.97677
C3468561	-1.41504	0.446182	0.0128205	C3468561	DISGENET_familial_atrial_fibrillation	NAV2	neuron navigator 2	11p15.1	12767	0.180007	0.695212	-0.0783546
C3468561	-1.41504	0.446182	0.0128205	C3468561	DISGENET_familial_atrial_fibrillation	PHLDB2	pleckstrin homology like domain family B member 2	3q13.2	14770	0.00366477	0.280141	-0.306908
C3468561	-1.41504	0.446182	0.0128205	C3468561	DISGENET_familial_atrial_fibrillation	PPFIA4	PTPRF interacting protein alpha 4	1q32.1	12347	0.225521	0.727721	-0.0835713
C3468561	-1.41504	0.446182	0.0128205	C3468561	DISGENET_familial_atrial_fibrillation	PPP2R3A	protein phosphatase 2 regulatory subunit B''alpha	3q22.2-q22.3	14479	0.0193958	0.419254	-0.114788
C3468561	-1.41504	0.446182	0.0128205	C3468561	DISGENET_familial_atrial_fibrillation	PRRX1	paired related homeobox 1	1q24.2	14441	0.0219911	0.431115	-0.227167
C3468561	-1.41504	0.446182	0.0128205	C3468561	DISGENET_familial_atrial_fibrillation	SCN10A	sodium voltage-gated channel alpha subunit 10	3p22.2	13027	0.154558	0.676243	-0.394802
C3468561	-1.41504	0.446182	0.0128205	C3468561	DISGENET_familial_atrial_fibrillation	SCN5A	sodium voltage-gated channel alpha subunit 5	3p22.2	14108	0.0474687	0.523727	-0.607212
C3468561	-1.41504	0.446182	0.0128205	C3468561	DISGENET_familial_atrial_fibrillation	SPATS2L	spermatogenesis associated serine rich 2 like	2q33.1	13801	0.0741644	0.576621	-0.11557
C3468561	-1.41504	0.446182	0.0128205	C3468561	DISGENET_familial_atrial_fibrillation	SUN1	Sad1 and UNC84 domain containing 1	7p22.3	13707	0.083415	0.592384	-0.108929
C3468561	-1.41504	0.446182	0.0128205	C3468561	DISGENET_familial_atrial_fibrillation	UBE4B	ubiquitination factor E4B	1p36.22	13159	0.13977	0.660093	-0.0543366
C3468561	-1.41504	0.446182	0.0128205	C3468561	DISGENET_familial_atrial_fibrillation	USP34	ubiquitin specific peptidase 34	2p15	13768	0.0772988	0.581983	-0.127205
C3468561	-1.41504	0.446182	0.0128205	C3468561	DISGENET_familial_atrial_fibrillation	ZFHX3	zinc finger homeobox 3	16q22.2-q22.3	13745	0.0796777	0.585973	-0.289164
C3468561	-1.41504	0.446182	0.0128205	C3468561	DISGENET_familial_atrial_fibrillation	ZNF462	zinc finger protein 462	9q31.2	14842	0.00142117	0.237959	-0.209856
C0339527	-1.42205	0.448065	0.0699029	C0339527	DISGENET_Leber_Congenital_Amaurosis	CEP290	centrosomal protein 290	12q21.32	13329	0.121311	0.639627	-0.106236
C0339527	-1.42205	0.448065	0.0699029	C0339527	DISGENET_Leber_Congenital_Amaurosis	IFT140	intraflagellar transport 140	16p13.3	14793	0.00278436	0.264693	-0.141844
C0339527	-1.42205	0.448065	0.0699029	C0339527	DISGENET_Leber_Congenital_Amaurosis	IQCB1	IQ motif containing B1	3q13.33	14632	0.0102691	0.361818	-0.171925
C0339527	-1.42205	0.448065	0.0699029	C0339527	DISGENET_Leber_Congenital_Amaurosis	IQCB1	IQ motif containing B1	3q21.1	14632	0.0102691	0.361818	-0.171925
C0339527	-1.42205	0.448065	0.0699029	C0339527	DISGENET_Leber_Congenital_Amaurosis	KCNJ13	potassium inwardly rectifying channel subfamily J member 13	2q37.1	14829	0.00182568	0.253589	-1.88966
C0339527	-1.42205	0.448065	0.0699029	C0339527	DISGENET_Leber_Congenital_Amaurosis	MERTK	MER proto-oncogene, tyrosine kinase	2q13	14109	0.0474585	0.523727	-0.155608
C0339527	-1.42205	0.448065	0.0699029	C0339527	DISGENET_Leber_Congenital_Amaurosis	RD3	retinal degeneration 3, GUCY2D regulator	1q32.3	13921	0.0628458	0.554056	-0.686693
C0339527	-1.42205	0.448065	0.0699029	C0339527	DISGENET_Leber_Congenital_Amaurosis	RPE65	retinoid isomerohydrolase RPE65	1p31.3	13619	0.0921223	0.60675	-0.443454
C0557874	-1.42429	0.448813	0.0117647	C0557874	DISGENET_Global_developmental_delay	ABAT	4-aminobutyrate aminotransferase	16p13.2	14771	0.00364339	0.280141	-0.177401
C0557874	-1.42429	0.448813	0.0117647	C0557874	DISGENET_Global_developmental_delay	2001-08-01	argonaute RISC component 1	1p34.3	14049	0.0519581	0.532904	-0.0752817
C0557874	-1.42429	0.448813	0.0117647	C0557874	DISGENET_Global_developmental_delay	APC2	APC regulator of WNT signaling pathway 2	19p13.3	14604	0.0119464	0.374153	-0.137897
C0557874	-1.42429	0.448813	0.0117647	C0557874	DISGENET_Global_developmental_delay	CACNA1B	calcium voltage-gated channel subunit alpha1 B	9q34.3	13221	0.132236	0.651676	-0.0729256
C0557874	-1.42429	0.448813	0.0117647	C0557874	DISGENET_Global_developmental_delay	CACNA2D2	calcium voltage-gated channel auxiliary subunit alpha2delta 2	3p21.31	14345	0.0288569	0.4582	-0.29188
C0557874	-1.42429	0.448813	0.0117647	C0557874	DISGENET_Global_developmental_delay	CDK8	cyclin dependent kinase 8	13q12.13	12403	0.219286	0.723584	-0.0524268
C0557874	-1.42429	0.448813	0.0117647	C0557874	DISGENET_Global_developmental_delay	CHD3	chromodomain helicase DNA binding protein 3	17p13.1	13994	0.0565858	0.542725	-0.0800992
C0557874	-1.42429	0.448813	0.0117647	C0557874	DISGENET_Global_developmental_delay	CNOT1	CCR4-NOT transcription complex subunit 1	16q21	12889	0.166876	0.685161	-0.0701179
C0557874	-1.42429	0.448813	0.0117647	C0557874	DISGENET_Global_developmental_delay	DDC	dopa decarboxylase	7p12.2-p12.1	13847	0.0695918	0.568923	-0.326535
C0557874	-1.42429	0.448813	0.0117647	C0557874	DISGENET_Global_developmental_delay	DLL1	delta like canonical Notch ligand 1	6q27	14561	0.0144001	0.388602	-0.205706
C0557874	-1.42429	0.448813	0.0117647	C0557874	DISGENET_Global_developmental_delay	GLRA1	glycine receptor alpha 1	5q33.1	13501	0.103765	0.619179	-0.896997
C0557874	-1.42429	0.448813	0.0117647	C0557874	DISGENET_Global_developmental_delay	HNRNPR	heterogeneous nuclear ribonucleoprotein R	1p36.12	13682	0.0855041	0.595377	-0.065998
C0557874	-1.42429	0.448813	0.0117647	C0557874	DISGENET_Global_developmental_delay	KDM1A	lysine demethylase 1A	1p36.12	13658	0.0877336	0.600304	-0.058788
C0557874	-1.42429	0.448813	0.0117647	C0557874	DISGENET_Global_developmental_delay	KMT2E	lysine methyltransferase 2E	7q22.3	14444	0.0217427	0.430197	-0.132668
C0557874	-1.42429	0.448813	0.0117647	C0557874	DISGENET_Global_developmental_delay	PCGF2	polycomb group ring finger 2	17q12	14450	0.0216325	0.430197	-0.190248
C0557874	-1.42429	0.448813	0.0117647	C0557874	DISGENET_Global_developmental_delay	PNPO	pyridoxamine 5'-phosphate oxidase	17q21.32	12730	0.183829	0.697873	-0.0888336
C0557874	-1.42429	0.448813	0.0117647	C0557874	DISGENET_Global_developmental_delay	PNPT1	polyribonucleotide nucleotidyltransferase 1	2p16.1	14856	0.000982772	0.210118	-0.149929
C0557874	-1.42429	0.448813	0.0117647	C0557874	DISGENET_Global_developmental_delay	POLR2A	RNA polymerase II subunit A	17p13.1	14406	0.0240276	0.435547	-0.157129
C0557874	-1.42429	0.448813	0.0117647	C0557874	DISGENET_Global_developmental_delay	POU3F3	POU class 3 homeobox 3	2q12.1	12529	0.205588	0.714619	-0.0795867
C0557874	-1.42429	0.448813	0.0117647	C0557874	DISGENET_Global_developmental_delay	PRR12	proline rich 12	19q13.33	14836	0.00161203	0.250526	-0.163518
C0557874	-1.42429	0.448813	0.0117647	C0557874	DISGENET_Global_developmental_delay	SLC2A1	solute carrier family 2 member 1	1p34.2	13861	0.0683789	0.566363	-0.140858
C0557874	-1.42429	0.448813	0.0117647	C0557874	DISGENET_Global_developmental_delay	SLC5A6	solute carrier family 5 member 6	2p23.3	13641	0.0898527	0.604209	-0.128397
C0557874	-1.42429	0.448813	0.0117647	C0557874	DISGENET_Global_developmental_delay	SMARCC2	SWI/SNF related, matrix associated, actin dependent regulator of chromatin subfamily c member 2	12q13.2	13584	0.0952863	0.612411	-0.064733
C0557874	-1.42429	0.448813	0.0117647	C0557874	DISGENET_Global_developmental_delay	SOX4	SRY-box transcription factor 4	6p22.3	12242	0.237897	0.733725	-0.122119
C0557874	-1.42429	0.448813	0.0117647	C0557874	DISGENET_Global_developmental_delay	STAG2	stromal antigen 2	Xq25	12987	0.15866	0.680693	-0.0779356
C0557874	-1.42429	0.448813	0.0117647	C0557874	DISGENET_Global_developmental_delay	STT3A	STT3 oligosaccharyltransferase complex catalytic subunit A	11q24.2	12307	0.229517	0.728796	-0.0532333
C0557874	-1.42429	0.448813	0.0117647	C0557874	DISGENET_Global_developmental_delay	SUPT16H	SPT16 homolog, facilitates chromatin remodeling subunit	14q11.2	13098	0.145574	0.665155	-0.0679477
C0557874	-1.42429	0.448813	0.0117647	C0557874	DISGENET_Global_developmental_delay	SUZ12	SUZ12 polycomb repressive complex 2 subunit	17q11.2	13013	0.156451	0.679732	-0.0590925
C0557874	-1.42429	0.448813	0.0117647	C0557874	DISGENET_Global_developmental_delay	TAOK1	TAO kinase 1	17q11.2	13640	0.0899251	0.604297	-0.0797
C0557874	-1.42429	0.448813	0.0117647	C0557874	DISGENET_Global_developmental_delay	TCF20	transcription factor 20	22q13.2	13471	0.107284	0.623991	-0.11205
C0557874	-1.42429	0.448813	0.0117647	C0557874	DISGENET_Global_developmental_delay	TCF20	transcription factor 20	22q13.3	13471	0.107284	0.623991	-0.11205
C0557874	-1.42429	0.448813	0.0117647	C0557874	DISGENET_Global_developmental_delay	TRPM3	transient receptor potential cation channel subfamily M member 3	9q21.12-q21.13	14466	0.0208149	0.42905	-0.416869
C0557874	-1.42429	0.448813	0.0117647	C0557874	DISGENET_Global_developmental_delay	TRRAP	transformation/transcription domain associated protein	7q22.1	12442	0.215402	0.720511	-0.0746521
C0557874	-1.42429	0.448813	0.0117647	C0557874	DISGENET_Global_developmental_delay	TSEN15	tRNA splicing endonuclease subunit 15	1q25.3	13645	0.089556	0.603202	-0.0877968
C0557874	-1.42429	0.448813	0.0117647	C0557874	DISGENET_Global_developmental_delay	ZNF462	zinc finger protein 462	9q31.2	14842	0.00142117	0.237959	-0.209856
C2585653	-1.40557	0.452538	0.0189753	C2585653	DISGENET_Persistent_atrial_fibrillation	ARNT2	aryl hydrocarbon receptor nuclear translocator 2	15q25.1	12168	0.249134	0.741542	-0.0495132
C2585653	-1.40557	0.452538	0.0189753	C2585653	DISGENET_Persistent_atrial_fibrillation	BEST3	bestrophin 3	12q15	14722	0.00571984	0.304617	-1.57061
C2585653	-1.40557	0.452538	0.0189753	C2585653	DISGENET_Persistent_atrial_fibrillation	CAMK2D	calcium/calmodulin dependent protein kinase II delta	4q26	13748	0.0793284	0.584589	-0.251606
C2585653	-1.40557	0.452538	0.0189753	C2585653	DISGENET_Persistent_atrial_fibrillation	CASZ1	castor zinc finger 1	1p36.22	12666	0.190693	0.703318	-0.179958
C2585653	-1.40557	0.452538	0.0189753	C2585653	DISGENET_Persistent_atrial_fibrillation	CAV1	caveolin 1	7q31.2	12159	0.250143	0.74221	-0.0968712
C2585653	-1.40557	0.452538	0.0189753	C2585653	DISGENET_Persistent_atrial_fibrillation	CEP68	centrosomal protein 68	2p14	11915	0.281005	0.761011	-0.0562778
C2585653	-1.40557	0.452538	0.0189753	C2585653	DISGENET_Persistent_atrial_fibrillation	CUL4A	cullin 4A	13q34	12773	0.179459	0.694755	-0.0465772
C2585653	-1.40557	0.452538	0.0189753	C2585653	DISGENET_Persistent_atrial_fibrillation	CYTH1	cytohesin 1	17q25.3	14742	0.00479753	0.290346	-0.120269
C2585653	-1.40557	0.452538	0.0189753	C2585653	DISGENET_Persistent_atrial_fibrillation	DNAH10	dynein axonemal heavy chain 10	12q24.31	14782	0.00325443	0.275192	-0.602989
C2585653	-1.40557	0.452538	0.0189753	C2585653	DISGENET_Persistent_atrial_fibrillation	DPF3	double PHD fingers 3	14q24.2	14077	0.0497792	0.5283	-0.262323
C2585653	-1.40557	0.452538	0.0189753	C2585653	DISGENET_Persistent_atrial_fibrillation	ERBB4	erb-b2 receptor tyrosine kinase 4	2q34	14149	0.044168	0.512121	-0.157219
C2585653	-1.40557	0.452538	0.0189753	C2585653	DISGENET_Persistent_atrial_fibrillation	ESR2	estrogen receptor 2	14q23.2-q23.3	13030	0.154404	0.676243	-0.6427
C2585653	-1.40557	0.452538	0.0189753	C2585653	DISGENET_Persistent_atrial_fibrillation	FBRSL1	fibrosin like 1	12q24.33	14274	0.0349575	0.484435	-0.0917679
C2585653	-1.40557	0.452538	0.0189753	C2585653	DISGENET_Persistent_atrial_fibrillation	GTF2I	general transcription factor IIi	7q11.23	12351	0.225068	0.727721	-0.0430466
C2585653	-1.40557	0.452538	0.0189753	C2585653	DISGENET_Persistent_atrial_fibrillation	HCN4	hyperpolarization activated cyclic nucleotide gated potassium channel 4	15q24.1	11959	0.27616	0.758289	-0.198598
C2585653	-1.40557	0.452538	0.0189753	C2585653	DISGENET_Persistent_atrial_fibrillation	HERC1	HECT and RLD domain containing E3 ubiquitin protein ligase family member 1	15q22.31	14195	0.0408511	0.504804	-0.0969916
C2585653	-1.40557	0.452538	0.0189753	C2585653	DISGENET_Persistent_atrial_fibrillation	HSF2	heat shock transcription factor 2	6q22.31	14083	0.0491468	0.525807	-0.105429
C2585653	-1.40557	0.452538	0.0189753	C2585653	DISGENET_Persistent_atrial_fibrillation	HTR4	5-hydroxytryptamine receptor 4	5q32	13998	0.0564522	0.542725	-0.28397
C2585653	-1.40557	0.452538	0.0189753	C2585653	DISGENET_Persistent_atrial_fibrillation	KCNA5	potassium voltage-gated channel subfamily A member 5	12p13.32	13219	0.132359	0.651676	-0.207951
C2585653	-1.40557	0.452538	0.0189753	C2585653	DISGENET_Persistent_atrial_fibrillation	KCNE2	potassium voltage-gated channel subfamily E regulatory subunit 2	21q22.11	14826	0.00193103	0.253649	-2.371
C2585653	-1.40557	0.452538	0.0189753	C2585653	DISGENET_Persistent_atrial_fibrillation	KCNH2	potassium voltage-gated channel subfamily H member 2	7q36.1	14361	0.0272127	0.450584	-0.222127
C2585653	-1.40557	0.452538	0.0189753	C2585653	DISGENET_Persistent_atrial_fibrillation	KCNJ5	potassium inwardly rectifying channel subfamily J member 5	11q24.3	14157	0.043521	0.509313	-0.578266
C2585653	-1.40557	0.452538	0.0189753	C2585653	DISGENET_Persistent_atrial_fibrillation	KCNN3	potassium calcium-activated channel subfamily N member 3	1q21.3	12094	0.258631	0.748083	-0.0818506
C2585653	-1.40557	0.452538	0.0189753	C2585653	DISGENET_Persistent_atrial_fibrillation	LRIG1	leucine rich repeats and immunoglobulin like domains 1	3p14.1	12735	0.183325	0.697469	-0.129774
C2585653	-1.40557	0.452538	0.0189753	C2585653	DISGENET_Persistent_atrial_fibrillation	MYOT	myotilin	5q31.2	12795	0.176876	0.69258	-0.97677
C2585653	-1.40557	0.452538	0.0189753	C2585653	DISGENET_Persistent_atrial_fibrillation	NAV2	neuron navigator 2	11p15.1	12767	0.180007	0.695212	-0.0783546
C2585653	-1.40557	0.452538	0.0189753	C2585653	DISGENET_Persistent_atrial_fibrillation	PHLDB2	pleckstrin homology like domain family B member 2	3q13.2	14770	0.00366477	0.280141	-0.306908
C2585653	-1.40557	0.452538	0.0189753	C2585653	DISGENET_Persistent_atrial_fibrillation	PPFIA4	PTPRF interacting protein alpha 4	1q32.1	12347	0.225521	0.727721	-0.0835713
C2585653	-1.40557	0.452538	0.0189753	C2585653	DISGENET_Persistent_atrial_fibrillation	PPP2R3A	protein phosphatase 2 regulatory subunit B''alpha	3q22.2-q22.3	14479	0.0193958	0.419254	-0.114788
C2585653	-1.40557	0.452538	0.0189753	C2585653	DISGENET_Persistent_atrial_fibrillation	PRRX1	paired related homeobox 1	1q24.2	14441	0.0219911	0.431115	-0.227167
C2585653	-1.40557	0.452538	0.0189753	C2585653	DISGENET_Persistent_atrial_fibrillation	SCN10A	sodium voltage-gated channel alpha subunit 10	3p22.2	13027	0.154558	0.676243	-0.394802
C2585653	-1.40557	0.452538	0.0189753	C2585653	DISGENET_Persistent_atrial_fibrillation	SCN5A	sodium voltage-gated channel alpha subunit 5	3p22.2	14108	0.0474687	0.523727	-0.607212
C2585653	-1.40557	0.452538	0.0189753	C2585653	DISGENET_Persistent_atrial_fibrillation	SPATS2L	spermatogenesis associated serine rich 2 like	2q33.1	13801	0.0741644	0.576621	-0.11557
C2585653	-1.40557	0.452538	0.0189753	C2585653	DISGENET_Persistent_atrial_fibrillation	SUN1	Sad1 and UNC84 domain containing 1	7p22.3	13707	0.083415	0.592384	-0.108929
C2585653	-1.40557	0.452538	0.0189753	C2585653	DISGENET_Persistent_atrial_fibrillation	UBE4B	ubiquitination factor E4B	1p36.22	13159	0.13977	0.660093	-0.0543366
C2585653	-1.40557	0.452538	0.0189753	C2585653	DISGENET_Persistent_atrial_fibrillation	USP34	ubiquitin specific peptidase 34	2p15	13768	0.0772988	0.581983	-0.127205
C2585653	-1.40557	0.452538	0.0189753	C2585653	DISGENET_Persistent_atrial_fibrillation	ZFHX3	zinc finger homeobox 3	16q22.2-q22.3	13745	0.0796777	0.585973	-0.289164
C2585653	-1.40557	0.452538	0.0189753	C2585653	DISGENET_Persistent_atrial_fibrillation	ZNF462	zinc finger protein 462	9q31.2	14842	0.00142117	0.237959	-0.209856
C0014170	-1.39779	0.454099	0.0448343	C0014170	DISGENET_Endometrial_Neoplasms	CDKN1C	cyclin dependent kinase inhibitor 1C	11p15.4	14169	0.0424125	0.506604	-0.236434
C0014170	-1.39779	0.454099	0.0448343	C0014170	DISGENET_Endometrial_Neoplasms	CHD4	chromodomain helicase DNA binding protein 4	12p13.31	14472	0.0203766	0.426881	-0.0955694
C0014170	-1.39779	0.454099	0.0448343	C0014170	DISGENET_Endometrial_Neoplasms	CHFR	checkpoint with forkhead and ring finger domains	12q24.33	14227	0.0380924	0.492666	-0.105837
C0014170	-1.39779	0.454099	0.0448343	C0014170	DISGENET_Endometrial_Neoplasms	EP300	E1A binding protein p300	22q13.2	14631	0.0103383	0.361818	-0.154403
C0014170	-1.39779	0.454099	0.0448343	C0014170	DISGENET_Endometrial_Neoplasms	ESR2	estrogen receptor 2	14q23.2-q23.3	13030	0.154404	0.676243	-0.6427
C0014170	-1.39779	0.454099	0.0448343	C0014170	DISGENET_Endometrial_Neoplasms	MAP3K4	mitogen-activated protein kinase kinase kinase 4	6q26	14627	0.0104227	0.362412	-0.128825
C0014170	-1.39779	0.454099	0.0448343	C0014170	DISGENET_Endometrial_Neoplasms	MSH6	mutS homolog 6	2p16.3	14512	0.0174768	0.408172	-0.108947
C0014170	-1.39779	0.454099	0.0448343	C0014170	DISGENET_Endometrial_Neoplasms	MYC	MYC proto-oncogene, bHLH transcription factor	8q24.21	13099	0.145506	0.665155	-0.188381
C0014170	-1.39779	0.454099	0.0448343	C0014170	DISGENET_Endometrial_Neoplasms	NFE2L2	nuclear factor, erythroid 2 like 2	2q31.2	12823	0.173885	0.689848	-0.0979897
C0014170	-1.39779	0.454099	0.0448343	C0014170	DISGENET_Endometrial_Neoplasms	PLXNA3	plexin A3	Xq28	14008	0.055608	0.540628	-0.190046
C0014170	-1.39779	0.454099	0.0448343	C0014170	DISGENET_Endometrial_Neoplasms	SRSF10	serine and arginine rich splicing factor 10	1p36.11	13892	0.0658508	0.562304	-0.0834863
C0014170	-1.39779	0.454099	0.0448343	C0014170	DISGENET_Endometrial_Neoplasms	SUZ12	SUZ12 polycomb repressive complex 2 subunit	17q11.2	13013	0.156451	0.679732	-0.0590925
C0014170	-1.39779	0.454099	0.0448343	C0014170	DISGENET_Endometrial_Neoplasms	TSPYL2	TSPY like 2	Xp11.22	13635	0.0902065	0.604297	-0.157222
C0014170	-1.39779	0.454099	0.0448343	C0014170	DISGENET_Endometrial_Neoplasms	ZEB1	zinc finger E-box binding homeobox 1	10p11.22	12739	0.182851	0.696432	-0.062037
C0007138	-1.43352	0.454741	0.0436508	C0007138	DISGENET_Carcinoma,_Transitional_Cell	APAF1	apoptotic peptidase activating factor 1	12q23.1	14349	0.0286179	0.457205	-0.183537
C0007138	-1.43352	0.454741	0.0436508	C0007138	DISGENET_Carcinoma,_Transitional_Cell	CHD6	chromodomain helicase DNA binding protein 6	20q12	14566	0.0139601	0.38593	-0.125785
C0007138	-1.43352	0.454741	0.0436508	C0007138	DISGENET_Carcinoma,_Transitional_Cell	CREBBP	CREB binding protein	16p13.3	11751	0.302755	0.775659	-0.0533141
C0007138	-1.43352	0.454741	0.0436508	C0007138	DISGENET_Carcinoma,_Transitional_Cell	EP300	E1A binding protein p300	22q13.2	14631	0.0103383	0.361818	-0.154403
C0007138	-1.43352	0.454741	0.0436508	C0007138	DISGENET_Carcinoma,_Transitional_Cell	ESR2	estrogen receptor 2	14q23.2-q23.3	13030	0.154404	0.676243	-0.6427
C0007138	-1.43352	0.454741	0.0436508	C0007138	DISGENET_Carcinoma,_Transitional_Cell	FGFR3	fibroblast growth factor receptor 3	4p16.3	12497	0.209313	0.71706	-0.0627095
C0007138	-1.43352	0.454741	0.0436508	C0007138	DISGENET_Carcinoma,_Transitional_Cell	KDM6A	lysine demethylase 6A	Xp11.3	11878	0.286532	0.765148	-0.0586898
C0007138	-1.43352	0.454741	0.0436508	C0007138	DISGENET_Carcinoma,_Transitional_Cell	KMT2A	lysine methyltransferase 2A	11q23.3	13864	0.0679993	0.565389	-0.128245
C0007138	-1.43352	0.454741	0.0436508	C0007138	DISGENET_Carcinoma,_Transitional_Cell	KMT2C	lysine methyltransferase 2C	7q36.1	14748	0.00454185	0.286178	-0.152481
C0007138	-1.43352	0.454741	0.0436508	C0007138	DISGENET_Carcinoma,_Transitional_Cell	PABPC1	poly(A) binding protein cytoplasmic 1	8q22.3	12561	0.201038	0.71085	-0.0581863
C0007138	-1.43352	0.454741	0.0436508	C0007138	DISGENET_Carcinoma,_Transitional_Cell	STAG2	stromal antigen 2	Xq25	12987	0.15866	0.680693	-0.0779356
C0007138	-1.43352	0.454741	0.0436508	C0007138	DISGENET_Carcinoma,_Transitional_Cell	TACC3	transforming acidic coiled-coil containing protein 3	4p16.3	11767	0.300349	0.773664	-0.0834808
C0014544	-1.37505	0.455492	0.0189394	C0014544	DISGENET_Epilepsy	ANKRD11	ankyrin repeat domain 11	16q24.3	14773	0.00362015	0.279523	-0.112255
C0014544	-1.37505	0.455492	0.0189394	C0014544	DISGENET_Epilepsy	CACNA2D2	calcium voltage-gated channel auxiliary subunit alpha2delta 2	3p21.31	14345	0.0288569	0.4582	-0.29188
C0014544	-1.37505	0.455492	0.0189394	C0014544	DISGENET_Epilepsy	CERT1	ceramide transporter 1	5q13.3	14617	0.0111318	0.370473	-0.11406
C0014544	-1.37505	0.455492	0.0189394	C0014544	DISGENET_Epilepsy	CNTNAP2	contactin associated protein like 2	7q35-q36.1	14481	0.019313	0.418917	-0.131471
C0014544	-1.37505	0.455492	0.0189394	C0014544	DISGENET_Epilepsy	FOLR1	folate receptor alpha	11q13.4	14766	0.00388412	0.282369	-3.72025
C0014544	-1.37505	0.455492	0.0189394	C0014544	DISGENET_Epilepsy	GLUD1	glutamate dehydrogenase 1	10q23.2	14777	0.00354206	0.279523	-0.150298
C0014544	-1.37505	0.455492	0.0189394	C0014544	DISGENET_Epilepsy	HNRNPU	heterogeneous nuclear ribonucleoprotein U	1q44	14206	0.0397159	0.499648	-0.072093
C0014544	-1.37505	0.455492	0.0189394	C0014544	DISGENET_Epilepsy	L2HGDH	L-2-hydroxyglutarate dehydrogenase	14q21.3	14503	0.0179485	0.410816	-0.135835
C0014544	-1.37505	0.455492	0.0189394	C0014544	DISGENET_Epilepsy	NPY2R	neuropeptide Y receptor Y2	4q32.1	13675	0.0858349	0.595401	-0.269589
C0014544	-1.37505	0.455492	0.0189394	C0014544	DISGENET_Epilepsy	POMC	proopiomelanocortin	2p23.3	14573	0.013506	0.384798	-0.748781
C0014544	-1.37505	0.455492	0.0189394	C0014544	DISGENET_Epilepsy	SCN9A	sodium voltage-gated channel alpha subunit 9	2q24.3	13429	0.111094	0.627934	-0.282998
C0014544	-1.37505	0.455492	0.0189394	C0014544	DISGENET_Epilepsy	SLC12A2	solute carrier family 12 member 2	5q23.3	13348	0.119535	0.637405	-0.117715
C0014544	-1.37505	0.455492	0.0189394	C0014544	DISGENET_Epilepsy	SLC12A5	solute carrier family 12 member 5	20q13.12	14768	0.00381633	0.282369	-0.130711
C0014544	-1.37505	0.455492	0.0189394	C0014544	DISGENET_Epilepsy	SLC1A3	solute carrier family 1 member 3	5p13.2	14752	0.00442855	0.286178	-0.174599
C0014544	-1.37505	0.455492	0.0189394	C0014544	DISGENET_Epilepsy	SLC5A6	solute carrier family 5 member 6	2p23.3	13641	0.0898527	0.604209	-0.128397
C0014544	-1.37505	0.455492	0.0189394	C0014544	DISGENET_Epilepsy	SLC6A1	solute carrier family 6 member 1	3p25.3	14815	0.00224552	0.254734	-0.226273
C0014544	-1.37505	0.455492	0.0189394	C0014544	DISGENET_Epilepsy	SPARCL1	SPARC like 1	4q22.1	14547	0.0156136	0.397247	-0.199288
C0005941	-1.42485	0.455585	0.0729927	C0005941	DISGENET_Bone_Diseases,_Developmental	ABL1	ABL proto-oncogene 1, non-receptor tyrosine kinase	9q34.12	14025	0.0539433	0.535315	-0.108405
C0005941	-1.42485	0.455585	0.0729927	C0005941	DISGENET_Bone_Diseases,_Developmental	CHUK	component of inhibitor of nuclear factor kappa B kinase complex	10q24.31	13773	0.0770301	0.581615	-0.10319
C0005941	-1.42485	0.455585	0.0729927	C0005941	DISGENET_Bone_Diseases,_Developmental	DLX5	distal-less homeobox 5	7q21.3	13089	0.146826	0.665995	-0.164447
C0005941	-1.42485	0.455585	0.0729927	C0005941	DISGENET_Bone_Diseases,_Developmental	IFT80	intraflagellar transport 80	3q25.33	13063	0.149938	0.670166	-0.078791
C0005941	-1.42485	0.455585	0.0729927	C0005941	DISGENET_Bone_Diseases,_Developmental	NIPBL	NIPBL cohesin loading factor	5p13.2	13676	0.085804	0.595377	-0.106052
C0005941	-1.42485	0.455585	0.0729927	C0005941	DISGENET_Bone_Diseases,_Developmental	SH3PXD2B	SH3 and PX domains 2B	5q35.1	13955	0.0599747	0.548286	-0.144239
C0005941	-1.42485	0.455585	0.0729927	C0005941	DISGENET_Bone_Diseases,_Developmental	TGFB2	transforming growth factor beta 2	1q41	14628	0.0103967	0.362089	-0.303799
C0005941	-1.42485	0.455585	0.0729927	C0005941	DISGENET_Bone_Diseases,_Developmental	ZIC3	Zic family member 3	Xq26.3	14140	0.0453803	0.517983	-0.725014
C0205833	-1.42741	0.456176	0.0353635	C0205833	DISGENET_Medullomyoblastoma	APC	APC regulator of WNT signaling pathway	5q22.2	12623	0.195432	0.707942	-0.0947435
C0205833	-1.42741	0.456176	0.0353635	C0205833	DISGENET_Medullomyoblastoma	BRD2	bromodomain containing 2	6p21.32	14634	0.0102436	0.361818	-0.08485
C0205833	-1.42741	0.456176	0.0353635	C0205833	DISGENET_Medullomyoblastoma	BRD3	bromodomain containing 3	9q34.2	12888	0.166904	0.685161	-0.0698202
C0205833	-1.42741	0.456176	0.0353635	C0205833	DISGENET_Medullomyoblastoma	BRD4	bromodomain containing 4	19p13.12	12625	0.195191	0.707765	-0.0495315
C0205833	-1.42741	0.456176	0.0353635	C0205833	DISGENET_Medullomyoblastoma	CTNNB1	catenin beta 1	3p22.1	13862	0.0683708	0.566363	-0.0916434
C0205833	-1.42741	0.456176	0.0353635	C0205833	DISGENET_Medullomyoblastoma	ESR2	estrogen receptor 2	14q23.2-q23.3	13030	0.154404	0.676243	-0.6427
C0205833	-1.42741	0.456176	0.0353635	C0205833	DISGENET_Medullomyoblastoma	KAT6A	lysine acetyltransferase 6A	8p11.21	13488	0.10459	0.619264	-0.114994
C0205833	-1.42741	0.456176	0.0353635	C0205833	DISGENET_Medullomyoblastoma	MYC	MYC proto-oncogene, bHLH transcription factor	8q24.21	13099	0.145506	0.665155	-0.188381
C0205833	-1.42741	0.456176	0.0353635	C0205833	DISGENET_Medullomyoblastoma	OTX2	orthodenticle homeobox 2	14q22.3	14838	0.00156465	0.249898	-2.11495
C0205833	-1.42741	0.456176	0.0353635	C0205833	DISGENET_Medullomyoblastoma	PDGFRA	platelet derived growth factor receptor alpha	4q12	13759	0.0781729	0.584104	-0.146439
C0205833	-1.42741	0.456176	0.0353635	C0205833	DISGENET_Medullomyoblastoma	PTCH1	patched 1	9q22.32	14334	0.0294439	0.45939	-0.173082
C0205833	-1.42741	0.456176	0.0353635	C0205833	DISGENET_Medullomyoblastoma	STRADA	STE20 related adaptor alpha	17q23.3	14316	0.030601	0.46398	-0.121396
C0006413	-1.39403	0.457881	0.073724	C0006413	DISGENET_Burkitt_Lymphoma	ABL1	ABL proto-oncogene 1, non-receptor tyrosine kinase	9q34.12	14025	0.0539433	0.535315	-0.108405
C0006413	-1.39403	0.457881	0.073724	C0006413	DISGENET_Burkitt_Lymphoma	FLT3	fms related tyrosine kinase 3	13q12.2	13011	0.156553	0.679732	-0.307349
C0006413	-1.39403	0.457881	0.073724	C0006413	DISGENET_Burkitt_Lymphoma	GNA13	G protein subunit alpha 13	17q24.1	13260	0.128933	0.649446	-0.0727256
C0006413	-1.39403	0.457881	0.073724	C0006413	DISGENET_Burkitt_Lymphoma	KMT2A	lysine methyltransferase 2A	11q23.3	13864	0.0679993	0.565389	-0.128245
C0006413	-1.39403	0.457881	0.073724	C0006413	DISGENET_Burkitt_Lymphoma	MYC	MYC proto-oncogene, bHLH transcription factor	8q24.21	13099	0.145506	0.665155	-0.188381
C0006413	-1.39403	0.457881	0.073724	C0006413	DISGENET_Burkitt_Lymphoma	PAX5	paired box 5	9p13.2	13923	0.0627828	0.553989	-1.59409
C0006413	-1.39403	0.457881	0.073724	C0006413	DISGENET_Burkitt_Lymphoma	PC	pyruvate carboxylase	11q13.2	13396	0.114631	0.632989	-0.0750273
C0006413	-1.39403	0.457881	0.073724	C0006413	DISGENET_Burkitt_Lymphoma	PDGFRA	platelet derived growth factor receptor alpha	4q12	13759	0.0781729	0.584104	-0.146439
C0006413	-1.39403	0.457881	0.073724	C0006413	DISGENET_Burkitt_Lymphoma	RET	ret proto-oncogene	10q11.21	12870	0.169281	0.686554	-0.554854
C0006413	-1.39403	0.457881	0.073724	C0006413	DISGENET_Burkitt_Lymphoma	SALL3	spalt like transcription factor 3	18q23	14018	0.0543688	0.536278	-0.220072
C0424605	-1.36582	0.458149	0.0566038	C0424605	DISGENET_Developmental_delay_(disorder)	ABAT	4-aminobutyrate aminotransferase	16p13.2	14771	0.00364339	0.280141	-0.177401
C0424605	-1.36582	0.458149	0.0566038	C0424605	DISGENET_Developmental_delay_(disorder)	CACNA2D2	calcium voltage-gated channel auxiliary subunit alpha2delta 2	3p21.31	14345	0.0288569	0.4582	-0.29188
C0424605	-1.36582	0.458149	0.0566038	C0424605	DISGENET_Developmental_delay_(disorder)	DDC	dopa decarboxylase	7p12.2-p12.1	13847	0.0695918	0.568923	-0.326535
C0424605	-1.36582	0.458149	0.0566038	C0424605	DISGENET_Developmental_delay_(disorder)	GLRA1	glycine receptor alpha 1	5q33.1	13501	0.103765	0.619179	-0.896997
C0424605	-1.36582	0.458149	0.0566038	C0424605	DISGENET_Developmental_delay_(disorder)	KDM1A	lysine demethylase 1A	1p36.12	13658	0.0877336	0.600304	-0.058788
C0424605	-1.36582	0.458149	0.0566038	C0424605	DISGENET_Developmental_delay_(disorder)	PNPT1	polyribonucleotide nucleotidyltransferase 1	2p16.1	14856	0.000982772	0.210118	-0.149929
C0424605	-1.36582	0.458149	0.0566038	C0424605	DISGENET_Developmental_delay_(disorder)	SLC2A1	solute carrier family 2 member 1	1p34.2	13861	0.0683789	0.566363	-0.140858
C0424605	-1.36582	0.458149	0.0566038	C0424605	DISGENET_Developmental_delay_(disorder)	SLC5A6	solute carrier family 5 member 6	2p23.3	13641	0.0898527	0.604209	-0.128397
C0424605	-1.36582	0.458149	0.0566038	C0424605	DISGENET_Developmental_delay_(disorder)	TAOK1	TAO kinase 1	17q11.2	13640	0.0899251	0.604297	-0.0797
C0424605	-1.36582	0.458149	0.0566038	C0424605	DISGENET_Developmental_delay_(disorder)	TCF20	transcription factor 20	22q13.2	13471	0.107284	0.623991	-0.11205
C0424605	-1.36582	0.458149	0.0566038	C0424605	DISGENET_Developmental_delay_(disorder)	TCF20	transcription factor 20	22q13.3	13471	0.107284	0.623991	-0.11205
C0162809	-1.37581	0.459485	0.0789946	C0162809	DISGENET_Kallmann_Syndrome	ARNT2	aryl hydrocarbon receptor nuclear translocator 2	15q25.1	12168	0.249134	0.741542	-0.0495132
C0162809	-1.37581	0.459485	0.0789946	C0162809	DISGENET_Kallmann_Syndrome	CCDC141	coiled-coil domain containing 141	2q31.2	14388	0.0248904	0.437637	-0.217291
C0162809	-1.37581	0.459485	0.0789946	C0162809	DISGENET_Kallmann_Syndrome	FEZF1	FEZ family zinc finger 1	7q31.32	12977	0.159533	0.68107	-1.29406
C0162809	-1.37581	0.459485	0.0789946	C0162809	DISGENET_Kallmann_Syndrome	FGF17	fibroblast growth factor 17	8p21.3	12277	0.233025	0.731137	-0.293096
C0162809	-1.37581	0.459485	0.0789946	C0162809	DISGENET_Kallmann_Syndrome	FGFR1	fibroblast growth factor receptor 1	8p11.23	13078	0.147802	0.666048	-0.118006
C0162809	-1.37581	0.459485	0.0789946	C0162809	DISGENET_Kallmann_Syndrome	OTX2	orthodenticle homeobox 2	14q22.3	14838	0.00156465	0.249898	-2.11495
C0162809	-1.37581	0.459485	0.0789946	C0162809	DISGENET_Kallmann_Syndrome	PROK2	prokineticin 2	3p13	13680	0.0856015	0.595377	-0.726135
C0162809	-1.37581	0.459485	0.0789946	C0162809	DISGENET_Kallmann_Syndrome	SOX10	SRY-box transcription factor 10	22q13.1	11976	0.273639	0.757023	-0.1254
C0162809	-1.37581	0.459485	0.0789946	C0162809	DISGENET_Kallmann_Syndrome	SOX2	SRY-box transcription factor 2	3q26.33	13587	0.0950914	0.612378	-0.125494
C0162809	-1.37581	0.459485	0.0789946	C0162809	DISGENET_Kallmann_Syndrome	TACR3	tachykinin receptor 3	4q24	12701	0.187343	0.701212	-0.177919
C0162809	-1.37581	0.459485	0.0789946	C0162809	DISGENET_Kallmann_Syndrome	WDR11	WD repeat domain 11	10q26.12	14037	0.0528813	0.53351	-0.0788602
C0220636	-1.4286	0.461379	0.0576577	C0220636	DISGENET_Malignant_neoplasm_of_salivary_gland	AQP1	aquaporin 1 (Colton blood group)	7p14.3	14639	0.0100384	0.361818	-1.50582
C0220636	-1.4286	0.461379	0.0576577	C0220636	DISGENET_Malignant_neoplasm_of_salivary_gland	ASPM	abnormal spindle microtubule assembly	1q31.3	10802	0.447521	0.852795	-0.175512
C0220636	-1.4286	0.461379	0.0576577	C0220636	DISGENET_Malignant_neoplasm_of_salivary_gland	FANCA	FA complementation group A	16q24.3	11520	0.333765	0.791965	-0.135902
C0220636	-1.4286	0.461379	0.0576577	C0220636	DISGENET_Malignant_neoplasm_of_salivary_gland	FAT1	FAT atypical cadherin 1	4q35.2	11932	0.279166	0.760063	-0.111386
C0220636	-1.4286	0.461379	0.0576577	C0220636	DISGENET_Malignant_neoplasm_of_salivary_gland	GAS2	growth arrest specific 2	11p14.3	14142	0.0446653	0.512649	-0.160918
C0220636	-1.4286	0.461379	0.0576577	C0220636	DISGENET_Malignant_neoplasm_of_salivary_gland	GAS6	growth arrest specific 6	13q34	13997	0.0564661	0.542725	-0.106296
C0220636	-1.4286	0.461379	0.0576577	C0220636	DISGENET_Malignant_neoplasm_of_salivary_gland	GUCY1A1	guanylate cyclase 1 soluble subunit alpha 1	4q32.1	12812	0.174897	0.691424	-0.12035
C0220636	-1.4286	0.461379	0.0576577	C0220636	DISGENET_Malignant_neoplasm_of_salivary_gland	IGFBP2	insulin like growth factor binding protein 2	2q35	13480	0.106427	0.622743	-0.335321
C0220636	-1.4286	0.461379	0.0576577	C0220636	DISGENET_Malignant_neoplasm_of_salivary_gland	ISYNA1	inositol-3-phosphate synthase 1	19p13.11	12250	0.237247	0.733656	-0.0780489
C0220636	-1.4286	0.461379	0.0576577	C0220636	DISGENET_Malignant_neoplasm_of_salivary_gland	KRT15	keratin 15	17q21.2	11854	0.290217	0.768602	-1.0989
C0220636	-1.4286	0.461379	0.0576577	C0220636	DISGENET_Malignant_neoplasm_of_salivary_gland	MARCKS	myristoylated alanine rich protein kinase C substrate	6q21	10909	0.43254	0.84661	-0.0473245
C0220636	-1.4286	0.461379	0.0576577	C0220636	DISGENET_Malignant_neoplasm_of_salivary_gland	MLC1	modulator of VRAC current 1	22q13.33	14483	0.0191521	0.417179	-0.142451
C0220636	-1.4286	0.461379	0.0576577	C0220636	DISGENET_Malignant_neoplasm_of_salivary_gland	PYGB	glycogen phosphorylase B	20p11.21	13644	0.0895719	0.603202	-0.109305
C0220636	-1.4286	0.461379	0.0576577	C0220636	DISGENET_Malignant_neoplasm_of_salivary_gland	SON	SON DNA binding protein	21q22.11	14785	0.00309093	0.27239	-0.122326
C0220636	-1.4286	0.461379	0.0576577	C0220636	DISGENET_Malignant_neoplasm_of_salivary_gland	SOX11	SRY-box transcription factor 11	2p25.2	12755	0.181133	0.695694	-0.12608
C0220636	-1.4286	0.461379	0.0576577	C0220636	DISGENET_Malignant_neoplasm_of_salivary_gland	SOX4	SRY-box transcription factor 4	6p22.3	12242	0.237897	0.733725	-0.122119
C0220636	-1.4286	0.461379	0.0576577	C0220636	DISGENET_Malignant_neoplasm_of_salivary_gland	VCAN	versican	5q14.2-q14.3	11282	0.369171	0.814969	-0.0899169
C0220636	-1.4286	0.461379	0.0576577	C0220636	DISGENET_Malignant_neoplasm_of_salivary_gland	WNT5B	Wnt family member 5B	12p13.33	10896	0.433887	0.846987	-0.16281
C0153633	-1.3709	0.461463	0.0745968	C0153633	DISGENET_Malignant_neoplasm_of_brain	CDK4	cyclin dependent kinase 4	12q14.1	13650	0.0889362	0.602597	-0.0927454
C0153633	-1.3709	0.461463	0.0745968	C0153633	DISGENET_Malignant_neoplasm_of_brain	CTNNB1	catenin beta 1	3p22.1	13862	0.0683708	0.566363	-0.0916434
C0153633	-1.3709	0.461463	0.0745968	C0153633	DISGENET_Malignant_neoplasm_of_brain	DLL1	delta like canonical Notch ligand 1	6q27	14561	0.0144001	0.388602	-0.205706
C0153633	-1.3709	0.461463	0.0745968	C0153633	DISGENET_Malignant_neoplasm_of_brain	NRARP	NOTCH regulated ankyrin repeat protein	9q34.3	14880	0.000245139	0.155728	-0.411708
C0153633	-1.3709	0.461463	0.0745968	C0153633	DISGENET_Malignant_neoplasm_of_brain	PTCH1	patched 1	9q22.32	14334	0.0294439	0.45939	-0.173082
C0153633	-1.3709	0.461463	0.0745968	C0153633	DISGENET_Malignant_neoplasm_of_brain	SOX2	SRY-box transcription factor 2	3q26.33	13587	0.0950914	0.612378	-0.125494
C0153633	-1.3709	0.461463	0.0745968	C0153633	DISGENET_Malignant_neoplasm_of_brain	YAP1	Yes associated protein 1	11q22.1	14040	0.0526516	0.53351	-0.140766
C0010606	-1.37936	0.46148	0.0372439	C0010606	DISGENET_Adenoid_Cystic_Carcinoma	AQP1	aquaporin 1 (Colton blood group)	7p14.3	14639	0.0100384	0.361818	-1.50582
C0010606	-1.37936	0.46148	0.0372439	C0010606	DISGENET_Adenoid_Cystic_Carcinoma	ARID4B	AT-rich interaction domain 4B	1q42.3	14601	0.0120969	0.374554	-0.123609
C0010606	-1.37936	0.46148	0.0372439	C0010606	DISGENET_Adenoid_Cystic_Carcinoma	ASPM	abnormal spindle microtubule assembly	1q31.3	10802	0.447521	0.852795	-0.175512
C0010606	-1.37936	0.46148	0.0372439	C0010606	DISGENET_Adenoid_Cystic_Carcinoma	ATM	ATM serine/threonine kinase	11q22.3	12827	0.173121	0.68941	-0.121167
C0010606	-1.37936	0.46148	0.0372439	C0010606	DISGENET_Adenoid_Cystic_Carcinoma	ATRX	ATRX chromatin remodeler	Xq21.1	12428	0.216822	0.721158	-0.0763578
C0010606	-1.37936	0.46148	0.0372439	C0010606	DISGENET_Adenoid_Cystic_Carcinoma	BCORL1	BCL6 corepressor like 1	Xq26.1	10732	0.457066	0.856385	-0.0507861
C0010606	-1.37936	0.46148	0.0372439	C0010606	DISGENET_Adenoid_Cystic_Carcinoma	BRD1	bromodomain containing 1	22q13.33	12662	0.19091	0.703318	-0.0517291
C0010606	-1.37936	0.46148	0.0372439	C0010606	DISGENET_Adenoid_Cystic_Carcinoma	CMTR2	cap methyltransferase 2	16q22.2	11372	0.356583	0.806667	-0.0859757
C0010606	-1.37936	0.46148	0.0372439	C0010606	DISGENET_Adenoid_Cystic_Carcinoma	CREBBP	CREB binding protein	16p13.3	11751	0.302755	0.775659	-0.0533141
C0010606	-1.37936	0.46148	0.0372439	C0010606	DISGENET_Adenoid_Cystic_Carcinoma	EP300	E1A binding protein p300	22q13.2	14631	0.0103383	0.361818	-0.154403
C0010606	-1.37936	0.46148	0.0372439	C0010606	DISGENET_Adenoid_Cystic_Carcinoma	ERBIN	erbb2 interacting protein	5q12.3	11947	0.277712	0.759189	-0.0601657
C0010606	-1.37936	0.46148	0.0372439	C0010606	DISGENET_Adenoid_Cystic_Carcinoma	FANCA	FA complementation group A	16q24.3	11520	0.333765	0.791965	-0.135902
C0010606	-1.37936	0.46148	0.0372439	C0010606	DISGENET_Adenoid_Cystic_Carcinoma	FAT1	FAT atypical cadherin 1	4q35.2	11932	0.279166	0.760063	-0.111386
C0010606	-1.37936	0.46148	0.0372439	C0010606	DISGENET_Adenoid_Cystic_Carcinoma	GAS2	growth arrest specific 2	11p14.3	14142	0.0446653	0.512649	-0.160918
C0010606	-1.37936	0.46148	0.0372439	C0010606	DISGENET_Adenoid_Cystic_Carcinoma	GAS6	growth arrest specific 6	13q34	13997	0.0564661	0.542725	-0.106296
C0010606	-1.37936	0.46148	0.0372439	C0010606	DISGENET_Adenoid_Cystic_Carcinoma	GUCY1A1	guanylate cyclase 1 soluble subunit alpha 1	4q32.1	12812	0.174897	0.691424	-0.12035
C0010606	-1.37936	0.46148	0.0372439	C0010606	DISGENET_Adenoid_Cystic_Carcinoma	IGFBP2	insulin like growth factor binding protein 2	2q35	13480	0.106427	0.622743	-0.335321
C0010606	-1.37936	0.46148	0.0372439	C0010606	DISGENET_Adenoid_Cystic_Carcinoma	IL17RD	interleukin 17 receptor D	3p14.3	10921	0.430619	0.846449	-0.0792744
C0010606	-1.37936	0.46148	0.0372439	C0010606	DISGENET_Adenoid_Cystic_Carcinoma	INSRR	insulin receptor related receptor	1q23.1	14467	0.0207912	0.42905	-0.56025
C0010606	-1.37936	0.46148	0.0372439	C0010606	DISGENET_Adenoid_Cystic_Carcinoma	ISYNA1	inositol-3-phosphate synthase 1	19p13.11	12250	0.237247	0.733656	-0.0780489
C0010606	-1.37936	0.46148	0.0372439	C0010606	DISGENET_Adenoid_Cystic_Carcinoma	JMJD1C	jumonji domain containing 1C	10q21.3	11309	0.365803	0.811943	-0.0491025
C0010606	-1.37936	0.46148	0.0372439	C0010606	DISGENET_Adenoid_Cystic_Carcinoma	KANSL1	KAT8 regulatory NSL complex subunit 1	17q21.31	12704	0.187146	0.701212	-0.0541088
C0010606	-1.37936	0.46148	0.0372439	C0010606	DISGENET_Adenoid_Cystic_Carcinoma	KAT6A	lysine acetyltransferase 6A	8p11.21	13488	0.10459	0.619264	-0.114994
C0010606	-1.37936	0.46148	0.0372439	C0010606	DISGENET_Adenoid_Cystic_Carcinoma	KDM6A	lysine demethylase 6A	Xp11.3	11878	0.286532	0.765148	-0.0586898
C0010606	-1.37936	0.46148	0.0372439	C0010606	DISGENET_Adenoid_Cystic_Carcinoma	KDM6B	lysine demethylase 6B	17p13.1	13925	0.0626332	0.553429	-0.144819
C0010606	-1.37936	0.46148	0.0372439	C0010606	DISGENET_Adenoid_Cystic_Carcinoma	KMT2C	lysine methyltransferase 2C	7q36.1	14748	0.00454185	0.286178	-0.152481
C0010606	-1.37936	0.46148	0.0372439	C0010606	DISGENET_Adenoid_Cystic_Carcinoma	KRT15	keratin 15	17q21.2	11854	0.290217	0.768602	-1.0989
C0010606	-1.37936	0.46148	0.0372439	C0010606	DISGENET_Adenoid_Cystic_Carcinoma	MAGI1	membrane associated guanylate kinase, WW and PDZ domain containing 1	3p14.1	10809	0.446591	0.852341	-0.0515682
C0010606	-1.37936	0.46148	0.0372439	C0010606	DISGENET_Adenoid_Cystic_Carcinoma	MARCKS	myristoylated alanine rich protein kinase C substrate	6q21	10909	0.43254	0.84661	-0.0473245
C0010606	-1.37936	0.46148	0.0372439	C0010606	DISGENET_Adenoid_Cystic_Carcinoma	MGA	MAX dimerization protein MGA	15q15.1	14218	0.0387231	0.495046	-0.109349
C0010606	-1.37936	0.46148	0.0372439	C0010606	DISGENET_Adenoid_Cystic_Carcinoma	MLC1	modulator of VRAC current 1	22q13.33	14483	0.0191521	0.417179	-0.142451
C0010606	-1.37936	0.46148	0.0372439	C0010606	DISGENET_Adenoid_Cystic_Carcinoma	MYB	MYB proto-oncogene, transcription factor	6q23.3	11126	0.397107	0.828655	-0.145142
C0010606	-1.37936	0.46148	0.0372439	C0010606	DISGENET_Adenoid_Cystic_Carcinoma	MYCBP	MYC binding protein	1p34.3	13279	0.126245	0.644249	-0.115104
C0010606	-1.37936	0.46148	0.0372439	C0010606	DISGENET_Adenoid_Cystic_Carcinoma	NOTCH1	notch receptor 1	9q34.3	11127	0.396842	0.828516	-0.0757251
C0010606	-1.37936	0.46148	0.0372439	C0010606	DISGENET_Adenoid_Cystic_Carcinoma	NSD1	nuclear receptor binding SET domain protein 1	5q35.3	11843	0.291645	0.769908	-0.0485852
C0010606	-1.37936	0.46148	0.0372439	C0010606	DISGENET_Adenoid_Cystic_Carcinoma	PRKDC	protein kinase, DNA-activated, catalytic subunit	8q11.21	13821	0.0722555	0.573066	-0.102065
C0010606	-1.37936	0.46148	0.0372439	C0010606	DISGENET_Adenoid_Cystic_Carcinoma	PYGB	glycogen phosphorylase B	20p11.21	13644	0.0895719	0.603202	-0.109305
C0010606	-1.37936	0.46148	0.0372439	C0010606	DISGENET_Adenoid_Cystic_Carcinoma	SETD2	SET domain containing 2, histone lysine methyltransferase	3p21.31	12139	0.253558	0.744273	-0.0672676
C0010606	-1.37936	0.46148	0.0372439	C0010606	DISGENET_Adenoid_Cystic_Carcinoma	SON	SON DNA binding protein	21q22.11	14785	0.00309093	0.27239	-0.122326
C0010606	-1.37936	0.46148	0.0372439	C0010606	DISGENET_Adenoid_Cystic_Carcinoma	SOX11	SRY-box transcription factor 11	2p25.2	12755	0.181133	0.695694	-0.12608
C0010606	-1.37936	0.46148	0.0372439	C0010606	DISGENET_Adenoid_Cystic_Carcinoma	SOX4	SRY-box transcription factor 4	6p22.3	12242	0.237897	0.733725	-0.122119
C0010606	-1.37936	0.46148	0.0372439	C0010606	DISGENET_Adenoid_Cystic_Carcinoma	SRCAP	Snf2 related CREBBP activator protein	16p11.2	12238	0.238327	0.733725	-0.14639
C0010606	-1.37936	0.46148	0.0372439	C0010606	DISGENET_Adenoid_Cystic_Carcinoma	VCAN	versican	5q14.2-q14.3	11282	0.369171	0.814969	-0.0899169
C0010606	-1.37936	0.46148	0.0372439	C0010606	DISGENET_Adenoid_Cystic_Carcinoma	WNT5B	Wnt family member 5B	12p13.33	10896	0.433887	0.846987	-0.16281
C0025149	-1.37706	0.461842	0.0682731	C0025149	DISGENET_Medulloblastoma	APC	APC regulator of WNT signaling pathway	5q22.2	12623	0.195432	0.707942	-0.0947435
C0025149	-1.37706	0.461842	0.0682731	C0025149	DISGENET_Medulloblastoma	ATM	ATM serine/threonine kinase	11q22.3	12827	0.173121	0.68941	-0.121167
C0025149	-1.37706	0.461842	0.0682731	C0025149	DISGENET_Medulloblastoma	BRCA2	BRCA2 DNA repair associated	13q13.1	11454	0.342069	0.797043	-0.0943655
C0025149	-1.37706	0.461842	0.0682731	C0025149	DISGENET_Medulloblastoma	BRD2	bromodomain containing 2	6p21.32	14634	0.0102436	0.361818	-0.08485
C0025149	-1.37706	0.461842	0.0682731	C0025149	DISGENET_Medulloblastoma	BRD3	bromodomain containing 3	9q34.2	12888	0.166904	0.685161	-0.0698202
C0025149	-1.37706	0.461842	0.0682731	C0025149	DISGENET_Medulloblastoma	BRD4	bromodomain containing 4	19p13.12	12625	0.195191	0.707765	-0.0495315
C0025149	-1.37706	0.461842	0.0682731	C0025149	DISGENET_Medulloblastoma	CTNNB1	catenin beta 1	3p22.1	13862	0.0683708	0.566363	-0.0916434
C0025149	-1.37706	0.461842	0.0682731	C0025149	DISGENET_Medulloblastoma	ESR2	estrogen receptor 2	14q23.2-q23.3	13030	0.154404	0.676243	-0.6427
C0025149	-1.37706	0.461842	0.0682731	C0025149	DISGENET_Medulloblastoma	KAT6A	lysine acetyltransferase 6A	8p11.21	13488	0.10459	0.619264	-0.114994
C0025149	-1.37706	0.461842	0.0682731	C0025149	DISGENET_Medulloblastoma	KDM6A	lysine demethylase 6A	Xp11.3	11878	0.286532	0.765148	-0.0586898
C0025149	-1.37706	0.461842	0.0682731	C0025149	DISGENET_Medulloblastoma	MYC	MYC proto-oncogene, bHLH transcription factor	8q24.21	13099	0.145506	0.665155	-0.188381
C0025149	-1.37706	0.461842	0.0682731	C0025149	DISGENET_Medulloblastoma	OTX2	orthodenticle homeobox 2	14q22.3	14838	0.00156465	0.249898	-2.11495
C0025149	-1.37706	0.461842	0.0682731	C0025149	DISGENET_Medulloblastoma	PDGFRA	platelet derived growth factor receptor alpha	4q12	13759	0.0781729	0.584104	-0.146439
C0025149	-1.37706	0.461842	0.0682731	C0025149	DISGENET_Medulloblastoma	PMS2	PMS1 homolog 2, mismatch repair system component	7p22.1	11709	0.306877	0.777895	-0.0680025
C0025149	-1.37706	0.461842	0.0682731	C0025149	DISGENET_Medulloblastoma	PTCH1	patched 1	9q22.32	14334	0.0294439	0.45939	-0.173082
C0025149	-1.37706	0.461842	0.0682731	C0025149	DISGENET_Medulloblastoma	SMO	smoothened, frizzled class receptor	7q32.1	12564	0.200877	0.710797	-0.108829
C0025149	-1.37706	0.461842	0.0682731	C0025149	DISGENET_Medulloblastoma	SMYD4	SET and MYND domain containing 4	17p13.3	11803	0.296622	0.773225	-0.0621595
C0025149	-1.37706	0.461842	0.0682731	C0025149	DISGENET_Medulloblastoma	STRADA	STE20 related adaptor alpha	17q23.3	14316	0.030601	0.46398	-0.121396
C4722327	-1.39056	0.462383	0.0389864	C4722327	DISGENET_PROSTATE_CANCER,_HEREDITARY,_1	ARHGAP6	Rho GTPase activating protein 6	Xp22.2	13963	0.0590029	0.546285	-0.213654
C4722327	-1.39056	0.462383	0.0389864	C4722327	DISGENET_PROSTATE_CANCER,_HEREDITARY,_1	ATM	ATM serine/threonine kinase	11q22.3	12827	0.173121	0.68941	-0.121167
C4722327	-1.39056	0.462383	0.0389864	C4722327	DISGENET_PROSTATE_CANCER,_HEREDITARY,_1	CASP8	caspase 8	2q33.1	13679	0.0856096	0.595377	-0.1986
C4722327	-1.39056	0.462383	0.0389864	C4722327	DISGENET_PROSTATE_CANCER,_HEREDITARY,_1	CHD3	chromodomain helicase DNA binding protein 3	17p13.1	13994	0.0565858	0.542725	-0.0800992
C4722327	-1.39056	0.462383	0.0389864	C4722327	DISGENET_PROSTATE_CANCER,_HEREDITARY,_1	CHEK2	checkpoint kinase 2	22q12.1	13605	0.0934545	0.609385	-0.385305
C4722327	-1.39056	0.462383	0.0389864	C4722327	DISGENET_PROSTATE_CANCER,_HEREDITARY,_1	FBRSL1	fibrosin like 1	12q24.33	14274	0.0349575	0.484435	-0.0917679
C4722327	-1.39056	0.462383	0.0389864	C4722327	DISGENET_PROSTATE_CANCER,_HEREDITARY,_1	ITGB8	integrin subunit beta 8	7p21.1	13774	0.0768579	0.580948	-0.16742
C4722327	-1.39056	0.462383	0.0389864	C4722327	DISGENET_PROSTATE_CANCER,_HEREDITARY,_1	KDM2A	lysine demethylase 2A	11q13.2	14528	0.0166157	0.403569	-0.110682
C4722327	-1.39056	0.462383	0.0389864	C4722327	DISGENET_PROSTATE_CANCER,_HEREDITARY,_1	MAP2K1	mitogen-activated protein kinase kinase 1	15q22.31	12797	0.176755	0.69232	-0.0779344
C4722327	-1.39056	0.462383	0.0389864	C4722327	DISGENET_PROSTATE_CANCER,_HEREDITARY,_1	MBNL1	muscleblind like splicing regulator 1	3q25.1-q25.2	13182	0.137595	0.658056	-0.057819
C4722327	-1.39056	0.462383	0.0389864	C4722327	DISGENET_PROSTATE_CANCER,_HEREDITARY,_1	MECOM	MDS1 and EVI1 complex locus	3q26.2	13409	0.112829	0.629891	-0.25473
C4722327	-1.39056	0.462383	0.0389864	C4722327	DISGENET_PROSTATE_CANCER,_HEREDITARY,_1	UHRF1BP1	UHRF1 binding protein 1	6p21.31	14702	0.00659898	0.310996	-0.146396
C0079772	-1.43367	0.463715	0.0616016	C0079772	DISGENET_T-Cell_Lymphoma	AKT1	AKT serine/threonine kinase 1	14q32.33	10637	0.471755	0.860427	-0.0222652
C0079772	-1.43367	0.463715	0.0616016	C0079772	DISGENET_T-Cell_Lymphoma	EP300	E1A binding protein p300	22q13.2	14631	0.0103383	0.361818	-0.154403
C0079772	-1.43367	0.463715	0.0616016	C0079772	DISGENET_T-Cell_Lymphoma	KDM1A	lysine demethylase 1A	1p36.12	13658	0.0877336	0.600304	-0.058788
C0079772	-1.43367	0.463715	0.0616016	C0079772	DISGENET_T-Cell_Lymphoma	KDM4C	lysine demethylase 4C	9p24.1	11111	0.399202	0.830015	-0.0472152
C0079772	-1.43367	0.463715	0.0616016	C0079772	DISGENET_T-Cell_Lymphoma	KMT2D	lysine methyltransferase 2D	12q13.12	12295	0.231613	0.731077	-0.103517
C0079772	-1.43367	0.463715	0.0616016	C0079772	DISGENET_T-Cell_Lymphoma	MGA	MAX dimerization protein MGA	15q15.1	14218	0.0387231	0.495046	-0.109349
C0079772	-1.43367	0.463715	0.0616016	C0079772	DISGENET_T-Cell_Lymphoma	STAT5B	signal transducer and activator of transcription 5B	17q21.2	14310	0.0311466	0.465758	-0.114303
C0001969	-1.36584	0.464009	0.0811808	C0001969	DISGENET_Alcoholic_Intoxication	CHAT	choline O-acetyltransferase	10q11.23	13844	0.0697051	0.568923	-0.171761
C0001969	-1.36584	0.464009	0.0811808	C0001969	DISGENET_Alcoholic_Intoxication	LBP	lipopolysaccharide binding protein	20q11.23	14886	0.000135718	0.139706	-1.55603
C0001969	-1.36584	0.464009	0.0811808	C0001969	DISGENET_Alcoholic_Intoxication	PER2	period circadian regulator 2	2q37.3	14736	0.00513264	0.294781	-0.344946
C0004238	-1.38697	0.465816	0.021978	C0004238	DISGENET_Atrial_Fibrillation	ARNT2	aryl hydrocarbon receptor nuclear translocator 2	15q25.1	12168	0.249134	0.741542	-0.0495132
C0004238	-1.38697	0.465816	0.021978	C0004238	DISGENET_Atrial_Fibrillation	BEST3	bestrophin 3	12q15	14722	0.00571984	0.304617	-1.57061
C0004238	-1.38697	0.465816	0.021978	C0004238	DISGENET_Atrial_Fibrillation	CAMK2D	calcium/calmodulin dependent protein kinase II delta	4q26	13748	0.0793284	0.584589	-0.251606
C0004238	-1.38697	0.465816	0.021978	C0004238	DISGENET_Atrial_Fibrillation	CASZ1	castor zinc finger 1	1p36.22	12666	0.190693	0.703318	-0.179958
C0004238	-1.38697	0.465816	0.021978	C0004238	DISGENET_Atrial_Fibrillation	CAV1	caveolin 1	7q31.2	12159	0.250143	0.74221	-0.0968712
C0004238	-1.38697	0.465816	0.021978	C0004238	DISGENET_Atrial_Fibrillation	CEP68	centrosomal protein 68	2p14	11915	0.281005	0.761011	-0.0562778
C0004238	-1.38697	0.465816	0.021978	C0004238	DISGENET_Atrial_Fibrillation	CUL4A	cullin 4A	13q34	12773	0.179459	0.694755	-0.0465772
C0004238	-1.38697	0.465816	0.021978	C0004238	DISGENET_Atrial_Fibrillation	CYTH1	cytohesin 1	17q25.3	14742	0.00479753	0.290346	-0.120269
C0004238	-1.38697	0.465816	0.021978	C0004238	DISGENET_Atrial_Fibrillation	DNAH10	dynein axonemal heavy chain 10	12q24.31	14782	0.00325443	0.275192	-0.602989
C0004238	-1.38697	0.465816	0.021978	C0004238	DISGENET_Atrial_Fibrillation	DPF3	double PHD fingers 3	14q24.2	14077	0.0497792	0.5283	-0.262323
C0004238	-1.38697	0.465816	0.021978	C0004238	DISGENET_Atrial_Fibrillation	ERBB4	erb-b2 receptor tyrosine kinase 4	2q34	14149	0.044168	0.512121	-0.157219
C0004238	-1.38697	0.465816	0.021978	C0004238	DISGENET_Atrial_Fibrillation	ESR2	estrogen receptor 2	14q23.2-q23.3	13030	0.154404	0.676243	-0.6427
C0004238	-1.38697	0.465816	0.021978	C0004238	DISGENET_Atrial_Fibrillation	FBRSL1	fibrosin like 1	12q24.33	14274	0.0349575	0.484435	-0.0917679
C0004238	-1.38697	0.465816	0.021978	C0004238	DISGENET_Atrial_Fibrillation	GTF2I	general transcription factor IIi	7q11.23	12351	0.225068	0.727721	-0.0430466
C0004238	-1.38697	0.465816	0.021978	C0004238	DISGENET_Atrial_Fibrillation	HCN4	hyperpolarization activated cyclic nucleotide gated potassium channel 4	15q24.1	11959	0.27616	0.758289	-0.198598
C0004238	-1.38697	0.465816	0.021978	C0004238	DISGENET_Atrial_Fibrillation	HERC1	HECT and RLD domain containing E3 ubiquitin protein ligase family member 1	15q22.31	14195	0.0408511	0.504804	-0.0969916
C0004238	-1.38697	0.465816	0.021978	C0004238	DISGENET_Atrial_Fibrillation	HSF2	heat shock transcription factor 2	6q22.31	14083	0.0491468	0.525807	-0.105429
C0004238	-1.38697	0.465816	0.021978	C0004238	DISGENET_Atrial_Fibrillation	HTR4	5-hydroxytryptamine receptor 4	5q32	13998	0.0564522	0.542725	-0.28397
C0004238	-1.38697	0.465816	0.021978	C0004238	DISGENET_Atrial_Fibrillation	KCNA5	potassium voltage-gated channel subfamily A member 5	12p13.32	13219	0.132359	0.651676	-0.207951
C0004238	-1.38697	0.465816	0.021978	C0004238	DISGENET_Atrial_Fibrillation	KCNE2	potassium voltage-gated channel subfamily E regulatory subunit 2	21q22.11	14826	0.00193103	0.253649	-2.371
C0004238	-1.38697	0.465816	0.021978	C0004238	DISGENET_Atrial_Fibrillation	KCNH2	potassium voltage-gated channel subfamily H member 2	7q36.1	14361	0.0272127	0.450584	-0.222127
C0004238	-1.38697	0.465816	0.021978	C0004238	DISGENET_Atrial_Fibrillation	KCNJ5	potassium inwardly rectifying channel subfamily J member 5	11q24.3	14157	0.043521	0.509313	-0.578266
C0004238	-1.38697	0.465816	0.021978	C0004238	DISGENET_Atrial_Fibrillation	KCNN3	potassium calcium-activated channel subfamily N member 3	1q21.3	12094	0.258631	0.748083	-0.0818506
C0004238	-1.38697	0.465816	0.021978	C0004238	DISGENET_Atrial_Fibrillation	LRIG1	leucine rich repeats and immunoglobulin like domains 1	3p14.1	12735	0.183325	0.697469	-0.129774
C0004238	-1.38697	0.465816	0.021978	C0004238	DISGENET_Atrial_Fibrillation	MYOT	myotilin	5q31.2	12795	0.176876	0.69258	-0.97677
C0004238	-1.38697	0.465816	0.021978	C0004238	DISGENET_Atrial_Fibrillation	NAV2	neuron navigator 2	11p15.1	12767	0.180007	0.695212	-0.0783546
C0004238	-1.38697	0.465816	0.021978	C0004238	DISGENET_Atrial_Fibrillation	PHLDB2	pleckstrin homology like domain family B member 2	3q13.2	14770	0.00366477	0.280141	-0.306908
C0004238	-1.38697	0.465816	0.021978	C0004238	DISGENET_Atrial_Fibrillation	PPFIA4	PTPRF interacting protein alpha 4	1q32.1	12347	0.225521	0.727721	-0.0835713
C0004238	-1.38697	0.465816	0.021978	C0004238	DISGENET_Atrial_Fibrillation	PPP2R3A	protein phosphatase 2 regulatory subunit B''alpha	3q22.2-q22.3	14479	0.0193958	0.419254	-0.114788
C0004238	-1.38697	0.465816	0.021978	C0004238	DISGENET_Atrial_Fibrillation	PRRX1	paired related homeobox 1	1q24.2	14441	0.0219911	0.431115	-0.227167
C0004238	-1.38697	0.465816	0.021978	C0004238	DISGENET_Atrial_Fibrillation	SCN10A	sodium voltage-gated channel alpha subunit 10	3p22.2	13027	0.154558	0.676243	-0.394802
C0004238	-1.38697	0.465816	0.021978	C0004238	DISGENET_Atrial_Fibrillation	SCN5A	sodium voltage-gated channel alpha subunit 5	3p22.2	14108	0.0474687	0.523727	-0.607212
C0004238	-1.38697	0.465816	0.021978	C0004238	DISGENET_Atrial_Fibrillation	SPATS2L	spermatogenesis associated serine rich 2 like	2q33.1	13801	0.0741644	0.576621	-0.11557
C0004238	-1.38697	0.465816	0.021978	C0004238	DISGENET_Atrial_Fibrillation	SUN1	Sad1 and UNC84 domain containing 1	7p22.3	13707	0.083415	0.592384	-0.108929
C0004238	-1.38697	0.465816	0.021978	C0004238	DISGENET_Atrial_Fibrillation	UBE4B	ubiquitination factor E4B	1p36.22	13159	0.13977	0.660093	-0.0543366
C0004238	-1.38697	0.465816	0.021978	C0004238	DISGENET_Atrial_Fibrillation	USP34	ubiquitin specific peptidase 34	2p15	13768	0.0772988	0.581983	-0.127205
C0004238	-1.38697	0.465816	0.021978	C0004238	DISGENET_Atrial_Fibrillation	ZFHX3	zinc finger homeobox 3	16q22.2-q22.3	13745	0.0796777	0.585973	-0.289164
C0004238	-1.38697	0.465816	0.021978	C0004238	DISGENET_Atrial_Fibrillation	ZNF462	zinc finger protein 462	9q31.2	14842	0.00142117	0.237959	-0.209856
C0154017	-1.36727	0.466243	0.0862745	C0154017	DISGENET_Benign_neoplasm_of_bladder	ATM	ATM serine/threonine kinase	11q22.3	12827	0.173121	0.68941	-0.121167
C0154017	-1.36727	0.466243	0.0862745	C0154017	DISGENET_Benign_neoplasm_of_bladder	ERCC2	ERCC excision repair 2, TFIIH core complex helicase subunit	19q13.32	13996	0.0564912	0.542725	-0.0969468
C0154017	-1.36727	0.466243	0.0862745	C0154017	DISGENET_Benign_neoplasm_of_bladder	FGFR3	fibroblast growth factor receptor 3	4p16.3	12497	0.209313	0.71706	-0.0627095
C0154017	-1.36727	0.466243	0.0862745	C0154017	DISGENET_Benign_neoplasm_of_bladder	KDM6A	lysine demethylase 6A	Xp11.3	11878	0.286532	0.765148	-0.0586898
C0154017	-1.36727	0.466243	0.0862745	C0154017	DISGENET_Benign_neoplasm_of_bladder	MTOR	mechanistic target of rapamycin kinase	1p36.22	12758	0.180786	0.695569	-0.0643811
C0154017	-1.36727	0.466243	0.0862745	C0154017	DISGENET_Benign_neoplasm_of_bladder	NOTCH1	notch receptor 1	9q34.3	11127	0.396842	0.828516	-0.0757251
C0154017	-1.36727	0.466243	0.0862745	C0154017	DISGENET_Benign_neoplasm_of_bladder	NOTCH2	notch receptor 2	1p12	11687	0.309595	0.779649	-0.090289
C0154017	-1.36727	0.466243	0.0862745	C0154017	DISGENET_Benign_neoplasm_of_bladder	STAG2	stromal antigen 2	Xq25	12987	0.15866	0.680693	-0.0779356
C1961099	-1.38205	0.466735	0.0525328	C1961099	DISGENET_Precursor_T-Cell_Lymphoblastic_Leukemia-Lymphoma	ABL1	ABL proto-oncogene 1, non-receptor tyrosine kinase	9q34.12	14025	0.0539433	0.535315	-0.108405
C1961099	-1.38205	0.466735	0.0525328	C1961099	DISGENET_Precursor_T-Cell_Lymphoblastic_Leukemia-Lymphoma	CCND3	cyclin D3	6p21.1	13558	0.0978346	0.613728	-0.0955433
C1961099	-1.38205	0.466735	0.0525328	C1961099	DISGENET_Precursor_T-Cell_Lymphoblastic_Leukemia-Lymphoma	CNOT3	CCR4-NOT transcription complex subunit 3	19q13.42	13373	0.116791	0.634169	-0.0823455
C1961099	-1.38205	0.466735	0.0525328	C1961099	DISGENET_Precursor_T-Cell_Lymphoblastic_Leukemia-Lymphoma	DNM2	dynamin 2	19p13.2	12126	0.254963	0.745151	-0.0548308
C1961099	-1.38205	0.466735	0.0525328	C1961099	DISGENET_Precursor_T-Cell_Lymphoblastic_Leukemia-Lymphoma	ECT2L	epithelial cell transforming 2 like	6q24.1	14104	0.0477817	0.523844	-0.644792
C1961099	-1.38205	0.466735	0.0525328	C1961099	DISGENET_Precursor_T-Cell_Lymphoblastic_Leukemia-Lymphoma	FLT3	fms related tyrosine kinase 3	13q12.2	13011	0.156553	0.679732	-0.307349
C1961099	-1.38205	0.466735	0.0525328	C1961099	DISGENET_Precursor_T-Cell_Lymphoblastic_Leukemia-Lymphoma	HNRNPH1	heterogeneous nuclear ribonucleoprotein H1	5q35.3	10930	0.429556	0.846078	-0.0440621
C1961099	-1.38205	0.466735	0.0525328	C1961099	DISGENET_Precursor_T-Cell_Lymphoblastic_Leukemia-Lymphoma	KDM6A	lysine demethylase 6A	Xp11.3	11878	0.286532	0.765148	-0.0586898
C1961099	-1.38205	0.466735	0.0525328	C1961099	DISGENET_Precursor_T-Cell_Lymphoblastic_Leukemia-Lymphoma	LMO2	LIM domain only 2	11p13	11213	0.382792	0.822868	-0.0919545
C1961099	-1.38205	0.466735	0.0525328	C1961099	DISGENET_Precursor_T-Cell_Lymphoblastic_Leukemia-Lymphoma	MTOR	mechanistic target of rapamycin kinase	1p36.22	12758	0.180786	0.695569	-0.0643811
C1961099	-1.38205	0.466735	0.0525328	C1961099	DISGENET_Precursor_T-Cell_Lymphoblastic_Leukemia-Lymphoma	MYB	MYB proto-oncogene, transcription factor	6q23.3	11126	0.397107	0.828655	-0.145142
C1961099	-1.38205	0.466735	0.0525328	C1961099	DISGENET_Precursor_T-Cell_Lymphoblastic_Leukemia-Lymphoma	MYC	MYC proto-oncogene, bHLH transcription factor	8q24.21	13099	0.145506	0.665155	-0.188381
C1961099	-1.38205	0.466735	0.0525328	C1961099	DISGENET_Precursor_T-Cell_Lymphoblastic_Leukemia-Lymphoma	NOTCH1	notch receptor 1	9q34.3	11127	0.396842	0.828516	-0.0757251
C1961099	-1.38205	0.466735	0.0525328	C1961099	DISGENET_Precursor_T-Cell_Lymphoblastic_Leukemia-Lymphoma	NUP214	nucleoporin 214	9q34.13	12709	0.186605	0.700687	-0.0775708
C1961099	-1.38205	0.466735	0.0525328	C1961099	DISGENET_Precursor_T-Cell_Lymphoblastic_Leukemia-Lymphoma	PHF6	PHD finger protein 6	Xq26.2	14285	0.0334832	0.474305	-0.124764
C1961099	-1.38205	0.466735	0.0525328	C1961099	DISGENET_Precursor_T-Cell_Lymphoblastic_Leukemia-Lymphoma	PTPRC	protein tyrosine phosphatase receptor type C	1q31.3-q32.1	11326	0.363756	0.811011	-0.114236
C1961099	-1.38205	0.466735	0.0525328	C1961099	DISGENET_Precursor_T-Cell_Lymphoblastic_Leukemia-Lymphoma	SALL2	spalt like transcription factor 2	14q11.2	13988	0.0570828	0.542977	-0.11393
C1961099	-1.38205	0.466735	0.0525328	C1961099	DISGENET_Precursor_T-Cell_Lymphoblastic_Leukemia-Lymphoma	STAT5B	signal transducer and activator of transcription 5B	17q21.2	14310	0.0311466	0.465758	-0.114303
C1961099	-1.38205	0.466735	0.0525328	C1961099	DISGENET_Precursor_T-Cell_Lymphoblastic_Leukemia-Lymphoma	ZFP36L2	ZFP36 ring finger protein like 2	2p21	12065	0.262289	0.751217	-0.0825057
C0036920	-1.37972	0.466864	0.0806142	C0036920	DISGENET_Sezary_Syndrome	CHD3	chromodomain helicase DNA binding protein 3	17p13.1	13994	0.0565858	0.542725	-0.0800992
C0036920	-1.37972	0.466864	0.0806142	C0036920	DISGENET_Sezary_Syndrome	CREBBP	CREB binding protein	16p13.3	11751	0.302755	0.775659	-0.0533141
C0036920	-1.37972	0.466864	0.0806142	C0036920	DISGENET_Sezary_Syndrome	KMT2C	lysine methyltransferase 2C	7q36.1	14748	0.00454185	0.286178	-0.152481
C0036920	-1.37972	0.466864	0.0806142	C0036920	DISGENET_Sezary_Syndrome	KMT2D	lysine methyltransferase 2D	12q13.12	12295	0.231613	0.731077	-0.103517
C0036920	-1.37972	0.466864	0.0806142	C0036920	DISGENET_Sezary_Syndrome	PRKG1	protein kinase cGMP-dependent 1	10q11.23-q21.1	12736	0.183206	0.69742	-0.188213
C0036920	-1.37972	0.466864	0.0806142	C0036920	DISGENET_Sezary_Syndrome	TET2	tet methylcytosine dioxygenase 2	4q24	14589	0.01278	0.383718	-0.177356
C0036920	-1.37972	0.466864	0.0806142	C0036920	DISGENET_Sezary_Syndrome	ZEB1	zinc finger E-box binding homeobox 1	10p11.22	12739	0.182851	0.696432	-0.062037
C0006118	-1.36104	0.466881	0.0732177	C0006118	DISGENET_Brain_Neoplasms	CDK4	cyclin dependent kinase 4	12q14.1	13650	0.0889362	0.602597	-0.0927454
C0006118	-1.36104	0.466881	0.0732177	C0006118	DISGENET_Brain_Neoplasms	CTNNB1	catenin beta 1	3p22.1	13862	0.0683708	0.566363	-0.0916434
C0006118	-1.36104	0.466881	0.0732177	C0006118	DISGENET_Brain_Neoplasms	DLL1	delta like canonical Notch ligand 1	6q27	14561	0.0144001	0.388602	-0.205706
C0006118	-1.36104	0.466881	0.0732177	C0006118	DISGENET_Brain_Neoplasms	NRARP	NOTCH regulated ankyrin repeat protein	9q34.3	14880	0.000245139	0.155728	-0.411708
C0006118	-1.36104	0.466881	0.0732177	C0006118	DISGENET_Brain_Neoplasms	PTCH1	patched 1	9q22.32	14334	0.0294439	0.45939	-0.173082
C0006118	-1.36104	0.466881	0.0732177	C0006118	DISGENET_Brain_Neoplasms	SOX2	SRY-box transcription factor 2	3q26.33	13587	0.0950914	0.612378	-0.125494
C0006118	-1.36104	0.466881	0.0732177	C0006118	DISGENET_Brain_Neoplasms	YAP1	Yes associated protein 1	11q22.1	14040	0.0526516	0.53351	-0.140766
C0010278	-1.38409	0.467196	0.0942308	C0010278	DISGENET_Craniosynostosis	FGFR1	fibroblast growth factor receptor 1	8p11.23	13078	0.147802	0.666048	-0.118006
C0010278	-1.38409	0.467196	0.0942308	C0010278	DISGENET_Craniosynostosis	FGFR2	fibroblast growth factor receptor 2	10q26.13	11504	0.336388	0.794124	-0.0845661
C0010278	-1.38409	0.467196	0.0942308	C0010278	DISGENET_Craniosynostosis	FREM1	FRAS1 related extracellular matrix 1	9p22.3	14554	0.0153484	0.397247	-0.385919
C0010278	-1.38409	0.467196	0.0942308	C0010278	DISGENET_Craniosynostosis	MSX2	msh homeobox 2	5q35.2	11488	0.337787	0.794217	-0.283809
C0010278	-1.38409	0.467196	0.0942308	C0010278	DISGENET_Craniosynostosis	NELL1	neural EGFL like 1	11p15.1	11839	0.291935	0.770146	-0.144376
C0010278	-1.38409	0.467196	0.0942308	C0010278	DISGENET_Craniosynostosis	SMAD6	SMAD family member 6	15q22.31	11378	0.355073	0.805126	-0.161581
C0010278	-1.38409	0.467196	0.0942308	C0010278	DISGENET_Craniosynostosis	TCF12	transcription factor 12	15q21.3	13853	0.0693298	0.568923	-0.0752424
C0010278	-1.38409	0.467196	0.0942308	C0010278	DISGENET_Craniosynostosis	ZIC1	Zic family member 1	3q24	14067	0.0509779	0.531107	-0.868915
C0010278	-1.38409	0.467196	0.0942308	C0010278	DISGENET_Craniosynostosis	ZNF462	zinc finger protein 462	9q31.2	14842	0.00142117	0.237959	-0.209856
C0345958	-1.44711	0.469366	0.0480962	C0345958	DISGENET_Large_cell_carcinoma_of_lung	ABL1	ABL proto-oncogene 1, non-receptor tyrosine kinase	9q34.12	14025	0.0539433	0.535315	-0.108405
C0345958	-1.44711	0.469366	0.0480962	C0345958	DISGENET_Large_cell_carcinoma_of_lung	ALPK3	alpha kinase 3	15q25.3	11946	0.277769	0.759189	-0.304515
C0345958	-1.44711	0.469366	0.0480962	C0345958	DISGENET_Large_cell_carcinoma_of_lung	ATR	ATR serine/threonine kinase	3q23	13982	0.0574298	0.543047	-0.120651
C0345958	-1.44711	0.469366	0.0480962	C0345958	DISGENET_Large_cell_carcinoma_of_lung	CASK	calcium/calmodulin dependent serine protein kinase	Xp11.4	11474	0.339081	0.794827	-0.0416585
C0345958	-1.44711	0.469366	0.0480962	C0345958	DISGENET_Large_cell_carcinoma_of_lung	CDC42BPB	CDC42 binding protein kinase beta	14q32.32	11689	0.309375	0.779649	-0.0584456
C0345958	-1.44711	0.469366	0.0480962	C0345958	DISGENET_Large_cell_carcinoma_of_lung	FGFR1	fibroblast growth factor receptor 1	8p11.23	13078	0.147802	0.666048	-0.118006
C0345958	-1.44711	0.469366	0.0480962	C0345958	DISGENET_Large_cell_carcinoma_of_lung	LATS1	large tumor suppressor kinase 1	6q25.1	14150	0.0441249	0.512024	-0.100554
C0345958	-1.44711	0.469366	0.0480962	C0345958	DISGENET_Large_cell_carcinoma_of_lung	MAP3K2	mitogen-activated protein kinase kinase kinase 2	2q14.3	13371	0.116853	0.634169	-0.103478
C0345958	-1.44711	0.469366	0.0480962	C0345958	DISGENET_Large_cell_carcinoma_of_lung	MTOR	mechanistic target of rapamycin kinase	1p36.22	12758	0.180786	0.695569	-0.0643811
C0345958	-1.44711	0.469366	0.0480962	C0345958	DISGENET_Large_cell_carcinoma_of_lung	NEK1	NIMA related kinase 1	4q33	12339	0.226006	0.727721	-0.0515738
C0345958	-1.44711	0.469366	0.0480962	C0345958	DISGENET_Large_cell_carcinoma_of_lung	NIM1K	NIM1 serine/threonine protein kinase	5p12	11728	0.30516	0.777251	-0.0509249
C0345958	-1.44711	0.469366	0.0480962	C0345958	DISGENET_Large_cell_carcinoma_of_lung	RPS6KA6	ribosomal protein S6 kinase A6	Xq21.1	13660	0.0875579	0.600136	-0.190121
C0345958	-1.44711	0.469366	0.0480962	C0345958	DISGENET_Large_cell_carcinoma_of_lung	STK33	serine/threonine kinase 33	11p15.4	13975	0.0581298	0.543986	-0.569569
C0345958	-1.44711	0.469366	0.0480962	C0345958	DISGENET_Large_cell_carcinoma_of_lung	TRRAP	transformation/transcription domain associated protein	7q22.1	12442	0.215402	0.720511	-0.0746521
C0030044	-1.46341	0.469987	0.0462107	C0030044	DISGENET_Acrocephaly	FGFR1	fibroblast growth factor receptor 1	8p11.23	13078	0.147802	0.666048	-0.118006
C0030044	-1.46341	0.469987	0.0462107	C0030044	DISGENET_Acrocephaly	FGFR2	fibroblast growth factor receptor 2	10q26.13	11504	0.336388	0.794124	-0.0845661
C0030044	-1.46341	0.469987	0.0462107	C0030044	DISGENET_Acrocephaly	FREM1	FRAS1 related extracellular matrix 1	9p22.3	14554	0.0153484	0.397247	-0.385919
C0030044	-1.46341	0.469987	0.0462107	C0030044	DISGENET_Acrocephaly	NELL1	neural EGFL like 1	11p15.1	11839	0.291935	0.770146	-0.144376
C0030044	-1.46341	0.469987	0.0462107	C0030044	DISGENET_Acrocephaly	SMAD6	SMAD family member 6	15q22.31	11378	0.355073	0.805126	-0.161581
C0030044	-1.46341	0.469987	0.0462107	C0030044	DISGENET_Acrocephaly	TCF12	transcription factor 12	15q21.3	13853	0.0693298	0.568923	-0.0752424
C0030044	-1.46341	0.469987	0.0462107	C0030044	DISGENET_Acrocephaly	ZIC1	Zic family member 1	3q24	14067	0.0509779	0.531107	-0.868915
C0751291	-1.43372	0.47321	0.0379507	C0751291	DISGENET_Desmoplastic_Medulloblastoma	APC	APC regulator of WNT signaling pathway	5q22.2	12623	0.195432	0.707942	-0.0947435
C0751291	-1.43372	0.47321	0.0379507	C0751291	DISGENET_Desmoplastic_Medulloblastoma	BRD2	bromodomain containing 2	6p21.32	14634	0.0102436	0.361818	-0.08485
C0751291	-1.43372	0.47321	0.0379507	C0751291	DISGENET_Desmoplastic_Medulloblastoma	BRD3	bromodomain containing 3	9q34.2	12888	0.166904	0.685161	-0.0698202
C0751291	-1.43372	0.47321	0.0379507	C0751291	DISGENET_Desmoplastic_Medulloblastoma	BRD4	bromodomain containing 4	19p13.12	12625	0.195191	0.707765	-0.0495315
C0751291	-1.43372	0.47321	0.0379507	C0751291	DISGENET_Desmoplastic_Medulloblastoma	CTNNB1	catenin beta 1	3p22.1	13862	0.0683708	0.566363	-0.0916434
C0751291	-1.43372	0.47321	0.0379507	C0751291	DISGENET_Desmoplastic_Medulloblastoma	ESR2	estrogen receptor 2	14q23.2-q23.3	13030	0.154404	0.676243	-0.6427
C0751291	-1.43372	0.47321	0.0379507	C0751291	DISGENET_Desmoplastic_Medulloblastoma	KAT6A	lysine acetyltransferase 6A	8p11.21	13488	0.10459	0.619264	-0.114994
C0751291	-1.43372	0.47321	0.0379507	C0751291	DISGENET_Desmoplastic_Medulloblastoma	MYC	MYC proto-oncogene, bHLH transcription factor	8q24.21	13099	0.145506	0.665155	-0.188381
C0751291	-1.43372	0.47321	0.0379507	C0751291	DISGENET_Desmoplastic_Medulloblastoma	OTX2	orthodenticle homeobox 2	14q22.3	14838	0.00156465	0.249898	-2.11495
C0751291	-1.43372	0.47321	0.0379507	C0751291	DISGENET_Desmoplastic_Medulloblastoma	PDGFRA	platelet derived growth factor receptor alpha	4q12	13759	0.0781729	0.584104	-0.146439
C0751291	-1.43372	0.47321	0.0379507	C0751291	DISGENET_Desmoplastic_Medulloblastoma	PTCH1	patched 1	9q22.32	14334	0.0294439	0.45939	-0.173082
C0751291	-1.43372	0.47321	0.0379507	C0751291	DISGENET_Desmoplastic_Medulloblastoma	STRADA	STE20 related adaptor alpha	17q23.3	14316	0.030601	0.46398	-0.121396
C1136249	-1.43657	0.473307	0.0426357	C1136249	DISGENET_Mental_Retardation,_X-Linked	AGTR2	angiotensin II receptor type 2	Xq23	13466	0.107424	0.624214	-0.421317
C1136249	-1.43657	0.473307	0.0426357	C1136249	DISGENET_Mental_Retardation,_X-Linked	ARHGEF6	Rac/Cdc42 guanine nucleotide exchange factor 6	Xq26.3	14532	0.0164216	0.401694	-0.15764
C1136249	-1.43657	0.473307	0.0426357	C1136249	DISGENET_Mental_Retardation,_X-Linked	ATRX	ATRX chromatin remodeler	Xq21.1	12428	0.216822	0.721158	-0.0763578
C1136249	-1.43657	0.473307	0.0426357	C1136249	DISGENET_Mental_Retardation,_X-Linked	BRWD3	bromodomain and WD repeat domain containing 3	Xq21.1	14541	0.015935	0.400066	-0.238932
C1136249	-1.43657	0.473307	0.0426357	C1136249	DISGENET_Mental_Retardation,_X-Linked	CASK	calcium/calmodulin dependent serine protein kinase	Xp11.4	11474	0.339081	0.794827	-0.0416585
C1136249	-1.43657	0.473307	0.0426357	C1136249	DISGENET_Mental_Retardation,_X-Linked	FGD1	FYVE, RhoGEF and PH domain containing 1	Xp11.22	10655	0.469281	0.860052	-0.0602467
C1136249	-1.43657	0.473307	0.0426357	C1136249	DISGENET_Mental_Retardation,_X-Linked	GDI1	GDP dissociation inhibitor 1	Xq28	13377	0.116402	0.634169	-0.0698633
C1136249	-1.43657	0.473307	0.0426357	C1136249	DISGENET_Mental_Retardation,_X-Linked	MAOA	monoamine oxidase A	Xp11.3	11879	0.286081	0.764973	-0.0493545
C1136249	-1.43657	0.473307	0.0426357	C1136249	DISGENET_Mental_Retardation,_X-Linked	OPHN1	oligophrenin 1	Xq12	10679	0.464637	0.85717	-0.0294031
C1136249	-1.43657	0.473307	0.0426357	C1136249	DISGENET_Mental_Retardation,_X-Linked	PAK3	p21 (RAC1) activated kinase 3	Xq23	10863	0.438679	0.849129	-0.0748128
C1136249	-1.43657	0.473307	0.0426357	C1136249	DISGENET_Mental_Retardation,_X-Linked	PQBP1	polyglutamine binding protein 1	Xp11.23	11189	0.386899	0.824713	-0.0459468
C1136249	-1.43657	0.473307	0.0426357	C1136249	DISGENET_Mental_Retardation,_X-Linked	PTCHD1	patched domain containing 1	Xp22.11	10096	0.560747	0.889183	-0.0591922
C1136249	-1.43657	0.473307	0.0426357	C1136249	DISGENET_Mental_Retardation,_X-Linked	UPF3B	UPF3B regulator of nonsense mediated mRNA decay	Xq24	10030	0.572804	0.89302	-0.0377587
C1136249	-1.43657	0.473307	0.0426357	C1136249	DISGENET_Mental_Retardation,_X-Linked	ZMYM3	zinc finger MYM-type containing 3	Xq13.1	12948	0.161592	0.681661	-0.0822966
C0278876	-1.45535	0.474485	0.0382514	C0278876	DISGENET_Adult_Medulloblastoma	APC	APC regulator of WNT signaling pathway	5q22.2	12623	0.195432	0.707942	-0.0947435
C0278876	-1.45535	0.474485	0.0382514	C0278876	DISGENET_Adult_Medulloblastoma	BRD2	bromodomain containing 2	6p21.32	14634	0.0102436	0.361818	-0.08485
C0278876	-1.45535	0.474485	0.0382514	C0278876	DISGENET_Adult_Medulloblastoma	BRD3	bromodomain containing 3	9q34.2	12888	0.166904	0.685161	-0.0698202
C0278876	-1.45535	0.474485	0.0382514	C0278876	DISGENET_Adult_Medulloblastoma	BRD4	bromodomain containing 4	19p13.12	12625	0.195191	0.707765	-0.0495315
C0278876	-1.45535	0.474485	0.0382514	C0278876	DISGENET_Adult_Medulloblastoma	CTNNB1	catenin beta 1	3p22.1	13862	0.0683708	0.566363	-0.0916434
C0278876	-1.45535	0.474485	0.0382514	C0278876	DISGENET_Adult_Medulloblastoma	ESR2	estrogen receptor 2	14q23.2-q23.3	13030	0.154404	0.676243	-0.6427
C0278876	-1.45535	0.474485	0.0382514	C0278876	DISGENET_Adult_Medulloblastoma	KAT6A	lysine acetyltransferase 6A	8p11.21	13488	0.10459	0.619264	-0.114994
C0278876	-1.45535	0.474485	0.0382514	C0278876	DISGENET_Adult_Medulloblastoma	MYC	MYC proto-oncogene, bHLH transcription factor	8q24.21	13099	0.145506	0.665155	-0.188381
C0278876	-1.45535	0.474485	0.0382514	C0278876	DISGENET_Adult_Medulloblastoma	OTX2	orthodenticle homeobox 2	14q22.3	14838	0.00156465	0.249898	-2.11495
C0278876	-1.45535	0.474485	0.0382514	C0278876	DISGENET_Adult_Medulloblastoma	PDGFRA	platelet derived growth factor receptor alpha	4q12	13759	0.0781729	0.584104	-0.146439
C0278876	-1.45535	0.474485	0.0382514	C0278876	DISGENET_Adult_Medulloblastoma	PTCH1	patched 1	9q22.32	14334	0.0294439	0.45939	-0.173082
C0278876	-1.45535	0.474485	0.0382514	C0278876	DISGENET_Adult_Medulloblastoma	STRADA	STE20 related adaptor alpha	17q23.3	14316	0.030601	0.46398	-0.121396
C2931150	-1.47347	0.474759	0.0501002	C2931150	DISGENET_Synostotic_Anterior_Plagiocephaly	FGFR1	fibroblast growth factor receptor 1	8p11.23	13078	0.147802	0.666048	-0.118006
C2931150	-1.47347	0.474759	0.0501002	C2931150	DISGENET_Synostotic_Anterior_Plagiocephaly	FGFR2	fibroblast growth factor receptor 2	10q26.13	11504	0.336388	0.794124	-0.0845661
C2931150	-1.47347	0.474759	0.0501002	C2931150	DISGENET_Synostotic_Anterior_Plagiocephaly	FREM1	FRAS1 related extracellular matrix 1	9p22.3	14554	0.0153484	0.397247	-0.385919
C2931150	-1.47347	0.474759	0.0501002	C2931150	DISGENET_Synostotic_Anterior_Plagiocephaly	NELL1	neural EGFL like 1	11p15.1	11839	0.291935	0.770146	-0.144376
C2931150	-1.47347	0.474759	0.0501002	C2931150	DISGENET_Synostotic_Anterior_Plagiocephaly	SMAD6	SMAD family member 6	15q22.31	11378	0.355073	0.805126	-0.161581
C2931150	-1.47347	0.474759	0.0501002	C2931150	DISGENET_Synostotic_Anterior_Plagiocephaly	TCF12	transcription factor 12	15q21.3	13853	0.0693298	0.568923	-0.0752424
C2931150	-1.47347	0.474759	0.0501002	C2931150	DISGENET_Synostotic_Anterior_Plagiocephaly	ZIC1	Zic family member 1	3q24	14067	0.0509779	0.531107	-0.868915
C1275668	-1.44815	0.476656	0.042065	C1275668	DISGENET_Melanotic_medulloblastoma	APC	APC regulator of WNT signaling pathway	5q22.2	12623	0.195432	0.707942	-0.0947435
C1275668	-1.44815	0.476656	0.042065	C1275668	DISGENET_Melanotic_medulloblastoma	BRD2	bromodomain containing 2	6p21.32	14634	0.0102436	0.361818	-0.08485
C1275668	-1.44815	0.476656	0.042065	C1275668	DISGENET_Melanotic_medulloblastoma	BRD3	bromodomain containing 3	9q34.2	12888	0.166904	0.685161	-0.0698202
C1275668	-1.44815	0.476656	0.042065	C1275668	DISGENET_Melanotic_medulloblastoma	BRD4	bromodomain containing 4	19p13.12	12625	0.195191	0.707765	-0.0495315
C1275668	-1.44815	0.476656	0.042065	C1275668	DISGENET_Melanotic_medulloblastoma	CTNNB1	catenin beta 1	3p22.1	13862	0.0683708	0.566363	-0.0916434
C1275668	-1.44815	0.476656	0.042065	C1275668	DISGENET_Melanotic_medulloblastoma	ESR2	estrogen receptor 2	14q23.2-q23.3	13030	0.154404	0.676243	-0.6427
C1275668	-1.44815	0.476656	0.042065	C1275668	DISGENET_Melanotic_medulloblastoma	KAT6A	lysine acetyltransferase 6A	8p11.21	13488	0.10459	0.619264	-0.114994
C1275668	-1.44815	0.476656	0.042065	C1275668	DISGENET_Melanotic_medulloblastoma	MYC	MYC proto-oncogene, bHLH transcription factor	8q24.21	13099	0.145506	0.665155	-0.188381
C1275668	-1.44815	0.476656	0.042065	C1275668	DISGENET_Melanotic_medulloblastoma	OTX2	orthodenticle homeobox 2	14q22.3	14838	0.00156465	0.249898	-2.11495
C1275668	-1.44815	0.476656	0.042065	C1275668	DISGENET_Melanotic_medulloblastoma	PDGFRA	platelet derived growth factor receptor alpha	4q12	13759	0.0781729	0.584104	-0.146439
C1275668	-1.44815	0.476656	0.042065	C1275668	DISGENET_Melanotic_medulloblastoma	PTCH1	patched 1	9q22.32	14334	0.0294439	0.45939	-0.173082
C1275668	-1.44815	0.476656	0.042065	C1275668	DISGENET_Melanotic_medulloblastoma	STRADA	STE20 related adaptor alpha	17q23.3	14316	0.030601	0.46398	-0.121396
C0751111	-1.47659	0.477543	0.0208729	C0751111	DISGENET_Awakening_Epilepsy	ANKRD11	ankyrin repeat domain 11	16q24.3	14773	0.00362015	0.279523	-0.112255
C0751111	-1.47659	0.477543	0.0208729	C0751111	DISGENET_Awakening_Epilepsy	CERT1	ceramide transporter 1	5q13.3	14617	0.0111318	0.370473	-0.11406
C0751111	-1.47659	0.477543	0.0208729	C0751111	DISGENET_Awakening_Epilepsy	CNTNAP2	contactin associated protein like 2	7q35-q36.1	14481	0.019313	0.418917	-0.131471
C0751111	-1.47659	0.477543	0.0208729	C0751111	DISGENET_Awakening_Epilepsy	FOLR1	folate receptor alpha	11q13.4	14766	0.00388412	0.282369	-3.72025
C0751111	-1.47659	0.477543	0.0208729	C0751111	DISGENET_Awakening_Epilepsy	HNRNPU	heterogeneous nuclear ribonucleoprotein U	1q44	14206	0.0397159	0.499648	-0.072093
C0751111	-1.47659	0.477543	0.0208729	C0751111	DISGENET_Awakening_Epilepsy	L2HGDH	L-2-hydroxyglutarate dehydrogenase	14q21.3	14503	0.0179485	0.410816	-0.135835
C0751111	-1.47659	0.477543	0.0208729	C0751111	DISGENET_Awakening_Epilepsy	POMC	proopiomelanocortin	2p23.3	14573	0.013506	0.384798	-0.748781
C0751111	-1.47659	0.477543	0.0208729	C0751111	DISGENET_Awakening_Epilepsy	SLC12A5	solute carrier family 12 member 5	20q13.12	14768	0.00381633	0.282369	-0.130711
C0751111	-1.47659	0.477543	0.0208729	C0751111	DISGENET_Awakening_Epilepsy	SLC1A3	solute carrier family 1 member 3	5p13.2	14752	0.00442855	0.286178	-0.174599
C0751111	-1.47659	0.477543	0.0208729	C0751111	DISGENET_Awakening_Epilepsy	SLC6A1	solute carrier family 6 member 1	3p25.3	14815	0.00224552	0.254734	-0.226273
C0751111	-1.47659	0.477543	0.0208729	C0751111	DISGENET_Awakening_Epilepsy	SPARCL1	SPARC like 1	4q22.1	14547	0.0156136	0.397247	-0.199288
C0007114	-1.43816	0.477948	0.0272904	C0007114	DISGENET_Malignant_neoplasm_of_skin	AIRE	autoimmune regulator	21q22.3	11376	0.355387	0.805567	-0.473369
C0007114	-1.43816	0.477948	0.0272904	C0007114	DISGENET_Malignant_neoplasm_of_skin	CASP8	caspase 8	2q33.1	13679	0.0856096	0.595377	-0.1986
C0007114	-1.43816	0.477948	0.0272904	C0007114	DISGENET_Malignant_neoplasm_of_skin	EPHX1	epoxide hydrolase 1	1q42.12	14734	0.00523912	0.297539	-0.193757
C0007114	-1.43816	0.477948	0.0272904	C0007114	DISGENET_Malignant_neoplasm_of_skin	ERBB4	erb-b2 receptor tyrosine kinase 4	2q34	14149	0.044168	0.512121	-0.157219
C0007114	-1.43816	0.477948	0.0272904	C0007114	DISGENET_Malignant_neoplasm_of_skin	ERCC2	ERCC excision repair 2, TFIIH core complex helicase subunit	19q13.32	13996	0.0564912	0.542725	-0.0969468
C0007114	-1.43816	0.477948	0.0272904	C0007114	DISGENET_Malignant_neoplasm_of_skin	GJA1	gap junction protein alpha 1	6q22.31	14556	0.0148125	0.392242	-0.17045
C0007114	-1.43816	0.477948	0.0272904	C0007114	DISGENET_Malignant_neoplasm_of_skin	GLI2	GLI family zinc finger 2	2q14.2	11737	0.30418	0.776317	-0.0983406
C0007114	-1.43816	0.477948	0.0272904	C0007114	DISGENET_Malignant_neoplasm_of_skin	HIF1A	hypoxia inducible factor 1 subunit alpha	14q23.2	14794	0.00275655	0.264693	-0.12237
C0007114	-1.43816	0.477948	0.0272904	C0007114	DISGENET_Malignant_neoplasm_of_skin	IL1A	interleukin 1 alpha	2q14.1	11461	0.34148	0.796762	-0.22858
C0007114	-1.43816	0.477948	0.0272904	C0007114	DISGENET_Malignant_neoplasm_of_skin	KRT1	keratin 1	12q13.13	12526	0.206031	0.714838	-0.256107
C0007114	-1.43816	0.477948	0.0272904	C0007114	DISGENET_Malignant_neoplasm_of_skin	NFE2L2	nuclear factor, erythroid 2 like 2	2q31.2	12823	0.173885	0.689848	-0.0979897
C0007114	-1.43816	0.477948	0.0272904	C0007114	DISGENET_Malignant_neoplasm_of_skin	NOTCH2	notch receptor 2	1p12	11687	0.309595	0.779649	-0.090289
C0007114	-1.43816	0.477948	0.0272904	C0007114	DISGENET_Malignant_neoplasm_of_skin	NOTCH3	notch receptor 3	19p13.12	13631	0.090864	0.604945	-0.161685
C0007114	-1.43816	0.477948	0.0272904	C0007114	DISGENET_Malignant_neoplasm_of_skin	PTCH1	patched 1	9q22.32	14334	0.0294439	0.45939	-0.173082
C0007114	-1.43816	0.477948	0.0272904	C0007114	DISGENET_Malignant_neoplasm_of_skin	SMO	smoothened, frizzled class receptor	7q32.1	12564	0.200877	0.710797	-0.108829
C0007114	-1.43816	0.477948	0.0272904	C0007114	DISGENET_Malignant_neoplasm_of_skin	SP1	Sp1 transcription factor	12q13.13	11462	0.341046	0.796224	-0.0538791
C0007114	-1.43816	0.477948	0.0272904	C0007114	DISGENET_Malignant_neoplasm_of_skin	XPA	XPA, DNA damage recognition and repair factor	9q22.33	12573	0.200257	0.710744	-0.0981617
C0007114	-1.43816	0.477948	0.0272904	C0007114	DISGENET_Malignant_neoplasm_of_skin	XRCC3	X-ray repair cross complementing 3	14q32.33	14408	0.0239195	0.435547	-0.153524
C0236018	-1.47978	0.479788	0.00968992	C0236018	DISGENET_Aura	ANKRD11	ankyrin repeat domain 11	16q24.3	14773	0.00362015	0.279523	-0.112255
C0236018	-1.47978	0.479788	0.00968992	C0236018	DISGENET_Aura	CERT1	ceramide transporter 1	5q13.3	14617	0.0111318	0.370473	-0.11406
C0236018	-1.47978	0.479788	0.00968992	C0236018	DISGENET_Aura	CNTNAP2	contactin associated protein like 2	7q35-q36.1	14481	0.019313	0.418917	-0.131471
C0236018	-1.47978	0.479788	0.00968992	C0236018	DISGENET_Aura	FOLR1	folate receptor alpha	11q13.4	14766	0.00388412	0.282369	-3.72025
C0236018	-1.47978	0.479788	0.00968992	C0236018	DISGENET_Aura	HNRNPU	heterogeneous nuclear ribonucleoprotein U	1q44	14206	0.0397159	0.499648	-0.072093
C0236018	-1.47978	0.479788	0.00968992	C0236018	DISGENET_Aura	L2HGDH	L-2-hydroxyglutarate dehydrogenase	14q21.3	14503	0.0179485	0.410816	-0.135835
C0236018	-1.47978	0.479788	0.00968992	C0236018	DISGENET_Aura	POMC	proopiomelanocortin	2p23.3	14573	0.013506	0.384798	-0.748781
C0236018	-1.47978	0.479788	0.00968992	C0236018	DISGENET_Aura	SLC12A5	solute carrier family 12 member 5	20q13.12	14768	0.00381633	0.282369	-0.130711
C0236018	-1.47978	0.479788	0.00968992	C0236018	DISGENET_Aura	SLC1A3	solute carrier family 1 member 3	5p13.2	14752	0.00442855	0.286178	-0.174599
C0236018	-1.47978	0.479788	0.00968992	C0236018	DISGENET_Aura	SLC6A1	solute carrier family 6 member 1	3p25.3	14815	0.00224552	0.254734	-0.226273
C0236018	-1.47978	0.479788	0.00968992	C0236018	DISGENET_Aura	SPARCL1	SPARC like 1	4q22.1	14547	0.0156136	0.397247	-0.199288
C1833340	-1.46395	0.480396	0.0670732	C1833340	DISGENET_Synostotic_Posterior_Plagiocephaly	FGFR1	fibroblast growth factor receptor 1	8p11.23	13078	0.147802	0.666048	-0.118006
C1833340	-1.46395	0.480396	0.0670732	C1833340	DISGENET_Synostotic_Posterior_Plagiocephaly	FGFR2	fibroblast growth factor receptor 2	10q26.13	11504	0.336388	0.794124	-0.0845661
C1833340	-1.46395	0.480396	0.0670732	C1833340	DISGENET_Synostotic_Posterior_Plagiocephaly	FREM1	FRAS1 related extracellular matrix 1	9p22.3	14554	0.0153484	0.397247	-0.385919
C1833340	-1.46395	0.480396	0.0670732	C1833340	DISGENET_Synostotic_Posterior_Plagiocephaly	NELL1	neural EGFL like 1	11p15.1	11839	0.291935	0.770146	-0.144376
C1833340	-1.46395	0.480396	0.0670732	C1833340	DISGENET_Synostotic_Posterior_Plagiocephaly	SMAD6	SMAD family member 6	15q22.31	11378	0.355073	0.805126	-0.161581
C1833340	-1.46395	0.480396	0.0670732	C1833340	DISGENET_Synostotic_Posterior_Plagiocephaly	TCF12	transcription factor 12	15q21.3	13853	0.0693298	0.568923	-0.0752424
C1833340	-1.46395	0.480396	0.0670732	C1833340	DISGENET_Synostotic_Posterior_Plagiocephaly	ZIC1	Zic family member 1	3q24	14067	0.0509779	0.531107	-0.868915
C0035334	-1.44982	0.482081	0.0186567	C0035334	DISGENET_Retinitis_Pigmentosa	ABCA4	ATP binding cassette subfamily A member 4	1p22.1	14290	0.032805	0.468855	-0.390384
C0035334	-1.44982	0.482081	0.0186567	C0035334	DISGENET_Retinitis_Pigmentosa	ARHGEF18	Rho/Rac guanine nucleotide exchange factor 18	19p13.2	14366	0.0269529	0.450541	-0.11022
C0035334	-1.44982	0.482081	0.0186567	C0035334	DISGENET_Retinitis_Pigmentosa	BEST1	bestrophin 1	11q12.3	13465	0.107702	0.625239	-0.330571
C0035334	-1.44982	0.482081	0.0186567	C0035334	DISGENET_Retinitis_Pigmentosa	CNGB1	cyclic nucleotide gated channel subunit beta 1	16q21	13742	0.0803561	0.58748	-1.03079
C0035334	-1.44982	0.482081	0.0186567	C0035334	DISGENET_Retinitis_Pigmentosa	FAM161A	FAM161 centrosomal protein A	2p15	14787	0.00298578	0.267709	-0.325905
C0035334	-1.44982	0.482081	0.0186567	C0035334	DISGENET_Retinitis_Pigmentosa	FLVCR1	feline leukemia virus subgroup C cellular receptor 1	1q32.3	14498	0.0183069	0.413394	-0.179644
C0035334	-1.44982	0.482081	0.0186567	C0035334	DISGENET_Retinitis_Pigmentosa	IFT140	intraflagellar transport 140	16p13.3	14793	0.00278436	0.264693	-0.141844
C0035334	-1.44982	0.482081	0.0186567	C0035334	DISGENET_Retinitis_Pigmentosa	IFT88	intraflagellar transport 88	13q12.11	13363	0.117836	0.635705	-0.0689293
C0035334	-1.44982	0.482081	0.0186567	C0035334	DISGENET_Retinitis_Pigmentosa	IRX5	iroquois homeobox 5	16q12.2	13388	0.115353	0.633818	-1.18393
C0035334	-1.44982	0.482081	0.0186567	C0035334	DISGENET_Retinitis_Pigmentosa	KLHL7	kelch like family member 7	7p15.3	14692	0.0069606	0.312394	-0.163809
C0035334	-1.44982	0.482081	0.0186567	C0035334	DISGENET_Retinitis_Pigmentosa	MERTK	MER proto-oncogene, tyrosine kinase	2q13	14109	0.0474585	0.523727	-0.155608
C0035334	-1.44982	0.482081	0.0186567	C0035334	DISGENET_Retinitis_Pigmentosa	NRL	neural retina leucine zipper	14q11.2-q12	13880	0.0664737	0.562592	-0.779443
C0035334	-1.44982	0.482081	0.0186567	C0035334	DISGENET_Retinitis_Pigmentosa	RP1	RP1 axonemal microtubule associated	8q11.23-q12.1	13991	0.0567956	0.542915	-0.889034
C0035334	-1.44982	0.482081	0.0186567	C0035334	DISGENET_Retinitis_Pigmentosa	RPE65	retinoid isomerohydrolase RPE65	1p31.3	13619	0.0921223	0.60675	-0.443454
C0035334	-1.44982	0.482081	0.0186567	C0035334	DISGENET_Retinitis_Pigmentosa	TOPORS	TOP1 binding arginine/serine rich protein	9p21.1	14858	0.000801363	0.199237	-0.186525
C0035334	-1.44982	0.482081	0.0186567	C0035334	DISGENET_Retinitis_Pigmentosa	TTPA	alpha tocopherol transfer protein	8q12.3	13716	0.0823512	0.589651	-0.155212
C0035334	-1.44982	0.482081	0.0186567	C0035334	DISGENET_Retinitis_Pigmentosa	TUB	TUB bipartite transcription factor	11p15.4	14074	0.0502006	0.52925	-0.125016
C0035334	-1.44982	0.482081	0.0186567	C0035334	DISGENET_Retinitis_Pigmentosa	UBAP1L	ubiquitin associated protein 1 like	15q22.31	13375	0.116617	0.634169	-0.466891
C0035334	-1.44982	0.482081	0.0186567	C0035334	DISGENET_Retinitis_Pigmentosa	UNC119	unc-119 lipid binding chaperone	17q11.2	13537	0.100224	0.618186	-0.185862
C0035334	-1.44982	0.482081	0.0186567	C0035334	DISGENET_Retinitis_Pigmentosa	USH2A	usherin	1q41	13601	0.0938465	0.610507	-1.07853
C1858120	-1.44012	0.48228	0.0672897	C1858120	DISGENET_Generalized_hypotonia	2001-08-01	argonaute RISC component 1	1p34.3	14049	0.0519581	0.532904	-0.0752817
C1858120	-1.44012	0.48228	0.0672897	C1858120	DISGENET_Generalized_hypotonia	CDK8	cyclin dependent kinase 8	13q12.13	12403	0.219286	0.723584	-0.0524268
C1858120	-1.44012	0.48228	0.0672897	C1858120	DISGENET_Generalized_hypotonia	LNPK	lunapark, ER junction formation factor	2q31.1	11246	0.376177	0.819398	-0.056222
C1858120	-1.44012	0.48228	0.0672897	C1858120	DISGENET_Generalized_hypotonia	POLR2A	RNA polymerase II subunit A	17p13.1	14406	0.0240276	0.435547	-0.157129
C1858120	-1.44012	0.48228	0.0672897	C1858120	DISGENET_Generalized_hypotonia	POU3F3	POU class 3 homeobox 3	2q12.1	12529	0.205588	0.714619	-0.0795867
C1858120	-1.44012	0.48228	0.0672897	C1858120	DISGENET_Generalized_hypotonia	TRPM3	transient receptor potential cation channel subfamily M member 3	9q21.12-q21.13	14466	0.0208149	0.42905	-0.416869
C0543859	-1.45589	0.484453	0.0539499	C0543859	DISGENET_Amyotrophic_Lateral_Sclerosis,_Guam_Form	ATXN2	ataxin 2	12q24.12	13357	0.118366	0.63648	-0.0638017
C0543859	-1.45589	0.484453	0.0539499	C0543859	DISGENET_Amyotrophic_Lateral_Sclerosis,_Guam_Form	FUS	FUS RNA binding protein	16p11.2	14229	0.0379153	0.492311	-0.119028
C0543859	-1.45589	0.484453	0.0539499	C0543859	DISGENET_Amyotrophic_Lateral_Sclerosis,_Guam_Form	OPTN	optineurin	10p13	14034	0.0531132	0.53351	-0.221647
C0543859	-1.45589	0.484453	0.0539499	C0543859	DISGENET_Amyotrophic_Lateral_Sclerosis,_Guam_Form	SCFD1	sec1 family domain containing 1	14q12	14658	0.00903357	0.352755	-0.100346
C0543859	-1.45589	0.484453	0.0539499	C0543859	DISGENET_Amyotrophic_Lateral_Sclerosis,_Guam_Form	SLC6A1	solute carrier family 6 member 1	3p25.3	14815	0.00224552	0.254734	-0.226273
C0543859	-1.45589	0.484453	0.0539499	C0543859	DISGENET_Amyotrophic_Lateral_Sclerosis,_Guam_Form	TRPM7	transient receptor potential cation channel subfamily M member 7	15q21.2	14730	0.00536732	0.297539	-0.145779
C0278510	-1.46651	0.485362	0.0447761	C0278510	DISGENET_Childhood_Medulloblastoma	APC	APC regulator of WNT signaling pathway	5q22.2	12623	0.195432	0.707942	-0.0947435
C0278510	-1.46651	0.485362	0.0447761	C0278510	DISGENET_Childhood_Medulloblastoma	BRD2	bromodomain containing 2	6p21.32	14634	0.0102436	0.361818	-0.08485
C0278510	-1.46651	0.485362	0.0447761	C0278510	DISGENET_Childhood_Medulloblastoma	BRD3	bromodomain containing 3	9q34.2	12888	0.166904	0.685161	-0.0698202
C0278510	-1.46651	0.485362	0.0447761	C0278510	DISGENET_Childhood_Medulloblastoma	BRD4	bromodomain containing 4	19p13.12	12625	0.195191	0.707765	-0.0495315
C0278510	-1.46651	0.485362	0.0447761	C0278510	DISGENET_Childhood_Medulloblastoma	CTNNB1	catenin beta 1	3p22.1	13862	0.0683708	0.566363	-0.0916434
C0278510	-1.46651	0.485362	0.0447761	C0278510	DISGENET_Childhood_Medulloblastoma	ESR2	estrogen receptor 2	14q23.2-q23.3	13030	0.154404	0.676243	-0.6427
C0278510	-1.46651	0.485362	0.0447761	C0278510	DISGENET_Childhood_Medulloblastoma	KAT6A	lysine acetyltransferase 6A	8p11.21	13488	0.10459	0.619264	-0.114994
C0278510	-1.46651	0.485362	0.0447761	C0278510	DISGENET_Childhood_Medulloblastoma	MYC	MYC proto-oncogene, bHLH transcription factor	8q24.21	13099	0.145506	0.665155	-0.188381
C0278510	-1.46651	0.485362	0.0447761	C0278510	DISGENET_Childhood_Medulloblastoma	OTX2	orthodenticle homeobox 2	14q22.3	14838	0.00156465	0.249898	-2.11495
C0278510	-1.46651	0.485362	0.0447761	C0278510	DISGENET_Childhood_Medulloblastoma	PDGFRA	platelet derived growth factor receptor alpha	4q12	13759	0.0781729	0.584104	-0.146439
C0278510	-1.46651	0.485362	0.0447761	C0278510	DISGENET_Childhood_Medulloblastoma	PTCH1	patched 1	9q22.32	14334	0.0294439	0.45939	-0.173082
C0278510	-1.46651	0.485362	0.0447761	C0278510	DISGENET_Childhood_Medulloblastoma	STRADA	STE20 related adaptor alpha	17q23.3	14316	0.030601	0.46398	-0.121396
C0035309	-1.35189	0.489651	0.0967742	C0035309	DISGENET_Retinal_Diseases	CHAT	choline O-acetyltransferase	10q11.23	13844	0.0697051	0.568923	-0.171761
C0035309	-1.35189	0.489651	0.0967742	C0035309	DISGENET_Retinal_Diseases	COL9A1	collagen type IX alpha 1 chain	6q13	12911	0.165014	0.683686	-0.330337
C0035309	-1.35189	0.489651	0.0967742	C0035309	DISGENET_Retinal_Diseases	FZD4	frizzled class receptor 4	11q14.2	14817	0.00219793	0.254734	-0.291912
C0035309	-1.35189	0.489651	0.0967742	C0035309	DISGENET_Retinal_Diseases	OCLN	occludin	5q13.2	13507	0.102946	0.618504	-0.228328
C0035309	-1.35189	0.489651	0.0967742	C0035309	DISGENET_Retinal_Diseases	PTPRC	protein tyrosine phosphatase receptor type C	1q31.3-q32.1	11326	0.363756	0.811011	-0.114236
C0035309	-1.35189	0.489651	0.0967742	C0035309	DISGENET_Retinal_Diseases	RPE65	retinoid isomerohydrolase RPE65	1p31.3	13619	0.0921223	0.60675	-0.443454
C0035309	-1.35189	0.489651	0.0967742	C0035309	DISGENET_Retinal_Diseases	SIRT1	sirtuin 1	10q21.3	11702	0.308063	0.779273	-0.0709012
C0035309	-1.35189	0.489651	0.0967742	C0035309	DISGENET_Retinal_Diseases	TTPA	alpha tocopherol transfer protein	8q12.3	13716	0.0823512	0.589651	-0.155212
C0035309	-1.35189	0.489651	0.0967742	C0035309	DISGENET_Retinal_Diseases	VIM	vimentin	10p13	12901	0.165965	0.684905	-0.143038
C0035309	-1.35189	0.489651	0.0967742	C0035309	DISGENET_Retinal_Diseases	VSX1	visual system homeobox 1	20p11.21	12373	0.222683	0.726304	-0.805261
C1860819	-1.48011	0.493099	0.0412758	C1860819	DISGENET_Metopic_synostosis	FGFR1	fibroblast growth factor receptor 1	8p11.23	13078	0.147802	0.666048	-0.118006
C1860819	-1.48011	0.493099	0.0412758	C1860819	DISGENET_Metopic_synostosis	FGFR2	fibroblast growth factor receptor 2	10q26.13	11504	0.336388	0.794124	-0.0845661
C1860819	-1.48011	0.493099	0.0412758	C1860819	DISGENET_Metopic_synostosis	FREM1	FRAS1 related extracellular matrix 1	9p22.3	14554	0.0153484	0.397247	-0.385919
C1860819	-1.48011	0.493099	0.0412758	C1860819	DISGENET_Metopic_synostosis	NELL1	neural EGFL like 1	11p15.1	11839	0.291935	0.770146	-0.144376
C1860819	-1.48011	0.493099	0.0412758	C1860819	DISGENET_Metopic_synostosis	SMAD6	SMAD family member 6	15q22.31	11378	0.355073	0.805126	-0.161581
C1860819	-1.48011	0.493099	0.0412758	C1860819	DISGENET_Metopic_synostosis	TCF12	transcription factor 12	15q21.3	13853	0.0693298	0.568923	-0.0752424
C1860819	-1.48011	0.493099	0.0412758	C1860819	DISGENET_Metopic_synostosis	ZIC1	Zic family member 1	3q24	14067	0.0509779	0.531107	-0.868915
C2930471	-1.32869	0.507765	0.10586	C2930471	DISGENET_Bilateral_Wilms_Tumor	CTNNB1	catenin beta 1	3p22.1	13862	0.0683708	0.566363	-0.0916434
C2930471	-1.32869	0.507765	0.10586	C2930471	DISGENET_Bilateral_Wilms_Tumor	DICER1	dicer 1, ribonuclease III	14q32.13	14128	0.0460589	0.519734	-0.110652
C2930471	-1.32869	0.507765	0.10586	C2930471	DISGENET_Bilateral_Wilms_Tumor	GPC3	glypican 3	Xq26.2	13919	0.0629546	0.554118	-0.512325
C2930471	-1.32869	0.507765	0.10586	C2930471	DISGENET_Bilateral_Wilms_Tumor	MAP3K4	mitogen-activated protein kinase kinase kinase 4	6q26	14627	0.0104227	0.362412	-0.128825
C2930471	-1.32869	0.507765	0.10586	C2930471	DISGENET_Bilateral_Wilms_Tumor	MAX	MYC associated factor X	14q23.3	14250	0.0367632	0.489676	-0.106548
C2930471	-1.32869	0.507765	0.10586	C2930471	DISGENET_Bilateral_Wilms_Tumor	REST	RE1 silencing transcription factor	4q12	13935	0.0617839	0.552073	-0.152935
C2930471	-1.32869	0.507765	0.10586	C2930471	DISGENET_Bilateral_Wilms_Tumor	XPO5	exportin 5	6p21.1	14197	0.0408293	0.504804	-0.112665
C4551902	-1.48016	0.508113	0.056391	C4551902	DISGENET_Craniosynostosis,_Type_1	FGFR1	fibroblast growth factor receptor 1	8p11.23	13078	0.147802	0.666048	-0.118006
C4551902	-1.48016	0.508113	0.056391	C4551902	DISGENET_Craniosynostosis,_Type_1	FGFR2	fibroblast growth factor receptor 2	10q26.13	11504	0.336388	0.794124	-0.0845661
C4551902	-1.48016	0.508113	0.056391	C4551902	DISGENET_Craniosynostosis,_Type_1	FREM1	FRAS1 related extracellular matrix 1	9p22.3	14554	0.0153484	0.397247	-0.385919
C4551902	-1.48016	0.508113	0.056391	C4551902	DISGENET_Craniosynostosis,_Type_1	NELL1	neural EGFL like 1	11p15.1	11839	0.291935	0.770146	-0.144376
C4551902	-1.48016	0.508113	0.056391	C4551902	DISGENET_Craniosynostosis,_Type_1	SMAD6	SMAD family member 6	15q22.31	11378	0.355073	0.805126	-0.161581
C4551902	-1.48016	0.508113	0.056391	C4551902	DISGENET_Craniosynostosis,_Type_1	TCF12	transcription factor 12	15q21.3	13853	0.0693298	0.568923	-0.0752424
C4551902	-1.48016	0.508113	0.056391	C4551902	DISGENET_Craniosynostosis,_Type_1	ZIC1	Zic family member 1	3q24	14067	0.0509779	0.531107	-0.868915
C0242339	-1.34124	0.509879	0.121032	C0242339	DISGENET_Dyslipidemias	AHR	aryl hydrocarbon receptor	7p21.1	11170	0.389614	0.825695	-0.0674844
C0242339	-1.34124	0.509879	0.121032	C0242339	DISGENET_Dyslipidemias	ANGPTL4	angiopoietin like 4	19p13.2	12176	0.248461	0.741464	-0.217723
C0242339	-1.34124	0.509879	0.121032	C0242339	DISGENET_Dyslipidemias	APOE	apolipoprotein E	19q13.32	13832	0.070772	0.570527	-0.133982
C0242339	-1.34124	0.509879	0.121032	C0242339	DISGENET_Dyslipidemias	ATP7B	ATPase copper transporting beta	13q14.3	13034	0.153803	0.675376	-0.175511
C0242339	-1.34124	0.509879	0.121032	C0242339	DISGENET_Dyslipidemias	DNAH11	dynein axonemal heavy chain 11	7p15.3	14612	0.0114914	0.372867	-0.843238
C0242339	-1.34124	0.509879	0.121032	C0242339	DISGENET_Dyslipidemias	HP	haptoglobin	16q22.2	11611	0.321462	0.785474	-0.495633
C0242339	-1.34124	0.509879	0.121032	C0242339	DISGENET_Dyslipidemias	KLF14	Kruppel like factor 14	7q32.2	11103	0.400808	0.830825	-0.314531
C0242339	-1.34124	0.509879	0.121032	C0242339	DISGENET_Dyslipidemias	LEPR	leptin receptor	1p31.3	13549	0.0986663	0.613956	-0.256537
C0242339	-1.34124	0.509879	0.121032	C0242339	DISGENET_Dyslipidemias	NECTIN2	nectin cell adhesion molecule 2	19q13.32	11554	0.329911	0.790204	-0.119549
C0242339	-1.34124	0.509879	0.121032	C0242339	DISGENET_Dyslipidemias	NEIL1	nei like DNA glycosylase 1	15q24.2	10853	0.440139	0.849708	-0.065413
C0242339	-1.34124	0.509879	0.121032	C0242339	DISGENET_Dyslipidemias	PLTP	phospholipid transfer protein	20q13.12	14137	0.0456076	0.518877	-0.171069
C0242339	-1.34124	0.509879	0.121032	C0242339	DISGENET_Dyslipidemias	VNN1	vanin 1	6q23.2	13450	0.109184	0.625482	-0.789032
C0265535	-1.48379	0.510643	0.0425963	C0265535	DISGENET_Trigonocephaly	FGFR1	fibroblast growth factor receptor 1	8p11.23	13078	0.147802	0.666048	-0.118006
C0265535	-1.48379	0.510643	0.0425963	C0265535	DISGENET_Trigonocephaly	FGFR2	fibroblast growth factor receptor 2	10q26.13	11504	0.336388	0.794124	-0.0845661
C0265535	-1.48379	0.510643	0.0425963	C0265535	DISGENET_Trigonocephaly	FREM1	FRAS1 related extracellular matrix 1	9p22.3	14554	0.0153484	0.397247	-0.385919
C0265535	-1.48379	0.510643	0.0425963	C0265535	DISGENET_Trigonocephaly	NELL1	neural EGFL like 1	11p15.1	11839	0.291935	0.770146	-0.144376
C0265535	-1.48379	0.510643	0.0425963	C0265535	DISGENET_Trigonocephaly	SMAD6	SMAD family member 6	15q22.31	11378	0.355073	0.805126	-0.161581
C0265535	-1.48379	0.510643	0.0425963	C0265535	DISGENET_Trigonocephaly	TCF12	transcription factor 12	15q21.3	13853	0.0693298	0.568923	-0.0752424
C0265535	-1.48379	0.510643	0.0425963	C0265535	DISGENET_Trigonocephaly	ZIC1	Zic family member 1	3q24	14067	0.0509779	0.531107	-0.868915
C1527390	-1.32219	0.510874	0.108209	C1527390	DISGENET_Neoplasms,_Intracranial	CDK4	cyclin dependent kinase 4	12q14.1	13650	0.0889362	0.602597	-0.0927454
C1527390	-1.32219	0.510874	0.108209	C1527390	DISGENET_Neoplasms,_Intracranial	DLL1	delta like canonical Notch ligand 1	6q27	14561	0.0144001	0.388602	-0.205706
C1527390	-1.32219	0.510874	0.108209	C1527390	DISGENET_Neoplasms,_Intracranial	NRARP	NOTCH regulated ankyrin repeat protein	9q34.3	14880	0.000245139	0.155728	-0.411708
C1527390	-1.32219	0.510874	0.108209	C1527390	DISGENET_Neoplasms,_Intracranial	PTCH1	patched 1	9q22.32	14334	0.0294439	0.45939	-0.173082
C1527390	-1.32219	0.510874	0.108209	C1527390	DISGENET_Neoplasms,_Intracranial	SOX2	SRY-box transcription factor 2	3q26.33	13587	0.0950914	0.612378	-0.125494
C1527390	-1.32219	0.510874	0.108209	C1527390	DISGENET_Neoplasms,_Intracranial	YAP1	Yes associated protein 1	11q22.1	14040	0.0526516	0.53351	-0.140766
C0919267	-1.3428	0.510887	0.0314815	C0919267	DISGENET_ovarian_neoplasm	ATF3	activating transcription factor 3	1q32.3	11247	0.376136	0.819392	-0.206551
C0919267	-1.3428	0.510887	0.0314815	C0919267	DISGENET_ovarian_neoplasm	ATP7B	ATPase copper transporting beta	13q14.3	13034	0.153803	0.675376	-0.175511
C0919267	-1.3428	0.510887	0.0314815	C0919267	DISGENET_ovarian_neoplasm	ATR	ATR serine/threonine kinase	3q23	13982	0.0574298	0.543047	-0.120651
C0919267	-1.3428	0.510887	0.0314815	C0919267	DISGENET_ovarian_neoplasm	BCL9	BCL9 transcription coactivator	1q21.2	14373	0.0261654	0.445564	-0.129925
C0919267	-1.3428	0.510887	0.0314815	C0919267	DISGENET_ovarian_neoplasm	BNC2	basonuclin 2	9p22.3-p22.2	14080	0.0494985	0.527558	-0.903225
C0919267	-1.3428	0.510887	0.0314815	C0919267	DISGENET_ovarian_neoplasm	BRCA2	BRCA2 DNA repair associated	13q13.1	11454	0.342069	0.797043	-0.0943655
C0919267	-1.3428	0.510887	0.0314815	C0919267	DISGENET_ovarian_neoplasm	CAV1	caveolin 1	7q31.2	12159	0.250143	0.74221	-0.0968712
C0919267	-1.3428	0.510887	0.0314815	C0919267	DISGENET_ovarian_neoplasm	CTNNB1	catenin beta 1	3p22.1	13862	0.0683708	0.566363	-0.0916434
C0919267	-1.3428	0.510887	0.0314815	C0919267	DISGENET_ovarian_neoplasm	DYRK1B	dual specificity tyrosine phosphorylation regulated kinase 1B	19q13.2	12354	0.224894	0.727721	-0.10119
C0919267	-1.3428	0.510887	0.0314815	C0919267	DISGENET_ovarian_neoplasm	EDNRA	endothelin receptor type A	4q31.22-q31.23	11517	0.334029	0.792136	-0.118485
C0919267	-1.3428	0.510887	0.0314815	C0919267	DISGENET_ovarian_neoplasm	EPCAM	epithelial cell adhesion molecule	2p21	14075	0.0501377	0.52925	-1.34555
C0919267	-1.3428	0.510887	0.0314815	C0919267	DISGENET_ovarian_neoplasm	FASN	fatty acid synthase	17q25.3	13855	0.0690896	0.568131	-0.102077
C0919267	-1.3428	0.510887	0.0314815	C0919267	DISGENET_ovarian_neoplasm	FOLR1	folate receptor alpha	11q13.4	14766	0.00388412	0.282369	-3.72025
C0919267	-1.3428	0.510887	0.0314815	C0919267	DISGENET_ovarian_neoplasm	HAUS6	HAUS augmin like complex subunit 6	9p22.1	11332	0.362808	0.810223	-0.0611946
C0919267	-1.3428	0.510887	0.0314815	C0919267	DISGENET_ovarian_neoplasm	HDAC6	histone deacetylase 6	Xp11.23	13898	0.064917	0.55918	-0.105041
C0919267	-1.3428	0.510887	0.0314815	C0919267	DISGENET_ovarian_neoplasm	IL6ST	interleukin 6 signal transducer	5q11.2	12085	0.259728	0.748524	-0.077418
C0919267	-1.3428	0.510887	0.0314815	C0919267	DISGENET_ovarian_neoplasm	KANSL1	KAT8 regulatory NSL complex subunit 1	17q21.31	12704	0.187146	0.701212	-0.0541088
C0919267	-1.3428	0.510887	0.0314815	C0919267	DISGENET_ovarian_neoplasm	KLK10	kallikrein related peptidase 10	19q13.41	12732	0.183754	0.697873	-1.18963
C0919267	-1.3428	0.510887	0.0314815	C0919267	DISGENET_ovarian_neoplasm	LRRC46	leucine rich repeat containing 46	17q21.32	14707	0.00631109	0.307904	-0.558118
C0919267	-1.3428	0.510887	0.0314815	C0919267	DISGENET_ovarian_neoplasm	MAP2K1	mitogen-activated protein kinase kinase 1	15q22.31	12797	0.176755	0.69232	-0.0779344
C0919267	-1.3428	0.510887	0.0314815	C0919267	DISGENET_ovarian_neoplasm	MAPK3	mitogen-activated protein kinase 3	16p11.2	13772	0.0771454	0.58165	-0.0799069
C0919267	-1.3428	0.510887	0.0314815	C0919267	DISGENET_ovarian_neoplasm	MECOM	MDS1 and EVI1 complex locus	3q26.2	13409	0.112829	0.629891	-0.25473
C0919267	-1.3428	0.510887	0.0314815	C0919267	DISGENET_ovarian_neoplasm	MSH2	mutS homolog 2	2p21-p16.3	11830	0.292935	0.770383	-0.0576108
C0919267	-1.3428	0.510887	0.0314815	C0919267	DISGENET_ovarian_neoplasm	MSH6	mutS homolog 6	2p16.3	14512	0.0174768	0.408172	-0.108947
C0919267	-1.3428	0.510887	0.0314815	C0919267	DISGENET_ovarian_neoplasm	MTOR	mechanistic target of rapamycin kinase	1p36.22	12758	0.180786	0.695569	-0.0643811
C0919267	-1.3428	0.510887	0.0314815	C0919267	DISGENET_ovarian_neoplasm	MYC	MYC proto-oncogene, bHLH transcription factor	8q24.21	13099	0.145506	0.665155	-0.188381
C0919267	-1.3428	0.510887	0.0314815	C0919267	DISGENET_ovarian_neoplasm	NECTIN2	nectin cell adhesion molecule 2	19q13.32	11554	0.329911	0.790204	-0.119549
C0919267	-1.3428	0.510887	0.0314815	C0919267	DISGENET_ovarian_neoplasm	PLEKHF1	pleckstrin homology and FYVE domain containing 1	19q12	13006	0.15699	0.679732	-0.32695
C0919267	-1.3428	0.510887	0.0314815	C0919267	DISGENET_ovarian_neoplasm	PMS2	PMS1 homolog 2, mismatch repair system component	7p22.1	11709	0.306877	0.777895	-0.0680025
C0919267	-1.3428	0.510887	0.0314815	C0919267	DISGENET_ovarian_neoplasm	RAD51D	RAD51 paralog D	17q12	13563	0.0973997	0.613728	-0.075581
C0919267	-1.3428	0.510887	0.0314815	C0919267	DISGENET_ovarian_neoplasm	SELENBP1	selenium binding protein 1	1q21.3	12811	0.175125	0.691576	-0.114029
C0919267	-1.3428	0.510887	0.0314815	C0919267	DISGENET_ovarian_neoplasm	SKAP1	src kinase associated phosphoprotein 1	17q21.32	11800	0.297276	0.773225	-0.18191
C0919267	-1.3428	0.510887	0.0314815	C0919267	DISGENET_ovarian_neoplasm	SLC2A1	solute carrier family 2 member 1	1p34.2	13861	0.0683789	0.566363	-0.140858
C0919267	-1.3428	0.510887	0.0314815	C0919267	DISGENET_ovarian_neoplasm	SPARC	secreted protein acidic and cysteine rich	5q33.1	12127	0.254939	0.745151	-0.273575
C0919267	-1.3428	0.510887	0.0314815	C0919267	DISGENET_ovarian_neoplasm	SPDEF	SAM pointed domain containing ETS transcription factor	6p21.31	13473	0.107255	0.623991	-0.550996
C0919267	-1.3428	0.510887	0.0314815	C0919267	DISGENET_ovarian_neoplasm	SRSF10	serine and arginine rich splicing factor 10	1p36.11	13892	0.0658508	0.562304	-0.0834863
C0919267	-1.3428	0.510887	0.0314815	C0919267	DISGENET_ovarian_neoplasm	TLR4	toll like receptor 4	9q33.1	12225	0.239746	0.734697	-0.291074
C0919267	-1.3428	0.510887	0.0314815	C0919267	DISGENET_ovarian_neoplasm	TP53BP1	tumor protein p53 binding protein 1	15q15.3	14513	0.0174559	0.408172	-0.144262
C0919267	-1.3428	0.510887	0.0314815	C0919267	DISGENET_ovarian_neoplasm	TUBB3	tubulin beta 3 class III	16q24.3	11244	0.377216	0.820266	-0.0624796
C0919267	-1.3428	0.510887	0.0314815	C0919267	DISGENET_ovarian_neoplasm	WDR77	WD repeat domain 77	1p13.2	12316	0.228376	0.728256	-0.0624129
C0919267	-1.3428	0.510887	0.0314815	C0919267	DISGENET_ovarian_neoplasm	WNT7A	Wnt family member 7A	3p25.1	12854	0.170862	0.687438	-0.110622
C0919267	-1.3428	0.510887	0.0314815	C0919267	DISGENET_ovarian_neoplasm	XIAP	X-linked inhibitor of apoptosis	Xq25	13818	0.0725031	0.573066	-0.0767139
C0919267	-1.3428	0.510887	0.0314815	C0919267	DISGENET_ovarian_neoplasm	YAP1	Yes associated protein 1	11q22.1	14040	0.0526516	0.53351	-0.140766
C0919267	-1.3428	0.510887	0.0314815	C0919267	DISGENET_ovarian_neoplasm	ZEB1	zinc finger E-box binding homeobox 1	10p11.22	12739	0.182851	0.696432	-0.062037
C0598784	-1.329	0.512352	0.111332	C0598784	DISGENET_Dyslipoproteinemias	AHR	aryl hydrocarbon receptor	7p21.1	11170	0.389614	0.825695	-0.0674844
C0598784	-1.329	0.512352	0.111332	C0598784	DISGENET_Dyslipoproteinemias	ANGPTL4	angiopoietin like 4	19p13.2	12176	0.248461	0.741464	-0.217723
C0598784	-1.329	0.512352	0.111332	C0598784	DISGENET_Dyslipoproteinemias	APOE	apolipoprotein E	19q13.32	13832	0.070772	0.570527	-0.133982
C0598784	-1.329	0.512352	0.111332	C0598784	DISGENET_Dyslipoproteinemias	ATP7B	ATPase copper transporting beta	13q14.3	13034	0.153803	0.675376	-0.175511
C0598784	-1.329	0.512352	0.111332	C0598784	DISGENET_Dyslipoproteinemias	DNAH11	dynein axonemal heavy chain 11	7p15.3	14612	0.0114914	0.372867	-0.843238
C0598784	-1.329	0.512352	0.111332	C0598784	DISGENET_Dyslipoproteinemias	HP	haptoglobin	16q22.2	11611	0.321462	0.785474	-0.495633
C0598784	-1.329	0.512352	0.111332	C0598784	DISGENET_Dyslipoproteinemias	KLF14	Kruppel like factor 14	7q32.2	11103	0.400808	0.830825	-0.314531
C0598784	-1.329	0.512352	0.111332	C0598784	DISGENET_Dyslipoproteinemias	LEPR	leptin receptor	1p31.3	13549	0.0986663	0.613956	-0.256537
C0598784	-1.329	0.512352	0.111332	C0598784	DISGENET_Dyslipoproteinemias	NECTIN2	nectin cell adhesion molecule 2	19q13.32	11554	0.329911	0.790204	-0.119549
C0598784	-1.329	0.512352	0.111332	C0598784	DISGENET_Dyslipoproteinemias	NEIL1	nei like DNA glycosylase 1	15q24.2	10853	0.440139	0.849708	-0.065413
C0598784	-1.329	0.512352	0.111332	C0598784	DISGENET_Dyslipoproteinemias	PLTP	phospholipid transfer protein	20q13.12	14137	0.0456076	0.518877	-0.171069
C0598784	-1.329	0.512352	0.111332	C0598784	DISGENET_Dyslipoproteinemias	VNN1	vanin 1	6q23.2	13450	0.109184	0.625482	-0.789032
C0086237	-1.49202	0.512733	0.0152964	C0086237	DISGENET_Epilepsy,_Cryptogenic	ANKRD11	ankyrin repeat domain 11	16q24.3	14773	0.00362015	0.279523	-0.112255
C0086237	-1.49202	0.512733	0.0152964	C0086237	DISGENET_Epilepsy,_Cryptogenic	CERT1	ceramide transporter 1	5q13.3	14617	0.0111318	0.370473	-0.11406
C0086237	-1.49202	0.512733	0.0152964	C0086237	DISGENET_Epilepsy,_Cryptogenic	CNTNAP2	contactin associated protein like 2	7q35-q36.1	14481	0.019313	0.418917	-0.131471
C0086237	-1.49202	0.512733	0.0152964	C0086237	DISGENET_Epilepsy,_Cryptogenic	FOLR1	folate receptor alpha	11q13.4	14766	0.00388412	0.282369	-3.72025
C0086237	-1.49202	0.512733	0.0152964	C0086237	DISGENET_Epilepsy,_Cryptogenic	HNRNPU	heterogeneous nuclear ribonucleoprotein U	1q44	14206	0.0397159	0.499648	-0.072093
C0086237	-1.49202	0.512733	0.0152964	C0086237	DISGENET_Epilepsy,_Cryptogenic	L2HGDH	L-2-hydroxyglutarate dehydrogenase	14q21.3	14503	0.0179485	0.410816	-0.135835
C0086237	-1.49202	0.512733	0.0152964	C0086237	DISGENET_Epilepsy,_Cryptogenic	POMC	proopiomelanocortin	2p23.3	14573	0.013506	0.384798	-0.748781
C0086237	-1.49202	0.512733	0.0152964	C0086237	DISGENET_Epilepsy,_Cryptogenic	SLC12A5	solute carrier family 12 member 5	20q13.12	14768	0.00381633	0.282369	-0.130711
C0086237	-1.49202	0.512733	0.0152964	C0086237	DISGENET_Epilepsy,_Cryptogenic	SLC1A3	solute carrier family 1 member 3	5p13.2	14752	0.00442855	0.286178	-0.174599
C0086237	-1.49202	0.512733	0.0152964	C0086237	DISGENET_Epilepsy,_Cryptogenic	SLC6A1	solute carrier family 6 member 1	3p25.3	14815	0.00224552	0.254734	-0.226273
C0086237	-1.49202	0.512733	0.0152964	C0086237	DISGENET_Epilepsy,_Cryptogenic	SPARCL1	SPARC like 1	4q22.1	14547	0.0156136	0.397247	-0.199288
C0750979	-1.32517	0.513003	0.0895833	C0750979	DISGENET_Primary_malignant_neoplasm_of_brain	CDK4	cyclin dependent kinase 4	12q14.1	13650	0.0889362	0.602597	-0.0927454
C0750979	-1.32517	0.513003	0.0895833	C0750979	DISGENET_Primary_malignant_neoplasm_of_brain	DLL1	delta like canonical Notch ligand 1	6q27	14561	0.0144001	0.388602	-0.205706
C0750979	-1.32517	0.513003	0.0895833	C0750979	DISGENET_Primary_malignant_neoplasm_of_brain	NRARP	NOTCH regulated ankyrin repeat protein	9q34.3	14880	0.000245139	0.155728	-0.411708
C0750979	-1.32517	0.513003	0.0895833	C0750979	DISGENET_Primary_malignant_neoplasm_of_brain	PTCH1	patched 1	9q22.32	14334	0.0294439	0.45939	-0.173082
C0750979	-1.32517	0.513003	0.0895833	C0750979	DISGENET_Primary_malignant_neoplasm_of_brain	SOX2	SRY-box transcription factor 2	3q26.33	13587	0.0950914	0.612378	-0.125494
C0750979	-1.32517	0.513003	0.0895833	C0750979	DISGENET_Primary_malignant_neoplasm_of_brain	YAP1	Yes associated protein 1	11q22.1	14040	0.0526516	0.53351	-0.140766
C0036095	-1.50131	0.513062	0.0255474	C0036095	DISGENET_Salivary_Gland_Neoplasms	AQP1	aquaporin 1 (Colton blood group)	7p14.3	14639	0.0100384	0.361818	-1.50582
C0036095	-1.50131	0.513062	0.0255474	C0036095	DISGENET_Salivary_Gland_Neoplasms	ASPM	abnormal spindle microtubule assembly	1q31.3	10802	0.447521	0.852795	-0.175512
C0036095	-1.50131	0.513062	0.0255474	C0036095	DISGENET_Salivary_Gland_Neoplasms	CTNNB1	catenin beta 1	3p22.1	13862	0.0683708	0.566363	-0.0916434
C0036095	-1.50131	0.513062	0.0255474	C0036095	DISGENET_Salivary_Gland_Neoplasms	FANCA	FA complementation group A	16q24.3	11520	0.333765	0.791965	-0.135902
C0036095	-1.50131	0.513062	0.0255474	C0036095	DISGENET_Salivary_Gland_Neoplasms	FAT1	FAT atypical cadherin 1	4q35.2	11932	0.279166	0.760063	-0.111386
C0036095	-1.50131	0.513062	0.0255474	C0036095	DISGENET_Salivary_Gland_Neoplasms	GAS2	growth arrest specific 2	11p14.3	14142	0.0446653	0.512649	-0.160918
C0036095	-1.50131	0.513062	0.0255474	C0036095	DISGENET_Salivary_Gland_Neoplasms	GAS6	growth arrest specific 6	13q34	13997	0.0564661	0.542725	-0.106296
C0036095	-1.50131	0.513062	0.0255474	C0036095	DISGENET_Salivary_Gland_Neoplasms	GUCY1A1	guanylate cyclase 1 soluble subunit alpha 1	4q32.1	12812	0.174897	0.691424	-0.12035
C0036095	-1.50131	0.513062	0.0255474	C0036095	DISGENET_Salivary_Gland_Neoplasms	IGFBP2	insulin like growth factor binding protein 2	2q35	13480	0.106427	0.622743	-0.335321
C0036095	-1.50131	0.513062	0.0255474	C0036095	DISGENET_Salivary_Gland_Neoplasms	ISYNA1	inositol-3-phosphate synthase 1	19p13.11	12250	0.237247	0.733656	-0.0780489
C0036095	-1.50131	0.513062	0.0255474	C0036095	DISGENET_Salivary_Gland_Neoplasms	KRT15	keratin 15	17q21.2	11854	0.290217	0.768602	-1.0989
C0036095	-1.50131	0.513062	0.0255474	C0036095	DISGENET_Salivary_Gland_Neoplasms	MARCKS	myristoylated alanine rich protein kinase C substrate	6q21	10909	0.43254	0.84661	-0.0473245
C0036095	-1.50131	0.513062	0.0255474	C0036095	DISGENET_Salivary_Gland_Neoplasms	MLC1	modulator of VRAC current 1	22q13.33	14483	0.0191521	0.417179	-0.142451
C0036095	-1.50131	0.513062	0.0255474	C0036095	DISGENET_Salivary_Gland_Neoplasms	PYGB	glycogen phosphorylase B	20p11.21	13644	0.0895719	0.603202	-0.109305
C0036095	-1.50131	0.513062	0.0255474	C0036095	DISGENET_Salivary_Gland_Neoplasms	SON	SON DNA binding protein	21q22.11	14785	0.00309093	0.27239	-0.122326
C0036095	-1.50131	0.513062	0.0255474	C0036095	DISGENET_Salivary_Gland_Neoplasms	SOX11	SRY-box transcription factor 11	2p25.2	12755	0.181133	0.695694	-0.12608
C0036095	-1.50131	0.513062	0.0255474	C0036095	DISGENET_Salivary_Gland_Neoplasms	SOX4	SRY-box transcription factor 4	6p22.3	12242	0.237897	0.733725	-0.122119
C0036095	-1.50131	0.513062	0.0255474	C0036095	DISGENET_Salivary_Gland_Neoplasms	SPEN	spen family transcriptional repressor	1p36.21-p36.13	13912	0.0638923	0.55629	-0.150858
C0036095	-1.50131	0.513062	0.0255474	C0036095	DISGENET_Salivary_Gland_Neoplasms	VCAN	versican	5q14.2-q14.3	11282	0.369171	0.814969	-0.0899169
C0036095	-1.50131	0.513062	0.0255474	C0036095	DISGENET_Salivary_Gland_Neoplasms	WNT5B	Wnt family member 5B	12p13.33	10896	0.433887	0.846987	-0.16281
C0750977	-1.32258	0.51544	0.0990654	C0750977	DISGENET_Recurrent_Brain_Neoplasm	CDK4	cyclin dependent kinase 4	12q14.1	13650	0.0889362	0.602597	-0.0927454
C0750977	-1.32258	0.51544	0.0990654	C0750977	DISGENET_Recurrent_Brain_Neoplasm	DLL1	delta like canonical Notch ligand 1	6q27	14561	0.0144001	0.388602	-0.205706
C0750977	-1.32258	0.51544	0.0990654	C0750977	DISGENET_Recurrent_Brain_Neoplasm	NRARP	NOTCH regulated ankyrin repeat protein	9q34.3	14880	0.000245139	0.155728	-0.411708
C0750977	-1.32258	0.51544	0.0990654	C0750977	DISGENET_Recurrent_Brain_Neoplasm	PTCH1	patched 1	9q22.32	14334	0.0294439	0.45939	-0.173082
C0750977	-1.32258	0.51544	0.0990654	C0750977	DISGENET_Recurrent_Brain_Neoplasm	SOX2	SRY-box transcription factor 2	3q26.33	13587	0.0950914	0.612378	-0.125494
C0750977	-1.32258	0.51544	0.0990654	C0750977	DISGENET_Recurrent_Brain_Neoplasm	YAP1	Yes associated protein 1	11q22.1	14040	0.0526516	0.53351	-0.140766
C0242698	-1.32934	0.517096	0.0922509	C0242698	DISGENET_Ventricular_Dysfunction,_Left	AGT	angiotensinogen	1q42.2	14186	0.0412987	0.504804	-0.8398
C0242698	-1.32934	0.517096	0.0922509	C0242698	DISGENET_Ventricular_Dysfunction,_Left	ATM	ATM serine/threonine kinase	11q22.3	12827	0.173121	0.68941	-0.121167
C0242698	-1.32934	0.517096	0.0922509	C0242698	DISGENET_Ventricular_Dysfunction,_Left	ATP1A3	ATPase Na+/K+ transporting subunit alpha 3	19q13.2	14593	0.0125198	0.380719	-0.21138
C0242698	-1.32934	0.517096	0.0922509	C0242698	DISGENET_Ventricular_Dysfunction,_Left	CTNNB1	catenin beta 1	3p22.1	13862	0.0683708	0.566363	-0.0916434
C0242698	-1.32934	0.517096	0.0922509	C0242698	DISGENET_Ventricular_Dysfunction,_Left	IDH2	isocitrate dehydrogenase (NADP(+)) 2	15q26.1	13414	0.112399	0.629754	-0.10208
C0242698	-1.32934	0.517096	0.0922509	C0242698	DISGENET_Ventricular_Dysfunction,_Left	NFE2L2	nuclear factor, erythroid 2 like 2	2q31.2	12823	0.173885	0.689848	-0.0979897
C0242698	-1.32934	0.517096	0.0922509	C0242698	DISGENET_Ventricular_Dysfunction,_Left	NR3C2	nuclear receptor subfamily 3 group C member 2	4q31.23	13317	0.122252	0.640609	-0.0947376
C0242698	-1.32934	0.517096	0.0922509	C0242698	DISGENET_Ventricular_Dysfunction,_Left	PLPP3	phospholipid phosphatase 3	1p32.2	14698	0.00674364	0.310996	-0.171223
C0242698	-1.32934	0.517096	0.0922509	C0242698	DISGENET_Ventricular_Dysfunction,_Left	TNNT2	troponin T2, cardiac type	1q32.1	14460	0.0212103	0.430197	-0.250409
C0496930	-1.3328	0.518483	0.133333	C0496930	DISGENET_Neoplasm_of_uncertain_or_unknown_behavior_of_bladder	ATM	ATM serine/threonine kinase	11q22.3	12827	0.173121	0.68941	-0.121167
C0496930	-1.3328	0.518483	0.133333	C0496930	DISGENET_Neoplasm_of_uncertain_or_unknown_behavior_of_bladder	ERCC2	ERCC excision repair 2, TFIIH core complex helicase subunit	19q13.32	13996	0.0564912	0.542725	-0.0969468
C0496930	-1.3328	0.518483	0.133333	C0496930	DISGENET_Neoplasm_of_uncertain_or_unknown_behavior_of_bladder	FGFR3	fibroblast growth factor receptor 3	4p16.3	12497	0.209313	0.71706	-0.0627095
C0496930	-1.3328	0.518483	0.133333	C0496930	DISGENET_Neoplasm_of_uncertain_or_unknown_behavior_of_bladder	KDM6A	lysine demethylase 6A	Xp11.3	11878	0.286532	0.765148	-0.0586898
C0496930	-1.3328	0.518483	0.133333	C0496930	DISGENET_Neoplasm_of_uncertain_or_unknown_behavior_of_bladder	MTOR	mechanistic target of rapamycin kinase	1p36.22	12758	0.180786	0.695569	-0.0643811
C0496930	-1.3328	0.518483	0.133333	C0496930	DISGENET_Neoplasm_of_uncertain_or_unknown_behavior_of_bladder	NOTCH1	notch receptor 1	9q34.3	11127	0.396842	0.828516	-0.0757251
C0496930	-1.3328	0.518483	0.133333	C0496930	DISGENET_Neoplasm_of_uncertain_or_unknown_behavior_of_bladder	NOTCH2	notch receptor 2	1p12	11687	0.309595	0.779649	-0.090289
C0496930	-1.3328	0.518483	0.133333	C0496930	DISGENET_Neoplasm_of_uncertain_or_unknown_behavior_of_bladder	STAG2	stromal antigen 2	Xq25	12987	0.15866	0.680693	-0.0779356
C2931498	-1.33046	0.519631	0.100205	C2931498	DISGENET_Mental_Retardation,_X-Linked_1	AGTR2	angiotensin II receptor type 2	Xq23	13466	0.107424	0.624214	-0.421317
C2931498	-1.33046	0.519631	0.100205	C2931498	DISGENET_Mental_Retardation,_X-Linked_1	ARHGEF6	Rac/Cdc42 guanine nucleotide exchange factor 6	Xq26.3	14532	0.0164216	0.401694	-0.15764
C2931498	-1.33046	0.519631	0.100205	C2931498	DISGENET_Mental_Retardation,_X-Linked_1	ARX	aristaless related homeobox	Xp21.3	14017	0.0546477	0.538	-0.166605
C2931498	-1.33046	0.519631	0.100205	C2931498	DISGENET_Mental_Retardation,_X-Linked_1	GDI1	GDP dissociation inhibitor 1	Xq28	13377	0.116402	0.634169	-0.0698633
C2931498	-1.33046	0.519631	0.100205	C2931498	DISGENET_Mental_Retardation,_X-Linked_1	HCFC1	host cell factor C1	Xq28	13678	0.0856157	0.595377	-0.0872932
C2931498	-1.33046	0.519631	0.100205	C2931498	DISGENET_Mental_Retardation,_X-Linked_1	MED12	mediator complex subunit 12	Xq13.1	14708	0.00628501	0.307904	-0.174209
C2931498	-1.33046	0.519631	0.100205	C2931498	DISGENET_Mental_Retardation,_X-Linked_1	MID2	midline 2	Xq22.3	13726	0.0814208	0.588018	-0.120951
C0278701	-1.49412	0.5228	0.0267176	C0278701	DISGENET_Gastric_Adenocarcinoma	ACVR2A	activin A receptor type 2A	2q22.3-q23.1	14830	0.00178181	0.252332	-0.208492
C0278701	-1.49412	0.5228	0.0267176	C0278701	DISGENET_Gastric_Adenocarcinoma	ATM	ATM serine/threonine kinase	11q22.3	12827	0.173121	0.68941	-0.121167
C0278701	-1.49412	0.5228	0.0267176	C0278701	DISGENET_Gastric_Adenocarcinoma	AXL	AXL receptor tyrosine kinase	19q13.2	12873	0.168717	0.686516	-0.0688245
C0278701	-1.49412	0.5228	0.0267176	C0278701	DISGENET_Gastric_Adenocarcinoma	BRD2	bromodomain containing 2	6p21.32	14634	0.0102436	0.361818	-0.08485
C0278701	-1.49412	0.5228	0.0267176	C0278701	DISGENET_Gastric_Adenocarcinoma	BRD3	bromodomain containing 3	9q34.2	12888	0.166904	0.685161	-0.0698202
C0278701	-1.49412	0.5228	0.0267176	C0278701	DISGENET_Gastric_Adenocarcinoma	CTNNB1	catenin beta 1	3p22.1	13862	0.0683708	0.566363	-0.0916434
C0278701	-1.49412	0.5228	0.0267176	C0278701	DISGENET_Gastric_Adenocarcinoma	EPHA8	EPH receptor A8	1p36.12	13597	0.0941699	0.610787	-0.223837
C0278701	-1.49412	0.5228	0.0267176	C0278701	DISGENET_Gastric_Adenocarcinoma	INSR	insulin receptor	19p13.2	13957	0.0598378	0.548278	-0.100593
C0278701	-1.49412	0.5228	0.0267176	C0278701	DISGENET_Gastric_Adenocarcinoma	ITK	IL2 inducible T cell kinase	5q33.3	13752	0.0789263	0.584589	-0.537234
C0278701	-1.49412	0.5228	0.0267176	C0278701	DISGENET_Gastric_Adenocarcinoma	MLKL	mixed lineage kinase domain like pseudokinase	16q23.1	13323	0.12185	0.640288	-0.820172
C0278701	-1.49412	0.5228	0.0267176	C0278701	DISGENET_Gastric_Adenocarcinoma	TEX14	testis expressed 14, intercellular bridge forming factor	17q22	13583	0.0953796	0.612411	-0.63675
C0278701	-1.49412	0.5228	0.0267176	C0278701	DISGENET_Gastric_Adenocarcinoma	TRPM7	transient receptor potential cation channel subfamily M member 7	15q21.2	14730	0.00536732	0.297539	-0.145779
C0278701	-1.49412	0.5228	0.0267176	C0278701	DISGENET_Gastric_Adenocarcinoma	TRRAP	transformation/transcription domain associated protein	7q22.1	12442	0.215402	0.720511	-0.0746521
C0149925	-1.33281	0.524601	0.0805501	C0149925	DISGENET_Small_cell_carcinoma_of_lung	BCLAF1	BCL2 associated transcription factor 1	6q23.3	14795	0.00275092	0.264693	-0.10414
C0149925	-1.33281	0.524601	0.0805501	C0149925	DISGENET_Small_cell_carcinoma_of_lung	CNTNAP2	contactin associated protein like 2	7q35-q36.1	14481	0.019313	0.418917	-0.131471
C0149925	-1.33281	0.524601	0.0805501	C0149925	DISGENET_Small_cell_carcinoma_of_lung	EP300	E1A binding protein p300	22q13.2	14631	0.0103383	0.361818	-0.154403
C0149925	-1.33281	0.524601	0.0805501	C0149925	DISGENET_Small_cell_carcinoma_of_lung	FGFR1	fibroblast growth factor receptor 1	8p11.23	13078	0.147802	0.666048	-0.118006
C0149925	-1.33281	0.524601	0.0805501	C0149925	DISGENET_Small_cell_carcinoma_of_lung	KMT2A	lysine methyltransferase 2A	11q23.3	13864	0.0679993	0.565389	-0.128245
C0149925	-1.33281	0.524601	0.0805501	C0149925	DISGENET_Small_cell_carcinoma_of_lung	LYRM9	LYR motif containing 9	17q11.2	14798	0.00265808	0.264693	-0.1588
C0149925	-1.33281	0.524601	0.0805501	C0149925	DISGENET_Small_cell_carcinoma_of_lung	RASSF8	Ras association domain family member 8	12p12.1	14548	0.0156009	0.397247	-0.258656
C0149925	-1.33281	0.524601	0.0805501	C0149925	DISGENET_Small_cell_carcinoma_of_lung	SOX2	SRY-box transcription factor 2	3q26.33	13587	0.0950914	0.612378	-0.125494
C0149925	-1.33281	0.524601	0.0805501	C0149925	DISGENET_Small_cell_carcinoma_of_lung	TP73	tumor protein p73	1p36.32	14667	0.00838671	0.341178	-0.773401
C0149925	-1.33281	0.524601	0.0805501	C0149925	DISGENET_Small_cell_carcinoma_of_lung	ZDBF2	zinc finger DBF-type containing 2	2q33.3	12923	0.163563	0.682135	-0.162981
C0496899	-1.31573	0.524692	0.102004	C0496899	DISGENET_Benign_neoplasm_of_brain,_unspecified	CDK4	cyclin dependent kinase 4	12q14.1	13650	0.0889362	0.602597	-0.0927454
C0496899	-1.31573	0.524692	0.102004	C0496899	DISGENET_Benign_neoplasm_of_brain,_unspecified	DLL1	delta like canonical Notch ligand 1	6q27	14561	0.0144001	0.388602	-0.205706
C0496899	-1.31573	0.524692	0.102004	C0496899	DISGENET_Benign_neoplasm_of_brain,_unspecified	NRARP	NOTCH regulated ankyrin repeat protein	9q34.3	14880	0.000245139	0.155728	-0.411708
C0496899	-1.31573	0.524692	0.102004	C0496899	DISGENET_Benign_neoplasm_of_brain,_unspecified	PTCH1	patched 1	9q22.32	14334	0.0294439	0.45939	-0.173082
C0496899	-1.31573	0.524692	0.102004	C0496899	DISGENET_Benign_neoplasm_of_brain,_unspecified	SOX2	SRY-box transcription factor 2	3q26.33	13587	0.0950914	0.612378	-0.125494
C0496899	-1.31573	0.524692	0.102004	C0496899	DISGENET_Benign_neoplasm_of_brain,_unspecified	YAP1	Yes associated protein 1	11q22.1	14040	0.0526516	0.53351	-0.140766
C1140680	-1.31213	0.524885	0.0603113	C1140680	DISGENET_Malignant_neoplasm_of_ovary	ATF3	activating transcription factor 3	1q32.3	11247	0.376136	0.819392	-0.206551
C1140680	-1.31213	0.524885	0.0603113	C1140680	DISGENET_Malignant_neoplasm_of_ovary	ATP7B	ATPase copper transporting beta	13q14.3	13034	0.153803	0.675376	-0.175511
C1140680	-1.31213	0.524885	0.0603113	C1140680	DISGENET_Malignant_neoplasm_of_ovary	ATR	ATR serine/threonine kinase	3q23	13982	0.0574298	0.543047	-0.120651
C1140680	-1.31213	0.524885	0.0603113	C1140680	DISGENET_Malignant_neoplasm_of_ovary	BCL9	BCL9 transcription coactivator	1q21.2	14373	0.0261654	0.445564	-0.129925
C1140680	-1.31213	0.524885	0.0603113	C1140680	DISGENET_Malignant_neoplasm_of_ovary	BNC2	basonuclin 2	9p22.3-p22.2	14080	0.0494985	0.527558	-0.903225
C1140680	-1.31213	0.524885	0.0603113	C1140680	DISGENET_Malignant_neoplasm_of_ovary	BRCA2	BRCA2 DNA repair associated	13q13.1	11454	0.342069	0.797043	-0.0943655
C1140680	-1.31213	0.524885	0.0603113	C1140680	DISGENET_Malignant_neoplasm_of_ovary	CAV1	caveolin 1	7q31.2	12159	0.250143	0.74221	-0.0968712
C1140680	-1.31213	0.524885	0.0603113	C1140680	DISGENET_Malignant_neoplasm_of_ovary	CTNNB1	catenin beta 1	3p22.1	13862	0.0683708	0.566363	-0.0916434
C1140680	-1.31213	0.524885	0.0603113	C1140680	DISGENET_Malignant_neoplasm_of_ovary	DYRK1B	dual specificity tyrosine phosphorylation regulated kinase 1B	19q13.2	12354	0.224894	0.727721	-0.10119
C1140680	-1.31213	0.524885	0.0603113	C1140680	DISGENET_Malignant_neoplasm_of_ovary	EDNRA	endothelin receptor type A	4q31.22-q31.23	11517	0.334029	0.792136	-0.118485
C1140680	-1.31213	0.524885	0.0603113	C1140680	DISGENET_Malignant_neoplasm_of_ovary	EPCAM	epithelial cell adhesion molecule	2p21	14075	0.0501377	0.52925	-1.34555
C1140680	-1.31213	0.524885	0.0603113	C1140680	DISGENET_Malignant_neoplasm_of_ovary	FASN	fatty acid synthase	17q25.3	13855	0.0690896	0.568131	-0.102077
C1140680	-1.31213	0.524885	0.0603113	C1140680	DISGENET_Malignant_neoplasm_of_ovary	FOLR1	folate receptor alpha	11q13.4	14766	0.00388412	0.282369	-3.72025
C1140680	-1.31213	0.524885	0.0603113	C1140680	DISGENET_Malignant_neoplasm_of_ovary	HAUS6	HAUS augmin like complex subunit 6	9p22.1	11332	0.362808	0.810223	-0.0611946
C1140680	-1.31213	0.524885	0.0603113	C1140680	DISGENET_Malignant_neoplasm_of_ovary	HDAC6	histone deacetylase 6	Xp11.23	13898	0.064917	0.55918	-0.105041
C1140680	-1.31213	0.524885	0.0603113	C1140680	DISGENET_Malignant_neoplasm_of_ovary	IL6ST	interleukin 6 signal transducer	5q11.2	12085	0.259728	0.748524	-0.077418
C1140680	-1.31213	0.524885	0.0603113	C1140680	DISGENET_Malignant_neoplasm_of_ovary	KANSL1	KAT8 regulatory NSL complex subunit 1	17q21.31	12704	0.187146	0.701212	-0.0541088
C1140680	-1.31213	0.524885	0.0603113	C1140680	DISGENET_Malignant_neoplasm_of_ovary	KLK10	kallikrein related peptidase 10	19q13.41	12732	0.183754	0.697873	-1.18963
C1140680	-1.31213	0.524885	0.0603113	C1140680	DISGENET_Malignant_neoplasm_of_ovary	LRRC46	leucine rich repeat containing 46	17q21.32	14707	0.00631109	0.307904	-0.558118
C1140680	-1.31213	0.524885	0.0603113	C1140680	DISGENET_Malignant_neoplasm_of_ovary	MAP2K1	mitogen-activated protein kinase kinase 1	15q22.31	12797	0.176755	0.69232	-0.0779344
C1140680	-1.31213	0.524885	0.0603113	C1140680	DISGENET_Malignant_neoplasm_of_ovary	MAPK3	mitogen-activated protein kinase 3	16p11.2	13772	0.0771454	0.58165	-0.0799069
C1140680	-1.31213	0.524885	0.0603113	C1140680	DISGENET_Malignant_neoplasm_of_ovary	MECOM	MDS1 and EVI1 complex locus	3q26.2	13409	0.112829	0.629891	-0.25473
C1140680	-1.31213	0.524885	0.0603113	C1140680	DISGENET_Malignant_neoplasm_of_ovary	MSH2	mutS homolog 2	2p21-p16.3	11830	0.292935	0.770383	-0.0576108
C1140680	-1.31213	0.524885	0.0603113	C1140680	DISGENET_Malignant_neoplasm_of_ovary	MSH6	mutS homolog 6	2p16.3	14512	0.0174768	0.408172	-0.108947
C1140680	-1.31213	0.524885	0.0603113	C1140680	DISGENET_Malignant_neoplasm_of_ovary	MTOR	mechanistic target of rapamycin kinase	1p36.22	12758	0.180786	0.695569	-0.0643811
C1140680	-1.31213	0.524885	0.0603113	C1140680	DISGENET_Malignant_neoplasm_of_ovary	MYC	MYC proto-oncogene, bHLH transcription factor	8q24.21	13099	0.145506	0.665155	-0.188381
C1140680	-1.31213	0.524885	0.0603113	C1140680	DISGENET_Malignant_neoplasm_of_ovary	NECTIN2	nectin cell adhesion molecule 2	19q13.32	11554	0.329911	0.790204	-0.119549
C1140680	-1.31213	0.524885	0.0603113	C1140680	DISGENET_Malignant_neoplasm_of_ovary	PLEKHF1	pleckstrin homology and FYVE domain containing 1	19q12	13006	0.15699	0.679732	-0.32695
C1140680	-1.31213	0.524885	0.0603113	C1140680	DISGENET_Malignant_neoplasm_of_ovary	PMS2	PMS1 homolog 2, mismatch repair system component	7p22.1	11709	0.306877	0.777895	-0.0680025
C1140680	-1.31213	0.524885	0.0603113	C1140680	DISGENET_Malignant_neoplasm_of_ovary	RAD51D	RAD51 paralog D	17q12	13563	0.0973997	0.613728	-0.075581
C1140680	-1.31213	0.524885	0.0603113	C1140680	DISGENET_Malignant_neoplasm_of_ovary	SELENBP1	selenium binding protein 1	1q21.3	12811	0.175125	0.691576	-0.114029
C1140680	-1.31213	0.524885	0.0603113	C1140680	DISGENET_Malignant_neoplasm_of_ovary	SKAP1	src kinase associated phosphoprotein 1	17q21.32	11800	0.297276	0.773225	-0.18191
C1140680	-1.31213	0.524885	0.0603113	C1140680	DISGENET_Malignant_neoplasm_of_ovary	SLC2A1	solute carrier family 2 member 1	1p34.2	13861	0.0683789	0.566363	-0.140858
C1140680	-1.31213	0.524885	0.0603113	C1140680	DISGENET_Malignant_neoplasm_of_ovary	SPARC	secreted protein acidic and cysteine rich	5q33.1	12127	0.254939	0.745151	-0.273575
C1140680	-1.31213	0.524885	0.0603113	C1140680	DISGENET_Malignant_neoplasm_of_ovary	SPDEF	SAM pointed domain containing ETS transcription factor	6p21.31	13473	0.107255	0.623991	-0.550996
C1140680	-1.31213	0.524885	0.0603113	C1140680	DISGENET_Malignant_neoplasm_of_ovary	SRSF10	serine and arginine rich splicing factor 10	1p36.11	13892	0.0658508	0.562304	-0.0834863
C1140680	-1.31213	0.524885	0.0603113	C1140680	DISGENET_Malignant_neoplasm_of_ovary	TLR4	toll like receptor 4	9q33.1	12225	0.239746	0.734697	-0.291074
C1140680	-1.31213	0.524885	0.0603113	C1140680	DISGENET_Malignant_neoplasm_of_ovary	TP53BP1	tumor protein p53 binding protein 1	15q15.3	14513	0.0174559	0.408172	-0.144262
C1140680	-1.31213	0.524885	0.0603113	C1140680	DISGENET_Malignant_neoplasm_of_ovary	TUBB3	tubulin beta 3 class III	16q24.3	11244	0.377216	0.820266	-0.0624796
C1140680	-1.31213	0.524885	0.0603113	C1140680	DISGENET_Malignant_neoplasm_of_ovary	WDR77	WD repeat domain 77	1p13.2	12316	0.228376	0.728256	-0.0624129
C1140680	-1.31213	0.524885	0.0603113	C1140680	DISGENET_Malignant_neoplasm_of_ovary	WNT7A	Wnt family member 7A	3p25.1	12854	0.170862	0.687438	-0.110622
C1140680	-1.31213	0.524885	0.0603113	C1140680	DISGENET_Malignant_neoplasm_of_ovary	XIAP	X-linked inhibitor of apoptosis	Xq25	13818	0.0725031	0.573066	-0.0767139
C1140680	-1.31213	0.524885	0.0603113	C1140680	DISGENET_Malignant_neoplasm_of_ovary	YAP1	Yes associated protein 1	11q22.1	14040	0.0526516	0.53351	-0.140766
C1140680	-1.31213	0.524885	0.0603113	C1140680	DISGENET_Malignant_neoplasm_of_ovary	ZEB1	zinc finger E-box binding homeobox 1	10p11.22	12739	0.182851	0.696432	-0.062037
C0154091	-1.33462	0.525095	0.134538	C0154091	DISGENET_Carcinoma_in_situ_of_bladder	ATM	ATM serine/threonine kinase	11q22.3	12827	0.173121	0.68941	-0.121167
C0154091	-1.33462	0.525095	0.134538	C0154091	DISGENET_Carcinoma_in_situ_of_bladder	ERCC2	ERCC excision repair 2, TFIIH core complex helicase subunit	19q13.32	13996	0.0564912	0.542725	-0.0969468
C0154091	-1.33462	0.525095	0.134538	C0154091	DISGENET_Carcinoma_in_situ_of_bladder	FGFR3	fibroblast growth factor receptor 3	4p16.3	12497	0.209313	0.71706	-0.0627095
C0154091	-1.33462	0.525095	0.134538	C0154091	DISGENET_Carcinoma_in_situ_of_bladder	KDM6A	lysine demethylase 6A	Xp11.3	11878	0.286532	0.765148	-0.0586898
C0154091	-1.33462	0.525095	0.134538	C0154091	DISGENET_Carcinoma_in_situ_of_bladder	MTOR	mechanistic target of rapamycin kinase	1p36.22	12758	0.180786	0.695569	-0.0643811
C0154091	-1.33462	0.525095	0.134538	C0154091	DISGENET_Carcinoma_in_situ_of_bladder	NOTCH1	notch receptor 1	9q34.3	11127	0.396842	0.828516	-0.0757251
C0154091	-1.33462	0.525095	0.134538	C0154091	DISGENET_Carcinoma_in_situ_of_bladder	NOTCH2	notch receptor 2	1p12	11687	0.309595	0.779649	-0.090289
C0154091	-1.33462	0.525095	0.134538	C0154091	DISGENET_Carcinoma_in_situ_of_bladder	STAG2	stromal antigen 2	Xq25	12987	0.15866	0.680693	-0.0779356
C0265534	-1.48438	0.525784	0.059501	C0265534	DISGENET_Scaphycephaly	FGFR1	fibroblast growth factor receptor 1	8p11.23	13078	0.147802	0.666048	-0.118006
C0265534	-1.48438	0.525784	0.059501	C0265534	DISGENET_Scaphycephaly	FGFR2	fibroblast growth factor receptor 2	10q26.13	11504	0.336388	0.794124	-0.0845661
C0265534	-1.48438	0.525784	0.059501	C0265534	DISGENET_Scaphycephaly	FREM1	FRAS1 related extracellular matrix 1	9p22.3	14554	0.0153484	0.397247	-0.385919
C0265534	-1.48438	0.525784	0.059501	C0265534	DISGENET_Scaphycephaly	NELL1	neural EGFL like 1	11p15.1	11839	0.291935	0.770146	-0.144376
C0265534	-1.48438	0.525784	0.059501	C0265534	DISGENET_Scaphycephaly	SMAD6	SMAD family member 6	15q22.31	11378	0.355073	0.805126	-0.161581
C0265534	-1.48438	0.525784	0.059501	C0265534	DISGENET_Scaphycephaly	TCF12	transcription factor 12	15q21.3	13853	0.0693298	0.568923	-0.0752424
C0265534	-1.48438	0.525784	0.059501	C0265534	DISGENET_Scaphycephaly	ZIC1	Zic family member 1	3q24	14067	0.0509779	0.531107	-0.868915
C1961102	-1.31298	0.527854	0.07393	C1961102	DISGENET_Precursor_Cell_Lymphoblastic_Leukemia_Lymphoma	ABL1	ABL proto-oncogene 1, non-receptor tyrosine kinase	9q34.12	14025	0.0539433	0.535315	-0.108405
C1961102	-1.31298	0.527854	0.07393	C1961102	DISGENET_Precursor_Cell_Lymphoblastic_Leukemia_Lymphoma	BLM	BLM RecQ like helicase	15q26.1	13504	0.103545	0.619025	-0.158128
C1961102	-1.31298	0.527854	0.07393	C1961102	DISGENET_Precursor_Cell_Lymphoblastic_Leukemia_Lymphoma	CASP8	caspase 8	2q33.1	13679	0.0856096	0.595377	-0.1986
C1961102	-1.31298	0.527854	0.07393	C1961102	DISGENET_Precursor_Cell_Lymphoblastic_Leukemia_Lymphoma	CREBBP	CREB binding protein	16p13.3	11751	0.302755	0.775659	-0.0533141
C1961102	-1.31298	0.527854	0.07393	C1961102	DISGENET_Precursor_Cell_Lymphoblastic_Leukemia_Lymphoma	EP300	E1A binding protein p300	22q13.2	14631	0.0103383	0.361818	-0.154403
C1961102	-1.31298	0.527854	0.07393	C1961102	DISGENET_Precursor_Cell_Lymphoblastic_Leukemia_Lymphoma	EPHX1	epoxide hydrolase 1	1q42.12	14734	0.00523912	0.297539	-0.193757
C1961102	-1.31298	0.527854	0.07393	C1961102	DISGENET_Precursor_Cell_Lymphoblastic_Leukemia_Lymphoma	FLT3	fms related tyrosine kinase 3	13q12.2	13011	0.156553	0.679732	-0.307349
C1961102	-1.31298	0.527854	0.07393	C1961102	DISGENET_Precursor_Cell_Lymphoblastic_Leukemia_Lymphoma	HLF	HLF transcription factor, PAR bZIP family member	17q22	11909	0.281944	0.761667	-0.0874505
C1961102	-1.31298	0.527854	0.07393	C1961102	DISGENET_Precursor_Cell_Lymphoblastic_Leukemia_Lymphoma	KMT2A	lysine methyltransferase 2A	11q23.3	13864	0.0679993	0.565389	-0.128245
C1961102	-1.31298	0.527854	0.07393	C1961102	DISGENET_Precursor_Cell_Lymphoblastic_Leukemia_Lymphoma	NOTCH2	notch receptor 2	1p12	11687	0.309595	0.779649	-0.090289
C1961102	-1.31298	0.527854	0.07393	C1961102	DISGENET_Precursor_Cell_Lymphoblastic_Leukemia_Lymphoma	NT5C2	5'-nucleotidase, cytosolic II	10q24.32-q24.33	13018	0.155952	0.679195	-0.0485604
C1961102	-1.31298	0.527854	0.07393	C1961102	DISGENET_Precursor_Cell_Lymphoblastic_Leukemia_Lymphoma	NUP214	nucleoporin 214	9q34.13	12709	0.186605	0.700687	-0.0775708
C1961102	-1.31298	0.527854	0.07393	C1961102	DISGENET_Precursor_Cell_Lymphoblastic_Leukemia_Lymphoma	PAG1	phosphoprotein membrane anchor with glycosphingolipid microdomains 1	8q21.13	14764	0.00403484	0.282369	-0.209552
C1961102	-1.31298	0.527854	0.07393	C1961102	DISGENET_Precursor_Cell_Lymphoblastic_Leukemia_Lymphoma	PAX5	paired box 5	9p13.2	13923	0.0627828	0.553989	-1.59409
C1961102	-1.31298	0.527854	0.07393	C1961102	DISGENET_Precursor_Cell_Lymphoblastic_Leukemia_Lymphoma	SETD2	SET domain containing 2, histone lysine methyltransferase	3p21.31	12139	0.253558	0.744273	-0.0672676
C0393588	-1.30007	0.540237	0.15087	C0393588	DISGENET_Dystonia,_Paroxysmal	ATP1A3	ATPase Na+/K+ transporting subunit alpha 3	19q13.2	14593	0.0125198	0.380719	-0.21138
C0393588	-1.30007	0.540237	0.15087	C0393588	DISGENET_Dystonia,_Paroxysmal	CYP2D6	cytochrome P450 family 2 subfamily D member 6	22q13.2	11161	0.391559	0.826771	-0.0468637
C0393588	-1.30007	0.540237	0.15087	C0393588	DISGENET_Dystonia,_Paroxysmal	DLAT	dihydrolipoamide S-acetyltransferase	11q23.1	14517	0.0170744	0.405297	-0.103647
C0393588	-1.30007	0.540237	0.15087	C0393588	DISGENET_Dystonia,_Paroxysmal	GCH1	GTP cyclohydrolase 1	14q22.2	12186	0.246888	0.739684	-0.327595
C0393588	-1.30007	0.540237	0.15087	C0393588	DISGENET_Dystonia,_Paroxysmal	KMT2B	lysine methyltransferase 2B	19q13.12	13273	0.126651	0.644868	-0.0833771
C0393588	-1.30007	0.540237	0.15087	C0393588	DISGENET_Dystonia,_Paroxysmal	PRKRA	protein activator of interferon induced protein kinase EIF2AK2	2q31.2	13208	0.13448	0.65523	-0.14347
C0393588	-1.30007	0.540237	0.15087	C0393588	DISGENET_Dystonia,_Paroxysmal	SCP2	sterol carrier protein 2	1p32.3	11770	0.299811	0.773588	-0.0345952
C0393588	-1.30007	0.540237	0.15087	C0393588	DISGENET_Dystonia,_Paroxysmal	TOR1A	torsin family 1 member A	9q34.11	12217	0.242044	0.73605	-0.0607649
C0750974	-1.30136	0.541935	0.115079	C0750974	DISGENET_Brain_Tumor,_Primary	CDK4	cyclin dependent kinase 4	12q14.1	13650	0.0889362	0.602597	-0.0927454
C0750974	-1.30136	0.541935	0.115079	C0750974	DISGENET_Brain_Tumor,_Primary	DLL1	delta like canonical Notch ligand 1	6q27	14561	0.0144001	0.388602	-0.205706
C0750974	-1.30136	0.541935	0.115079	C0750974	DISGENET_Brain_Tumor,_Primary	NRARP	NOTCH regulated ankyrin repeat protein	9q34.3	14880	0.000245139	0.155728	-0.411708
C0750974	-1.30136	0.541935	0.115079	C0750974	DISGENET_Brain_Tumor,_Primary	PTCH1	patched 1	9q22.32	14334	0.0294439	0.45939	-0.173082
C0750974	-1.30136	0.541935	0.115079	C0750974	DISGENET_Brain_Tumor,_Primary	SOX2	SRY-box transcription factor 2	3q26.33	13587	0.0950914	0.612378	-0.125494
C0750974	-1.30136	0.541935	0.115079	C0750974	DISGENET_Brain_Tumor,_Primary	YAP1	Yes associated protein 1	11q22.1	14040	0.0526516	0.53351	-0.140766
C0001973	-1.30473	0.542352	0.0224719	C0001973	DISGENET_Alcoholic_Intoxication,_Chronic	ADCY7	adenylate cyclase 7	16q12.1	12401	0.219608	0.723584	-0.225547
C0001973	-1.30473	0.542352	0.0224719	C0001973	DISGENET_Alcoholic_Intoxication,_Chronic	ADH5	alcohol dehydrogenase 5 (class III), chi polypeptide	4q23	11870	0.287662	0.766124	-0.0472975
C0001973	-1.30473	0.542352	0.0224719	C0001973	DISGENET_Alcoholic_Intoxication,_Chronic	ADH7	alcohol dehydrogenase 7 (class IV), mu or sigma polypeptide	4q23	13785	0.0759791	0.58013	-1.46694
C0001973	-1.30473	0.542352	0.0224719	C0001973	DISGENET_Alcoholic_Intoxication,_Chronic	2001-08-01	argonaute RISC component 1	1p34.3	14049	0.0519581	0.532904	-0.0752817
C0001973	-1.30473	0.542352	0.0224719	C0001973	DISGENET_Alcoholic_Intoxication,_Chronic	2002-08-01	argonaute RISC catalytic component 2	8q24.3	12299	0.230604	0.730118	-0.078892
C0001973	-1.30473	0.542352	0.0224719	C0001973	DISGENET_Alcoholic_Intoxication,_Chronic	ALDH3B2	aldehyde dehydrogenase 3 family member B2	11q13.2	13877	0.0668452	0.563822	-0.640233
C0001973	-1.30473	0.542352	0.0224719	C0001973	DISGENET_Alcoholic_Intoxication,_Chronic	ANAPC1	anaphase promoting complex subunit 1	2q13	12114	0.256558	0.746774	-0.0505342
C0001973	-1.30473	0.542352	0.0224719	C0001973	DISGENET_Alcoholic_Intoxication,_Chronic	APOE	apolipoprotein E	19q13.32	13832	0.070772	0.570527	-0.133982
C0001973	-1.30473	0.542352	0.0224719	C0001973	DISGENET_Alcoholic_Intoxication,_Chronic	ARSA	arylsulfatase A	22q13.33	11677	0.310964	0.781149	-0.0528548
C0001973	-1.30473	0.542352	0.0224719	C0001973	DISGENET_Alcoholic_Intoxication,_Chronic	CAT	catalase	11p13	11790	0.29795	0.773225	-0.0577774
C0001973	-1.30473	0.542352	0.0224719	C0001973	DISGENET_Alcoholic_Intoxication,_Chronic	CCKAR	cholecystokinin A receptor	4p15.2	12064	0.262412	0.751284	-0.602518
C0001973	-1.30473	0.542352	0.0224719	C0001973	DISGENET_Alcoholic_Intoxication,_Chronic	CDK20	cyclin dependent kinase 20	9q22.1	13938	0.0613152	0.550962	-0.140179
C0001973	-1.30473	0.542352	0.0224719	C0001973	DISGENET_Alcoholic_Intoxication,_Chronic	CHRNB4	cholinergic receptor nicotinic beta 4 subunit	15q25.1	12895	0.166537	0.685161	-0.630736
C0001973	-1.30473	0.542352	0.0224719	C0001973	DISGENET_Alcoholic_Intoxication,_Chronic	CNTNAP2	contactin associated protein like 2	7q35-q36.1	14481	0.019313	0.418917	-0.131471
C0001973	-1.30473	0.542352	0.0224719	C0001973	DISGENET_Alcoholic_Intoxication,_Chronic	EP300	E1A binding protein p300	22q13.2	14631	0.0103383	0.361818	-0.154403
C0001973	-1.30473	0.542352	0.0224719	C0001973	DISGENET_Alcoholic_Intoxication,_Chronic	EPHA8	EPH receptor A8	1p36.12	13597	0.0941699	0.610787	-0.223837
C0001973	-1.30473	0.542352	0.0224719	C0001973	DISGENET_Alcoholic_Intoxication,_Chronic	EPHX1	epoxide hydrolase 1	1q42.12	14734	0.00523912	0.297539	-0.193757
C0001973	-1.30473	0.542352	0.0224719	C0001973	DISGENET_Alcoholic_Intoxication,_Chronic	FOLR1	folate receptor alpha	11q13.4	14766	0.00388412	0.282369	-3.72025
C0001973	-1.30473	0.542352	0.0224719	C0001973	DISGENET_Alcoholic_Intoxication,_Chronic	FTO	FTO alpha-ketoglutarate dependent dioxygenase	16q12.2	11565	0.328931	0.790204	-0.0412704
C0001973	-1.30473	0.542352	0.0224719	C0001973	DISGENET_Alcoholic_Intoxication,_Chronic	GABBR1	gamma-aminobutyric acid type B receptor subunit 1	6p22.1	13079	0.147743	0.666048	-0.0566633
C0001973	-1.30473	0.542352	0.0224719	C0001973	DISGENET_Alcoholic_Intoxication,_Chronic	GABRB2	gamma-aminobutyric acid type A receptor beta2 subunit	5q34	12155	0.250499	0.742491	-0.18002
C0001973	-1.30473	0.542352	0.0224719	C0001973	DISGENET_Alcoholic_Intoxication,_Chronic	GABRG1	gamma-aminobutyric acid type A receptor gamma1 subunit	4p12	14208	0.0395654	0.499067	-0.32184
C0001973	-1.30473	0.542352	0.0224719	C0001973	DISGENET_Alcoholic_Intoxication,_Chronic	GABRR1	gamma-aminobutyric acid type A receptor rho1 subunit	6q15	14459	0.0213036	0.430197	-1.47984
C0001973	-1.30473	0.542352	0.0224719	C0001973	DISGENET_Alcoholic_Intoxication,_Chronic	GABRR2	gamma-aminobutyric acid type A receptor rho2 subunit	6q15	12643	0.192957	0.704952	-0.344007
C0001973	-1.30473	0.542352	0.0224719	C0001973	DISGENET_Alcoholic_Intoxication,_Chronic	GAD1	glutamate decarboxylase 1	2q31.1	14021	0.0541225	0.535315	-0.118284
C0001973	-1.30473	0.542352	0.0224719	C0001973	DISGENET_Alcoholic_Intoxication,_Chronic	GAL	galanin and GMAP prepropeptide	11q13.2	13968	0.0586338	0.54524	-1.81678
C0001973	-1.30473	0.542352	0.0224719	C0001973	DISGENET_Alcoholic_Intoxication,_Chronic	GALR3	galanin receptor 3	22q13.1	12560	0.201322	0.711329	-0.512312
C0001973	-1.30473	0.542352	0.0224719	C0001973	DISGENET_Alcoholic_Intoxication,_Chronic	GH1	growth hormone 1	17q23.3	13468	0.107329	0.623991	-4.13489
C0001973	-1.30473	0.542352	0.0224719	C0001973	DISGENET_Alcoholic_Intoxication,_Chronic	GHSR	growth hormone secretagogue receptor	3q26.31	13693	0.0844563	0.593695	-1.02586
C0001973	-1.30473	0.542352	0.0224719	C0001973	DISGENET_Alcoholic_Intoxication,_Chronic	GLI2	GLI family zinc finger 2	2q14.2	11737	0.30418	0.776317	-0.0983406
C0001973	-1.30473	0.542352	0.0224719	C0001973	DISGENET_Alcoholic_Intoxication,_Chronic	GRIK1	glutamate ionotropic receptor kainate type subunit 1	21q21.3	11990	0.272004	0.756071	-0.206133
C0001973	-1.30473	0.542352	0.0224719	C0001973	DISGENET_Alcoholic_Intoxication,_Chronic	HLA-DRA	major histocompatibility complex, class II, DR alpha	6p21.32	11613	0.321352	0.785474	-0.524618
C0001973	-1.30473	0.542352	0.0224719	C0001973	DISGENET_Alcoholic_Intoxication,_Chronic	HTR1A	5-hydroxytryptamine receptor 1A	5q12.3	12193	0.244868	0.737314	-0.24772
C0001973	-1.30473	0.542352	0.0224719	C0001973	DISGENET_Alcoholic_Intoxication,_Chronic	HTR2C	5-hydroxytryptamine receptor 2C	Xq23	14821	0.0020187	0.253649	-0.283038
C0001973	-1.30473	0.542352	0.0224719	C0001973	DISGENET_Alcoholic_Intoxication,_Chronic	HTR7	5-hydroxytryptamine receptor 7	10q23.31	13303	0.123382	0.641275	-0.37174
C0001973	-1.30473	0.542352	0.0224719	C0001973	DISGENET_Alcoholic_Intoxication,_Chronic	KANK1	KN motif and ankyrin repeat domains 1	9p24.3	13516	0.102255	0.618375	-0.111519
C0001973	-1.30473	0.542352	0.0224719	C0001973	DISGENET_Alcoholic_Intoxication,_Chronic	LHB	luteinizing hormone subunit beta	19q13.33	14326	0.0299129	0.460882	-1.76347
C0001973	-1.30473	0.542352	0.0224719	C0001973	DISGENET_Alcoholic_Intoxication,_Chronic	LRP8	LDL receptor related protein 8	1p32.3	12046	0.264537	0.752506	-0.0756812
C0001973	-1.30473	0.542352	0.0224719	C0001973	DISGENET_Alcoholic_Intoxication,_Chronic	MAOA	monoamine oxidase A	Xp11.3	11879	0.286081	0.764973	-0.0493545
C0001973	-1.30473	0.542352	0.0224719	C0001973	DISGENET_Alcoholic_Intoxication,_Chronic	MAOB	monoamine oxidase B	Xp11.3	12688	0.188408	0.701616	-0.0892849
C0001973	-1.30473	0.542352	0.0224719	C0001973	DISGENET_Alcoholic_Intoxication,_Chronic	NCAM1	neural cell adhesion molecule 1	11q23.2	12268	0.234592	0.731675	-0.0883612
C0001973	-1.30473	0.542352	0.0224719	C0001973	DISGENET_Alcoholic_Intoxication,_Chronic	NMUR2	neuromedin U receptor 2	5q33.1	14649	0.00977598	0.361818	-1.02594
C0001973	-1.30473	0.542352	0.0224719	C0001973	DISGENET_Alcoholic_Intoxication,_Chronic	NPY2R	neuropeptide Y receptor Y2	4q32.1	13675	0.0858349	0.595401	-0.269589
C0001973	-1.30473	0.542352	0.0224719	C0001973	DISGENET_Alcoholic_Intoxication,_Chronic	NRXN3	neurexin 3	14q24.3-q31.1	12952	0.161304	0.681592	-0.056436
C0001973	-1.30473	0.542352	0.0224719	C0001973	DISGENET_Alcoholic_Intoxication,_Chronic	OPRL1	opioid related nociceptin receptor 1	20q13.33	12019	0.268908	0.754932	-0.133977
C0001973	-1.30473	0.542352	0.0224719	C0001973	DISGENET_Alcoholic_Intoxication,_Chronic	OPRM1	opioid receptor mu 1	6q25.2	11785	0.298234	0.773276	-0.250765
C0001973	-1.30473	0.542352	0.0224719	C0001973	DISGENET_Alcoholic_Intoxication,_Chronic	OXT	oxytocin/neurophysin I prepropeptide	20p13	12603	0.196874	0.708342	-2.02323
C0001973	-1.30473	0.542352	0.0224719	C0001973	DISGENET_Alcoholic_Intoxication,_Chronic	PER3	period circadian regulator 3	1p36.23	14841	0.00148654	0.245133	-0.384944
C0001973	-1.30473	0.542352	0.0224719	C0001973	DISGENET_Alcoholic_Intoxication,_Chronic	PHF3	PHD finger protein 3	6q12	14571	0.0137326	0.38593	-0.126757
C0001973	-1.30473	0.542352	0.0224719	C0001973	DISGENET_Alcoholic_Intoxication,_Chronic	POMC	proopiomelanocortin	2p23.3	14573	0.013506	0.384798	-0.748781
C0001973	-1.30473	0.542352	0.0224719	C0001973	DISGENET_Alcoholic_Intoxication,_Chronic	RASGRF2	Ras protein specific guanine nucleotide releasing factor 2	5q14.1	12565	0.200842	0.710797	-0.204262
C0001973	-1.30473	0.542352	0.0224719	C0001973	DISGENET_Alcoholic_Intoxication,_Chronic	RFX4	regulatory factor X4	12q23.3	13324	0.1218	0.640288	-0.0922759
C0001973	-1.30473	0.542352	0.0224719	C0001973	DISGENET_Alcoholic_Intoxication,_Chronic	SLC18A2	solute carrier family 18 member A2	10q25.3	12780	0.178709	0.693947	-0.220386
C0001973	-1.30473	0.542352	0.0224719	C0001973	DISGENET_Alcoholic_Intoxication,_Chronic	SLC6A1	solute carrier family 6 member 1	3p25.3	14815	0.00224552	0.254734	-0.226273
C0001973	-1.30473	0.542352	0.0224719	C0001973	DISGENET_Alcoholic_Intoxication,_Chronic	SLC6A3	solute carrier family 6 member 3	5p15.33	13346	0.119632	0.637464	-0.604856
C0001973	-1.30473	0.542352	0.0224719	C0001973	DISGENET_Alcoholic_Intoxication,_Chronic	SNRNP70	small nuclear ribonucleoprotein U1 subunit 70	19q13.33	14127	0.0460851	0.519759	-0.134566
C0001973	-1.30473	0.542352	0.0224719	C0001973	DISGENET_Alcoholic_Intoxication,_Chronic	TACR3	tachykinin receptor 3	4q24	12701	0.187343	0.701212	-0.177919
C0001973	-1.30473	0.542352	0.0224719	C0001973	DISGENET_Alcoholic_Intoxication,_Chronic	THSD7B	thrombospondin type 1 domain containing 7B	2q22.1	12920	0.163798	0.682135	-0.234638
C0001973	-1.30473	0.542352	0.0224719	C0001973	DISGENET_Alcoholic_Intoxication,_Chronic	TKT	transketolase	3p21.1	11711	0.306602	0.777562	-0.0706333
C0001973	-1.30473	0.542352	0.0224719	C0001973	DISGENET_Alcoholic_Intoxication,_Chronic	TTC12	tetratricopeptide repeat domain 12	11q23.2	13195	0.136456	0.657638	-0.121002
C0001973	-1.30473	0.542352	0.0224719	C0001973	DISGENET_Alcoholic_Intoxication,_Chronic	XRCC5	X-ray repair cross complementing 5	2q35	14314	0.0307577	0.464215	-0.160964
C0001973	-1.30473	0.542352	0.0224719	C0001973	DISGENET_Alcoholic_Intoxication,_Chronic	ZCCHC14	zinc finger CCHC-type containing 14	16q24.2	11682	0.310123	0.780127	-0.0672682
C0001973	-1.30473	0.542352	0.0224719	C0001973	DISGENET_Alcoholic_Intoxication,_Chronic	ZNF699	zinc finger protein 699	19p13.2	13449	0.109191	0.625482	-0.0823675
C0023470	-1.30252	0.543751	0.144231	C0023470	DISGENET_Myeloid_Leukemia	2002-08-01	argonaute RISC catalytic component 2	8q24.3	12299	0.230604	0.730118	-0.078892
C0023470	-1.30252	0.543751	0.144231	C0023470	DISGENET_Myeloid_Leukemia	ATG2B	autophagy related 2B	14q32.2	13213	0.133895	0.654823	-0.089023
C0023470	-1.30252	0.543751	0.144231	C0023470	DISGENET_Myeloid_Leukemia	KMT2A	lysine methyltransferase 2A	11q23.3	13864	0.0679993	0.565389	-0.128245
C0023470	-1.30252	0.543751	0.144231	C0023470	DISGENET_Myeloid_Leukemia	KMT2E	lysine methyltransferase 2E	7q22.3	14444	0.0217427	0.430197	-0.132668
C0023470	-1.30252	0.543751	0.144231	C0023470	DISGENET_Myeloid_Leukemia	MECOM	MDS1 and EVI1 complex locus	3q26.2	13409	0.112829	0.629891	-0.25473
C0023470	-1.30252	0.543751	0.144231	C0023470	DISGENET_Myeloid_Leukemia	SMARCD2	SWI/SNF related, matrix associated, actin dependent regulator of chromatin, subfamily d, member 2	17q23.3	12262	0.235381	0.732351	-0.074266
C0023470	-1.30252	0.543751	0.144231	C0023470	DISGENET_Myeloid_Leukemia	SMC3	structural maintenance of chromosomes 3	10q25.2	13315	0.122487	0.640793	-0.0623779
C0023470	-1.30252	0.543751	0.144231	C0023470	DISGENET_Myeloid_Leukemia	STAG2	stromal antigen 2	Xq25	12987	0.15866	0.680693	-0.0779356
C0023470	-1.30252	0.543751	0.144231	C0023470	DISGENET_Myeloid_Leukemia	TOP2B	DNA topoisomerase II beta	3p24.2	12927	0.163287	0.682135	-0.0686493
C3179349	-1.29462	0.54615	0.103383	C3179349	DISGENET_Gastrointestinal_Stromal_Sarcoma	C2CD3	C2 domain containing 3 centriole elongation regulator	11q13.4	12791	0.177417	0.693202	-0.103003
C3179349	-1.29462	0.54615	0.103383	C3179349	DISGENET_Gastrointestinal_Stromal_Sarcoma	CC2D2A	coiled-coil and C2 domain containing 2A	4p15.32	14537	0.016122	0.400967	-0.148008
C3179349	-1.29462	0.54615	0.103383	C3179349	DISGENET_Gastrointestinal_Stromal_Sarcoma	GLI1	GLI family zinc finger 1	12q13.3	13547	0.0987744	0.614292	-0.432017
C3179349	-1.29462	0.54615	0.103383	C3179349	DISGENET_Gastrointestinal_Stromal_Sarcoma	GLI2	GLI family zinc finger 2	2q14.2	11737	0.30418	0.776317	-0.0983406
C3179349	-1.29462	0.54615	0.103383	C3179349	DISGENET_Gastrointestinal_Stromal_Sarcoma	GLIS2	GLIS family zinc finger 2	16p13.3	10709	0.460191	0.856742	-0.0496555
C3179349	-1.29462	0.54615	0.103383	C3179349	DISGENET_Gastrointestinal_Stromal_Sarcoma	IFT88	intraflagellar transport 88	13q12.11	13363	0.117836	0.635705	-0.0689293
C3179349	-1.29462	0.54615	0.103383	C3179349	DISGENET_Gastrointestinal_Stromal_Sarcoma	NPC1	NPC intracellular cholesterol transporter 1	18q11.2	11416	0.348751	0.801357	-0.0596543
C3179349	-1.29462	0.54615	0.103383	C3179349	DISGENET_Gastrointestinal_Stromal_Sarcoma	PDGFRA	platelet derived growth factor receptor alpha	4q12	13759	0.0781729	0.584104	-0.146439
C3179349	-1.29462	0.54615	0.103383	C3179349	DISGENET_Gastrointestinal_Stromal_Sarcoma	PTCH1	patched 1	9q22.32	14334	0.0294439	0.45939	-0.173082
C3179349	-1.29462	0.54615	0.103383	C3179349	DISGENET_Gastrointestinal_Stromal_Sarcoma	SALL3	spalt like transcription factor 3	18q23	14018	0.0543688	0.536278	-0.220072
C3179349	-1.29462	0.54615	0.103383	C3179349	DISGENET_Gastrointestinal_Stromal_Sarcoma	SDHA	succinate dehydrogenase complex flavoprotein subunit A	5p15.33	10686	0.464018	0.857124	-0.0334408
C3179349	-1.29462	0.54615	0.103383	C3179349	DISGENET_Gastrointestinal_Stromal_Sarcoma	SDHC	succinate dehydrogenase complex subunit C	1q23.3	11138	0.394901	0.828049	-0.0479447
C3179349	-1.29462	0.54615	0.103383	C3179349	DISGENET_Gastrointestinal_Stromal_Sarcoma	SMO	smoothened, frizzled class receptor	7q32.1	12564	0.200877	0.710797	-0.108829
C3179349	-1.29462	0.54615	0.103383	C3179349	DISGENET_Gastrointestinal_Stromal_Sarcoma	STK36	serine/threonine kinase 36	2q35	11082	0.403834	0.831701	-0.0695706
C3179349	-1.29462	0.54615	0.103383	C3179349	DISGENET_Gastrointestinal_Stromal_Sarcoma	TULP3	TUB like protein 3	12p13.33	11678	0.310878	0.781149	-0.0559324
C3179349	-1.29462	0.54615	0.103383	C3179349	DISGENET_Gastrointestinal_Stromal_Sarcoma	ZBTB11	zinc finger and BTB domain containing 11	3q12.3	13607	0.0934468	0.609385	-0.0785184
C2931456	-1.28058	0.548798	0.132216	C2931456	DISGENET_Prostate_cancer,_familial	ARHGAP6	Rho GTPase activating protein 6	Xp22.2	13963	0.0590029	0.546285	-0.213654
C2931456	-1.28058	0.548798	0.132216	C2931456	DISGENET_Prostate_cancer,_familial	ATAT1	alpha tubulin acetyltransferase 1	6p21.33	10822	0.444702	0.851627	-0.0662915
C2931456	-1.28058	0.548798	0.132216	C2931456	DISGENET_Prostate_cancer,_familial	ATM	ATM serine/threonine kinase	11q22.3	12827	0.173121	0.68941	-0.121167
C2931456	-1.28058	0.548798	0.132216	C2931456	DISGENET_Prostate_cancer,_familial	B3GAT1	beta-1,3-glucuronyltransferase 1	11q25	10777	0.451407	0.853749	-0.0418489
C2931456	-1.28058	0.548798	0.132216	C2931456	DISGENET_Prostate_cancer,_familial	BRCA2	BRCA2 DNA repair associated	13q13.1	11454	0.342069	0.797043	-0.0943655
C2931456	-1.28058	0.548798	0.132216	C2931456	DISGENET_Prostate_cancer,_familial	CASP8	caspase 8	2q33.1	13679	0.0856096	0.595377	-0.1986
C2931456	-1.28058	0.548798	0.132216	C2931456	DISGENET_Prostate_cancer,_familial	CHD3	chromodomain helicase DNA binding protein 3	17p13.1	13994	0.0565858	0.542725	-0.0800992
C2931456	-1.28058	0.548798	0.132216	C2931456	DISGENET_Prostate_cancer,_familial	CHEK2	checkpoint kinase 2	22q12.1	13605	0.0934545	0.609385	-0.385305
C2931456	-1.28058	0.548798	0.132216	C2931456	DISGENET_Prostate_cancer,_familial	COL23A1	collagen type XXIII alpha 1 chain	5q35.3	10054	0.5689	0.891867	-0.059897
C2931456	-1.28058	0.548798	0.132216	C2931456	DISGENET_Prostate_cancer,_familial	ELAC2	elaC ribonuclease Z 2	17p12	10087	0.562683	0.889996	-0.0213604
C2931456	-1.28058	0.548798	0.132216	C2931456	DISGENET_Prostate_cancer,_familial	EPHB2	EPH receptor B2	1p36.12	11023	0.415286	0.83969	-0.0955449
C2931456	-1.28058	0.548798	0.132216	C2931456	DISGENET_Prostate_cancer,_familial	FBRSL1	fibrosin like 1	12q24.33	14274	0.0349575	0.484435	-0.0917679
C2931456	-1.28058	0.548798	0.132216	C2931456	DISGENET_Prostate_cancer,_familial	HAUS6	HAUS augmin like complex subunit 6	9p22.1	11332	0.362808	0.810223	-0.0611946
C2931456	-1.28058	0.548798	0.132216	C2931456	DISGENET_Prostate_cancer,_familial	HLA-DOA	major histocompatibility complex, class II, DO alpha	6p21.32	10162	0.548407	0.884028	-0.314116
C2931456	-1.28058	0.548798	0.132216	C2931456	DISGENET_Prostate_cancer,_familial	HNF1B	HNF1 homeobox B	17q12	10403	0.509282	0.872173	-0.732612
C2931456	-1.28058	0.548798	0.132216	C2931456	DISGENET_Prostate_cancer,_familial	ITGB8	integrin subunit beta 8	7p21.1	13774	0.0768579	0.580948	-0.16742
C2931456	-1.28058	0.548798	0.132216	C2931456	DISGENET_Prostate_cancer,_familial	KDM2A	lysine demethylase 2A	11q13.2	14528	0.0166157	0.403569	-0.110682
C2931456	-1.28058	0.548798	0.132216	C2931456	DISGENET_Prostate_cancer,_familial	KNL1	kinetochore scaffold 1	15q15.1	10084	0.563582	0.890188	-0.256952
C2931456	-1.28058	0.548798	0.132216	C2931456	DISGENET_Prostate_cancer,_familial	MAP2K1	mitogen-activated protein kinase kinase 1	15q22.31	12797	0.176755	0.69232	-0.0779344
C2931456	-1.28058	0.548798	0.132216	C2931456	DISGENET_Prostate_cancer,_familial	MBD2	methyl-CpG binding domain protein 2	18q21.2	10215	0.540901	0.882049	-0.0361817
C2931456	-1.28058	0.548798	0.132216	C2931456	DISGENET_Prostate_cancer,_familial	MBNL1	muscleblind like splicing regulator 1	3q25.1-q25.2	13182	0.137595	0.658056	-0.057819
C2931456	-1.28058	0.548798	0.132216	C2931456	DISGENET_Prostate_cancer,_familial	MECOM	MDS1 and EVI1 complex locus	3q26.2	13409	0.112829	0.629891	-0.25473
C2931456	-1.28058	0.548798	0.132216	C2931456	DISGENET_Prostate_cancer,_familial	RNF43	ring finger protein 43	17q22	10942	0.427216	0.845537	-0.114341
C2931456	-1.28058	0.548798	0.132216	C2931456	DISGENET_Prostate_cancer,_familial	TCF7L2	transcription factor 7 like 2	10q25.2-q25.3	11801	0.296969	0.773225	-0.510825
C2931456	-1.28058	0.548798	0.132216	C2931456	DISGENET_Prostate_cancer,_familial	TOR1A	torsin family 1 member A	9q34.11	12217	0.242044	0.73605	-0.0607649
C2931456	-1.28058	0.548798	0.132216	C2931456	DISGENET_Prostate_cancer,_familial	UHRF1BP1	UHRF1 binding protein 1	6p21.31	14702	0.00659898	0.310996	-0.146396
C0023466	-1.29507	0.550244	0.145631	C0023466	DISGENET_Leukemia,_Monocytic,_Chronic	2002-08-01	argonaute RISC catalytic component 2	8q24.3	12299	0.230604	0.730118	-0.078892
C0023466	-1.29507	0.550244	0.145631	C0023466	DISGENET_Leukemia,_Monocytic,_Chronic	ATG2B	autophagy related 2B	14q32.2	13213	0.133895	0.654823	-0.089023
C0023466	-1.29507	0.550244	0.145631	C0023466	DISGENET_Leukemia,_Monocytic,_Chronic	KMT2A	lysine methyltransferase 2A	11q23.3	13864	0.0679993	0.565389	-0.128245
C0023466	-1.29507	0.550244	0.145631	C0023466	DISGENET_Leukemia,_Monocytic,_Chronic	KMT2E	lysine methyltransferase 2E	7q22.3	14444	0.0217427	0.430197	-0.132668
C0023466	-1.29507	0.550244	0.145631	C0023466	DISGENET_Leukemia,_Monocytic,_Chronic	MECOM	MDS1 and EVI1 complex locus	3q26.2	13409	0.112829	0.629891	-0.25473
C0023466	-1.29507	0.550244	0.145631	C0023466	DISGENET_Leukemia,_Monocytic,_Chronic	SMARCD2	SWI/SNF related, matrix associated, actin dependent regulator of chromatin, subfamily d, member 2	17q23.3	12262	0.235381	0.732351	-0.074266
C0023466	-1.29507	0.550244	0.145631	C0023466	DISGENET_Leukemia,_Monocytic,_Chronic	SMC3	structural maintenance of chromosomes 3	10q25.2	13315	0.122487	0.640793	-0.0623779
C0023466	-1.29507	0.550244	0.145631	C0023466	DISGENET_Leukemia,_Monocytic,_Chronic	STAG2	stromal antigen 2	Xq25	12987	0.15866	0.680693	-0.0779356
C0023466	-1.29507	0.550244	0.145631	C0023466	DISGENET_Leukemia,_Monocytic,_Chronic	TOP2B	DNA topoisomerase II beta	3p24.2	12927	0.163287	0.682135	-0.0686493
C0154060	-1.28154	0.550952	0.170172	C0154060	DISGENET_Carcinoma_in_situ_of_stomach	APC	APC regulator of WNT signaling pathway	5q22.2	12623	0.195432	0.707942	-0.0947435
C0154060	-1.28154	0.550952	0.170172	C0154060	DISGENET_Carcinoma_in_situ_of_stomach	ATM	ATM serine/threonine kinase	11q22.3	12827	0.173121	0.68941	-0.121167
C0154060	-1.28154	0.550952	0.170172	C0154060	DISGENET_Carcinoma_in_situ_of_stomach	ATR	ATR serine/threonine kinase	3q23	13982	0.0574298	0.543047	-0.120651
C0154060	-1.28154	0.550952	0.170172	C0154060	DISGENET_Carcinoma_in_situ_of_stomach	AXIN2	axin 2	17q24.1	11336	0.362301	0.810179	-0.0459579
C0154060	-1.28154	0.550952	0.170172	C0154060	DISGENET_Carcinoma_in_situ_of_stomach	BRAF	B-Raf proto-oncogene, serine/threonine kinase	7q34	10437	0.504881	0.871528	-0.0322666
C0154060	-1.28154	0.550952	0.170172	C0154060	DISGENET_Carcinoma_in_situ_of_stomach	FGFR2	fibroblast growth factor receptor 2	10q26.13	11504	0.336388	0.794124	-0.0845661
C0154060	-1.28154	0.550952	0.170172	C0154060	DISGENET_Carcinoma_in_situ_of_stomach	IRF1	interferon regulatory factor 1	5q31.1	11763	0.300664	0.773953	-0.107991
C0154060	-1.28154	0.550952	0.170172	C0154060	DISGENET_Carcinoma_in_situ_of_stomach	MUTYH	mutY DNA glycosylase	1p34.1	12320	0.227812	0.728256	-0.135385
C0154060	-1.28154	0.550952	0.170172	C0154060	DISGENET_Carcinoma_in_situ_of_stomach	POLE	DNA polymerase epsilon, catalytic subunit	12q24.33	10280	0.530766	0.879973	-0.0947862
C0154060	-1.28154	0.550952	0.170172	C0154060	DISGENET_Carcinoma_in_situ_of_stomach	UBR5	ubiquitin protein ligase E3 component n-recognin 5	8q22.3	14553	0.0153504	0.397247	-0.135776
C0019569	-1.26761	0.555208	0.17364	C0019569	DISGENET_Hirschsprung_Disease	CAVIN2	caveolae associated protein 2	2q32.3	14607	0.0117594	0.373911	-0.279527
C0019569	-1.26761	0.555208	0.17364	C0019569	DISGENET_Hirschsprung_Disease	CELSR3	cadherin EGF LAG seven-pass G-type receptor 3	3p21.31	12678	0.189262	0.702154	-0.0944953
C0019569	-1.26761	0.555208	0.17364	C0019569	DISGENET_Hirschsprung_Disease	EDNRB	endothelin receptor type B	13q22.3	14867	0.000647449	0.19475	-0.372951
C0019569	-1.26761	0.555208	0.17364	C0019569	DISGENET_Hirschsprung_Disease	GAL	galanin and GMAP prepropeptide	11q13.2	13968	0.0586338	0.54524	-1.81678
C0019569	-1.26761	0.555208	0.17364	C0019569	DISGENET_Hirschsprung_Disease	MED12	mediator complex subunit 12	Xq13.1	14708	0.00628501	0.307904	-0.174209
C0019569	-1.26761	0.555208	0.17364	C0019569	DISGENET_Hirschsprung_Disease	NKX2-1	NK2 homeobox 1	14q13.3	14511	0.0175187	0.408211	-0.468214
C0019569	-1.26761	0.555208	0.17364	C0019569	DISGENET_Hirschsprung_Disease	RET	ret proto-oncogene	10q11.21	12870	0.169281	0.686554	-0.554854
C0019569	-1.26761	0.555208	0.17364	C0019569	DISGENET_Hirschsprung_Disease	SEMA3C	semaphorin 3C	7q21.11	11982	0.272885	0.756863	-0.106583
C0019569	-1.26761	0.555208	0.17364	C0019569	DISGENET_Hirschsprung_Disease	SEMA3D	semaphorin 3D	7q21.11	13419	0.111945	0.628711	-0.176886
C0019569	-1.26761	0.555208	0.17364	C0019569	DISGENET_Hirschsprung_Disease	SOX10	SRY-box transcription factor 10	22q13.1	11976	0.273639	0.757023	-0.1254
C0393554	-1.28179	0.555269	0.158582	C0393554	DISGENET_Amyotrophic_Lateral_Sclerosis_With_Dementia	ATXN2	ataxin 2	12q24.12	13357	0.118366	0.63648	-0.0638017
C0393554	-1.28179	0.555269	0.158582	C0393554	DISGENET_Amyotrophic_Lateral_Sclerosis_With_Dementia	FUS	FUS RNA binding protein	16p11.2	14229	0.0379153	0.492311	-0.119028
C0393554	-1.28179	0.555269	0.158582	C0393554	DISGENET_Amyotrophic_Lateral_Sclerosis_With_Dementia	OPTN	optineurin	10p13	14034	0.0531132	0.53351	-0.221647
C0393554	-1.28179	0.555269	0.158582	C0393554	DISGENET_Amyotrophic_Lateral_Sclerosis_With_Dementia	SCFD1	sec1 family domain containing 1	14q12	14658	0.00903357	0.352755	-0.100346
C0393554	-1.28179	0.555269	0.158582	C0393554	DISGENET_Amyotrophic_Lateral_Sclerosis_With_Dementia	SLC6A1	solute carrier family 6 member 1	3p25.3	14815	0.00224552	0.254734	-0.226273
C0028754	-1.28636	0.556437	0.0367133	C0028754	DISGENET_Obesity	ACACB	acetyl-CoA carboxylase beta	12q24.11	13175	0.138288	0.658287	-0.20877
C0028754	-1.28636	0.556437	0.0367133	C0028754	DISGENET_Obesity	ACHE	acetylcholinesterase (Cartwright blood group)	7q22.1	13715	0.0825688	0.589908	-0.224966
C0028754	-1.28636	0.556437	0.0367133	C0028754	DISGENET_Obesity	ACLY	ATP citrate lyase	17q21.2	14543	0.0158213	0.399362	-0.11602
C0028754	-1.28636	0.556437	0.0367133	C0028754	DISGENET_Obesity	ADRB3	adrenoceptor beta 3	8p11.23	13256	0.129053	0.649502	-0.515354
C0028754	-1.28636	0.556437	0.0367133	C0028754	DISGENET_Obesity	AHR	aryl hydrocarbon receptor	7p21.1	11170	0.389614	0.825695	-0.0674844
C0028754	-1.28636	0.556437	0.0367133	C0028754	DISGENET_Obesity	AKAP1	A-kinase anchoring protein 1	17q22	13338	0.120291	0.638318	-0.0949171
C0028754	-1.28636	0.556437	0.0367133	C0028754	DISGENET_Obesity	ALDH1L1	aldehyde dehydrogenase 1 family member L1	3q21.3	12267	0.234778	0.731718	-0.067039
C0028754	-1.28636	0.556437	0.0367133	C0028754	DISGENET_Obesity	ALDH6A1	aldehyde dehydrogenase 6 family member A1	14q24.3	14519	0.0170506	0.405297	-0.112582
C0028754	-1.28636	0.556437	0.0367133	C0028754	DISGENET_Obesity	ANGPTL4	angiopoietin like 4	19p13.2	12176	0.248461	0.741464	-0.217723
C0028754	-1.28636	0.556437	0.0367133	C0028754	DISGENET_Obesity	APCDD1	APC down-regulated 1	18p11.22	11813	0.295579	0.77265	-0.0691828
C0028754	-1.28636	0.556437	0.0367133	C0028754	DISGENET_Obesity	APOE	apolipoprotein E	19q13.32	13832	0.070772	0.570527	-0.133982
C0028754	-1.28636	0.556437	0.0367133	C0028754	DISGENET_Obesity	ATPAF1	ATP synthase mitochondrial F1 complex assembly factor 1	1p33	13649	0.0890302	0.602597	-0.081604
C0028754	-1.28636	0.556437	0.0367133	C0028754	DISGENET_Obesity	BBS10	Bardet-Biedl syndrome 10	12q21.2	12929	0.163101	0.682135	-0.114328
C0028754	-1.28636	0.556437	0.0367133	C0028754	DISGENET_Obesity	BBS4	Bardet-Biedl syndrome 4	15q24.1	11089	0.402578	0.831228	-0.032782
C0028754	-1.28636	0.556437	0.0367133	C0028754	DISGENET_Obesity	BBS5	Bardet-Biedl syndrome 5	2q31.1	14006	0.0557105	0.540628	-0.117201
C0028754	-1.28636	0.556437	0.0367133	C0028754	DISGENET_Obesity	BBS7	Bardet-Biedl syndrome 7	4q27	13029	0.154446	0.676243	-0.0644393
C0028754	-1.28636	0.556437	0.0367133	C0028754	DISGENET_Obesity	CES1	carboxylesterase 1	16q12.2	11129	0.396639	0.828516	-0.668856
C0028754	-1.28636	0.556437	0.0367133	C0028754	DISGENET_Obesity	CPE	carboxypeptidase E	4q32.3	11078	0.40458	0.832405	-0.0286116
C0028754	-1.28636	0.556437	0.0367133	C0028754	DISGENET_Obesity	CS	citrate synthase	12q13.3	13840	0.0699338	0.568923	-0.0655111
C0028754	-1.28636	0.556437	0.0367133	C0028754	DISGENET_Obesity	DPYD	dihydropyrimidine dehydrogenase	1p21.3	14085	0.0491078	0.525807	-0.203639
C0028754	-1.28636	0.556437	0.0367133	C0028754	DISGENET_Obesity	ENTPD6	ectonucleoside triphosphate diphosphohydrolase 6	20p11.21	11993	0.271904	0.756071	-0.0776002
C0028754	-1.28636	0.556437	0.0367133	C0028754	DISGENET_Obesity	EP300	E1A binding protein p300	22q13.2	14631	0.0103383	0.361818	-0.154403
C0028754	-1.28636	0.556437	0.0367133	C0028754	DISGENET_Obesity	FASN	fatty acid synthase	17q25.3	13855	0.0690896	0.568131	-0.102077
C0028754	-1.28636	0.556437	0.0367133	C0028754	DISGENET_Obesity	FTO	FTO alpha-ketoglutarate dependent dioxygenase	16q12.2	11565	0.328931	0.790204	-0.0412704
C0028754	-1.28636	0.556437	0.0367133	C0028754	DISGENET_Obesity	GFPT1	glutamine--fructose-6-phosphate transaminase 1	2p13.3	11255	0.373916	0.817032	-0.0394453
C0028754	-1.28636	0.556437	0.0367133	C0028754	DISGENET_Obesity	GH1	growth hormone 1	17q23.3	13468	0.107329	0.623991	-4.13489
C0028754	-1.28636	0.556437	0.0367133	C0028754	DISGENET_Obesity	GNAS	GNAS complex locus	20q13.32	12328	0.227034	0.728246	-0.166588
C0028754	-1.28636	0.556437	0.0367133	C0028754	DISGENET_Obesity	GNPDA2	glucosamine-6-phosphate deaminase 2	4p12	12802	0.176279	0.692303	-0.0691823
C0028754	-1.28636	0.556437	0.0367133	C0028754	DISGENET_Obesity	GPX3	glutathione peroxidase 3	5q33.1	12658	0.191174	0.703634	-0.531192
C0028754	-1.28636	0.556437	0.0367133	C0028754	DISGENET_Obesity	HADH	hydroxyacyl-CoA dehydrogenase	4q25	12743	0.182425	0.696198	-0.0901723
C0028754	-1.28636	0.556437	0.0367133	C0028754	DISGENET_Obesity	HTR2C	5-hydroxytryptamine receptor 2C	Xq23	14821	0.0020187	0.253649	-0.283038
C0028754	-1.28636	0.556437	0.0367133	C0028754	DISGENET_Obesity	IGFBP2	insulin like growth factor binding protein 2	2q35	13480	0.106427	0.622743	-0.335321
C0028754	-1.28636	0.556437	0.0367133	C0028754	DISGENET_Obesity	INPP5E	inositol polyphosphate-5-phosphatase E	9q34.3	11623	0.319686	0.784783	-0.0419923
C0028754	-1.28636	0.556437	0.0367133	C0028754	DISGENET_Obesity	IRS1	insulin receptor substrate 1	2q36.3	11407	0.350804	0.802199	-0.126497
C0028754	-1.28636	0.556437	0.0367133	C0028754	DISGENET_Obesity	KSR2	kinase suppressor of ras 2	12q24.22-q24.23	13651	0.0886095	0.602174	-0.101812
C0028754	-1.28636	0.556437	0.0367133	C0028754	DISGENET_Obesity	LACTB	lactamase beta	15q22.2	12338	0.226036	0.727721	-0.0928407
C0028754	-1.28636	0.556437	0.0367133	C0028754	DISGENET_Obesity	LBP	lipopolysaccharide binding protein	20q11.23	14886	0.000135718	0.139706	-1.55603
C0028754	-1.28636	0.556437	0.0367133	C0028754	DISGENET_Obesity	LEPR	leptin receptor	1p31.3	13549	0.0986663	0.613956	-0.256537
C0028754	-1.28636	0.556437	0.0367133	C0028754	DISGENET_Obesity	MC4R	melanocortin 4 receptor	18q21.32	12908	0.165364	0.684201	-0.308078
C0028754	-1.28636	0.556437	0.0367133	C0028754	DISGENET_Obesity	MRAP2	melanocortin 2 receptor accessory protein 2	6q14.2	12375	0.222663	0.726304	-0.320593
C0028754	-1.28636	0.556437	0.0367133	C0028754	DISGENET_Obesity	NPC1	NPC intracellular cholesterol transporter 1	18q11.2	11416	0.348751	0.801357	-0.0596543
C0028754	-1.28636	0.556437	0.0367133	C0028754	DISGENET_Obesity	NR0B2	nuclear receptor subfamily 0 group B member 2	1p36.11	13986	0.0571738	0.542977	-0.886966
C0028754	-1.28636	0.556437	0.0367133	C0028754	DISGENET_Obesity	PACS1	phosphofurin acidic cluster sorting protein 1	11q13.1-q13.2	11610	0.321579	0.785474	-0.0465971
C0028754	-1.28636	0.556437	0.0367133	C0028754	DISGENET_Obesity	PHF6	PHD finger protein 6	Xq26.2	14285	0.0334832	0.474305	-0.124764
C0028754	-1.28636	0.556437	0.0367133	C0028754	DISGENET_Obesity	POMC	proopiomelanocortin	2p23.3	14573	0.013506	0.384798	-0.748781
C0028754	-1.28636	0.556437	0.0367133	C0028754	DISGENET_Obesity	RAI1	retinoic acid induced 1	17p11.2	13677	0.0857158	0.595377	-0.105874
C0028754	-1.28636	0.556437	0.0367133	C0028754	DISGENET_Obesity	RAPGEF3	Rap guanine nucleotide exchange factor 3	12q13.11	12443	0.215029	0.7199	-0.10169
C0028754	-1.28636	0.556437	0.0367133	C0028754	DISGENET_Obesity	SDC3	syndecan 3	1p35.2	12961	0.160631	0.681304	-0.0984273
C0028754	-1.28636	0.556437	0.0367133	C0028754	DISGENET_Obesity	SIM1	SIM bHLH transcription factor 1	6q16.3	12050	0.264063	0.752188	-1.62412
C0028754	-1.28636	0.556437	0.0367133	C0028754	DISGENET_Obesity	SIRT1	sirtuin 1	10q21.3	11702	0.308063	0.779273	-0.0709012
C0028754	-1.28636	0.556437	0.0367133	C0028754	DISGENET_Obesity	SREBF1	sterol regulatory element binding transcription factor 1	17p11.2	11798	0.297351	0.773225	-0.0798033
C0028754	-1.28636	0.556437	0.0367133	C0028754	DISGENET_Obesity	SUCLG2	succinate-CoA ligase GDP-forming beta subunit	3p14.1	12188	0.24633	0.739006	-0.0599267
C0028754	-1.28636	0.556437	0.0367133	C0028754	DISGENET_Obesity	TBC1D1	TBC1 domain family member 1	4p14	11262	0.372159	0.816035	-0.0969707
C0028754	-1.28636	0.556437	0.0367133	C0028754	DISGENET_Obesity	TFRC	transferrin receptor	3q29	11534	0.331269	0.79039	-0.065761
C0028754	-1.28636	0.556437	0.0367133	C0028754	DISGENET_Obesity	TMEM18	transmembrane protein 18	2p25.3	14819	0.00206593	0.253649	-0.151528
C0028754	-1.28636	0.556437	0.0367133	C0028754	DISGENET_Obesity	TRPV1	transient receptor potential cation channel subfamily V member 1	17p13.2	13426	0.111654	0.628346	-0.84119
C0028754	-1.28636	0.556437	0.0367133	C0028754	DISGENET_Obesity	UCP2	uncoupling protein 2	11q13.4	13799	0.0744802	0.577354	-0.246515
C0028754	-1.28636	0.556437	0.0367133	C0028754	DISGENET_Obesity	UQCRC2	ubiquinol-cytochrome c reductase core protein 2	16p12.2	14465	0.02088	0.429986	-0.0838396
C0028754	-1.28636	0.556437	0.0367133	C0028754	DISGENET_Obesity	VLDLR	very low density lipoprotein receptor	9p24.2	14122	0.046345	0.520801	-0.0967506
C0028754	-1.28636	0.556437	0.0367133	C0028754	DISGENET_Obesity	ZFHX3	zinc finger homeobox 3	16q22.2-q22.3	13745	0.0796777	0.585973	-0.289164
C0006826	-1.28286	0.557306	0.0752896	C0006826	DISGENET_Malignant_Neoplasms	APC	APC regulator of WNT signaling pathway	5q22.2	12623	0.195432	0.707942	-0.0947435
C0006826	-1.28286	0.557306	0.0752896	C0006826	DISGENET_Malignant_Neoplasms	ATM	ATM serine/threonine kinase	11q22.3	12827	0.173121	0.68941	-0.121167
C0006826	-1.28286	0.557306	0.0752896	C0006826	DISGENET_Malignant_Neoplasms	ATR	ATR serine/threonine kinase	3q23	13982	0.0574298	0.543047	-0.120651
C0006826	-1.28286	0.557306	0.0752896	C0006826	DISGENET_Malignant_Neoplasms	BIRC6	baculoviral IAP repeat containing 6	2p22.3	13438	0.110087	0.62598	-0.080139
C0006826	-1.28286	0.557306	0.0752896	C0006826	DISGENET_Malignant_Neoplasms	BLM	BLM RecQ like helicase	15q26.1	13504	0.103545	0.619025	-0.158128
C0006826	-1.28286	0.557306	0.0752896	C0006826	DISGENET_Malignant_Neoplasms	CCND3	cyclin D3	6p21.1	13558	0.0978346	0.613728	-0.0955433
C0006826	-1.28286	0.557306	0.0752896	C0006826	DISGENET_Malignant_Neoplasms	CDK4	cyclin dependent kinase 4	12q14.1	13650	0.0889362	0.602597	-0.0927454
C0006826	-1.28286	0.557306	0.0752896	C0006826	DISGENET_Malignant_Neoplasms	CITED2	Cbp/p300 interacting transactivator with Glu/Asp rich carboxy-terminal domain 2	6q24.1	14405	0.0240466	0.435547	-0.133875
C0006826	-1.28286	0.557306	0.0752896	C0006826	DISGENET_Malignant_Neoplasms	CTNNB1	catenin beta 1	3p22.1	13862	0.0683708	0.566363	-0.0916434
C0006826	-1.28286	0.557306	0.0752896	C0006826	DISGENET_Malignant_Neoplasms	CUX1	cut like homeobox 1	7q22.1	14315	0.0306303	0.46398	-0.0943377
C0006826	-1.28286	0.557306	0.0752896	C0006826	DISGENET_Malignant_Neoplasms	DICER1	dicer 1, ribonuclease III	14q32.13	14128	0.0460589	0.519734	-0.110652
C0006826	-1.28286	0.557306	0.0752896	C0006826	DISGENET_Malignant_Neoplasms	DNAJC10	DnaJ heat shock protein family (Hsp40) member C10	2q32.1	14811	0.00233691	0.255279	-0.128019
C0006826	-1.28286	0.557306	0.0752896	C0006826	DISGENET_Malignant_Neoplasms	DPYD	dihydropyrimidine dehydrogenase	1p21.3	14085	0.0491078	0.525807	-0.203639
C0006826	-1.28286	0.557306	0.0752896	C0006826	DISGENET_Malignant_Neoplasms	FASN	fatty acid synthase	17q25.3	13855	0.0690896	0.568131	-0.102077
C0006826	-1.28286	0.557306	0.0752896	C0006826	DISGENET_Malignant_Neoplasms	FGFR1	fibroblast growth factor receptor 1	8p11.23	13078	0.147802	0.666048	-0.118006
C0006826	-1.28286	0.557306	0.0752896	C0006826	DISGENET_Malignant_Neoplasms	G6PD	glucose-6-phosphate dehydrogenase	Xq28	14003	0.0560612	0.541479	-0.092158
C0006826	-1.28286	0.557306	0.0752896	C0006826	DISGENET_Malignant_Neoplasms	GPX3	glutathione peroxidase 3	5q33.1	12658	0.191174	0.703634	-0.531192
C0006826	-1.28286	0.557306	0.0752896	C0006826	DISGENET_Malignant_Neoplasms	KCNH2	potassium voltage-gated channel subfamily H member 2	7q36.1	14361	0.0272127	0.450584	-0.222127
C0006826	-1.28286	0.557306	0.0752896	C0006826	DISGENET_Malignant_Neoplasms	LTF	lactotransferrin	3p21.31	13200	0.135709	0.656626	-1.47971
C0006826	-1.28286	0.557306	0.0752896	C0006826	DISGENET_Malignant_Neoplasms	MAP2K1	mitogen-activated protein kinase kinase 1	15q22.31	12797	0.176755	0.69232	-0.0779344
C0006826	-1.28286	0.557306	0.0752896	C0006826	DISGENET_Malignant_Neoplasms	MTOR	mechanistic target of rapamycin kinase	1p36.22	12758	0.180786	0.695569	-0.0643811
C0006826	-1.28286	0.557306	0.0752896	C0006826	DISGENET_Malignant_Neoplasms	MYC	MYC proto-oncogene, bHLH transcription factor	8q24.21	13099	0.145506	0.665155	-0.188381
C0006826	-1.28286	0.557306	0.0752896	C0006826	DISGENET_Malignant_Neoplasms	NT5C2	5'-nucleotidase, cytosolic II	10q24.32-q24.33	13018	0.155952	0.679195	-0.0485604
C0006826	-1.28286	0.557306	0.0752896	C0006826	DISGENET_Malignant_Neoplasms	OCLN	occludin	5q13.2	13507	0.102946	0.618504	-0.228328
C0006826	-1.28286	0.557306	0.0752896	C0006826	DISGENET_Malignant_Neoplasms	RET	ret proto-oncogene	10q11.21	12870	0.169281	0.686554	-0.554854
C0006826	-1.28286	0.557306	0.0752896	C0006826	DISGENET_Malignant_Neoplasms	SF3B1	splicing factor 3b subunit 1	2q33.1	13714	0.0825688	0.589908	-0.0688617
C0006826	-1.28286	0.557306	0.0752896	C0006826	DISGENET_Malignant_Neoplasms	SUZ12	SUZ12 polycomb repressive complex 2 subunit	17q11.2	13013	0.156451	0.679732	-0.0590925
C0006826	-1.28286	0.557306	0.0752896	C0006826	DISGENET_Malignant_Neoplasms	TRPV1	transient receptor potential cation channel subfamily V member 1	17p13.2	13426	0.111654	0.628346	-0.84119
C0006826	-1.28286	0.557306	0.0752896	C0006826	DISGENET_Malignant_Neoplasms	WRN	WRN RecQ like helicase	8p12	14756	0.00419432	0.282369	-0.212362
C3714756	-1.28767	0.557574	0.00943396	C3714756	DISGENET_Intellectual_Disability	ACIN1	apoptotic chromatin condensation inducer 1	14q11.2	14434	0.0223465	0.432754	-0.111429
C3714756	-1.28767	0.557574	0.00943396	C3714756	DISGENET_Intellectual_Disability	ACTL6A	actin like 6A	3q26.33	12035	0.266705	0.754366	-0.0734399
C3714756	-1.28767	0.557574	0.00943396	C3714756	DISGENET_Intellectual_Disability	ADRA2B	adrenoceptor alpha 2B	2q11.2	13261	0.128914	0.649446	-0.261072
C3714756	-1.28767	0.557574	0.00943396	C3714756	DISGENET_Intellectual_Disability	2001-08-01	argonaute RISC component 1	1p34.3	14049	0.0519581	0.532904	-0.0752817
C3714756	-1.28767	0.557574	0.00943396	C3714756	DISGENET_Intellectual_Disability	AHI1	Abelson helper integration site 1	6q23.3	12440	0.215765	0.720703	-0.201056
C3714756	-1.28767	0.557574	0.00943396	C3714756	DISGENET_Intellectual_Disability	ALDH5A1	aldehyde dehydrogenase 5 family member A1	6p22.3	12274	0.233567	0.731137	-0.0549378
C3714756	-1.28767	0.557574	0.00943396	C3714756	DISGENET_Intellectual_Disability	AP4E1	adaptor related protein complex 4 subunit epsilon 1	15q21.2	12387	0.221055	0.724587	-0.0744232
C3714756	-1.28767	0.557574	0.00943396	C3714756	DISGENET_Intellectual_Disability	APC	APC regulator of WNT signaling pathway	5q22.2	12623	0.195432	0.707942	-0.0947435
C3714756	-1.28767	0.557574	0.00943396	C3714756	DISGENET_Intellectual_Disability	APC2	APC regulator of WNT signaling pathway 2	19p13.3	14604	0.0119464	0.374153	-0.137897
C3714756	-1.28767	0.557574	0.00943396	C3714756	DISGENET_Intellectual_Disability	ARMC9	armadillo repeat containing 9	2q37.1	12220	0.241213	0.735354	-0.0488671
C3714756	-1.28767	0.557574	0.00943396	C3714756	DISGENET_Intellectual_Disability	ASS1	argininosuccinate synthase 1	9q34.11	14393	0.0247489	0.437637	-0.189987
C3714756	-1.28767	0.557574	0.00943396	C3714756	DISGENET_Intellectual_Disability	BBS7	Bardet-Biedl syndrome 7	4q27	13029	0.154446	0.676243	-0.0644393
C3714756	-1.28767	0.557574	0.00943396	C3714756	DISGENET_Intellectual_Disability	BPTF	bromodomain PHD finger transcription factor	17q24.2	12787	0.178343	0.693947	-0.0636092
C3714756	-1.28767	0.557574	0.00943396	C3714756	DISGENET_Intellectual_Disability	BRD4	bromodomain containing 4	19p13.12	12625	0.195191	0.707765	-0.0495315
C3714756	-1.28767	0.557574	0.00943396	C3714756	DISGENET_Intellectual_Disability	BRWD3	bromodomain and WD repeat domain containing 3	Xq21.1	14541	0.015935	0.400066	-0.238932
C3714756	-1.28767	0.557574	0.00943396	C3714756	DISGENET_Intellectual_Disability	CACNA1B	calcium voltage-gated channel subunit alpha1 B	9q34.3	13221	0.132236	0.651676	-0.0729256
C3714756	-1.28767	0.557574	0.00943396	C3714756	DISGENET_Intellectual_Disability	CASP2	caspase 2	7q34	11961	0.275983	0.758289	-0.075068
C3714756	-1.28767	0.557574	0.00943396	C3714756	DISGENET_Intellectual_Disability	CDK8	cyclin dependent kinase 8	13q12.13	12403	0.219286	0.723584	-0.0524268
C3714756	-1.28767	0.557574	0.00943396	C3714756	DISGENET_Intellectual_Disability	CERT1	ceramide transporter 1	5q13.3	14617	0.0111318	0.370473	-0.11406
C3714756	-1.28767	0.557574	0.00943396	C3714756	DISGENET_Intellectual_Disability	CHD3	chromodomain helicase DNA binding protein 3	17p13.1	13994	0.0565858	0.542725	-0.0800992
C3714756	-1.28767	0.557574	0.00943396	C3714756	DISGENET_Intellectual_Disability	CHD8	chromodomain helicase DNA binding protein 8	14q11.2	13153	0.140416	0.660745	-0.0559929
C3714756	-1.28767	0.557574	0.00943396	C3714756	DISGENET_Intellectual_Disability	COL18A1	collagen type XVIII alpha 1 chain	21q22.3	13866	0.0678438	0.564941	-0.397349
C3714756	-1.28767	0.557574	0.00943396	C3714756	DISGENET_Intellectual_Disability	CUX2	cut like homeobox 2	12q24.11-q24.12	12847	0.171126	0.687438	-0.211925
C3714756	-1.28767	0.557574	0.00943396	C3714756	DISGENET_Intellectual_Disability	DEAF1	DEAF1 transcription factor	11p15.5	12683	0.188874	0.702053	-0.0841985
C3714756	-1.28767	0.557574	0.00943396	C3714756	DISGENET_Intellectual_Disability	DLL1	delta like canonical Notch ligand 1	6q27	14561	0.0144001	0.388602	-0.205706
C3714756	-1.28767	0.557574	0.00943396	C3714756	DISGENET_Intellectual_Disability	DYNC1I2	dynein cytoplasmic 1 intermediate chain 2	2q31.1	12183	0.247131	0.739916	-0.041038
C3714756	-1.28767	0.557574	0.00943396	C3714756	DISGENET_Intellectual_Disability	ELP2	elongator acetyltransferase complex subunit 2	18q12.2	12271	0.234138	0.731137	-0.0468573
C3714756	-1.28767	0.557574	0.00943396	C3714756	DISGENET_Intellectual_Disability	ERLIN2	ER lipid raft associated 2	8p11.23	14156	0.0436443	0.509386	-0.124316
C3714756	-1.28767	0.557574	0.00943396	C3714756	DISGENET_Intellectual_Disability	FAM126A	family with sequence similarity 126 member A	7p15.3	13064	0.149723	0.669587	-0.116445
C3714756	-1.28767	0.557574	0.00943396	C3714756	DISGENET_Intellectual_Disability	FASN	fatty acid synthase	17q25.3	13855	0.0690896	0.568131	-0.102077
C3714756	-1.28767	0.557574	0.00943396	C3714756	DISGENET_Intellectual_Disability	FOLR1	folate receptor alpha	11q13.4	14766	0.00388412	0.282369	-3.72025
C3714756	-1.28767	0.557574	0.00943396	C3714756	DISGENET_Intellectual_Disability	FRY	FRY microtubule binding protein	13q13.1	12506	0.20882	0.71706	-0.0777642
C3714756	-1.28767	0.557574	0.00943396	C3714756	DISGENET_Intellectual_Disability	GABRB2	gamma-aminobutyric acid type A receptor beta2 subunit	5q34	12155	0.250499	0.742491	-0.18002
C3714756	-1.28767	0.557574	0.00943396	C3714756	DISGENET_Intellectual_Disability	GNAS	GNAS complex locus	20q13.32	12328	0.227034	0.728246	-0.166588
C3714756	-1.28767	0.557574	0.00943396	C3714756	DISGENET_Intellectual_Disability	GON4L	gon-4 like	1q22	14611	0.0114982	0.372867	-0.110891
C3714756	-1.28767	0.557574	0.00943396	C3714756	DISGENET_Intellectual_Disability	GRIN2D	glutamate ionotropic receptor NMDA type subunit 2D	19q13.33	13654	0.088283	0.601081	-0.362105
C3714756	-1.28767	0.557574	0.00943396	C3714756	DISGENET_Intellectual_Disability	HMGB3	high mobility group box 3	Xq28	14618	0.0111249	0.370473	-0.121425
C3714756	-1.28767	0.557574	0.00943396	C3714756	DISGENET_Intellectual_Disability	HNRNPK	heterogeneous nuclear ribonucleoprotein K	9q21.32	14436	0.0222048	0.431546	-0.0875306
C3714756	-1.28767	0.557574	0.00943396	C3714756	DISGENET_Intellectual_Disability	HNRNPR	heterogeneous nuclear ribonucleoprotein R	1p36.12	13682	0.0855041	0.595377	-0.065998
C3714756	-1.28767	0.557574	0.00943396	C3714756	DISGENET_Intellectual_Disability	HNRNPU	heterogeneous nuclear ribonucleoprotein U	1q44	14206	0.0397159	0.499648	-0.072093
C3714756	-1.28767	0.557574	0.00943396	C3714756	DISGENET_Intellectual_Disability	IQSEC3	IQ motif and Sec7 domain ArfGEF 3	12p13.33	13283	0.12602	0.64381	-0.162086
C3714756	-1.28767	0.557574	0.00943396	C3714756	DISGENET_Intellectual_Disability	KANSL1	KAT8 regulatory NSL complex subunit 1	17q21.31	12704	0.187146	0.701212	-0.0541088
C3714756	-1.28767	0.557574	0.00943396	C3714756	DISGENET_Intellectual_Disability	KDM5A	lysine demethylase 5A	12p13.33	14564	0.014213	0.38667	-0.100504
C3714756	-1.28767	0.557574	0.00943396	C3714756	DISGENET_Intellectual_Disability	KDM6B	lysine demethylase 6B	17p13.1	13925	0.0626332	0.553429	-0.144819
C3714756	-1.28767	0.557574	0.00943396	C3714756	DISGENET_Intellectual_Disability	KMT2C	lysine methyltransferase 2C	7q36.1	14748	0.00454185	0.286178	-0.152481
C3714756	-1.28767	0.557574	0.00943396	C3714756	DISGENET_Intellectual_Disability	KMT2E	lysine methyltransferase 2E	7q22.3	14444	0.0217427	0.430197	-0.132668
C3714756	-1.28767	0.557574	0.00943396	C3714756	DISGENET_Intellectual_Disability	L2HGDH	L-2-hydroxyglutarate dehydrogenase	14q21.3	14503	0.0179485	0.410816	-0.135835
C3714756	-1.28767	0.557574	0.00943396	C3714756	DISGENET_Intellectual_Disability	LAS1L	LAS1 like ribosome biogenesis factor	Xq12	14478	0.0196411	0.421485	-0.143585
C3714756	-1.28767	0.557574	0.00943396	C3714756	DISGENET_Intellectual_Disability	LRP2	LDL receptor related protein 2	2q31.1	14035	0.0530674	0.53351	-0.701931
C3714756	-1.28767	0.557574	0.00943396	C3714756	DISGENET_Intellectual_Disability	MACF1	microtubule actin crosslinking factor 1	1p34.3	13292	0.12478	0.642909	-0.0925045
C3714756	-1.28767	0.557574	0.00943396	C3714756	DISGENET_Intellectual_Disability	MAN1B1	mannosidase alpha class 1B member 1	9q34.3	12340	0.225958	0.727721	-0.0444107
C3714756	-1.28767	0.557574	0.00943396	C3714756	DISGENET_Intellectual_Disability	MAP1B	microtubule associated protein 1B	5q13.2	13270	0.127046	0.645671	-0.12656
C3714756	-1.28767	0.557574	0.00943396	C3714756	DISGENET_Intellectual_Disability	MECP2	methyl-CpG binding protein 2	Xq28	11952	0.276833	0.758443	-0.0606895
C3714756	-1.28767	0.557574	0.00943396	C3714756	DISGENET_Intellectual_Disability	MED12L	mediator complex subunit 12L	3q25.1	12435	0.216267	0.721158	-0.0875127
C3714756	-1.28767	0.557574	0.00943396	C3714756	DISGENET_Intellectual_Disability	MED13L	mediator complex subunit 13L	12q24.21	13045	0.152469	0.673339	-0.105165
C3714756	-1.28767	0.557574	0.00943396	C3714756	DISGENET_Intellectual_Disability	MTF1	metal regulatory transcription factor 1	1p34.3	12676	0.189382	0.702263	-0.0684923
C3714756	-1.28767	0.557574	0.00943396	C3714756	DISGENET_Intellectual_Disability	MTOR	mechanistic target of rapamycin kinase	1p36.22	12758	0.180786	0.695569	-0.0643811
C3714756	-1.28767	0.557574	0.00943396	C3714756	DISGENET_Intellectual_Disability	NRXN2	neurexin 2	11q13.1	13689	0.0847062	0.593695	-0.126774
C3714756	-1.28767	0.557574	0.00943396	C3714756	DISGENET_Intellectual_Disability	NT5C2	5'-nucleotidase, cytosolic II	10q24.32-q24.33	13018	0.155952	0.679195	-0.0485604
C3714756	-1.28767	0.557574	0.00943396	C3714756	DISGENET_Intellectual_Disability	NXF5	nuclear RNA export factor 5	Xq22.1	12449	0.214712	0.7199	-0.587669
C3714756	-1.28767	0.557574	0.00943396	C3714756	DISGENET_Intellectual_Disability	PCGF2	polycomb group ring finger 2	17q12	14450	0.0216325	0.430197	-0.190248
C3714756	-1.28767	0.557574	0.00943396	C3714756	DISGENET_Intellectual_Disability	PEX11B	peroxisomal biogenesis factor 11 beta	1q21.1	11971	0.274933	0.758289	-0.0557912
C3714756	-1.28767	0.557574	0.00943396	C3714756	DISGENET_Intellectual_Disability	PHIP	pleckstrin homology domain interacting protein	6q14.1	14047	0.0522263	0.53351	-0.0915067
C3714756	-1.28767	0.557574	0.00943396	C3714756	DISGENET_Intellectual_Disability	PNPT1	polyribonucleotide nucleotidyltransferase 1	2p16.1	14856	0.000982772	0.210118	-0.149929
C3714756	-1.28767	0.557574	0.00943396	C3714756	DISGENET_Intellectual_Disability	POU3F3	POU class 3 homeobox 3	2q12.1	12529	0.205588	0.714619	-0.0795867
C3714756	-1.28767	0.557574	0.00943396	C3714756	DISGENET_Intellectual_Disability	PREPL	prolyl endopeptidase like	2p21	13836	0.0701586	0.569297	-0.150337
C3714756	-1.28767	0.557574	0.00943396	C3714756	DISGENET_Intellectual_Disability	PRKRA	protein activator of interferon induced protein kinase EIF2AK2	2q31.2	13208	0.13448	0.65523	-0.14347
C3714756	-1.28767	0.557574	0.00943396	C3714756	DISGENET_Intellectual_Disability	PRR12	proline rich 12	19q13.33	14836	0.00161203	0.250526	-0.163518
C3714756	-1.28767	0.557574	0.00943396	C3714756	DISGENET_Intellectual_Disability	PRRT2	proline rich transmembrane protein 2	16p11.2	13124	0.143695	0.664421	-0.181508
C3714756	-1.28767	0.557574	0.00943396	C3714756	DISGENET_Intellectual_Disability	PUS7	pseudouridine synthase 7	7q22.3	14402	0.0242478	0.435547	-0.13822
C3714756	-1.28767	0.557574	0.00943396	C3714756	DISGENET_Intellectual_Disability	QKI	QKI, KH domain containing RNA binding	6q26	13548	0.0986755	0.613956	-0.107182
C3714756	-1.28767	0.557574	0.00943396	C3714756	DISGENET_Intellectual_Disability	RAI1	retinoic acid induced 1	17p11.2	13677	0.0857158	0.595377	-0.105874
C3714756	-1.28767	0.557574	0.00943396	C3714756	DISGENET_Intellectual_Disability	RALGDS	ral guanine nucleotide dissociation stimulator	9q34.13-q34.2	14357	0.0279983	0.455095	-0.111169
C3714756	-1.28767	0.557574	0.00943396	C3714756	DISGENET_Intellectual_Disability	RLIM	ring finger protein, LIM domain interacting	Xq13.2	12458	0.213776	0.719828	-0.0698835
C3714756	-1.28767	0.557574	0.00943396	C3714756	DISGENET_Intellectual_Disability	RNASET2	ribonuclease T2	6q27	13731	0.0475234	0.486974	-0.208413
C3714756	-1.28767	0.557574	0.00943396	C3714756	DISGENET_Intellectual_Disability	SCAPER	S-phase cyclin A associated protein in the ER	15q24.3	12136	0.25377	0.744273	-0.0622487
C3714756	-1.28767	0.557574	0.00943396	C3714756	DISGENET_Intellectual_Disability	SCN3A	sodium voltage-gated channel alpha subunit 3	2q24.3	13350	0.119357	0.6374	-0.0806079
C3714756	-1.28767	0.557574	0.00943396	C3714756	DISGENET_Intellectual_Disability	SETD1A	SET domain containing 1A, histone lysine methyltransferase	16p11.2	12631	0.194212	0.70615	-0.0671812
C3714756	-1.28767	0.557574	0.00943396	C3714756	DISGENET_Intellectual_Disability	SETD2	SET domain containing 2, histone lysine methyltransferase	3p21.31	12139	0.253558	0.744273	-0.0672676
C3714756	-1.28767	0.557574	0.00943396	C3714756	DISGENET_Intellectual_Disability	SHROOM4	shroom family member 4	Xp11.22	14369	0.0267009	0.448627	-0.275279
C3714756	-1.28767	0.557574	0.00943396	C3714756	DISGENET_Intellectual_Disability	SLC2A1	solute carrier family 2 member 1	1p34.2	13861	0.0683789	0.566363	-0.140858
C3714756	-1.28767	0.557574	0.00943396	C3714756	DISGENET_Intellectual_Disability	SLC31A1	solute carrier family 31 member 1	9q32	13753	0.0785989	0.584104	-0.106208
C3714756	-1.28767	0.557574	0.00943396	C3714756	DISGENET_Intellectual_Disability	SLC5A6	solute carrier family 5 member 6	2p23.3	13641	0.0898527	0.604209	-0.128397
C3714756	-1.28767	0.557574	0.00943396	C3714756	DISGENET_Intellectual_Disability	SLC6A3	solute carrier family 6 member 3	5p15.33	13346	0.119632	0.637464	-0.604856
C3714756	-1.28767	0.557574	0.00943396	C3714756	DISGENET_Intellectual_Disability	SMARCC2	SWI/SNF related, matrix associated, actin dependent regulator of chromatin subfamily c member 2	12q13.2	13584	0.0952863	0.612411	-0.064733
C3714756	-1.28767	0.557574	0.00943396	C3714756	DISGENET_Intellectual_Disability	SOX4	SRY-box transcription factor 4	6p22.3	12242	0.237897	0.733725	-0.122119
C3714756	-1.28767	0.557574	0.00943396	C3714756	DISGENET_Intellectual_Disability	STAG1	stromal antigen 1	3q22.3	14828	0.00185978	0.253649	-0.16457
C3714756	-1.28767	0.557574	0.00943396	C3714756	DISGENET_Intellectual_Disability	STAG2	stromal antigen 2	Xq25	12987	0.15866	0.680693	-0.0779356
C3714756	-1.28767	0.557574	0.00943396	C3714756	DISGENET_Intellectual_Disability	STT3A	STT3 oligosaccharyltransferase complex catalytic subunit A	11q24.2	12307	0.229517	0.728796	-0.0532333
C3714756	-1.28767	0.557574	0.00943396	C3714756	DISGENET_Intellectual_Disability	SUPT16H	SPT16 homolog, facilitates chromatin remodeling subunit	14q11.2	13098	0.145574	0.665155	-0.0679477
C3714756	-1.28767	0.557574	0.00943396	C3714756	DISGENET_Intellectual_Disability	SUZ12	SUZ12 polycomb repressive complex 2 subunit	17q11.2	13013	0.156451	0.679732	-0.0590925
C3714756	-1.28767	0.557574	0.00943396	C3714756	DISGENET_Intellectual_Disability	TAF2	TATA-box binding protein associated factor 2	8q24.12	14539	0.0159967	0.400231	-0.0881315
C3714756	-1.28767	0.557574	0.00943396	C3714756	DISGENET_Intellectual_Disability	TAOK1	TAO kinase 1	17q11.2	13640	0.0899251	0.604297	-0.0797
C3714756	-1.28767	0.557574	0.00943396	C3714756	DISGENET_Intellectual_Disability	TBCD	tubulin folding cofactor D	17q25.3	12076	0.260448	0.748981	-0.0602694
C3714756	-1.28767	0.557574	0.00943396	C3714756	DISGENET_Intellectual_Disability	TCF20	transcription factor 20	22q13.2	13471	0.107284	0.623991	-0.11205
C3714756	-1.28767	0.557574	0.00943396	C3714756	DISGENET_Intellectual_Disability	TCF20	transcription factor 20	22q13.3	13471	0.107284	0.623991	-0.11205
C3714756	-1.28767	0.557574	0.00943396	C3714756	DISGENET_Intellectual_Disability	TCTN1	tectonic family member 1	12q24.11	12111	0.256682	0.746774	-0.0816191
C3714756	-1.28767	0.557574	0.00943396	C3714756	DISGENET_Intellectual_Disability	TRAPPC6A	trafficking protein particle complex 6A	19q13.32	14380	0.0255673	0.441881	-0.208069
C3714756	-1.28767	0.557574	0.00943396	C3714756	DISGENET_Intellectual_Disability	TRIO	trio Rho guanine nucleotide exchange factor	5p15.2	13127	0.143232	0.663712	-0.0746556
C3714756	-1.28767	0.557574	0.00943396	C3714756	DISGENET_Intellectual_Disability	TRPM3	transient receptor potential cation channel subfamily M member 3	9q21.12-q21.13	14466	0.0208149	0.42905	-0.416869
C3714756	-1.28767	0.557574	0.00943396	C3714756	DISGENET_Intellectual_Disability	TRRAP	transformation/transcription domain associated protein	7q22.1	12442	0.215402	0.720511	-0.0746521
C3714756	-1.28767	0.557574	0.00943396	C3714756	DISGENET_Intellectual_Disability	TSEN15	tRNA splicing endonuclease subunit 15	1q25.3	13645	0.089556	0.603202	-0.0877968
C3714756	-1.28767	0.557574	0.00943396	C3714756	DISGENET_Intellectual_Disability	WDR26	WD repeat domain 26	1q42.11-q42.12	12245	0.237631	0.733691	-0.044699
C3714756	-1.28767	0.557574	0.00943396	C3714756	DISGENET_Intellectual_Disability	XPA	XPA, DNA damage recognition and repair factor	9q22.33	12573	0.200257	0.710744	-0.0981617
C3714756	-1.28767	0.557574	0.00943396	C3714756	DISGENET_Intellectual_Disability	ZBTB11	zinc finger and BTB domain containing 11	3q12.3	13607	0.0934468	0.609385	-0.0785184
C3714756	-1.28767	0.557574	0.00943396	C3714756	DISGENET_Intellectual_Disability	ZMYM2	zinc finger MYM-type containing 2	13q12.11	12796	0.176777	0.69232	-0.0596159
C3714756	-1.28767	0.557574	0.00943396	C3714756	DISGENET_Intellectual_Disability	ZMYM6	zinc finger MYM-type containing 6	1p34.3	14267	0.0353376	0.485	-0.117771
C3714756	-1.28767	0.557574	0.00943396	C3714756	DISGENET_Intellectual_Disability	ZMYND11	zinc finger MYND-type containing 11	10p15.3	13407	0.113281	0.630687	-0.0587846
C3714756	-1.28767	0.557574	0.00943396	C3714756	DISGENET_Intellectual_Disability	ZNF292	zinc finger protein 292	6q14.3	13647	0.0890865	0.602597	-0.0881488
C3714756	-1.28767	0.557574	0.00943396	C3714756	DISGENET_Intellectual_Disability	ZNF462	zinc finger protein 462	9q31.2	14842	0.00142117	0.237959	-0.209856
C3714756	-1.28767	0.557574	0.00943396	C3714756	DISGENET_Intellectual_Disability	ZNF526	zinc finger protein 526	19q13.2	13701	0.0840188	0.592918	-0.185069
C0035828	-1.26768	0.55979	0.179537	C0035828	DISGENET_Romano-Ward_Syndrome	KCNE2	potassium voltage-gated channel subfamily E regulatory subunit 2	21q22.11	14826	0.00193103	0.253649	-2.371
C0035828	-1.26768	0.55979	0.179537	C0035828	DISGENET_Romano-Ward_Syndrome	KCNH2	potassium voltage-gated channel subfamily H member 2	7q36.1	14361	0.0272127	0.450584	-0.222127
C0035828	-1.26768	0.55979	0.179537	C0035828	DISGENET_Romano-Ward_Syndrome	KCNJ5	potassium inwardly rectifying channel subfamily J member 5	11q24.3	14157	0.043521	0.509313	-0.578266
C0035828	-1.26768	0.55979	0.179537	C0035828	DISGENET_Romano-Ward_Syndrome	SCN10A	sodium voltage-gated channel alpha subunit 10	3p22.2	13027	0.154558	0.676243	-0.394802
C0035828	-1.26768	0.55979	0.179537	C0035828	DISGENET_Romano-Ward_Syndrome	SCN5A	sodium voltage-gated channel alpha subunit 5	3p22.2	14108	0.0474687	0.523727	-0.607212
C0035828	-1.26768	0.55979	0.179537	C0035828	DISGENET_Romano-Ward_Syndrome	TRDN	triadin	6q22.31	12470	0.212765	0.719416	-0.399756
C0346153	-1.28359	0.560102	0.115607	C0346153	DISGENET_Breast_Cancer,_Familial	ATM	ATM serine/threonine kinase	11q22.3	12827	0.173121	0.68941	-0.121167
C0346153	-1.28359	0.560102	0.115607	C0346153	DISGENET_Breast_Cancer,_Familial	BRCA2	BRCA2 DNA repair associated	13q13.1	11454	0.342069	0.797043	-0.0943655
C0346153	-1.28359	0.560102	0.115607	C0346153	DISGENET_Breast_Cancer,_Familial	CHEK2	checkpoint kinase 2	22q12.1	13605	0.0934545	0.609385	-0.385305
C0346153	-1.28359	0.560102	0.115607	C0346153	DISGENET_Breast_Cancer,_Familial	EPCAM	epithelial cell adhesion molecule	2p21	14075	0.0501377	0.52925	-1.34555
C0346153	-1.28359	0.560102	0.115607	C0346153	DISGENET_Breast_Cancer,_Familial	MSH2	mutS homolog 2	2p21-p16.3	11830	0.292935	0.770383	-0.0576108
C0346153	-1.28359	0.560102	0.115607	C0346153	DISGENET_Breast_Cancer,_Familial	MSH6	mutS homolog 6	2p16.3	14512	0.0174768	0.408172	-0.108947
C0346153	-1.28359	0.560102	0.115607	C0346153	DISGENET_Breast_Cancer,_Familial	MUTYH	mutY DNA glycosylase	1p34.1	12320	0.227812	0.728256	-0.135385
C0346153	-1.28359	0.560102	0.115607	C0346153	DISGENET_Breast_Cancer,_Familial	PMS2	PMS1 homolog 2, mismatch repair system component	7p22.1	11709	0.306877	0.777895	-0.0680025
C0346153	-1.28359	0.560102	0.115607	C0346153	DISGENET_Breast_Cancer,_Familial	RAD50	RAD50 double strand break repair protein	5q31.1	12596	0.197563	0.708576	-0.06575
C0346153	-1.28359	0.560102	0.115607	C0346153	DISGENET_Breast_Cancer,_Familial	RAD51D	RAD51 paralog D	17q12	13563	0.0973997	0.613728	-0.075581
C0085159	-1.28827	0.561068	0.160377	C0085159	DISGENET_Seasonal_Affective_Disorder	CRY2	cryptochrome circadian regulator 2	11p11.2	14043	0.0525639	0.53351	-0.0964827
C0085159	-1.28827	0.561068	0.160377	C0085159	DISGENET_Seasonal_Affective_Disorder	HTR2C	5-hydroxytryptamine receptor 2C	Xq23	14821	0.0020187	0.253649	-0.283038
C0085159	-1.28827	0.561068	0.160377	C0085159	DISGENET_Seasonal_Affective_Disorder	NR1D1	nuclear receptor subfamily 1 group D member 1	17q21.1	14889	4.89255e-05	0.0709974	-0.433895
C0085159	-1.28827	0.561068	0.160377	C0085159	DISGENET_Seasonal_Affective_Disorder	PER3	period circadian regulator 3	1p36.23	14841	0.00148654	0.245133	-0.384944
C0751884	-1.2634	0.563666	0.186275	C0751884	DISGENET_Congenital_Myasthenic_Syndromes,_Presynaptic	AGRN	agrin	1p36.33	11922	0.28012	0.760574	-0.0588463
C0751884	-1.2634	0.563666	0.186275	C0751884	DISGENET_Congenital_Myasthenic_Syndromes,_Presynaptic	ALG2	ALG2 alpha-1,3/1,6-mannosyltransferase	9q22.33	13573	0.0968169	0.613728	-0.120636
C0751884	-1.2634	0.563666	0.186275	C0751884	DISGENET_Congenital_Myasthenic_Syndromes,_Presynaptic	COL13A1	collagen type XIII alpha 1 chain	10q22.1	11035	0.413152	0.838359	-0.203309
C0751884	-1.2634	0.563666	0.186275	C0751884	DISGENET_Congenital_Myasthenic_Syndromes,_Presynaptic	DPAGT1	dolichyl-phosphate N-acetylglucosaminephosphotransferase 1	11q23.3	11248	0.376024	0.81923	-0.054076
C0751884	-1.2634	0.563666	0.186275	C0751884	DISGENET_Congenital_Myasthenic_Syndromes,_Presynaptic	GFPT1	glutamine--fructose-6-phosphate transaminase 1	2p13.3	11255	0.373916	0.817032	-0.0394453
C0751884	-1.2634	0.563666	0.186275	C0751884	DISGENET_Congenital_Myasthenic_Syndromes,_Presynaptic	PREPL	prolyl endopeptidase like	2p21	13836	0.0701586	0.569297	-0.150337
C0751884	-1.2634	0.563666	0.186275	C0751884	DISGENET_Congenital_Myasthenic_Syndromes,_Presynaptic	SLC18A3	solute carrier family 18 member A3	10q11.23	13604	0.0935109	0.609385	-0.155325
C0751884	-1.2634	0.563666	0.186275	C0751884	DISGENET_Congenital_Myasthenic_Syndromes,_Presynaptic	SLC5A7	solute carrier family 5 member 7	2q12.3	14872	0.000612001	0.19475	-0.28162
C0751884	-1.2634	0.563666	0.186275	C0751884	DISGENET_Congenital_Myasthenic_Syndromes,_Presynaptic	SYT2	synaptotagmin 2	1q32.1	12750	0.181592	0.695694	-0.109047
C0751884	-1.2634	0.563666	0.186275	C0751884	DISGENET_Congenital_Myasthenic_Syndromes,_Presynaptic	VAMP1	vesicle associated membrane protein 1	12p13.31	10705	0.460615	0.856742	-0.117554
C0023890	-1.26786	0.564173	0.0970874	C0023890	DISGENET_Liver_Cirrhosis	AGT	angiotensinogen	1q42.2	14186	0.0412987	0.504804	-0.8398
C0023890	-1.26786	0.564173	0.0970874	C0023890	DISGENET_Liver_Cirrhosis	ATP7B	ATPase copper transporting beta	13q14.3	13034	0.153803	0.675376	-0.175511
C0023890	-1.26786	0.564173	0.0970874	C0023890	DISGENET_Liver_Cirrhosis	CTNNB1	catenin beta 1	3p22.1	13862	0.0683708	0.566363	-0.0916434
C0023890	-1.26786	0.564173	0.0970874	C0023890	DISGENET_Liver_Cirrhosis	F3	coagulation factor III, tissue factor	1p21.3	14558	0.0147067	0.391192	-0.133999
C0023890	-1.26786	0.564173	0.0970874	C0023890	DISGENET_Liver_Cirrhosis	F5	coagulation factor V	1q24.2	14654	0.00942976	0.35947	-2.00199
C0023890	-1.26786	0.564173	0.0970874	C0023890	DISGENET_Liver_Cirrhosis	IGFBP2	insulin like growth factor binding protein 2	2q35	13480	0.106427	0.622743	-0.335321
C0023890	-1.26786	0.564173	0.0970874	C0023890	DISGENET_Liver_Cirrhosis	KRT18	keratin 18	12q13.13	14868	0.000642013	0.19475	-1.77075
C0023890	-1.26786	0.564173	0.0970874	C0023890	DISGENET_Liver_Cirrhosis	KRT8	keratin 8	12q13.13	14884	0.000174877	0.151945	-2.18256
C0023890	-1.26786	0.564173	0.0970874	C0023890	DISGENET_Liver_Cirrhosis	LGALS3BP	galectin 3 binding protein	17q25.3	13777	0.0767394	0.580948	-0.261518
C0023890	-1.26786	0.564173	0.0970874	C0023890	DISGENET_Liver_Cirrhosis	NFE2L2	nuclear factor, erythroid 2 like 2	2q31.2	12823	0.173885	0.689848	-0.0979897
C0023890	-1.26786	0.564173	0.0970874	C0023890	DISGENET_Liver_Cirrhosis	PCOLCE	procollagen C-endopeptidase enhancer	7q22.1	14204	0.0400234	0.500908	-0.31931
C0023890	-1.26786	0.564173	0.0970874	C0023890	DISGENET_Liver_Cirrhosis	PLOD2	procollagen-lysine,2-oxoglutarate 5-dioxygenase 2	3q24	13562	0.0975694	0.613728	-0.136532
C0023890	-1.26786	0.564173	0.0970874	C0023890	DISGENET_Liver_Cirrhosis	RGN	regucalcin	Xp11.3	13249	0.129807	0.65045	-0.629102
C0023890	-1.26786	0.564173	0.0970874	C0023890	DISGENET_Liver_Cirrhosis	THBS1	thrombospondin 1	15q14	14348	0.0286499	0.457205	-0.564062
C0023890	-1.26786	0.564173	0.0970874	C0023890	DISGENET_Liver_Cirrhosis	TMEM67	transmembrane protein 67	8q22.1	14464	0.0210497	0.430197	-0.185264
C0023890	-1.26786	0.564173	0.0970874	C0023890	DISGENET_Liver_Cirrhosis	TRPM7	transient receptor potential cation channel subfamily M member 7	15q21.2	14730	0.00536732	0.297539	-0.145779
C0023890	-1.26786	0.564173	0.0970874	C0023890	DISGENET_Liver_Cirrhosis	VIM	vimentin	10p13	12901	0.165965	0.684905	-0.143038
C0151779	-1.26862	0.566496	0.138241	C0151779	DISGENET_Cutaneous_Melanoma	AKT1	AKT serine/threonine kinase 1	14q32.33	10637	0.471755	0.860427	-0.0222652
C0151779	-1.26862	0.566496	0.138241	C0151779	DISGENET_Cutaneous_Melanoma	BRAF	B-Raf proto-oncogene, serine/threonine kinase	7q34	10437	0.504881	0.871528	-0.0322666
C0151779	-1.26862	0.566496	0.138241	C0151779	DISGENET_Cutaneous_Melanoma	CDK4	cyclin dependent kinase 4	12q14.1	13650	0.0889362	0.602597	-0.0927454
C0151779	-1.26862	0.566496	0.138241	C0151779	DISGENET_Cutaneous_Melanoma	CTNNB1	catenin beta 1	3p22.1	13862	0.0683708	0.566363	-0.0916434
C0151779	-1.26862	0.566496	0.138241	C0151779	DISGENET_Cutaneous_Melanoma	CUX1	cut like homeobox 1	7q22.1	14315	0.0306303	0.46398	-0.0943377
C0151779	-1.26862	0.566496	0.138241	C0151779	DISGENET_Cutaneous_Melanoma	DDB2	damage specific DNA binding protein 2	11p11.2	13009	0.15676	0.679732	-0.109112
C0151779	-1.26862	0.566496	0.138241	C0151779	DISGENET_Cutaneous_Melanoma	ERBB4	erb-b2 receptor tyrosine kinase 4	2q34	14149	0.044168	0.512121	-0.157219
C0151779	-1.26862	0.566496	0.138241	C0151779	DISGENET_Cutaneous_Melanoma	ERCC2	ERCC excision repair 2, TFIIH core complex helicase subunit	19q13.32	13996	0.0564912	0.542725	-0.0969468
C0151779	-1.26862	0.566496	0.138241	C0151779	DISGENET_Cutaneous_Melanoma	GNA11	G protein subunit alpha 11	19p13.3	11999	0.271531	0.756071	-0.0355035
C0151779	-1.26862	0.566496	0.138241	C0151779	DISGENET_Cutaneous_Melanoma	JMJD6	jumonji domain containing 6, arginine demethylase and lysine hydroxylase	17q25.1	10839	0.443153	0.85147	-0.0507783
C0151779	-1.26862	0.566496	0.138241	C0151779	DISGENET_Cutaneous_Melanoma	MAP2K1	mitogen-activated protein kinase kinase 1	15q22.31	12797	0.176755	0.69232	-0.0779344
C0151779	-1.26862	0.566496	0.138241	C0151779	DISGENET_Cutaneous_Melanoma	MITF	melanocyte inducing transcription factor	3p13	12840	0.171651	0.687835	-0.0912245
C0151779	-1.26862	0.566496	0.138241	C0151779	DISGENET_Cutaneous_Melanoma	NF1	neurofibromin 1	17q11.2	11397	0.353435	0.803956	-0.0465198
C0151779	-1.26862	0.566496	0.138241	C0151779	DISGENET_Cutaneous_Melanoma	PDGFRA	platelet derived growth factor receptor alpha	4q12	13759	0.0781729	0.584104	-0.146439
C0151779	-1.26862	0.566496	0.138241	C0151779	DISGENET_Cutaneous_Melanoma	RAC1	Rac family small GTPase 1	7p22.1	10879	0.436371	0.847735	-0.0234323
C0151779	-1.26862	0.566496	0.138241	C0151779	DISGENET_Cutaneous_Melanoma	RAF1	Raf-1 proto-oncogene, serine/threonine kinase	3p25.2	11036	0.413128	0.838359	-0.0415287
C0151779	-1.26862	0.566496	0.138241	C0151779	DISGENET_Cutaneous_Melanoma	RET	ret proto-oncogene	10q11.21	12870	0.169281	0.686554	-0.554854
C0151779	-1.26862	0.566496	0.138241	C0151779	DISGENET_Cutaneous_Melanoma	STAG2	stromal antigen 2	Xq25	12987	0.15866	0.680693	-0.0779356
C0151779	-1.26862	0.566496	0.138241	C0151779	DISGENET_Cutaneous_Melanoma	TRRAP	transformation/transcription domain associated protein	7q22.1	12442	0.215402	0.720511	-0.0746521
C0151779	-1.26862	0.566496	0.138241	C0151779	DISGENET_Cutaneous_Melanoma	XPA	XPA, DNA damage recognition and repair factor	9q22.33	12573	0.200257	0.710744	-0.0981617
C0151779	-1.26862	0.566496	0.138241	C0151779	DISGENET_Cutaneous_Melanoma	XPC	XPC complex subunit, DNA damage recognition and repair factor	3p25.1	11234	0.378996	0.82151	-0.0441002
C0342384	-1.27327	0.567192	0.166667	C0342384	DISGENET_Idiopathic_hypogonadotropic_hypogonadism	AXL	AXL receptor tyrosine kinase	19q13.2	12873	0.168717	0.686516	-0.0688245
C0342384	-1.27327	0.567192	0.166667	C0342384	DISGENET_Idiopathic_hypogonadotropic_hypogonadism	CCDC141	coiled-coil domain containing 141	2q31.2	14388	0.0248904	0.437637	-0.217291
C0342384	-1.27327	0.567192	0.166667	C0342384	DISGENET_Idiopathic_hypogonadotropic_hypogonadism	FEZF1	FEZ family zinc finger 1	7q31.32	12977	0.159533	0.68107	-1.29406
C0342384	-1.27327	0.567192	0.166667	C0342384	DISGENET_Idiopathic_hypogonadotropic_hypogonadism	FGF17	fibroblast growth factor 17	8p21.3	12277	0.233025	0.731137	-0.293096
C0342384	-1.27327	0.567192	0.166667	C0342384	DISGENET_Idiopathic_hypogonadotropic_hypogonadism	FGFR1	fibroblast growth factor receptor 1	8p11.23	13078	0.147802	0.666048	-0.118006
C0342384	-1.27327	0.567192	0.166667	C0342384	DISGENET_Idiopathic_hypogonadotropic_hypogonadism	GNRH1	gonadotropin releasing hormone 1	8p21.2	12151	0.251656	0.743761	-0.638632
C0342384	-1.27327	0.567192	0.166667	C0342384	DISGENET_Idiopathic_hypogonadotropic_hypogonadism	TAC3	tachykinin precursor 3	12q13.3	13395	0.114643	0.632989	-0.516884
C0342384	-1.27327	0.567192	0.166667	C0342384	DISGENET_Idiopathic_hypogonadotropic_hypogonadism	TACR3	tachykinin receptor 3	4q24	12701	0.187343	0.701212	-0.177919
C0342384	-1.27327	0.567192	0.166667	C0342384	DISGENET_Idiopathic_hypogonadotropic_hypogonadism	WDR11	WD repeat domain 11	10q26.12	14037	0.0528813	0.53351	-0.0788602
C0878659	-1.27132	0.568014	0.0887246	C0878659	DISGENET_Disproportionate_short_stature	CANT1	calcium activated nucleotidase 1	17q25.3	11149	0.392753	0.826977	-0.0337071
C0878659	-1.27132	0.568014	0.0887246	C0878659	DISGENET_Disproportionate_short_stature	CDKN1C	cyclin dependent kinase inhibitor 1C	11p15.4	14169	0.0424125	0.506604	-0.236434
C0878659	-1.27132	0.568014	0.0887246	C0878659	DISGENET_Disproportionate_short_stature	COL10A1	collagen type X alpha 1 chain	6q22.1	11183	0.387673	0.825125	-0.47617
C0878659	-1.27132	0.568014	0.0887246	C0878659	DISGENET_Disproportionate_short_stature	COL11A1	collagen type XI alpha 1 chain	1p21.1	12278	0.232971	0.731137	-0.179172
C0878659	-1.27132	0.568014	0.0887246	C0878659	DISGENET_Disproportionate_short_stature	COL9A1	collagen type IX alpha 1 chain	6q13	12911	0.165014	0.683686	-0.330337
C0878659	-1.27132	0.568014	0.0887246	C0878659	DISGENET_Disproportionate_short_stature	COL9A3	collagen type IX alpha 3 chain	20q13.33	14805	0.00246214	0.257773	-0.430864
C0878659	-1.27132	0.568014	0.0887246	C0878659	DISGENET_Disproportionate_short_stature	CUL7	cullin 7	6p21.1	13869	0.0675378	0.564624	-0.15043
C0878659	-1.27132	0.568014	0.0887246	C0878659	DISGENET_Disproportionate_short_stature	DYNC2H1	dynein cytoplasmic 2 heavy chain 1	11q22.3	13202	0.135533	0.656626	-0.113451
C0878659	-1.27132	0.568014	0.0887246	C0878659	DISGENET_Disproportionate_short_stature	EVC	EvC ciliary complex subunit 1	4p16.2	11385	0.353917	0.803956	-0.0744234
C0878659	-1.27132	0.568014	0.0887246	C0878659	DISGENET_Disproportionate_short_stature	FGFR1	fibroblast growth factor receptor 1	8p11.23	13078	0.147802	0.666048	-0.118006
C0878659	-1.27132	0.568014	0.0887246	C0878659	DISGENET_Disproportionate_short_stature	FGFR2	fibroblast growth factor receptor 2	10q26.13	11504	0.336388	0.794124	-0.0845661
C0878659	-1.27132	0.568014	0.0887246	C0878659	DISGENET_Disproportionate_short_stature	FGFR3	fibroblast growth factor receptor 3	4p16.3	12497	0.209313	0.71706	-0.0627095
C0878659	-1.27132	0.568014	0.0887246	C0878659	DISGENET_Disproportionate_short_stature	FLNB	filamin B	3p14.3	14854	0.00104476	0.21454	-0.266951
C0878659	-1.27132	0.568014	0.0887246	C0878659	DISGENET_Disproportionate_short_stature	IFT140	intraflagellar transport 140	16p13.3	14793	0.00278436	0.264693	-0.141844
C0878659	-1.27132	0.568014	0.0887246	C0878659	DISGENET_Disproportionate_short_stature	IFT80	intraflagellar transport 80	3q25.33	13063	0.149938	0.670166	-0.078791
C0878659	-1.27132	0.568014	0.0887246	C0878659	DISGENET_Disproportionate_short_stature	NEK1	NIMA related kinase 1	4q33	12339	0.226006	0.727721	-0.0515738
C0878659	-1.27132	0.568014	0.0887246	C0878659	DISGENET_Disproportionate_short_stature	NPR2	natriuretic peptide receptor 2	9p13.3	11591	0.324346	0.786497	-0.0631166
C0878659	-1.27132	0.568014	0.0887246	C0878659	DISGENET_Disproportionate_short_stature	PCNT	pericentrin	21q22.3	13058	0.150976	0.671611	-0.0941567
C0878659	-1.27132	0.568014	0.0887246	C0878659	DISGENET_Disproportionate_short_stature	SH3PXD2B	SH3 and PX domains 2B	5q35.1	13955	0.0599747	0.548286	-0.144239
C0878659	-1.27132	0.568014	0.0887246	C0878659	DISGENET_Disproportionate_short_stature	SLC39A13	solute carrier family 39 member 13	11p11.2	14726	0.00554261	0.302089	-0.141767
C0878659	-1.27132	0.568014	0.0887246	C0878659	DISGENET_Disproportionate_short_stature	SOX9	SRY-box transcription factor 9	17q24.3	11132	0.395986	0.828516	-0.0586703
C0878659	-1.27132	0.568014	0.0887246	C0878659	DISGENET_Disproportionate_short_stature	TBCE	tubulin folding cofactor E	1q42.3	12386	0.22111	0.724587	-0.0590278
C0878659	-1.27132	0.568014	0.0887246	C0878659	DISGENET_Disproportionate_short_stature	TCTN3	tectonic family member 3	10q24.1	12459	0.213716	0.719828	-0.0920076
C0878659	-1.27132	0.568014	0.0887246	C0878659	DISGENET_Disproportionate_short_stature	TRIP11	thyroid hormone receptor interactor 11	14q32.12	13575	0.096528	0.613728	-0.0755668
C0878659	-1.27132	0.568014	0.0887246	C0878659	DISGENET_Disproportionate_short_stature	TRPS1	transcriptional repressor GATA binding 1	8q23.3	11979	0.273255	0.756863	-0.0933586
C0878659	-1.27132	0.568014	0.0887246	C0878659	DISGENET_Disproportionate_short_stature	TRPV4	transient receptor potential cation channel subfamily V member 4	12q24.11	13199	0.135774	0.656626	-0.280367
C0239946	-1.26885	0.570604	0.0830189	C0239946	DISGENET_Fibrosis,_Liver	AGT	angiotensinogen	1q42.2	14186	0.0412987	0.504804	-0.8398
C0239946	-1.26885	0.570604	0.0830189	C0239946	DISGENET_Fibrosis,_Liver	ATP7B	ATPase copper transporting beta	13q14.3	13034	0.153803	0.675376	-0.175511
C0239946	-1.26885	0.570604	0.0830189	C0239946	DISGENET_Fibrosis,_Liver	CTNNB1	catenin beta 1	3p22.1	13862	0.0683708	0.566363	-0.0916434
C0239946	-1.26885	0.570604	0.0830189	C0239946	DISGENET_Fibrosis,_Liver	F3	coagulation factor III, tissue factor	1p21.3	14558	0.0147067	0.391192	-0.133999
C0239946	-1.26885	0.570604	0.0830189	C0239946	DISGENET_Fibrosis,_Liver	F5	coagulation factor V	1q24.2	14654	0.00942976	0.35947	-2.00199
C0239946	-1.26885	0.570604	0.0830189	C0239946	DISGENET_Fibrosis,_Liver	IGFBP2	insulin like growth factor binding protein 2	2q35	13480	0.106427	0.622743	-0.335321
C0239946	-1.26885	0.570604	0.0830189	C0239946	DISGENET_Fibrosis,_Liver	KRT18	keratin 18	12q13.13	14868	0.000642013	0.19475	-1.77075
C0239946	-1.26885	0.570604	0.0830189	C0239946	DISGENET_Fibrosis,_Liver	KRT8	keratin 8	12q13.13	14884	0.000174877	0.151945	-2.18256
C0239946	-1.26885	0.570604	0.0830189	C0239946	DISGENET_Fibrosis,_Liver	LGALS3BP	galectin 3 binding protein	17q25.3	13777	0.0767394	0.580948	-0.261518
C0239946	-1.26885	0.570604	0.0830189	C0239946	DISGENET_Fibrosis,_Liver	NFE2L2	nuclear factor, erythroid 2 like 2	2q31.2	12823	0.173885	0.689848	-0.0979897
C0239946	-1.26885	0.570604	0.0830189	C0239946	DISGENET_Fibrosis,_Liver	PCOLCE	procollagen C-endopeptidase enhancer	7q22.1	14204	0.0400234	0.500908	-0.31931
C0239946	-1.26885	0.570604	0.0830189	C0239946	DISGENET_Fibrosis,_Liver	PLOD2	procollagen-lysine,2-oxoglutarate 5-dioxygenase 2	3q24	13562	0.0975694	0.613728	-0.136532
C0239946	-1.26885	0.570604	0.0830189	C0239946	DISGENET_Fibrosis,_Liver	RGN	regucalcin	Xp11.3	13249	0.129807	0.65045	-0.629102
C0239946	-1.26885	0.570604	0.0830189	C0239946	DISGENET_Fibrosis,_Liver	THBS1	thrombospondin 1	15q14	14348	0.0286499	0.457205	-0.564062
C0239946	-1.26885	0.570604	0.0830189	C0239946	DISGENET_Fibrosis,_Liver	TMEM67	transmembrane protein 67	8q22.1	14464	0.0210497	0.430197	-0.185264
C0239946	-1.26885	0.570604	0.0830189	C0239946	DISGENET_Fibrosis,_Liver	TRPM7	transient receptor potential cation channel subfamily M member 7	15q21.2	14730	0.00536732	0.297539	-0.145779
C0239946	-1.26885	0.570604	0.0830189	C0239946	DISGENET_Fibrosis,_Liver	VIM	vimentin	10p13	12901	0.165965	0.684905	-0.143038
C0268731	-1.2573	0.573961	0.167323	C0268731	DISGENET_Renal_glomerular_disease	APOA1	apolipoprotein A1	11q23.3	13819	0.0724628	0.573066	-1.11135
C0268731	-1.2573	0.573961	0.167323	C0268731	DISGENET_Renal_glomerular_disease	CDKN1C	cyclin dependent kinase inhibitor 1C	11p15.4	14169	0.0424125	0.506604	-0.236434
C0268731	-1.2573	0.573961	0.167323	C0268731	DISGENET_Renal_glomerular_disease	CLCN5	chloride voltage-gated channel 5	Xp11.23	12531	0.205362	0.714419	-0.172703
C0268731	-1.2573	0.573961	0.167323	C0268731	DISGENET_Renal_glomerular_disease	COL4A3	collagen type IV alpha 3 chain	2q36.3	14059	0.0514269	0.531786	-0.524572
C0268731	-1.2573	0.573961	0.167323	C0268731	DISGENET_Renal_glomerular_disease	COL4A4	collagen type IV alpha 4 chain	2q36.3	14812	0.00228203	0.254734	-0.72691
C0268731	-1.2573	0.573961	0.167323	C0268731	DISGENET_Renal_glomerular_disease	COL4A5	collagen type IV alpha 5 chain	Xq22.3	12951	0.161313	0.681592	-0.119704
C0268731	-1.2573	0.573961	0.167323	C0268731	DISGENET_Renal_glomerular_disease	CRB2	crumbs cell polarity complex component 2	9q33.3	14643	0.00992741	0.361818	-0.313748
C0268731	-1.2573	0.573961	0.167323	C0268731	DISGENET_Renal_glomerular_disease	CREBBP	CREB binding protein	16p13.3	11751	0.302755	0.775659	-0.0533141
C0268731	-1.2573	0.573961	0.167323	C0268731	DISGENET_Renal_glomerular_disease	NPHP3	nephrocystin 3	3q22.1	12971	0.15992	0.68107	-0.127744
C0268731	-1.2573	0.573961	0.167323	C0268731	DISGENET_Renal_glomerular_disease	NPHS2	NPHS2 stomatin family member, podocin	1q25.2	11856	0.290028	0.76829	-0.263111
C0268731	-1.2573	0.573961	0.167323	C0268731	DISGENET_Renal_glomerular_disease	PAX2	paired box 2	10q24.31	12066	0.262259	0.751217	-0.624044
C0268731	-1.2573	0.573961	0.167323	C0268731	DISGENET_Renal_glomerular_disease	SALL1	spalt like transcription factor 1	16q12.1	12414	0.218065	0.722358	-0.0820161
C4551472	-1.25861	0.574283	0.164093	C4551472	DISGENET_Hypertrophic_obstructive_cardiomyopathy	FASN	fatty acid synthase	17q25.3	13855	0.0690896	0.568131	-0.102077
C4551472	-1.25861	0.574283	0.164093	C4551472	DISGENET_Hypertrophic_obstructive_cardiomyopathy	GAA	glucosidase alpha, acid	17q25.3	12916	0.164055	0.682397	-0.152476
C4551472	-1.25861	0.574283	0.164093	C4551472	DISGENET_Hypertrophic_obstructive_cardiomyopathy	HEY2	hes related family bHLH transcription factor with YRPW motif 2	6q22.31	14237	0.0375607	0.490787	-0.222202
C4551472	-1.25861	0.574283	0.164093	C4551472	DISGENET_Hypertrophic_obstructive_cardiomyopathy	IDH2	isocitrate dehydrogenase (NADP(+)) 2	15q26.1	13414	0.112399	0.629754	-0.10208
C4551472	-1.25861	0.574283	0.164093	C4551472	DISGENET_Hypertrophic_obstructive_cardiomyopathy	MYC	MYC proto-oncogene, bHLH transcription factor	8q24.21	13099	0.145506	0.665155	-0.188381
C4551472	-1.25861	0.574283	0.164093	C4551472	DISGENET_Hypertrophic_obstructive_cardiomyopathy	NDUFS1	NADH:ubiquinone oxidoreductase core subunit S1	2q33.3	14382	0.0254883	0.441881	-0.0763358
C4551472	-1.25861	0.574283	0.164093	C4551472	DISGENET_Hypertrophic_obstructive_cardiomyopathy	POMC	proopiomelanocortin	2p23.3	14573	0.013506	0.384798	-0.748781
C4551472	-1.25861	0.574283	0.164093	C4551472	DISGENET_Hypertrophic_obstructive_cardiomyopathy	TNNT2	troponin T2, cardiac type	1q32.1	14460	0.0212103	0.430197	-0.250409
C1319315	-1.22046	0.582921	0.120818	C1319315	DISGENET_Adenocarcinoma_of_large_intestine	APC	APC regulator of WNT signaling pathway	5q22.2	12623	0.195432	0.707942	-0.0947435
C1319315	-1.22046	0.582921	0.120818	C1319315	DISGENET_Adenocarcinoma_of_large_intestine	ARAF	A-Raf proto-oncogene, serine/threonine kinase	Xp11.3	13166	0.139014	0.659107	-0.0932427
C1319315	-1.22046	0.582921	0.120818	C1319315	DISGENET_Adenocarcinoma_of_large_intestine	ATM	ATM serine/threonine kinase	11q22.3	12827	0.173121	0.68941	-0.121167
C1319315	-1.22046	0.582921	0.120818	C1319315	DISGENET_Adenocarcinoma_of_large_intestine	CDK8	cyclin dependent kinase 8	13q12.13	12403	0.219286	0.723584	-0.0524268
C1319315	-1.22046	0.582921	0.120818	C1319315	DISGENET_Adenocarcinoma_of_large_intestine	CTNNB1	catenin beta 1	3p22.1	13862	0.0683708	0.566363	-0.0916434
C1319315	-1.22046	0.582921	0.120818	C1319315	DISGENET_Adenocarcinoma_of_large_intestine	CUX1	cut like homeobox 1	7q22.1	14315	0.0306303	0.46398	-0.0943377
C1319315	-1.22046	0.582921	0.120818	C1319315	DISGENET_Adenocarcinoma_of_large_intestine	EEF2K	eukaryotic elongation factor 2 kinase	16p12.2	12711	0.185989	0.700189	-0.0696142
C1319315	-1.22046	0.582921	0.120818	C1319315	DISGENET_Adenocarcinoma_of_large_intestine	EP300	E1A binding protein p300	22q13.2	14631	0.0103383	0.361818	-0.154403
C1319315	-1.22046	0.582921	0.120818	C1319315	DISGENET_Adenocarcinoma_of_large_intestine	ERBB4	erb-b2 receptor tyrosine kinase 4	2q34	14149	0.044168	0.512121	-0.157219
C1319315	-1.22046	0.582921	0.120818	C1319315	DISGENET_Adenocarcinoma_of_large_intestine	FGFR3	fibroblast growth factor receptor 3	4p16.3	12497	0.209313	0.71706	-0.0627095
C1319315	-1.22046	0.582921	0.120818	C1319315	DISGENET_Adenocarcinoma_of_large_intestine	FLCN	folliculin	17p11.2	14701	0.00663127	0.310996	-0.137298
C1319315	-1.22046	0.582921	0.120818	C1319315	DISGENET_Adenocarcinoma_of_large_intestine	MAP2K1	mitogen-activated protein kinase kinase 1	15q22.31	12797	0.176755	0.69232	-0.0779344
C1319315	-1.22046	0.582921	0.120818	C1319315	DISGENET_Adenocarcinoma_of_large_intestine	MAP2K7	mitogen-activated protein kinase kinase 7	19p13.2	14107	0.0474716	0.523727	-0.0762949
C1319315	-1.22046	0.582921	0.120818	C1319315	DISGENET_Adenocarcinoma_of_large_intestine	MAP3K15	mitogen-activated protein kinase kinase kinase 15	Xp22.12	14603	0.0120367	0.374554	-0.512172
C1319315	-1.22046	0.582921	0.120818	C1319315	DISGENET_Adenocarcinoma_of_large_intestine	MAPK9	mitogen-activated protein kinase 9	5q35.3	13147	0.14124	0.661435	-0.0584042
C1319315	-1.22046	0.582921	0.120818	C1319315	DISGENET_Adenocarcinoma_of_large_intestine	MSH6	mutS homolog 6	2p16.3	14512	0.0174768	0.408172	-0.108947
C1319315	-1.22046	0.582921	0.120818	C1319315	DISGENET_Adenocarcinoma_of_large_intestine	MUTYH	mutY DNA glycosylase	1p34.1	12320	0.227812	0.728256	-0.135385
C1319315	-1.22046	0.582921	0.120818	C1319315	DISGENET_Adenocarcinoma_of_large_intestine	NEK11	NIMA related kinase 11	3q22.1	13408	0.113046	0.630617	-0.228601
C1319315	-1.22046	0.582921	0.120818	C1319315	DISGENET_Adenocarcinoma_of_large_intestine	NEK4	NIMA related kinase 4	3p21.1	14855	0.0010017	0.211517	-0.172086
C1319315	-1.22046	0.582921	0.120818	C1319315	DISGENET_Adenocarcinoma_of_large_intestine	NTRK1	neurotrophic receptor tyrosine kinase 1	1q23.1	14630	0.0103548	0.361818	-0.331612
C1319315	-1.22046	0.582921	0.120818	C1319315	DISGENET_Adenocarcinoma_of_large_intestine	PHKG1	phosphorylase kinase catalytic subunit gamma 1	7p11.2	13517	0.102224	0.618375	-0.104028
C1319315	-1.22046	0.582921	0.120818	C1319315	DISGENET_Adenocarcinoma_of_large_intestine	PRKDC	protein kinase, DNA-activated, catalytic subunit	8q11.21	13821	0.0722555	0.573066	-0.102065
C1319315	-1.22046	0.582921	0.120818	C1319315	DISGENET_Adenocarcinoma_of_large_intestine	RET	ret proto-oncogene	10q11.21	12870	0.169281	0.686554	-0.554854
C1319315	-1.22046	0.582921	0.120818	C1319315	DISGENET_Adenocarcinoma_of_large_intestine	ROR1	receptor tyrosine kinase like orphan receptor 1	1p31.3	12833	0.172151	0.688321	-0.292187
C1319315	-1.22046	0.582921	0.120818	C1319315	DISGENET_Adenocarcinoma_of_large_intestine	TBK1	TANK binding kinase 1	12q14.2	13856	0.0689424	0.56779	-0.0735929
C1319315	-1.22046	0.582921	0.120818	C1319315	DISGENET_Adenocarcinoma_of_large_intestine	TRRAP	transformation/transcription domain associated protein	7q22.1	12442	0.215402	0.720511	-0.0746521
C1319315	-1.22046	0.582921	0.120818	C1319315	DISGENET_Adenocarcinoma_of_large_intestine	UBR5	ubiquitin protein ligase E3 component n-recognin 5	8q22.3	14553	0.0153504	0.397247	-0.135776
C1319315	-1.22046	0.582921	0.120818	C1319315	DISGENET_Adenocarcinoma_of_large_intestine	ZNRF3	zinc and ring finger 3	22q12.1	12634	0.194074	0.706091	-0.116048
C0270844	-1.19499	0.583727	0.133205	C0270844	DISGENET_Tonic_Seizures	ABAT	4-aminobutyrate aminotransferase	16p13.2	14771	0.00364339	0.280141	-0.177401
C0270844	-1.19499	0.583727	0.133205	C0270844	DISGENET_Tonic_Seizures	ACAT1	acetyl-CoA acetyltransferase 1	11q22.3	13087	0.147061	0.665995	-0.0585337
C0270844	-1.19499	0.583727	0.133205	C0270844	DISGENET_Tonic_Seizures	ACHE	acetylcholinesterase (Cartwright blood group)	7q22.1	13715	0.0825688	0.589908	-0.224966
C0270844	-1.19499	0.583727	0.133205	C0270844	DISGENET_Tonic_Seizures	AGT	angiotensinogen	1q42.2	14186	0.0412987	0.504804	-0.8398
C0270844	-1.19499	0.583727	0.133205	C0270844	DISGENET_Tonic_Seizures	ALPL	alkaline phosphatase, biomineralization associated	1p36.12	11823	0.293932	0.771043	-0.0989513
C0270844	-1.19499	0.583727	0.133205	C0270844	DISGENET_Tonic_Seizures	APEX1	apurinic/apyrimidinic endodeoxyribonuclease 1	14q11.2	12441	0.215492	0.720511	-0.0725436
C0270844	-1.19499	0.583727	0.133205	C0270844	DISGENET_Tonic_Seizures	APOE	apolipoprotein E	19q13.32	13832	0.070772	0.570527	-0.133982
C0270844	-1.19499	0.583727	0.133205	C0270844	DISGENET_Tonic_Seizures	ATP7A	ATPase copper transporting alpha	Xq21.1	13067	0.149257	0.669045	-0.25868
C0270844	-1.19499	0.583727	0.133205	C0270844	DISGENET_Tonic_Seizures	CAT	catalase	11p13	11790	0.29795	0.773225	-0.0577774
C0270844	-1.19499	0.583727	0.133205	C0270844	DISGENET_Tonic_Seizures	CHAT	choline O-acetyltransferase	10q11.23	13844	0.0697051	0.568923	-0.171761
C0270844	-1.19499	0.583727	0.133205	C0270844	DISGENET_Tonic_Seizures	CHRNB4	cholinergic receptor nicotinic beta 4 subunit	15q25.1	12895	0.166537	0.685161	-0.630736
C0270844	-1.19499	0.583727	0.133205	C0270844	DISGENET_Tonic_Seizures	CLU	clusterin	8p21.1	11845	0.291612	0.769908	-0.0604058
C0270844	-1.19499	0.583727	0.133205	C0270844	DISGENET_Tonic_Seizures	GAD2	glutamate decarboxylase 2	10p12.1	14640	0.00998225	0.361818	-0.248636
C0270844	-1.19499	0.583727	0.133205	C0270844	DISGENET_Tonic_Seizures	GRIK1	glutamate ionotropic receptor kainate type subunit 1	21q21.3	11990	0.272004	0.756071	-0.206133
C0270844	-1.19499	0.583727	0.133205	C0270844	DISGENET_Tonic_Seizures	HTR1A	5-hydroxytryptamine receptor 1A	5q12.3	12193	0.244868	0.737314	-0.24772
C0270844	-1.19499	0.583727	0.133205	C0270844	DISGENET_Tonic_Seizures	IDH2	isocitrate dehydrogenase (NADP(+)) 2	15q26.1	13414	0.112399	0.629754	-0.10208
C0270844	-1.19499	0.583727	0.133205	C0270844	DISGENET_Tonic_Seizures	MECP2	methyl-CpG binding protein 2	Xq28	11952	0.276833	0.758443	-0.0606895
C0270844	-1.19499	0.583727	0.133205	C0270844	DISGENET_Tonic_Seizures	NGFR	nerve growth factor receptor	17q21.33	14673	0.0081207	0.334241	-0.970331
C0270844	-1.19499	0.583727	0.133205	C0270844	DISGENET_Tonic_Seizures	NRP2	neuropilin 2	2q33.3	12045	0.264717	0.752821	-0.251412
C0270844	-1.19499	0.583727	0.133205	C0270844	DISGENET_Tonic_Seizures	OPRM1	opioid receptor mu 1	6q25.2	11785	0.298234	0.773276	-0.250765
C0270844	-1.19499	0.583727	0.133205	C0270844	DISGENET_Tonic_Seizures	OXT	oxytocin/neurophysin I prepropeptide	20p13	12603	0.196874	0.708342	-2.02323
C0270844	-1.19499	0.583727	0.133205	C0270844	DISGENET_Tonic_Seizures	POMC	proopiomelanocortin	2p23.3	14573	0.013506	0.384798	-0.748781
C0270844	-1.19499	0.583727	0.133205	C0270844	DISGENET_Tonic_Seizures	REST	RE1 silencing transcription factor	4q12	13935	0.0617839	0.552073	-0.152935
C0270844	-1.19499	0.583727	0.133205	C0270844	DISGENET_Tonic_Seizures	SLC12A5	solute carrier family 12 member 5	20q13.12	14768	0.00381633	0.282369	-0.130711
C0270844	-1.19499	0.583727	0.133205	C0270844	DISGENET_Tonic_Seizures	SLC2A1	solute carrier family 2 member 1	1p34.2	13861	0.0683789	0.566363	-0.140858
C0270844	-1.19499	0.583727	0.133205	C0270844	DISGENET_Tonic_Seizures	SLC30A1	solute carrier family 30 member 1	1q32.3	12297	0.231382	0.731077	-0.0718606
C0270844	-1.19499	0.583727	0.133205	C0270844	DISGENET_Tonic_Seizures	SLC6A1	solute carrier family 6 member 1	3p25.3	14815	0.00224552	0.254734	-0.226273
C0270844	-1.19499	0.583727	0.133205	C0270844	DISGENET_Tonic_Seizures	TBCD	tubulin folding cofactor D	17q25.3	12076	0.260448	0.748981	-0.0602694
C0334580	-1.23509	0.584393	0.161228	C0334580	DISGENET_Protoplasmic_astrocytoma	ESR2	estrogen receptor 2	14q23.2-q23.3	13030	0.154404	0.676243	-0.6427
C0334580	-1.23509	0.584393	0.161228	C0334580	DISGENET_Protoplasmic_astrocytoma	FGFR1	fibroblast growth factor receptor 1	8p11.23	13078	0.147802	0.666048	-0.118006
C0334580	-1.23509	0.584393	0.161228	C0334580	DISGENET_Protoplasmic_astrocytoma	HEY2	hes related family bHLH transcription factor with YRPW motif 2	6q22.31	14237	0.0375607	0.490787	-0.222202
C0334580	-1.23509	0.584393	0.161228	C0334580	DISGENET_Protoplasmic_astrocytoma	HIF1A	hypoxia inducible factor 1 subunit alpha	14q23.2	14794	0.00275655	0.264693	-0.12237
C0334580	-1.23509	0.584393	0.161228	C0334580	DISGENET_Protoplasmic_astrocytoma	IDH2	isocitrate dehydrogenase (NADP(+)) 2	15q26.1	13414	0.112399	0.629754	-0.10208
C0334580	-1.23509	0.584393	0.161228	C0334580	DISGENET_Protoplasmic_astrocytoma	LATS1	large tumor suppressor kinase 1	6q25.1	14150	0.0441249	0.512024	-0.100554
C0334580	-1.23509	0.584393	0.161228	C0334580	DISGENET_Protoplasmic_astrocytoma	LATS2	large tumor suppressor kinase 2	13q12.11	11627	0.319403	0.784783	-0.117842
C0334580	-1.23509	0.584393	0.161228	C0334580	DISGENET_Protoplasmic_astrocytoma	NF1	neurofibromin 1	17q11.2	11397	0.353435	0.803956	-0.0465198
C0334580	-1.23509	0.584393	0.161228	C0334580	DISGENET_Protoplasmic_astrocytoma	NOTCH1	notch receptor 1	9q34.3	11127	0.396842	0.828516	-0.0757251
C0334580	-1.23509	0.584393	0.161228	C0334580	DISGENET_Protoplasmic_astrocytoma	NOTCH2	notch receptor 2	1p12	11687	0.309595	0.779649	-0.090289
C0334579	-1.22096	0.585535	0.186408	C0334579	DISGENET_Anaplastic_astrocytoma	ESR2	estrogen receptor 2	14q23.2-q23.3	13030	0.154404	0.676243	-0.6427
C0334579	-1.22096	0.585535	0.186408	C0334579	DISGENET_Anaplastic_astrocytoma	FGFR1	fibroblast growth factor receptor 1	8p11.23	13078	0.147802	0.666048	-0.118006
C0334579	-1.22096	0.585535	0.186408	C0334579	DISGENET_Anaplastic_astrocytoma	HEY2	hes related family bHLH transcription factor with YRPW motif 2	6q22.31	14237	0.0375607	0.490787	-0.222202
C0334579	-1.22096	0.585535	0.186408	C0334579	DISGENET_Anaplastic_astrocytoma	HIF1A	hypoxia inducible factor 1 subunit alpha	14q23.2	14794	0.00275655	0.264693	-0.12237
C0334579	-1.22096	0.585535	0.186408	C0334579	DISGENET_Anaplastic_astrocytoma	IDH2	isocitrate dehydrogenase (NADP(+)) 2	15q26.1	13414	0.112399	0.629754	-0.10208
C0334579	-1.22096	0.585535	0.186408	C0334579	DISGENET_Anaplastic_astrocytoma	LATS1	large tumor suppressor kinase 1	6q25.1	14150	0.0441249	0.512024	-0.100554
C0334579	-1.22096	0.585535	0.186408	C0334579	DISGENET_Anaplastic_astrocytoma	LATS2	large tumor suppressor kinase 2	13q12.11	11627	0.319403	0.784783	-0.117842
[truncated: 3,294 more rows]

## Sheet: PositiveEnriched_Striatum
GENE_SET	NES_score	FDR_qVal	NOM_pVal	names	description	SYMBOL	GENENAME	MAP	Gene_Rank	P.Value	adj.P.Val	logFC
C0497327	2.06569	0.0326846	0	C0497327	DISGENET_Dementia	APP	amyloid beta precursor protein	21q21.3	1	3.30966e-10	3.60207e-06	0.720095
C0497327	2.06569	0.0326846	0	C0497327	DISGENET_Dementia	COL4A1	collagen type IV alpha 1 chain	13q34	652	0.0400585	0.500908	0.136736
C0497327	2.06569	0.0326846	0	C0497327	DISGENET_Dementia	HTRA1	HtrA serine peptidase 1	10q26.13	523	0.0281525	0.455862	0.115606
C0497327	2.06569	0.0326846	0	C0497327	DISGENET_Dementia	PRNP	prion protein	20p13	0	1.01265e-16	2.20423e-12	1.39739
C0751780	1.8592	0.0659856	0.00220751	C0751780	DISGENET_Biotin-Responsive_Encephalopathy	PRNP	prion protein	20p13	0	1.01265e-16	2.20423e-12	1.39739
C0751777	1.86891	0.0682334	0	C0751777	DISGENET_Familial_Progressive_Myoclonic_Epilepsy	PRNP	prion protein	20p13	0	1.01265e-16	2.20423e-12	1.39739
C0751782	1.87852	0.0700137	0	C0751782	DISGENET_May-White_Syndrome	PRNP	prion protein	20p13	0	1.01265e-16	2.20423e-12	1.39739
C0751778	1.89244	0.0740937	0	C0751778	DISGENET_Myoclonic_Epilepsies,_Progressive	PRNP	prion protein	20p13	0	1.01265e-16	2.20423e-12	1.39739
C0546126	1.72484	0.0741329	0	C0546126	DISGENET_Acute_Confusional_Senile_Dementia	ABCA7	ATP binding cassette subfamily A member 7	19p13.3	1475	0.120593	0.638825	0.123457
C0546126	1.72484	0.0741329	0	C0546126	DISGENET_Acute_Confusional_Senile_Dementia	ABI3	ABI family member 3	17q21.32	1754	0.152844	0.673339	0.192026
C0546126	1.72484	0.0741329	0	C0546126	DISGENET_Acute_Confusional_Senile_Dementia	APP	amyloid beta precursor protein	21q21.3	1	3.30966e-10	3.60207e-06	0.720095
C0546126	1.72484	0.0741329	0	C0546126	DISGENET_Acute_Confusional_Senile_Dementia	ARC	activity regulated cytoskeleton associated protein	8q24.3	2216	0.208777	0.71706	0.383479
C0546126	1.72484	0.0741329	0	C0546126	DISGENET_Acute_Confusional_Senile_Dementia	BDNF	brain derived neurotrophic factor	11p14.1	2450	0.23722	0.733656	0.333999
C0546126	1.72484	0.0741329	0	C0546126	DISGENET_Acute_Confusional_Senile_Dementia	CASS4	Cas scaffold protein family member 4	20q13.31	441	0.0228741	0.435399	0.504227
C0546126	1.72484	0.0741329	0	C0546126	DISGENET_Acute_Confusional_Senile_Dementia	CD33	CD33 molecule	19q13.41	739	0.0922703	0.591217	0.132754
C0546126	1.72484	0.0741329	0	C0546126	DISGENET_Acute_Confusional_Senile_Dementia	DHCR24	24-dehydrocholesterol reductase	1p32.3	2577	0.253222	0.744273	0.0829077
C0546126	1.72484	0.0741329	0	C0546126	DISGENET_Acute_Confusional_Senile_Dementia	ENO1	enolase 1	1p36.23	1053	0.328796	0.738943	0.0327027
C0546126	1.72484	0.0741329	0	C0546126	DISGENET_Acute_Confusional_Senile_Dementia	IGF1	insulin like growth factor 1	12q23.2	2210	0.20841	0.71706	0.205903
C0546126	1.72484	0.0741329	0	C0546126	DISGENET_Acute_Confusional_Senile_Dementia	IGF1R	insulin like growth factor 1 receptor	15q26.3	2437	0.235598	0.732649	0.0604978
C0546126	1.72484	0.0741329	0	C0546126	DISGENET_Acute_Confusional_Senile_Dementia	IGF2	insulin like growth factor 2	11p15.5	1913	0.173025	0.689408	0.449451
C0546126	1.72484	0.0741329	0	C0546126	DISGENET_Acute_Confusional_Senile_Dementia	NPY	neuropeptide Y	7p15.3	1916	0.173218	0.689548	0.184702
C0546126	1.72484	0.0741329	0	C0546126	DISGENET_Acute_Confusional_Senile_Dementia	PLAU	plasminogen activator, urokinase	10q22.2	580	0.0329672	0.469756	0.368229
C0546126	1.72484	0.0741329	0	C0546126	DISGENET_Acute_Confusional_Senile_Dementia	PRNP	prion protein	20p13	0	1.01265e-16	2.20423e-12	1.39739
C0546126	1.72484	0.0741329	0	C0546126	DISGENET_Acute_Confusional_Senile_Dementia	PSEN1	presenilin 1	14q24.2	2253	0.213621	0.719828	0.0486182
C0546126	1.72484	0.0741329	0	C0546126	DISGENET_Acute_Confusional_Senile_Dementia	RELN	reelin	7q22.1	1412	0.112897	0.630111	0.169807
C0546126	1.72484	0.0741329	0	C0546126	DISGENET_Acute_Confusional_Senile_Dementia	SLC30A4	solute carrier family 30 member 4	15q21.1	828	0.0574163	0.543047	0.115266
C0751849	1.71405	0.0750716	0.00823045	C0751849	DISGENET_Right_Middle_Cerebral_Artery_Infarction	ADORA1	adenosine A1 receptor	1q32.1	380	0.0187133	0.415221	0.178393
C0751849	1.71405	0.0750716	0.00823045	C0751849	DISGENET_Right_Middle_Cerebral_Artery_Infarction	ALOX5	arachidonate 5-lipoxygenase	10q11.21	369	0.0181135	0.412869	0.407616
C0751849	1.71405	0.0750716	0.00823045	C0751849	DISGENET_Right_Middle_Cerebral_Artery_Infarction	EDN1	endothelin 1	6p24.1	2	5.45622e-06	0.0270756	0.785714
C0751849	1.71405	0.0750716	0.00823045	C0751849	DISGENET_Right_Middle_Cerebral_Artery_Infarction	FOS	Fos proto-oncogene, AP-1 transcription factor subunit	14q24.3	2081	0.192157	0.704154	0.749566
C0751849	1.71405	0.0750716	0.00823045	C0751849	DISGENET_Right_Middle_Cerebral_Artery_Infarction	IGF1	insulin like growth factor 1	12q23.2	2210	0.20841	0.71706	0.205903
C0751849	1.71405	0.0750716	0.00823045	C0751849	DISGENET_Right_Middle_Cerebral_Artery_Infarction	IL11	interleukin 11	19q13.42	2777	0.279386	0.760127	0.475928
C0751849	1.71405	0.0750716	0.00823045	C0751849	DISGENET_Right_Middle_Cerebral_Artery_Infarction	PLAT	plasminogen activator, tissue type	8p11.21	107	0.00324972	0.275192	0.207468
C0751849	1.71405	0.0750716	0.00823045	C0751849	DISGENET_Right_Middle_Cerebral_Artery_Infarction	PLAU	plasminogen activator, urokinase	10q22.2	580	0.0329672	0.469756	0.368229
C0751849	1.71405	0.0750716	0.00823045	C0751849	DISGENET_Right_Middle_Cerebral_Artery_Infarction	PLD1	phospholipase D1	3q26.31	2074	0.191785	0.704047	0.108127
C0751849	1.71405	0.0750716	0.00823045	C0751849	DISGENET_Right_Middle_Cerebral_Artery_Infarction	SOD2	superoxide dismutase 2	6q25.3	2800	0.282492	0.762257	0.0445139
C0751849	1.71405	0.0750716	0.00823045	C0751849	DISGENET_Right_Middle_Cerebral_Artery_Infarction	SPHK2	sphingosine kinase 2	19q13.33	352	0.0168493	0.40392	0.137384
C0751849	1.71405	0.0750716	0.00823045	C0751849	DISGENET_Right_Middle_Cerebral_Artery_Infarction	XDH	xanthine dehydrogenase	2p23.1	2856	0.291665	0.769908	0.193176
C0740391	1.72778	0.0751746	0.00852879	C0740391	DISGENET_Middle_Cerebral_Artery_Occlusion	ADORA1	adenosine A1 receptor	1q32.1	380	0.0187133	0.415221	0.178393
C0740391	1.72778	0.0751746	0.00852879	C0740391	DISGENET_Middle_Cerebral_Artery_Occlusion	ALOX5	arachidonate 5-lipoxygenase	10q11.21	369	0.0181135	0.412869	0.407616
C0740391	1.72778	0.0751746	0.00852879	C0740391	DISGENET_Middle_Cerebral_Artery_Occlusion	EDN1	endothelin 1	6p24.1	2	5.45622e-06	0.0270756	0.785714
C0740391	1.72778	0.0751746	0.00852879	C0740391	DISGENET_Middle_Cerebral_Artery_Occlusion	FOS	Fos proto-oncogene, AP-1 transcription factor subunit	14q24.3	2081	0.192157	0.704154	0.749566
C0740391	1.72778	0.0751746	0.00852879	C0740391	DISGENET_Middle_Cerebral_Artery_Occlusion	IGF1	insulin like growth factor 1	12q23.2	2210	0.20841	0.71706	0.205903
C0740391	1.72778	0.0751746	0.00852879	C0740391	DISGENET_Middle_Cerebral_Artery_Occlusion	IL11	interleukin 11	19q13.42	2777	0.279386	0.760127	0.475928
C0740391	1.72778	0.0751746	0.00852879	C0740391	DISGENET_Middle_Cerebral_Artery_Occlusion	PLAT	plasminogen activator, tissue type	8p11.21	107	0.00324972	0.275192	0.207468
C0740391	1.72778	0.0751746	0.00852879	C0740391	DISGENET_Middle_Cerebral_Artery_Occlusion	PLAU	plasminogen activator, urokinase	10q22.2	580	0.0329672	0.469756	0.368229
C0740391	1.72778	0.0751746	0.00852879	C0740391	DISGENET_Middle_Cerebral_Artery_Occlusion	PLD1	phospholipase D1	3q26.31	2074	0.191785	0.704047	0.108127
C0740391	1.72778	0.0751746	0.00852879	C0740391	DISGENET_Middle_Cerebral_Artery_Occlusion	SOD2	superoxide dismutase 2	6q25.3	2800	0.282492	0.762257	0.0445139
C0740391	1.72778	0.0751746	0.00852879	C0740391	DISGENET_Middle_Cerebral_Artery_Occlusion	SPHK2	sphingosine kinase 2	19q13.33	352	0.0168493	0.40392	0.137384
C0740391	1.72778	0.0751746	0.00852879	C0740391	DISGENET_Middle_Cerebral_Artery_Occlusion	XDH	xanthine dehydrogenase	2p23.1	2856	0.291665	0.769908	0.193176
C0751846	1.71767	0.0757881	0.0144928	C0751846	DISGENET_Left_Middle_Cerebral_Artery_Infarction	ADORA1	adenosine A1 receptor	1q32.1	380	0.0187133	0.415221	0.178393
C0751846	1.71767	0.0757881	0.0144928	C0751846	DISGENET_Left_Middle_Cerebral_Artery_Infarction	ALOX5	arachidonate 5-lipoxygenase	10q11.21	369	0.0181135	0.412869	0.407616
C0751846	1.71767	0.0757881	0.0144928	C0751846	DISGENET_Left_Middle_Cerebral_Artery_Infarction	EDN1	endothelin 1	6p24.1	2	5.45622e-06	0.0270756	0.785714
C0751846	1.71767	0.0757881	0.0144928	C0751846	DISGENET_Left_Middle_Cerebral_Artery_Infarction	FOS	Fos proto-oncogene, AP-1 transcription factor subunit	14q24.3	2081	0.192157	0.704154	0.749566
C0751846	1.71767	0.0757881	0.0144928	C0751846	DISGENET_Left_Middle_Cerebral_Artery_Infarction	IGF1	insulin like growth factor 1	12q23.2	2210	0.20841	0.71706	0.205903
C0751846	1.71767	0.0757881	0.0144928	C0751846	DISGENET_Left_Middle_Cerebral_Artery_Infarction	IL11	interleukin 11	19q13.42	2777	0.279386	0.760127	0.475928
C0751846	1.71767	0.0757881	0.0144928	C0751846	DISGENET_Left_Middle_Cerebral_Artery_Infarction	PLAT	plasminogen activator, tissue type	8p11.21	107	0.00324972	0.275192	0.207468
C0751846	1.71767	0.0757881	0.0144928	C0751846	DISGENET_Left_Middle_Cerebral_Artery_Infarction	PLAU	plasminogen activator, urokinase	10q22.2	580	0.0329672	0.469756	0.368229
C0751846	1.71767	0.0757881	0.0144928	C0751846	DISGENET_Left_Middle_Cerebral_Artery_Infarction	PLD1	phospholipase D1	3q26.31	2074	0.191785	0.704047	0.108127
C0751846	1.71767	0.0757881	0.0144928	C0751846	DISGENET_Left_Middle_Cerebral_Artery_Infarction	SOD2	superoxide dismutase 2	6q25.3	2800	0.282492	0.762257	0.0445139
C0751846	1.71767	0.0757881	0.0144928	C0751846	DISGENET_Left_Middle_Cerebral_Artery_Infarction	SPHK2	sphingosine kinase 2	19q13.33	352	0.0168493	0.40392	0.137384
C0751846	1.71767	0.0757881	0.0144928	C0751846	DISGENET_Left_Middle_Cerebral_Artery_Infarction	XDH	xanthine dehydrogenase	2p23.1	2856	0.291665	0.769908	0.193176
C0750901	1.70677	0.0763879	0.00443459	C0750901	DISGENET_Alzheimer_Disease,_Early_Onset	ABCA7	ATP binding cassette subfamily A member 7	19p13.3	1475	0.120593	0.638825	0.123457
C0750901	1.70677	0.0763879	0.00443459	C0750901	DISGENET_Alzheimer_Disease,_Early_Onset	ABI3	ABI family member 3	17q21.32	1754	0.152844	0.673339	0.192026
C0750901	1.70677	0.0763879	0.00443459	C0750901	DISGENET_Alzheimer_Disease,_Early_Onset	APP	amyloid beta precursor protein	21q21.3	1	3.30966e-10	3.60207e-06	0.720095
C0750901	1.70677	0.0763879	0.00443459	C0750901	DISGENET_Alzheimer_Disease,_Early_Onset	ARC	activity regulated cytoskeleton associated protein	8q24.3	2216	0.208777	0.71706	0.383479
C0750901	1.70677	0.0763879	0.00443459	C0750901	DISGENET_Alzheimer_Disease,_Early_Onset	BDNF	brain derived neurotrophic factor	11p14.1	2450	0.23722	0.733656	0.333999
C0750901	1.70677	0.0763879	0.00443459	C0750901	DISGENET_Alzheimer_Disease,_Early_Onset	CASS4	Cas scaffold protein family member 4	20q13.31	441	0.0228741	0.435399	0.504227
C0750901	1.70677	0.0763879	0.00443459	C0750901	DISGENET_Alzheimer_Disease,_Early_Onset	CD33	CD33 molecule	19q13.41	739	0.0922703	0.591217	0.132754
C0750901	1.70677	0.0763879	0.00443459	C0750901	DISGENET_Alzheimer_Disease,_Early_Onset	DHCR24	24-dehydrocholesterol reductase	1p32.3	2577	0.253222	0.744273	0.0829077
C0750901	1.70677	0.0763879	0.00443459	C0750901	DISGENET_Alzheimer_Disease,_Early_Onset	ENO1	enolase 1	1p36.23	1053	0.328796	0.738943	0.0327027
C0750901	1.70677	0.0763879	0.00443459	C0750901	DISGENET_Alzheimer_Disease,_Early_Onset	IGF1	insulin like growth factor 1	12q23.2	2210	0.20841	0.71706	0.205903
C0750901	1.70677	0.0763879	0.00443459	C0750901	DISGENET_Alzheimer_Disease,_Early_Onset	IGF1R	insulin like growth factor 1 receptor	15q26.3	2437	0.235598	0.732649	0.0604978
C0750901	1.70677	0.0763879	0.00443459	C0750901	DISGENET_Alzheimer_Disease,_Early_Onset	IGF2	insulin like growth factor 2	11p15.5	1913	0.173025	0.689408	0.449451
C0750901	1.70677	0.0763879	0.00443459	C0750901	DISGENET_Alzheimer_Disease,_Early_Onset	NPY	neuropeptide Y	7p15.3	1916	0.173218	0.689548	0.184702
C0750901	1.70677	0.0763879	0.00443459	C0750901	DISGENET_Alzheimer_Disease,_Early_Onset	PLAU	plasminogen activator, urokinase	10q22.2	580	0.0329672	0.469756	0.368229
C0750901	1.70677	0.0763879	0.00443459	C0750901	DISGENET_Alzheimer_Disease,_Early_Onset	PRNP	prion protein	20p13	0	1.01265e-16	2.20423e-12	1.39739
C0750901	1.70677	0.0763879	0.00443459	C0750901	DISGENET_Alzheimer_Disease,_Early_Onset	PSEN1	presenilin 1	14q24.2	2253	0.213621	0.719828	0.0486182
C0750901	1.70677	0.0763879	0.00443459	C0750901	DISGENET_Alzheimer_Disease,_Early_Onset	RELN	reelin	7q22.1	1412	0.112897	0.630111	0.169807
C0750901	1.70677	0.0763879	0.00443459	C0750901	DISGENET_Alzheimer_Disease,_Early_Onset	SLC30A4	solute carrier family 30 member 4	15q21.1	828	0.0574163	0.543047	0.115266
C0011265	1.74492	0.0774432	0	C0011265	DISGENET_Presenile_dementia	ABCA7	ATP binding cassette subfamily A member 7	19p13.3	1475	0.120593	0.638825	0.123457
C0011265	1.74492	0.0774432	0	C0011265	DISGENET_Presenile_dementia	ABI3	ABI family member 3	17q21.32	1754	0.152844	0.673339	0.192026
C0011265	1.74492	0.0774432	0	C0011265	DISGENET_Presenile_dementia	APP	amyloid beta precursor protein	21q21.3	1	3.30966e-10	3.60207e-06	0.720095
C0011265	1.74492	0.0774432	0	C0011265	DISGENET_Presenile_dementia	ARC	activity regulated cytoskeleton associated protein	8q24.3	2216	0.208777	0.71706	0.383479
C0011265	1.74492	0.0774432	0	C0011265	DISGENET_Presenile_dementia	BDNF	brain derived neurotrophic factor	11p14.1	2450	0.23722	0.733656	0.333999
C0011265	1.74492	0.0774432	0	C0011265	DISGENET_Presenile_dementia	CASS4	Cas scaffold protein family member 4	20q13.31	441	0.0228741	0.435399	0.504227
C0011265	1.74492	0.0774432	0	C0011265	DISGENET_Presenile_dementia	CD33	CD33 molecule	19q13.41	739	0.0922703	0.591217	0.132754
C0011265	1.74492	0.0774432	0	C0011265	DISGENET_Presenile_dementia	DHCR24	24-dehydrocholesterol reductase	1p32.3	2577	0.253222	0.744273	0.0829077
C0011265	1.74492	0.0774432	0	C0011265	DISGENET_Presenile_dementia	ENO1	enolase 1	1p36.23	1053	0.328796	0.738943	0.0327027
C0011265	1.74492	0.0774432	0	C0011265	DISGENET_Presenile_dementia	IGF1	insulin like growth factor 1	12q23.2	2210	0.20841	0.71706	0.205903
C0011265	1.74492	0.0774432	0	C0011265	DISGENET_Presenile_dementia	IGF1R	insulin like growth factor 1 receptor	15q26.3	2437	0.235598	0.732649	0.0604978
C0011265	1.74492	0.0774432	0	C0011265	DISGENET_Presenile_dementia	IGF2	insulin like growth factor 2	11p15.5	1913	0.173025	0.689408	0.449451
C0011265	1.74492	0.0774432	0	C0011265	DISGENET_Presenile_dementia	NPY	neuropeptide Y	7p15.3	1916	0.173218	0.689548	0.184702
C0011265	1.74492	0.0774432	0	C0011265	DISGENET_Presenile_dementia	PLAU	plasminogen activator, urokinase	10q22.2	580	0.0329672	0.469756	0.368229
C0011265	1.74492	0.0774432	0	C0011265	DISGENET_Presenile_dementia	PRNP	prion protein	20p13	0	1.01265e-16	2.20423e-12	1.39739
C0011265	1.74492	0.0774432	0	C0011265	DISGENET_Presenile_dementia	PSEN1	presenilin 1	14q24.2	2253	0.213621	0.719828	0.0486182
C0011265	1.74492	0.0774432	0	C0011265	DISGENET_Presenile_dementia	RELN	reelin	7q22.1	1412	0.112897	0.630111	0.169807
C0011265	1.74492	0.0774432	0	C0011265	DISGENET_Presenile_dementia	SLC30A4	solute carrier family 30 member 4	15q21.1	828	0.0574163	0.543047	0.115266
C0751845	1.75027	0.077521	0.00809717	C0751845	DISGENET_Middle_Cerebral_Artery_Embolus	ADORA1	adenosine A1 receptor	1q32.1	380	0.0187133	0.415221	0.178393
C0751845	1.75027	0.077521	0.00809717	C0751845	DISGENET_Middle_Cerebral_Artery_Embolus	ALOX5	arachidonate 5-lipoxygenase	10q11.21	369	0.0181135	0.412869	0.407616
C0751845	1.75027	0.077521	0.00809717	C0751845	DISGENET_Middle_Cerebral_Artery_Embolus	EDN1	endothelin 1	6p24.1	2	5.45622e-06	0.0270756	0.785714
C0751845	1.75027	0.077521	0.00809717	C0751845	DISGENET_Middle_Cerebral_Artery_Embolus	FOS	Fos proto-oncogene, AP-1 transcription factor subunit	14q24.3	2081	0.192157	0.704154	0.749566
C0751845	1.75027	0.077521	0.00809717	C0751845	DISGENET_Middle_Cerebral_Artery_Embolus	IGF1	insulin like growth factor 1	12q23.2	2210	0.20841	0.71706	0.205903
C0751845	1.75027	0.077521	0.00809717	C0751845	DISGENET_Middle_Cerebral_Artery_Embolus	IL11	interleukin 11	19q13.42	2777	0.279386	0.760127	0.475928
C0751845	1.75027	0.077521	0.00809717	C0751845	DISGENET_Middle_Cerebral_Artery_Embolus	PLAT	plasminogen activator, tissue type	8p11.21	107	0.00324972	0.275192	0.207468
C0751845	1.75027	0.077521	0.00809717	C0751845	DISGENET_Middle_Cerebral_Artery_Embolus	PLAU	plasminogen activator, urokinase	10q22.2	580	0.0329672	0.469756	0.368229
C0751845	1.75027	0.077521	0.00809717	C0751845	DISGENET_Middle_Cerebral_Artery_Embolus	PLD1	phospholipase D1	3q26.31	2074	0.191785	0.704047	0.108127
C0751845	1.75027	0.077521	0.00809717	C0751845	DISGENET_Middle_Cerebral_Artery_Embolus	SOD2	superoxide dismutase 2	6q25.3	2800	0.282492	0.762257	0.0445139
C0751845	1.75027	0.077521	0.00809717	C0751845	DISGENET_Middle_Cerebral_Artery_Embolus	SPHK2	sphingosine kinase 2	19q13.33	352	0.0168493	0.40392	0.137384
C0751845	1.75027	0.077521	0.00809717	C0751845	DISGENET_Middle_Cerebral_Artery_Embolus	XDH	xanthine dehydrogenase	2p23.1	2856	0.291665	0.769908	0.193176
C0751847	1.72844	0.0779293	0	C0751847	DISGENET_Embolic_Infarction,_Middle_Cerebral_Artery	ADORA1	adenosine A1 receptor	1q32.1	380	0.0187133	0.415221	0.178393
C0751847	1.72844	0.0779293	0	C0751847	DISGENET_Embolic_Infarction,_Middle_Cerebral_Artery	ALOX5	arachidonate 5-lipoxygenase	10q11.21	369	0.0181135	0.412869	0.407616
C0751847	1.72844	0.0779293	0	C0751847	DISGENET_Embolic_Infarction,_Middle_Cerebral_Artery	EDN1	endothelin 1	6p24.1	2	5.45622e-06	0.0270756	0.785714
C0751847	1.72844	0.0779293	0	C0751847	DISGENET_Embolic_Infarction,_Middle_Cerebral_Artery	FOS	Fos proto-oncogene, AP-1 transcription factor subunit	14q24.3	2081	0.192157	0.704154	0.749566
C0751847	1.72844	0.0779293	0	C0751847	DISGENET_Embolic_Infarction,_Middle_Cerebral_Artery	IGF1	insulin like growth factor 1	12q23.2	2210	0.20841	0.71706	0.205903
C0751847	1.72844	0.0779293	0	C0751847	DISGENET_Embolic_Infarction,_Middle_Cerebral_Artery	IL11	interleukin 11	19q13.42	2777	0.279386	0.760127	0.475928
C0751847	1.72844	0.0779293	0	C0751847	DISGENET_Embolic_Infarction,_Middle_Cerebral_Artery	PLAT	plasminogen activator, tissue type	8p11.21	107	0.00324972	0.275192	0.207468
C0751847	1.72844	0.0779293	0	C0751847	DISGENET_Embolic_Infarction,_Middle_Cerebral_Artery	PLAU	plasminogen activator, urokinase	10q22.2	580	0.0329672	0.469756	0.368229
C0751847	1.72844	0.0779293	0	C0751847	DISGENET_Embolic_Infarction,_Middle_Cerebral_Artery	PLD1	phospholipase D1	3q26.31	2074	0.191785	0.704047	0.108127
C0751847	1.72844	0.0779293	0	C0751847	DISGENET_Embolic_Infarction,_Middle_Cerebral_Artery	SOD2	superoxide dismutase 2	6q25.3	2800	0.282492	0.762257	0.0445139
C0751847	1.72844	0.0779293	0	C0751847	DISGENET_Embolic_Infarction,_Middle_Cerebral_Artery	SPHK2	sphingosine kinase 2	19q13.33	352	0.0168493	0.40392	0.137384
C0751847	1.72844	0.0779293	0	C0751847	DISGENET_Embolic_Infarction,_Middle_Cerebral_Artery	XDH	xanthine dehydrogenase	2p23.1	2856	0.291665	0.769908	0.193176
C0038454	1.75455	0.0788591	0.00411523	C0038454	DISGENET_Cerebrovascular_accident	APP	amyloid beta precursor protein	21q21.3	1	3.30966e-10	3.60207e-06	0.720095
C0038454	1.75455	0.0788591	0.00411523	C0038454	DISGENET_Cerebrovascular_accident	COL3A1	collagen type III alpha 1 chain	2q32.2	366	0.0177239	0.410075	0.462251
C0038454	1.75455	0.0788591	0.00411523	C0038454	DISGENET_Cerebrovascular_accident	COL4A1	collagen type IV alpha 1 chain	13q34	652	0.0400585	0.500908	0.136736
C0038454	1.75455	0.0788591	0.00411523	C0038454	DISGENET_Cerebrovascular_accident	EDN1	endothelin 1	6p24.1	2	5.45622e-06	0.0270756	0.785714
C0038454	1.75455	0.0788591	0.00411523	C0038454	DISGENET_Cerebrovascular_accident	FOXF2	forkhead box F2	6p25.3	604	0.0353143	0.485	0.274961
C0038454	1.75455	0.0788591	0.00411523	C0038454	DISGENET_Cerebrovascular_accident	GLA	galactosidase alpha	Xq22.1	73	0.00207422	0.253649	0.196404
C0038454	1.75455	0.0788591	0.00411523	C0038454	DISGENET_Cerebrovascular_accident	PLAT	plasminogen activator, tissue type	8p11.21	107	0.00324972	0.275192	0.207468
C0038454	1.75455	0.0788591	0.00411523	C0038454	DISGENET_Cerebrovascular_accident	PLAU	plasminogen activator, urokinase	10q22.2	580	0.0329672	0.469756	0.368229
C0750900	1.73031	0.0801037	0.00210526	C0750900	DISGENET_Alzheimer's_Disease,_Focal_Onset	ABCA7	ATP binding cassette subfamily A member 7	19p13.3	1475	0.120593	0.638825	0.123457
C0750900	1.73031	0.0801037	0.00210526	C0750900	DISGENET_Alzheimer's_Disease,_Focal_Onset	ABI3	ABI family member 3	17q21.32	1754	0.152844	0.673339	0.192026
C0750900	1.73031	0.0801037	0.00210526	C0750900	DISGENET_Alzheimer's_Disease,_Focal_Onset	APP	amyloid beta precursor protein	21q21.3	1	3.30966e-10	3.60207e-06	0.720095
C0750900	1.73031	0.0801037	0.00210526	C0750900	DISGENET_Alzheimer's_Disease,_Focal_Onset	ARC	activity regulated cytoskeleton associated protein	8q24.3	2216	0.208777	0.71706	0.383479
C0750900	1.73031	0.0801037	0.00210526	C0750900	DISGENET_Alzheimer's_Disease,_Focal_Onset	BDNF	brain derived neurotrophic factor	11p14.1	2450	0.23722	0.733656	0.333999
C0750900	1.73031	0.0801037	0.00210526	C0750900	DISGENET_Alzheimer's_Disease,_Focal_Onset	CASS4	Cas scaffold protein family member 4	20q13.31	441	0.0228741	0.435399	0.504227
C0750900	1.73031	0.0801037	0.00210526	C0750900	DISGENET_Alzheimer's_Disease,_Focal_Onset	CD33	CD33 molecule	19q13.41	739	0.0922703	0.591217	0.132754
C0750900	1.73031	0.0801037	0.00210526	C0750900	DISGENET_Alzheimer's_Disease,_Focal_Onset	DHCR24	24-dehydrocholesterol reductase	1p32.3	2577	0.253222	0.744273	0.0829077
C0750900	1.73031	0.0801037	0.00210526	C0750900	DISGENET_Alzheimer's_Disease,_Focal_Onset	ENO1	enolase 1	1p36.23	1053	0.328796	0.738943	0.0327027
C0750900	1.73031	0.0801037	0.00210526	C0750900	DISGENET_Alzheimer's_Disease,_Focal_Onset	IGF1	insulin like growth factor 1	12q23.2	2210	0.20841	0.71706	0.205903
C0750900	1.73031	0.0801037	0.00210526	C0750900	DISGENET_Alzheimer's_Disease,_Focal_Onset	IGF1R	insulin like growth factor 1 receptor	15q26.3	2437	0.235598	0.732649	0.0604978
C0750900	1.73031	0.0801037	0.00210526	C0750900	DISGENET_Alzheimer's_Disease,_Focal_Onset	IGF2	insulin like growth factor 2	11p15.5	1913	0.173025	0.689408	0.449451
C0750900	1.73031	0.0801037	0.00210526	C0750900	DISGENET_Alzheimer's_Disease,_Focal_Onset	NPY	neuropeptide Y	7p15.3	1916	0.173218	0.689548	0.184702
C0750900	1.73031	0.0801037	0.00210526	C0750900	DISGENET_Alzheimer's_Disease,_Focal_Onset	PLAU	plasminogen activator, urokinase	10q22.2	580	0.0329672	0.469756	0.368229
C0750900	1.73031	0.0801037	0.00210526	C0750900	DISGENET_Alzheimer's_Disease,_Focal_Onset	PRNP	prion protein	20p13	0	1.01265e-16	2.20423e-12	1.39739
C0750900	1.73031	0.0801037	0.00210526	C0750900	DISGENET_Alzheimer's_Disease,_Focal_Onset	PSEN1	presenilin 1	14q24.2	2253	0.213621	0.719828	0.0486182
C0750900	1.73031	0.0801037	0.00210526	C0750900	DISGENET_Alzheimer's_Disease,_Focal_Onset	RELN	reelin	7q22.1	1412	0.112897	0.630111	0.169807
C0750900	1.73031	0.0801037	0.00210526	C0750900	DISGENET_Alzheimer's_Disease,_Focal_Onset	SLC30A4	solute carrier family 30 member 4	15q21.1	828	0.0574163	0.543047	0.115266
C0494463	1.73403	0.0817254	0.0021692	C0494463	DISGENET_Alzheimer_Disease,_Late_Onset	ABCA7	ATP binding cassette subfamily A member 7	19p13.3	1475	0.120593	0.638825	0.123457
C0494463	1.73403	0.0817254	0.0021692	C0494463	DISGENET_Alzheimer_Disease,_Late_Onset	ABI3	ABI family member 3	17q21.32	1754	0.152844	0.673339	0.192026
C0494463	1.73403	0.0817254	0.0021692	C0494463	DISGENET_Alzheimer_Disease,_Late_Onset	APP	amyloid beta precursor protein	21q21.3	1	3.30966e-10	3.60207e-06	0.720095
C0494463	1.73403	0.0817254	0.0021692	C0494463	DISGENET_Alzheimer_Disease,_Late_Onset	ARC	activity regulated cytoskeleton associated protein	8q24.3	2216	0.208777	0.71706	0.383479
C0494463	1.73403	0.0817254	0.0021692	C0494463	DISGENET_Alzheimer_Disease,_Late_Onset	BDNF	brain derived neurotrophic factor	11p14.1	2450	0.23722	0.733656	0.333999
C0494463	1.73403	0.0817254	0.0021692	C0494463	DISGENET_Alzheimer_Disease,_Late_Onset	CASS4	Cas scaffold protein family member 4	20q13.31	441	0.0228741	0.435399	0.504227
C0494463	1.73403	0.0817254	0.0021692	C0494463	DISGENET_Alzheimer_Disease,_Late_Onset	CD33	CD33 molecule	19q13.41	739	0.0922703	0.591217	0.132754
C0494463	1.73403	0.0817254	0.0021692	C0494463	DISGENET_Alzheimer_Disease,_Late_Onset	DHCR24	24-dehydrocholesterol reductase	1p32.3	2577	0.253222	0.744273	0.0829077
C0494463	1.73403	0.0817254	0.0021692	C0494463	DISGENET_Alzheimer_Disease,_Late_Onset	ENO1	enolase 1	1p36.23	1053	0.328796	0.738943	0.0327027
C0494463	1.73403	0.0817254	0.0021692	C0494463	DISGENET_Alzheimer_Disease,_Late_Onset	IGF1	insulin like growth factor 1	12q23.2	2210	0.20841	0.71706	0.205903
C0494463	1.73403	0.0817254	0.0021692	C0494463	DISGENET_Alzheimer_Disease,_Late_Onset	IGF1R	insulin like growth factor 1 receptor	15q26.3	2437	0.235598	0.732649	0.0604978
C0494463	1.73403	0.0817254	0.0021692	C0494463	DISGENET_Alzheimer_Disease,_Late_Onset	IGF2	insulin like growth factor 2	11p15.5	1913	0.173025	0.689408	0.449451
C0494463	1.73403	0.0817254	0.0021692	C0494463	DISGENET_Alzheimer_Disease,_Late_Onset	NPY	neuropeptide Y	7p15.3	1916	0.173218	0.689548	0.184702
C0494463	1.73403	0.0817254	0.0021692	C0494463	DISGENET_Alzheimer_Disease,_Late_Onset	PLAU	plasminogen activator, urokinase	10q22.2	580	0.0329672	0.469756	0.368229
C0494463	1.73403	0.0817254	0.0021692	C0494463	DISGENET_Alzheimer_Disease,_Late_Onset	PRNP	prion protein	20p13	0	1.01265e-16	2.20423e-12	1.39739
C0494463	1.73403	0.0817254	0.0021692	C0494463	DISGENET_Alzheimer_Disease,_Late_Onset	PSEN1	presenilin 1	14q24.2	2253	0.213621	0.719828	0.0486182
C0494463	1.73403	0.0817254	0.0021692	C0494463	DISGENET_Alzheimer_Disease,_Late_Onset	RELN	reelin	7q22.1	1412	0.112897	0.630111	0.169807
C0494463	1.73403	0.0817254	0.0021692	C0494463	DISGENET_Alzheimer_Disease,_Late_Onset	SLC30A4	solute carrier family 30 member 4	15q21.1	828	0.0574163	0.543047	0.115266
C0740392	1.75509	0.0829543	0.0107527	C0740392	DISGENET_Infarction,_Middle_Cerebral_Artery	ADORA1	adenosine A1 receptor	1q32.1	380	0.0187133	0.415221	0.178393
C0740392	1.75509	0.0829543	0.0107527	C0740392	DISGENET_Infarction,_Middle_Cerebral_Artery	ALOX5	arachidonate 5-lipoxygenase	10q11.21	369	0.0181135	0.412869	0.407616
C0740392	1.75509	0.0829543	0.0107527	C0740392	DISGENET_Infarction,_Middle_Cerebral_Artery	EDN1	endothelin 1	6p24.1	2	5.45622e-06	0.0270756	0.785714
C0740392	1.75509	0.0829543	0.0107527	C0740392	DISGENET_Infarction,_Middle_Cerebral_Artery	FOS	Fos proto-oncogene, AP-1 transcription factor subunit	14q24.3	2081	0.192157	0.704154	0.749566
C0740392	1.75509	0.0829543	0.0107527	C0740392	DISGENET_Infarction,_Middle_Cerebral_Artery	IGF1	insulin like growth factor 1	12q23.2	2210	0.20841	0.71706	0.205903
C0740392	1.75509	0.0829543	0.0107527	C0740392	DISGENET_Infarction,_Middle_Cerebral_Artery	IL11	interleukin 11	19q13.42	2777	0.279386	0.760127	0.475928
C0740392	1.75509	0.0829543	0.0107527	C0740392	DISGENET_Infarction,_Middle_Cerebral_Artery	PLAT	plasminogen activator, tissue type	8p11.21	107	0.00324972	0.275192	0.207468
C0740392	1.75509	0.0829543	0.0107527	C0740392	DISGENET_Infarction,_Middle_Cerebral_Artery	PLAU	plasminogen activator, urokinase	10q22.2	580	0.0329672	0.469756	0.368229
C0740392	1.75509	0.0829543	0.0107527	C0740392	DISGENET_Infarction,_Middle_Cerebral_Artery	PLD1	phospholipase D1	3q26.31	2074	0.191785	0.704047	0.108127
C0740392	1.75509	0.0829543	0.0107527	C0740392	DISGENET_Infarction,_Middle_Cerebral_Artery	SOD2	superoxide dismutase 2	6q25.3	2800	0.282492	0.762257	0.0445139
C0740392	1.75509	0.0829543	0.0107527	C0740392	DISGENET_Infarction,_Middle_Cerebral_Artery	SPHK2	sphingosine kinase 2	19q13.33	352	0.0168493	0.40392	0.137384
C0740392	1.75509	0.0829543	0.0107527	C0740392	DISGENET_Infarction,_Middle_Cerebral_Artery	XDH	xanthine dehydrogenase	2p23.1	2856	0.291665	0.769908	0.193176
C0276496	1.75908	0.0847471	0	C0276496	DISGENET_Familial_Alzheimer_Disease_(FAD)	ABCA7	ATP binding cassette subfamily A member 7	19p13.3	1475	0.120593	0.638825	0.123457
C0276496	1.75908	0.0847471	0	C0276496	DISGENET_Familial_Alzheimer_Disease_(FAD)	ABI3	ABI family member 3	17q21.32	1754	0.152844	0.673339	0.192026
C0276496	1.75908	0.0847471	0	C0276496	DISGENET_Familial_Alzheimer_Disease_(FAD)	APP	amyloid beta precursor protein	21q21.3	1	3.30966e-10	3.60207e-06	0.720095
C0276496	1.75908	0.0847471	0	C0276496	DISGENET_Familial_Alzheimer_Disease_(FAD)	ARC	activity regulated cytoskeleton associated protein	8q24.3	2216	0.208777	0.71706	0.383479
C0276496	1.75908	0.0847471	0	C0276496	DISGENET_Familial_Alzheimer_Disease_(FAD)	BDNF	brain derived neurotrophic factor	11p14.1	2450	0.23722	0.733656	0.333999
C0276496	1.75908	0.0847471	0	C0276496	DISGENET_Familial_Alzheimer_Disease_(FAD)	CASS4	Cas scaffold protein family member 4	20q13.31	441	0.0228741	0.435399	0.504227
C0276496	1.75908	0.0847471	0	C0276496	DISGENET_Familial_Alzheimer_Disease_(FAD)	CD33	CD33 molecule	19q13.41	739	0.0922703	0.591217	0.132754
C0276496	1.75908	0.0847471	0	C0276496	DISGENET_Familial_Alzheimer_Disease_(FAD)	DHCR24	24-dehydrocholesterol reductase	1p32.3	2577	0.253222	0.744273	0.0829077
C0276496	1.75908	0.0847471	0	C0276496	DISGENET_Familial_Alzheimer_Disease_(FAD)	ENO1	enolase 1	1p36.23	1053	0.328796	0.738943	0.0327027
C0276496	1.75908	0.0847471	0	C0276496	DISGENET_Familial_Alzheimer_Disease_(FAD)	IGF1	insulin like growth factor 1	12q23.2	2210	0.20841	0.71706	0.205903
C0276496	1.75908	0.0847471	0	C0276496	DISGENET_Familial_Alzheimer_Disease_(FAD)	IGF1R	insulin like growth factor 1 receptor	15q26.3	2437	0.235598	0.732649	0.0604978
C0276496	1.75908	0.0847471	0	C0276496	DISGENET_Familial_Alzheimer_Disease_(FAD)	IGF2	insulin like growth factor 2	11p15.5	1913	0.173025	0.689408	0.449451
C0276496	1.75908	0.0847471	0	C0276496	DISGENET_Familial_Alzheimer_Disease_(FAD)	NPY	neuropeptide Y	7p15.3	1916	0.173218	0.689548	0.184702
C0276496	1.75908	0.0847471	0	C0276496	DISGENET_Familial_Alzheimer_Disease_(FAD)	PLAU	plasminogen activator, urokinase	10q22.2	580	0.0329672	0.469756	0.368229
C0276496	1.75908	0.0847471	0	C0276496	DISGENET_Familial_Alzheimer_Disease_(FAD)	PRNP	prion protein	20p13	0	1.01265e-16	2.20423e-12	1.39739
C0276496	1.75908	0.0847471	0	C0276496	DISGENET_Familial_Alzheimer_Disease_(FAD)	PSEN1	presenilin 1	14q24.2	2253	0.213621	0.719828	0.0486182
C0276496	1.75908	0.0847471	0	C0276496	DISGENET_Familial_Alzheimer_Disease_(FAD)	RELN	reelin	7q22.1	1412	0.112897	0.630111	0.169807
C0276496	1.75908	0.0847471	0	C0276496	DISGENET_Familial_Alzheimer_Disease_(FAD)	SLC30A4	solute carrier family 30 member 4	15q21.1	828	0.0574163	0.543047	0.115266
C0276496	1.75908	0.0847471	0	C0276496	DISGENET_Familial_Alzheimer_Disease_(FAD)	SORL1	sortilin related receptor 1	11q24.1	85	0.00236198	0.255279	0.226983
C0019202	1.78639	0.0873753	0.00801603	C0019202	DISGENET_Hepatolenticular_Degeneration	PRNP	prion protein	20p13	0	1.01265e-16	2.20423e-12	1.39739
C0751781	1.89574	0.0884059	0.00617284	C0751781	DISGENET_Dentatorubral-Pallidoluysian_Atrophy	PRNP	prion protein	20p13	0	1.01265e-16	2.20423e-12	1.39739
C1527352	1.79252	0.0895979	0.0145228	C1527352	DISGENET_Hepatic_Form_of_Wilson_Disease	PRNP	prion protein	20p13	0	1.01265e-16	2.20423e-12	1.39739
C0740376	1.75979	0.0898352	0.00619835	C0740376	DISGENET_Middle_Cerebral_Artery_Thrombosis	ADORA1	adenosine A1 receptor	1q32.1	380	0.0187133	0.415221	0.178393
C0740376	1.75979	0.0898352	0.00619835	C0740376	DISGENET_Middle_Cerebral_Artery_Thrombosis	ALOX5	arachidonate 5-lipoxygenase	10q11.21	369	0.0181135	0.412869	0.407616
C0740376	1.75979	0.0898352	0.00619835	C0740376	DISGENET_Middle_Cerebral_Artery_Thrombosis	EDN1	endothelin 1	6p24.1	2	5.45622e-06	0.0270756	0.785714
C0740376	1.75979	0.0898352	0.00619835	C0740376	DISGENET_Middle_Cerebral_Artery_Thrombosis	FOS	Fos proto-oncogene, AP-1 transcription factor subunit	14q24.3	2081	0.192157	0.704154	0.749566
C0740376	1.75979	0.0898352	0.00619835	C0740376	DISGENET_Middle_Cerebral_Artery_Thrombosis	IGF1	insulin like growth factor 1	12q23.2	2210	0.20841	0.71706	0.205903
C0740376	1.75979	0.0898352	0.00619835	C0740376	DISGENET_Middle_Cerebral_Artery_Thrombosis	IL11	interleukin 11	19q13.42	2777	0.279386	0.760127	0.475928
C0740376	1.75979	0.0898352	0.00619835	C0740376	DISGENET_Middle_Cerebral_Artery_Thrombosis	PLAT	plasminogen activator, tissue type	8p11.21	107	0.00324972	0.275192	0.207468
C0740376	1.75979	0.0898352	0.00619835	C0740376	DISGENET_Middle_Cerebral_Artery_Thrombosis	PLAU	plasminogen activator, urokinase	10q22.2	580	0.0329672	0.469756	0.368229
C0740376	1.75979	0.0898352	0.00619835	C0740376	DISGENET_Middle_Cerebral_Artery_Thrombosis	PLD1	phospholipase D1	3q26.31	2074	0.191785	0.704047	0.108127
C0740376	1.75979	0.0898352	0.00619835	C0740376	DISGENET_Middle_Cerebral_Artery_Thrombosis	SOD2	superoxide dismutase 2	6q25.3	2800	0.282492	0.762257	0.0445139
C0740376	1.75979	0.0898352	0.00619835	C0740376	DISGENET_Middle_Cerebral_Artery_Thrombosis	SPHK2	sphingosine kinase 2	19q13.33	352	0.0168493	0.40392	0.137384
C0740376	1.75979	0.0898352	0.00619835	C0740376	DISGENET_Middle_Cerebral_Artery_Thrombosis	XDH	xanthine dehydrogenase	2p23.1	2856	0.291665	0.769908	0.193176
C0002395	1.76301	0.0933153	0	C0002395	DISGENET_Alzheimer's_Disease	ABCA7	ATP binding cassette subfamily A member 7	19p13.3	1475	0.120593	0.638825	0.123457
C0002395	1.76301	0.0933153	0	C0002395	DISGENET_Alzheimer's_Disease	ABI3	ABI family member 3	17q21.32	1754	0.152844	0.673339	0.192026
C0002395	1.76301	0.0933153	0	C0002395	DISGENET_Alzheimer's_Disease	APP	amyloid beta precursor protein	21q21.3	1	3.30966e-10	3.60207e-06	0.720095
C0002395	1.76301	0.0933153	0	C0002395	DISGENET_Alzheimer's_Disease	ARC	activity regulated cytoskeleton associated protein	8q24.3	2216	0.208777	0.71706	0.383479
C0002395	1.76301	0.0933153	0	C0002395	DISGENET_Alzheimer's_Disease	BDNF	brain derived neurotrophic factor	11p14.1	2450	0.23722	0.733656	0.333999
C0002395	1.76301	0.0933153	0	C0002395	DISGENET_Alzheimer's_Disease	CASS4	Cas scaffold protein family member 4	20q13.31	441	0.0228741	0.435399	0.504227
C0002395	1.76301	0.0933153	0	C0002395	DISGENET_Alzheimer's_Disease	CD33	CD33 molecule	19q13.41	739	0.0922703	0.591217	0.132754
C0002395	1.76301	0.0933153	0	C0002395	DISGENET_Alzheimer's_Disease	DHCR24	24-dehydrocholesterol reductase	1p32.3	2577	0.253222	0.744273	0.0829077
C0002395	1.76301	0.0933153	0	C0002395	DISGENET_Alzheimer's_Disease	ENO1	enolase 1	1p36.23	1053	0.328796	0.738943	0.0327027
C0002395	1.76301	0.0933153	0	C0002395	DISGENET_Alzheimer's_Disease	IGF1	insulin like growth factor 1	12q23.2	2210	0.20841	0.71706	0.205903
C0002395	1.76301	0.0933153	0	C0002395	DISGENET_Alzheimer's_Disease	IGF1R	insulin like growth factor 1 receptor	15q26.3	2437	0.235598	0.732649	0.0604978
C0002395	1.76301	0.0933153	0	C0002395	DISGENET_Alzheimer's_Disease	IGF2	insulin like growth factor 2	11p15.5	1913	0.173025	0.689408	0.449451
C0002395	1.76301	0.0933153	0	C0002395	DISGENET_Alzheimer's_Disease	NPY	neuropeptide Y	7p15.3	1916	0.173218	0.689548	0.184702
C0002395	1.76301	0.0933153	0	C0002395	DISGENET_Alzheimer's_Disease	PLAU	plasminogen activator, urokinase	10q22.2	580	0.0329672	0.469756	0.368229
C0002395	1.76301	0.0933153	0	C0002395	DISGENET_Alzheimer's_Disease	PRNP	prion protein	20p13	0	1.01265e-16	2.20423e-12	1.39739
C0002395	1.76301	0.0933153	0	C0002395	DISGENET_Alzheimer's_Disease	PSEN1	presenilin 1	14q24.2	2253	0.213621	0.719828	0.0486182
C0002395	1.76301	0.0933153	0	C0002395	DISGENET_Alzheimer's_Disease	RELN	reelin	7q22.1	1412	0.112897	0.630111	0.169807
C0002395	1.76301	0.0933153	0	C0002395	DISGENET_Alzheimer's_Disease	SLC30A4	solute carrier family 30 member 4	15q21.1	828	0.0574163	0.543047	0.115266
C0002395	1.76301	0.0933153	0	C0002395	DISGENET_Alzheimer's_Disease	SORL1	sortilin related receptor 1	11q24.1	85	0.00236198	0.255279	0.226983
C0751848	1.7968	0.0954798	0.00813008	C0751848	DISGENET_Thrombotic_Infarction,_Middle_Cerebral_Artery	ADORA1	adenosine A1 receptor	1q32.1	380	0.0187133	0.415221	0.178393
C0751848	1.7968	0.0954798	0.00813008	C0751848	DISGENET_Thrombotic_Infarction,_Middle_Cerebral_Artery	ALOX5	arachidonate 5-lipoxygenase	10q11.21	369	0.0181135	0.412869	0.407616
C0751848	1.7968	0.0954798	0.00813008	C0751848	DISGENET_Thrombotic_Infarction,_Middle_Cerebral_Artery	EDN1	endothelin 1	6p24.1	2	5.45622e-06	0.0270756	0.785714
C0751848	1.7968	0.0954798	0.00813008	C0751848	DISGENET_Thrombotic_Infarction,_Middle_Cerebral_Artery	FOS	Fos proto-oncogene, AP-1 transcription factor subunit	14q24.3	2081	0.192157	0.704154	0.749566
C0751848	1.7968	0.0954798	0.00813008	C0751848	DISGENET_Thrombotic_Infarction,_Middle_Cerebral_Artery	IGF1	insulin like growth factor 1	12q23.2	2210	0.20841	0.71706	0.205903
C0751848	1.7968	0.0954798	0.00813008	C0751848	DISGENET_Thrombotic_Infarction,_Middle_Cerebral_Artery	IL11	interleukin 11	19q13.42	2777	0.279386	0.760127	0.475928
C0751848	1.7968	0.0954798	0.00813008	C0751848	DISGENET_Thrombotic_Infarction,_Middle_Cerebral_Artery	PLAT	plasminogen activator, tissue type	8p11.21	107	0.00324972	0.275192	0.207468
C0751848	1.7968	0.0954798	0.00813008	C0751848	DISGENET_Thrombotic_Infarction,_Middle_Cerebral_Artery	PLAU	plasminogen activator, urokinase	10q22.2	580	0.0329672	0.469756	0.368229
C0751848	1.7968	0.0954798	0.00813008	C0751848	DISGENET_Thrombotic_Infarction,_Middle_Cerebral_Artery	PLD1	phospholipase D1	3q26.31	2074	0.191785	0.704047	0.108127
C0751848	1.7968	0.0954798	0.00813008	C0751848	DISGENET_Thrombotic_Infarction,_Middle_Cerebral_Artery	SOD2	superoxide dismutase 2	6q25.3	2800	0.282492	0.762257	0.0445139
C0751848	1.7968	0.0954798	0.00813008	C0751848	DISGENET_Thrombotic_Infarction,_Middle_Cerebral_Artery	SPHK2	sphingosine kinase 2	19q13.33	352	0.0168493	0.40392	0.137384
C0751848	1.7968	0.0954798	0.00813008	C0751848	DISGENET_Thrombotic_Infarction,_Middle_Cerebral_Artery	XDH	xanthine dehydrogenase	2p23.1	2856	0.291665	0.769908	0.193176
C0238281	1.76456	0.0990148	0.00437637	C0238281	DISGENET_Middle_Cerebral_Artery_Syndrome	ADORA1	adenosine A1 receptor	1q32.1	380	0.0187133	0.415221	0.178393
C0238281	1.76456	0.0990148	0.00437637	C0238281	DISGENET_Middle_Cerebral_Artery_Syndrome	ALOX5	arachidonate 5-lipoxygenase	10q11.21	369	0.0181135	0.412869	0.407616
C0238281	1.76456	0.0990148	0.00437637	C0238281	DISGENET_Middle_Cerebral_Artery_Syndrome	EDN1	endothelin 1	6p24.1	2	5.45622e-06	0.0270756	0.785714
C0238281	1.76456	0.0990148	0.00437637	C0238281	DISGENET_Middle_Cerebral_Artery_Syndrome	FOS	Fos proto-oncogene, AP-1 transcription factor subunit	14q24.3	2081	0.192157	0.704154	0.749566
C0238281	1.76456	0.0990148	0.00437637	C0238281	DISGENET_Middle_Cerebral_Artery_Syndrome	IGF1	insulin like growth factor 1	12q23.2	2210	0.20841	0.71706	0.205903
C0238281	1.76456	0.0990148	0.00437637	C0238281	DISGENET_Middle_Cerebral_Artery_Syndrome	IL11	interleukin 11	19q13.42	2777	0.279386	0.760127	0.475928
C0238281	1.76456	0.0990148	0.00437637	C0238281	DISGENET_Middle_Cerebral_Artery_Syndrome	PLAT	plasminogen activator, tissue type	8p11.21	107	0.00324972	0.275192	0.207468
C0238281	1.76456	0.0990148	0.00437637	C0238281	DISGENET_Middle_Cerebral_Artery_Syndrome	PLAU	plasminogen activator, urokinase	10q22.2	580	0.0329672	0.469756	0.368229
C0238281	1.76456	0.0990148	0.00437637	C0238281	DISGENET_Middle_Cerebral_Artery_Syndrome	PLD1	phospholipase D1	3q26.31	2074	0.191785	0.704047	0.108127
C0238281	1.76456	0.0990148	0.00437637	C0238281	DISGENET_Middle_Cerebral_Artery_Syndrome	SOD2	superoxide dismutase 2	6q25.3	2800	0.282492	0.762257	0.0445139
C0238281	1.76456	0.0990148	0.00437637	C0238281	DISGENET_Middle_Cerebral_Artery_Syndrome	SPHK2	sphingosine kinase 2	19q13.33	352	0.0168493	0.40392	0.137384
C0238281	1.76456	0.0990148	0.00437637	C0238281	DISGENET_Middle_Cerebral_Artery_Syndrome	XDH	xanthine dehydrogenase	2p23.1	2856	0.291665	0.769908	0.193176
C0027540	1.80355	0.099464	0	C0027540	DISGENET_Necrosis	APP	amyloid beta precursor protein	21q21.3	1	3.30966e-10	3.60207e-06	0.720095
C0027540	1.80355	0.099464	0	C0027540	DISGENET_Necrosis	PRNP	prion protein	20p13	0	1.01265e-16	2.20423e-12	1.39739
C0027540	1.80355	0.099464	0	C0027540	DISGENET_Necrosis	RBP4	retinol binding protein 4	10q23.33	148	0.00484728	0.290683	0.383542
C0751779	1.93491	0.108735	0.00207469	C0751779	DISGENET_Action_Myoclonus-Renal_Failure_Syndrome	PRNP	prion protein	20p13	0	1.01265e-16	2.20423e-12	1.39739
C0751776	1.89805	0.114515	0	C0751776	DISGENET_Atypical_Inclusion-Body_Disease	PRNP	prion protein	20p13	0	1.01265e-16	2.20423e-12	1.39739
C0027659	1.6405	0.126695	0.0107066	C0027659	DISGENET_Neoplasms,_Experimental	ARL6IP5	ADP ribosylation factor like GTPase 6 interacting protein 5	3p14.1	447	0.0234451	0.435547	0.112306
C0027659	1.6405	0.126695	0.0107066	C0027659	DISGENET_Neoplasms,_Experimental	KRAS	KRAS proto-oncogene, GTPase	12p12.1	423	0.0215125	0.430197	0.106533
C0027659	1.6405	0.126695	0.0107066	C0027659	DISGENET_Neoplasms,_Experimental	PRNP	prion protein	20p13	0	1.01265e-16	2.20423e-12	1.39739
C0006111	1.63385	0.128983	0.0172043	C0006111	DISGENET_Brain_Diseases	APP	amyloid beta precursor protein	21q21.3	1	3.30966e-10	3.60207e-06	0.720095
C0006111	1.63385	0.128983	0.0172043	C0006111	DISGENET_Brain_Diseases	KCNQ2	potassium voltage-gated channel subfamily Q member 2	20q13.33	1588	0.133692	0.654391	0.0725894
C0006111	1.63385	0.128983	0.0172043	C0006111	DISGENET_Brain_Diseases	LAMC3	laminin subunit gamma 3	9q34.12	1390	0.10998	0.62598	0.248878
C0020443	1.5731	0.199161	0.0147992	C0020443	DISGENET_Hypercholesterolemia	COL3A1	collagen type III alpha 1 chain	2q32.2	366	0.0177239	0.410075	0.462251
C0020443	1.5731	0.199161	0.0147992	C0020443	DISGENET_Hypercholesterolemia	EDN1	endothelin 1	6p24.1	2	5.45622e-06	0.0270756	0.785714
C0020443	1.5731	0.199161	0.0147992	C0020443	DISGENET_Hypercholesterolemia	GPD1	glycerol-3-phosphate dehydrogenase 1	12q13.12	586	0.0335837	0.474508	0.235454
C0020443	1.5731	0.199161	0.0147992	C0020443	DISGENET_Hypercholesterolemia	HMGCR	3-hydroxy-3-methylglutaryl-CoA reductase	5q13.3	475	0.0248463	0.437637	0.172338
C0020443	1.5731	0.199161	0.0147992	C0020443	DISGENET_Hypercholesterolemia	LCAT	lecithin-cholesterol acyltransferase	16q22.1	2143	0.200329	0.710744	0.144432
C0020443	1.5731	0.199161	0.0147992	C0020443	DISGENET_Hypercholesterolemia	LDLR	low density lipoprotein receptor	19p13.2	1440	0.11674	0.634169	0.178512
C0020443	1.5731	0.199161	0.0147992	C0020443	DISGENET_Hypercholesterolemia	LIPC	lipase C, hepatic type	15q21.3	1371	0.108534	0.625482	1.00642
C0020443	1.5731	0.199161	0.0147992	C0020443	DISGENET_Hypercholesterolemia	LPL	lipoprotein lipase	8p21.3	1851	0.165369	0.684201	0.190737
C0020443	1.5731	0.199161	0.0147992	C0020443	DISGENET_Hypercholesterolemia	NCF1	neutrophil cytosolic factor 1	7q11.23	1733	0.148832	0.667826	0.123257
C0020443	1.5731	0.199161	0.0147992	C0020443	DISGENET_Hypercholesterolemia	NOX1	NADPH oxidase 1	Xq22.1	75	0.00212656	0.254734	0.625531
C0020443	1.5731	0.199161	0.0147992	C0020443	DISGENET_Hypercholesterolemia	NR4A3	nuclear receptor subfamily 4 group A member 3	9q31.1	753	0.0500784	0.529024	0.740219
C0020443	1.5731	0.199161	0.0147992	C0020443	DISGENET_Hypercholesterolemia	SAR1B	secretion associated Ras related GTPase 1B	5q31.1	1949	0.176579	0.692303	0.0588283
C0020443	1.5731	0.199161	0.0147992	C0020443	DISGENET_Hypercholesterolemia	SCARB1	scavenger receptor class B member 1	12q24.31	2220	0.209154	0.71706	0.0845911
C0020443	1.5731	0.199161	0.0147992	C0020443	DISGENET_Hypercholesterolemia	STAP1	signal transducing adaptor family member 1	4q13.2	890	0.0628128	0.553989	0.268911
C0268237	1.55212	0.212124	0.0363248	C0268237	DISGENET_Cytochrome-c_Oxidase_Deficiency	COA3	cytochrome c oxidase assembly factor 3	17q21.2	1630	0.137665	0.658056	0.0998813
C0268237	1.55212	0.212124	0.0363248	C0268237	DISGENET_Cytochrome-c_Oxidase_Deficiency	COX10	cytochrome c oxidase assembly factor heme A:farnesyltransferase COX10	17p12	2675	0.267568	0.754487	0.0653278
C0268237	1.55212	0.212124	0.0363248	C0268237	DISGENET_Cytochrome-c_Oxidase_Deficiency	COX14	cytochrome c oxidase assembly factor COX14	12q13.12	533	0.0292722	0.45939	0.0950056
C0268237	1.55212	0.212124	0.0363248	C0268237	DISGENET_Cytochrome-c_Oxidase_Deficiency	COX15	cytochrome c oxidase assembly homolog COX15	10q24.2	3551	0.3904	0.825976	0.0395503
C0268237	1.55212	0.212124	0.0363248	C0268237	DISGENET_Cytochrome-c_Oxidase_Deficiency	COX5A	cytochrome c oxidase subunit 5A	15q24.2	1256	0.0975431	0.613728	0.103618
C0268237	1.55212	0.212124	0.0363248	C0268237	DISGENET_Cytochrome-c_Oxidase_Deficiency	PET100	PET100 cytochrome c oxidase chaperone	19p13.2	1680	0.143465	0.664003	0.112908
C0268237	1.55212	0.212124	0.0363248	C0268237	DISGENET_Cytochrome-c_Oxidase_Deficiency	SCO1	SCO cytochrome c oxidase assembly protein 1	17p13.1	3805	0.428894	0.846017	0.0571059
C0268237	1.55212	0.212124	0.0363248	C0268237	DISGENET_Cytochrome-c_Oxidase_Deficiency	TACO1	translational activator of cytochrome c oxidase I	17q23.3	340	0.0157758	0.39883	0.224346
C0751292	1.54781	0.213331	0.0252632	C0751292	DISGENET_Age-Related_Memory_Disorders	APP	amyloid beta precursor protein	21q21.3	1	3.30966e-10	3.60207e-06	0.720095
C0751292	1.54781	0.213331	0.0252632	C0751292	DISGENET_Age-Related_Memory_Disorders	COMT	catechol-O-methyltransferase	22q11.21	427	0.0218807	0.431115	0.140325
C0751292	1.54781	0.213331	0.0252632	C0751292	DISGENET_Age-Related_Memory_Disorders	GABRA5	gamma-aminobutyric acid type A receptor alpha5 subunit	15q12	42	0.000921844	0.209602	0.214686
C0751292	1.54781	0.213331	0.0252632	C0751292	DISGENET_Age-Related_Memory_Disorders	REL	REL proto-oncogene, NF-kB subunit	2p16.1	183	0.00651481	0.310996	0.282927
C0751292	1.54781	0.213331	0.0252632	C0751292	DISGENET_Age-Related_Memory_Disorders	SPHK2	sphingosine kinase 2	19q13.33	352	0.0168493	0.40392	0.137384
C0751294	1.55503	0.213775	0.0257937	C0751294	DISGENET_Memory_Disorder,_Spatial	APP	amyloid beta precursor protein	21q21.3	1	3.30966e-10	3.60207e-06	0.720095
C0751294	1.55503	0.213775	0.0257937	C0751294	DISGENET_Memory_Disorder,_Spatial	COMT	catechol-O-methyltransferase	22q11.21	427	0.0218807	0.431115	0.140325
C0751294	1.55503	0.213775	0.0257937	C0751294	DISGENET_Memory_Disorder,_Spatial	GABRA5	gamma-aminobutyric acid type A receptor alpha5 subunit	15q12	42	0.000921844	0.209602	0.214686
C0751294	1.55503	0.213775	0.0257937	C0751294	DISGENET_Memory_Disorder,_Spatial	REL	REL proto-oncogene, NF-kB subunit	2p16.1	183	0.00651481	0.310996	0.282927
C0751294	1.55503	0.213775	0.0257937	C0751294	DISGENET_Memory_Disorder,_Spatial	SPHK2	sphingosine kinase 2	19q13.33	352	0.0168493	0.40392	0.137384
C0025261	1.55821	0.21561	0.0344086	C0025261	DISGENET_Memory_Disorders	APP	amyloid beta precursor protein	21q21.3	1	3.30966e-10	3.60207e-06	0.720095
C0025261	1.55821	0.21561	0.0344086	C0025261	DISGENET_Memory_Disorders	COMT	catechol-O-methyltransferase	22q11.21	427	0.0218807	0.431115	0.140325
C0025261	1.55821	0.21561	0.0344086	C0025261	DISGENET_Memory_Disorders	GABRA5	gamma-aminobutyric acid type A receptor alpha5 subunit	15q12	42	0.000921844	0.209602	0.214686
C0025261	1.55821	0.21561	0.0344086	C0025261	DISGENET_Memory_Disorders	REL	REL proto-oncogene, NF-kB subunit	2p16.1	183	0.00651481	0.310996	0.282927
C0025261	1.55821	0.21561	0.0344086	C0025261	DISGENET_Memory_Disorders	SPHK2	sphingosine kinase 2	19q13.33	352	0.0168493	0.40392	0.137384
C0751293	1.5372	0.224388	0.0315126	C0751293	DISGENET_Memory_Disorder,_Semantic	APP	amyloid beta precursor protein	21q21.3	1	3.30966e-10	3.60207e-06	0.720095
C0751293	1.5372	0.224388	0.0315126	C0751293	DISGENET_Memory_Disorder,_Semantic	COMT	catechol-O-methyltransferase	22q11.21	427	0.0218807	0.431115	0.140325
C0751293	1.5372	0.224388	0.0315126	C0751293	DISGENET_Memory_Disorder,_Semantic	GABRA5	gamma-aminobutyric acid type A receptor alpha5 subunit	15q12	42	0.000921844	0.209602	0.214686
C0751293	1.5372	0.224388	0.0315126	C0751293	DISGENET_Memory_Disorder,_Semantic	REL	REL proto-oncogene, NF-kB subunit	2p16.1	183	0.00651481	0.310996	0.282927
C0751293	1.5372	0.224388	0.0315126	C0751293	DISGENET_Memory_Disorder,_Semantic	SPHK2	sphingosine kinase 2	19q13.33	352	0.0168493	0.40392	0.137384
C0751651	1.51155	0.231109	0.0266393	C0751651	DISGENET_Mitochondrial_Diseases	ATPAF2	ATP synthase mitochondrial F1 complex assembly factor 2	17p11.2	4002	0.454525	0.855481	0.0373596
C0751651	1.51155	0.231109	0.0266393	C0751651	DISGENET_Mitochondrial_Diseases	BCS1L	BCS1 homolog, ubiquinol-cytochrome c reductase complex chaperone	2q35	1357	0.106125	0.622241	0.0880119
C0751651	1.51155	0.231109	0.0266393	C0751651	DISGENET_Mitochondrial_Diseases	COX10	cytochrome c oxidase assembly factor heme A:farnesyltransferase COX10	17p12	2675	0.267568	0.754487	0.0653278
C0751651	1.51155	0.231109	0.0266393	C0751651	DISGENET_Mitochondrial_Diseases	COX15	cytochrome c oxidase assembly homolog COX15	10q24.2	3551	0.3904	0.825976	0.0395503
C0751651	1.51155	0.231109	0.0266393	C0751651	DISGENET_Mitochondrial_Diseases	COX4I2	cytochrome c oxidase subunit 4I2	20q11.21	1621	0.136725	0.657638	0.230069
C0751651	1.51155	0.231109	0.0266393	C0751651	DISGENET_Mitochondrial_Diseases	MGME1	mitochondrial genome maintenance exonuclease 1	20p11.23	371	0.0182875	0.413394	0.186098
C0751651	1.51155	0.231109	0.0266393	C0751651	DISGENET_Mitochondrial_Diseases	MPV17	mitochondrial inner membrane protein MPV17	2p23.3	3691	0.410746	0.836752	0.0578954
C0751651	1.51155	0.231109	0.0266393	C0751651	DISGENET_Mitochondrial_Diseases	NDUFA1	NADH:ubiquinone oxidoreductase subunit A1	Xq24	2187	0.204839	0.71351	0.09128
C0751651	1.51155	0.231109	0.0266393	C0751651	DISGENET_Mitochondrial_Diseases	NDUFA10	NADH:ubiquinone oxidoreductase subunit A10	2q37.3	3510	0.385917	0.824637	0.0444244
C0751651	1.51155	0.231109	0.0266393	C0751651	DISGENET_Mitochondrial_Diseases	NDUFA2	NADH:ubiquinone oxidoreductase subunit A2	5q31.3	2266	0.214782	0.7199	0.0837492
C0751651	1.51155	0.231109	0.0266393	C0751651	DISGENET_Mitochondrial_Diseases	NDUFA8	NADH:ubiquinone oxidoreductase subunit A8	9q33.2	3565	0.392586	0.826872	0.0601111
C0751651	1.51155	0.231109	0.0266393	C0751651	DISGENET_Mitochondrial_Diseases	NDUFAF1	NADH:ubiquinone oxidoreductase complex assembly factor 1	15q15.1	697	0.0444637	0.512649	0.117452
C0751651	1.51155	0.231109	0.0266393	C0751651	DISGENET_Mitochondrial_Diseases	NDUFAF3	NADH:ubiquinone oxidoreductase complex assembly factor 3	3p21.31	561	0.0313845	0.467262	0.0995903
C0751651	1.51155	0.231109	0.0266393	C0751651	DISGENET_Mitochondrial_Diseases	NDUFAF5	NADH:ubiquinone oxidoreductase complex assembly factor 5	20p12.1	701	0.044693	0.512649	0.106822
C0751651	1.51155	0.231109	0.0266393	C0751651	DISGENET_Mitochondrial_Diseases	NDUFS6	NADH:ubiquinone oxidoreductase subunit S6	5p15.33	3587	0.395441	0.828049	0.0538741
C0751651	1.51155	0.231109	0.0266393	C0751651	DISGENET_Mitochondrial_Diseases	NDUFS8	NADH:ubiquinone oxidoreductase core subunit S8	11q13.2	3960	0.449509	0.853485	0.0431081
C0751651	1.51155	0.231109	0.0266393	C0751651	DISGENET_Mitochondrial_Diseases	NOS2	nitric oxide synthase 2	17q11.2	3856	0.434549	0.846987	0.222641
C0751651	1.51155	0.231109	0.0266393	C0751651	DISGENET_Mitochondrial_Diseases	SCO1	SCO cytochrome c oxidase assembly protein 1	17p13.1	3805	0.428894	0.846017	0.0571059
C0751651	1.51155	0.231109	0.0266393	C0751651	DISGENET_Mitochondrial_Diseases	SDHAF2	succinate dehydrogenase complex assembly factor 2	11q12.2	3074	0.321675	0.785474	0.0419336
C0751651	1.51155	0.231109	0.0266393	C0751651	DISGENET_Mitochondrial_Diseases	SOD2	superoxide dismutase 2	6q25.3	2800	0.282492	0.762257	0.0445139
C0751651	1.51155	0.231109	0.0266393	C0751651	DISGENET_Mitochondrial_Diseases	TACO1	translational activator of cytochrome c oxidase I	17q23.3	340	0.0157758	0.39883	0.224346
C0751651	1.51155	0.231109	0.0266393	C0751651	DISGENET_Mitochondrial_Diseases	TMEM70	transmembrane protein 70	8q21.11	1108	0.0827835	0.590172	0.0799938
C0751651	1.51155	0.231109	0.0266393	C0751651	DISGENET_Mitochondrial_Diseases	TTC19	tetratricopeptide repeat domain 19	17p12	1253	0.0975024	0.613728	0.0766966
C0751651	1.51155	0.231109	0.0266393	C0751651	DISGENET_Mitochondrial_Diseases	UQCRB	ubiquinol-cytochrome c reductase binding protein	8q22.1	3871	0.436581	0.847735	0.045888
C0878544	1.51459	0.231461	0.00626305	C0878544	DISGENET_Cardiomyopathies	APP	amyloid beta precursor protein	21q21.3	1	3.30966e-10	3.60207e-06	0.720095
C0878544	1.51459	0.231461	0.00626305	C0878544	DISGENET_Cardiomyopathies	CASQ2	calsequestrin 2	1p13.1	1802	0.160274	0.68107	0.164595
C0878544	1.51459	0.231461	0.00626305	C0878544	DISGENET_Cardiomyopathies	CRYAB	crystallin alpha B	11q23.1	438	0.0227937	0.434941	0.315186
C0878544	1.51459	0.231461	0.00626305	C0878544	DISGENET_Cardiomyopathies	EDN1	endothelin 1	6p24.1	2	5.45622e-06	0.0270756	0.785714
C0878544	1.51459	0.231461	0.00626305	C0878544	DISGENET_Cardiomyopathies	EMD	emerin	Xq28	1066	0.0793088	0.584589	0.0809888
C0878544	1.51459	0.231461	0.00626305	C0878544	DISGENET_Cardiomyopathies	FKTN	fukutin	9q31.2	1349	0.105642	0.621429	0.0646895
C0878544	1.51459	0.231461	0.00626305	C0878544	DISGENET_Cardiomyopathies	GATAD1	GATA zinc finger domain containing 1	7q21.2	26	0.0004508	0.182913	0.153135
C0878544	1.51459	0.231461	0.00626305	C0878544	DISGENET_Cardiomyopathies	GLA	galactosidase alpha	Xq22.1	73	0.00207422	0.253649	0.196404
C0878544	1.51459	0.231461	0.00626305	C0878544	DISGENET_Cardiomyopathies	HGF	hepatocyte growth factor	7q21.11	2199	0.206945	0.715238	0.32956
C0878544	1.51459	0.231461	0.00626305	C0878544	DISGENET_Cardiomyopathies	JUP	junction plakoglobin	17q21.2	149	0.0048559	0.290683	0.154587
C0878544	1.51459	0.231461	0.00626305	C0878544	DISGENET_Cardiomyopathies	KRAS	KRAS proto-oncogene, GTPase	12p12.1	423	0.0215125	0.430197	0.106533
C0878544	1.51459	0.231461	0.00626305	C0878544	DISGENET_Cardiomyopathies	LDHA	lactate dehydrogenase A	11p15.1	219	0.00851942	0.342144	0.152561
C0878544	1.51459	0.231461	0.00626305	C0878544	DISGENET_Cardiomyopathies	LPL	lipoprotein lipase	8p21.3	1851	0.165369	0.684201	0.190737
C0878544	1.51459	0.231461	0.00626305	C0878544	DISGENET_Cardiomyopathies	MAP3K5	mitogen-activated protein kinase kinase kinase 5	6q23.3	1782	0.157091	0.679732	0.11148
C0878544	1.51459	0.231461	0.00626305	C0878544	DISGENET_Cardiomyopathies	MAPK11	mitogen-activated protein kinase 11	22q13.33	218	0.00848976	0.341584	0.308982
C0878544	1.51459	0.231461	0.00626305	C0878544	DISGENET_Cardiomyopathies	MAPK14	mitogen-activated protein kinase 14	6p21.31	1820	0.162778	0.682135	0.0786169
C0878544	1.51459	0.231461	0.00626305	C0878544	DISGENET_Cardiomyopathies	MYOCD	myocardin	17p12	1211	0.0928474	0.607856	1.07636
C0878544	1.51459	0.231461	0.00626305	C0878544	DISGENET_Cardiomyopathies	NEXN	nexilin F-actin binding protein	1p31.1	2238	0.211269	0.719107	0.18941
C0878544	1.51459	0.231461	0.00626305	C0878544	DISGENET_Cardiomyopathies	PDLIM3	PDZ and LIM domain 3	4q35.1	2156	0.202287	0.712263	0.260248
C0878544	1.51459	0.231461	0.00626305	C0878544	DISGENET_Cardiomyopathies	PLN	phospholamban	6q22.31	1861	0.16683	0.685161	0.490783
C0878544	1.51459	0.231461	0.00626305	C0878544	DISGENET_Cardiomyopathies	PRKAG2	protein kinase AMP-activated non-catalytic subunit gamma 2	7q36.1	1979	0.180112	0.695247	0.0566963
C0878544	1.51459	0.231461	0.00626305	C0878544	DISGENET_Cardiomyopathies	PSEN1	presenilin 1	14q24.2	2253	0.213621	0.719828	0.0486182
C0878544	1.51459	0.231461	0.00626305	C0878544	DISGENET_Cardiomyopathies	RHOJ	ras homolog family member J	14q23.2	1486	0.12149	0.639973	0.21573
C0878544	1.51459	0.231461	0.00626305	C0878544	DISGENET_Cardiomyopathies	RIT1	Ras like without CAAX 1	1q22	402	0.0204051	0.426881	0.147336
C0878544	1.51459	0.231461	0.00626305	C0878544	DISGENET_Cardiomyopathies	TMEM70	transmembrane protein 70	8q21.11	1108	0.0827835	0.590172	0.0799938
C0878544	1.51459	0.231461	0.00626305	C0878544	DISGENET_Cardiomyopathies	TNNC1	troponin C1, slow skeletal and cardiac type	3p21.1	348	0.0163953	0.401694	0.506284
C0878544	1.51459	0.231461	0.00626305	C0878544	DISGENET_Cardiomyopathies	TPM1	tropomyosin 1	15q22.2	614	0.0363254	0.487679	0.130985
C0233794	1.51713	0.232862	0.0214592	C0233794	DISGENET_Memory_impairment	APP	amyloid beta precursor protein	21q21.3	1	3.30966e-10	3.60207e-06	0.720095
C0233794	1.51713	0.232862	0.0214592	C0233794	DISGENET_Memory_impairment	COMT	catechol-O-methyltransferase	22q11.21	427	0.0218807	0.431115	0.140325
C0233794	1.51713	0.232862	0.0214592	C0233794	DISGENET_Memory_impairment	GABRA5	gamma-aminobutyric acid type A receptor alpha5 subunit	15q12	42	0.000921844	0.209602	0.214686
C0233794	1.51713	0.232862	0.0214592	C0233794	DISGENET_Memory_impairment	REL	REL proto-oncogene, NF-kB subunit	2p16.1	183	0.00651481	0.310996	0.282927
C0233794	1.51713	0.232862	0.0214592	C0233794	DISGENET_Memory_impairment	SPHK2	sphingosine kinase 2	19q13.33	352	0.0168493	0.40392	0.137384
C0035126	1.51929	0.235205	0.0160183	C0035126	DISGENET_Reperfusion_Injury	ADORA2A	adenosine A2a receptor	22q11.23	3678	0.408303	0.834377	0.110479
C0035126	1.51929	0.235205	0.0160183	C0035126	DISGENET_Reperfusion_Injury	AKT1S1	AKT1 substrate 1	19q13.33	134	0.00418877	0.282369	0.120156
C0035126	1.51929	0.235205	0.0160183	C0035126	DISGENET_Reperfusion_Injury	ALOX5	arachidonate 5-lipoxygenase	10q11.21	369	0.0181135	0.412869	0.407616
C0035126	1.51929	0.235205	0.0160183	C0035126	DISGENET_Reperfusion_Injury	BCL2	BCL2 apoptosis regulator	18q21.33	3132	0.329438	0.790204	0.064597
C0035126	1.51929	0.235205	0.0160183	C0035126	DISGENET_Reperfusion_Injury	CD36	CD36 molecule	7q21.11	3469	0.37922	0.821915	0.332208
C0035126	1.51929	0.235205	0.0160183	C0035126	DISGENET_Reperfusion_Injury	CYBB	cytochrome b-245 beta chain	Xp21.1-p11.4	3467	0.378621	0.821137	0.274274
C0035126	1.51929	0.235205	0.0160183	C0035126	DISGENET_Reperfusion_Injury	EDN1	endothelin 1	6p24.1	2	5.45622e-06	0.0270756	0.785714
C0035126	1.51929	0.235205	0.0160183	C0035126	DISGENET_Reperfusion_Injury	EFNA5	ephrin A5	5q21.3	1691	0.14516	0.665126	0.0996301
C0035126	1.51929	0.235205	0.0160183	C0035126	DISGENET_Reperfusion_Injury	EGF	epidermal growth factor	4q25	2864	0.292598	0.770169	0.122928
C0035126	1.51929	0.235205	0.0160183	C0035126	DISGENET_Reperfusion_Injury	EGR1	early growth response 1	5q31.2	1363	0.106721	0.622964	0.335687
C0035126	1.51929	0.235205	0.0160183	C0035126	DISGENET_Reperfusion_Injury	FOS	Fos proto-oncogene, AP-1 transcription factor subunit	14q24.3	2081	0.192157	0.704154	0.749566
C0035126	1.51929	0.235205	0.0160183	C0035126	DISGENET_Reperfusion_Injury	GJB1	gap junction protein beta 1	Xq13.1	2839	0.288253	0.766575	0.18652
C0035126	1.51929	0.235205	0.0160183	C0035126	DISGENET_Reperfusion_Injury	GPT	glutamic--pyruvic transaminase	8q24.3	3608	0.398133	0.828913	0.0658283
C0035126	1.51929	0.235205	0.0160183	C0035126	DISGENET_Reperfusion_Injury	GPX1	glutathione peroxidase 1	3p21.31	625	0.0372895	0.490442	0.171467
C0035126	1.51929	0.235205	0.0160183	C0035126	DISGENET_Reperfusion_Injury	HGF	hepatocyte growth factor	7q21.11	2199	0.206945	0.715238	0.32956
C0035126	1.51929	0.235205	0.0160183	C0035126	DISGENET_Reperfusion_Injury	HSPA8	heat shock protein family A (Hsp70) member 8	11q24.1	674	0.0419297	0.505923	0.142008
C0035126	1.51929	0.235205	0.0160183	C0035126	DISGENET_Reperfusion_Injury	HSPB1	heat shock protein family B (small) member 1	7q11.23	1507	0.124277	0.642551	0.275743
C0035126	1.51929	0.235205	0.0160183	C0035126	DISGENET_Reperfusion_Injury	ICAM1	intercellular adhesion molecule 1	19p13.2	3452	0.376491	0.819672	0.148372
C0035126	1.51929	0.235205	0.0160183	C0035126	DISGENET_Reperfusion_Injury	IL12A	interleukin 12A	3q25.33	2182	0.20438	0.713335	0.371843
C0035126	1.51929	0.235205	0.0160183	C0035126	DISGENET_Reperfusion_Injury	INPP5D	inositol polyphosphate-5-phosphatase D	2q37.1	2993	0.31153	0.781149	0.0810384
C0035126	1.51929	0.235205	0.0160183	C0035126	DISGENET_Reperfusion_Injury	ITGA5	integrin subunit alpha 5	12q13.13	1499	0.123134	0.641044	0.290882
C0035126	1.51929	0.235205	0.0160183	C0035126	DISGENET_Reperfusion_Injury	JUN	Jun proto-oncogene, AP-1 transcription factor subunit	1p32.1	864	0.0607613	0.549761	0.16348
C0035126	1.51929	0.235205	0.0160183	C0035126	DISGENET_Reperfusion_Injury	KDR	kinase insert domain receptor	4q12	1184	0.0906084	0.604945	0.184642
C0035126	1.51929	0.235205	0.0160183	C0035126	DISGENET_Reperfusion_Injury	MYD88	MYD88 innate immune signal transduction adaptor	3p22.2	1962	0.178251	0.693947	0.16661
C0035126	1.51929	0.235205	0.0160183	C0035126	DISGENET_Reperfusion_Injury	PLAT	plasminogen activator, tissue type	8p11.21	107	0.00324972	0.275192	0.207468
C0035126	1.51929	0.235205	0.0160183	C0035126	DISGENET_Reperfusion_Injury	PLAU	plasminogen activator, urokinase	10q22.2	580	0.0329672	0.469756	0.368229
C0035126	1.51929	0.235205	0.0160183	C0035126	DISGENET_Reperfusion_Injury	PPARA	peroxisome proliferator activated receptor alpha	22q13.31	3374	0.364679	0.811637	0.132082
C0035126	1.51929	0.235205	0.0160183	C0035126	DISGENET_Reperfusion_Injury	PTEN	phosphatase and tensin homolog	10q23.31	2913	0.299063	0.773402	0.0581823
C0035126	1.51929	0.235205	0.0160183	C0035126	DISGENET_Reperfusion_Injury	SIRT7	sirtuin 7	17q25.3	2905	0.298131	0.773225	0.0616582
C0035126	1.51929	0.235205	0.0160183	C0035126	DISGENET_Reperfusion_Injury	SLPI	secretory leukocyte peptidase inhibitor	20q13.12	347	0.0163725	0.401694	0.835489
C0035126	1.51929	0.235205	0.0160183	C0035126	DISGENET_Reperfusion_Injury	SOD2	superoxide dismutase 2	6q25.3	2800	0.282492	0.762257	0.0445139
C0035126	1.51929	0.235205	0.0160183	C0035126	DISGENET_Reperfusion_Injury	VEGFD	vascular endothelial growth factor D	Xp22.2	3153	0.332713	0.791233	0.202129
C0035126	1.51929	0.235205	0.0160183	C0035126	DISGENET_Reperfusion_Injury	WNT3A	Wnt family member 3A	1q42.13	2218	0.208986	0.71706	0.507539
C0035126	1.51929	0.235205	0.0160183	C0035126	DISGENET_Reperfusion_Injury	XDH	xanthine dehydrogenase	2p23.1	2856	0.291665	0.769908	0.193176
C0040034	1.50174	0.236777	0.040856	C0040034	DISGENET_Thrombocytopenia	CYCS	cytochrome c, somatic	7p15.3	1128	0.498223	0.787923	0.0695882
C0040034	1.50174	0.236777	0.040856	C0040034	DISGENET_Thrombocytopenia	ETV6	ETS variant transcription factor 6	12p13.2	715	0.0467146	0.521722	0.148561
C0040034	1.50174	0.236777	0.040856	C0040034	DISGENET_Thrombocytopenia	GP1BB	glycoprotein Ib platelet subunit beta	22q11.21	2032	0.18707	0.701212	0.153814
C0040034	1.50174	0.236777	0.040856	C0040034	DISGENET_Thrombocytopenia	HLA-A	major histocompatibility complex, class I, A	6p22.1	2707	0.583686	0.879169	0.0760973
C0040034	1.50174	0.236777	0.040856	C0040034	DISGENET_Thrombocytopenia	ITGB3	integrin subunit beta 3	17q21.32	1374	0.108687	0.625482	0.220206
C0040034	1.50174	0.236777	0.040856	C0040034	DISGENET_Thrombocytopenia	PECAM1	platelet and endothelial cell adhesion molecule 1	17q23.3	1154	0.0874399	0.599906	0.173184
C0040034	1.50174	0.236777	0.040856	C0040034	DISGENET_Thrombocytopenia	PTPRJ	protein tyrosine phosphatase receptor type J	11p11.2	3855	0.434546	0.846987	0.0554263
C0040034	1.50174	0.236777	0.040856	C0040034	DISGENET_Thrombocytopenia	TCN2	transcobalamin 2	22q12.2	2748	0.275719	0.758289	0.0834085
C0040034	1.50174	0.236777	0.040856	C0040034	DISGENET_Thrombocytopenia	TNFRSF10A	TNF receptor superfamily member 10a	8p21.3	3364	0.362933	0.81042	0.19644
C0040034	1.50174	0.236777	0.040856	C0040034	DISGENET_Thrombocytopenia	XDH	xanthine dehydrogenase	2p23.1	2856	0.291665	0.769908	0.193176
C0022548	1.51991	0.240159	0.0222672	C0022548	DISGENET_Keloid	ARHGDIA	Rho GDP dissociation inhibitor alpha	17q25.3	1314	0.102704	0.618375	0.0801184
C0022548	1.51991	0.240159	0.0222672	C0022548	DISGENET_Keloid	CLIC1	chloride intracellular channel 1	6p21.33	563	0.031721	0.467582	0.170375
C0022548	1.51991	0.240159	0.0222672	C0022548	DISGENET_Keloid	COL3A1	collagen type III alpha 1 chain	2q32.2	366	0.0177239	0.410075	0.462251
C0022548	1.51991	0.240159	0.0222672	C0022548	DISGENET_Keloid	MYDGF	myeloid derived growth factor	19p13.3	78	0.00224075	0.254734	0.161632
C0022548	1.51991	0.240159	0.0222672	C0022548	DISGENET_Keloid	TPM1	tropomyosin 1	15q22.2	614	0.0363254	0.487679	0.130985
C0019080	1.50234	0.241355	0.0422833	C0019080	DISGENET_Hemorrhage	FERMT3	fermitin family member 3	11q13.1	266	0.0114336	0.372867	0.246352
C0019080	1.50234	0.241355	0.0422833	C0019080	DISGENET_Hemorrhage	FOS	Fos proto-oncogene, AP-1 transcription factor subunit	14q24.3	2081	0.192157	0.704154	0.749566
C0019080	1.50234	0.241355	0.0422833	C0019080	DISGENET_Hemorrhage	ITGB3	integrin subunit beta 3	17q21.32	1374	0.108687	0.625482	0.220206
C0019080	1.50234	0.241355	0.0422833	C0019080	DISGENET_Hemorrhage	PLAT	plasminogen activator, tissue type	8p11.21	107	0.00324972	0.275192	0.207468
C0019080	1.50234	0.241355	0.0422833	C0019080	DISGENET_Hemorrhage	PLAU	plasminogen activator, urokinase	10q22.2	580	0.0329672	0.469756	0.368229
C0019080	1.50234	0.241355	0.0422833	C0019080	DISGENET_Hemorrhage	PODXL	podocalyxin like	7q32.3	526	0.0285181	0.457205	0.202034
C0751295	1.5209	0.24459	0.0282258	C0751295	DISGENET_Memory_Loss	APP	amyloid beta precursor protein	21q21.3	1	3.30966e-10	3.60207e-06	0.720095
C0751295	1.5209	0.24459	0.0282258	C0751295	DISGENET_Memory_Loss	COMT	catechol-O-methyltransferase	22q11.21	427	0.0218807	0.431115	0.140325
C0751295	1.5209	0.24459	0.0282258	C0751295	DISGENET_Memory_Loss	GABRA5	gamma-aminobutyric acid type A receptor alpha5 subunit	15q12	42	0.000921844	0.209602	0.214686
C0751295	1.5209	0.24459	0.0282258	C0751295	DISGENET_Memory_Loss	REL	REL proto-oncogene, NF-kB subunit	2p16.1	183	0.00651481	0.310996	0.282927
C0751295	1.5209	0.24459	0.0282258	C0751295	DISGENET_Memory_Loss	SPHK2	sphingosine kinase 2	19q13.33	352	0.0168493	0.40392	0.137384
C2931822	1.48612	0.257552	0.0585859	C2931822	DISGENET_Nasopharyngeal_carcinoma	AKT2	AKT serine/threonine kinase 2	19q13.2	805	0.0555338	0.540628	0.154842
C2931822	1.48612	0.257552	0.0585859	C2931822	DISGENET_Nasopharyngeal_carcinoma	BAP1	BRCA1 associated protein 1	3p21.1	3358	0.362317	0.810179	0.0299102
C2931822	1.48612	0.257552	0.0585859	C2931822	DISGENET_Nasopharyngeal_carcinoma	COX7B2	cytochrome c oxidase subunit 7B2	4p12	1052	0.0783369	0.584104	0.625006
C2931822	1.48612	0.257552	0.0585859	C2931822	DISGENET_Nasopharyngeal_carcinoma	ERCC1	ERCC excision repair 1, endonuclease non-catalytic subunit	19q13.32	3593	0.396498	0.828516	0.0574903
C2931822	1.48612	0.257552	0.0585859	C2931822	DISGENET_Nasopharyngeal_carcinoma	KRAS	KRAS proto-oncogene, GTPase	12p12.1	423	0.0215125	0.430197	0.106533
C2931822	1.48612	0.257552	0.0585859	C2931822	DISGENET_Nasopharyngeal_carcinoma	MST1R	macrophage stimulating 1 receptor	3p21.31	3086	0.323081	0.785818	0.14473
C2931822	1.48612	0.257552	0.0585859	C2931822	DISGENET_Nasopharyngeal_carcinoma	PIK3CA	phosphatidylinositol-4,5-bisphosphate 3-kinase catalytic subunit alpha	3q26.32	1844	0.164695	0.683439	0.0482173
C2931822	1.48612	0.257552	0.0585859	C2931822	DISGENET_Nasopharyngeal_carcinoma	PTEN	phosphatase and tensin homolog	10q23.31	2913	0.299063	0.773402	0.0581823
C2931822	1.48612	0.257552	0.0585859	C2931822	DISGENET_Nasopharyngeal_carcinoma	SOD2	superoxide dismutase 2	6q25.3	2800	0.282492	0.762257	0.0445139
C0035078	1.46601	0.288466	0.0600858	C0035078	DISGENET_Kidney_Failure	CYBA	cytochrome b-245 alpha chain	16q24.2	778	0.0527754	0.53351	0.227639
C0035078	1.46601	0.288466	0.0600858	C0035078	DISGENET_Kidney_Failure	EDN1	endothelin 1	6p24.1	2	5.45622e-06	0.0270756	0.785714
C0035078	1.46601	0.288466	0.0600858	C0035078	DISGENET_Kidney_Failure	GLA	galactosidase alpha	Xq22.1	73	0.00207422	0.253649	0.196404
C0035078	1.46601	0.288466	0.0600858	C0035078	DISGENET_Kidney_Failure	TRPC6	transient receptor potential cation channel subfamily C member 6	11q22.1	419	0.021259	0.430197	0.328235
C0085584	1.45805	0.297644	0.045082	C0085584	DISGENET_Encephalopathies	APP	amyloid beta precursor protein	21q21.3	1	3.30966e-10	3.60207e-06	0.720095
C0009241	1.44267	0.309439	0.058	C0009241	DISGENET_Cognition_Disorders	APP	amyloid beta precursor protein	21q21.3	1	3.30966e-10	3.60207e-06	0.720095
C0009241	1.44267	0.309439	0.058	C0009241	DISGENET_Cognition_Disorders	COMT	catechol-O-methyltransferase	22q11.21	427	0.0218807	0.431115	0.140325
C0009241	1.44267	0.309439	0.058	C0009241	DISGENET_Cognition_Disorders	FGF14	fibroblast growth factor 14	13q33.1	2349	0.225958	0.727721	0.0748485
C0009241	1.44267	0.309439	0.058	C0009241	DISGENET_Cognition_Disorders	FOSB	FosB proto-oncogene, AP-1 transcription factor subunit	19q13.32	1298	0.102048	0.618375	0.348864
C0009241	1.44267	0.309439	0.058	C0009241	DISGENET_Cognition_Disorders	IGF2	insulin like growth factor 2	11p15.5	1913	0.173025	0.689408	0.449451
C0009241	1.44267	0.309439	0.058	C0009241	DISGENET_Cognition_Disorders	PSEN1	presenilin 1	14q24.2	2253	0.213621	0.719828	0.0486182
C0009241	1.44267	0.309439	0.058	C0009241	DISGENET_Cognition_Disorders	VIP	vasoactive intestinal peptide	6q25.2	2128	0.197706	0.708576	0.339208
C0752347	1.44519	0.310259	0.0697674	C0752347	DISGENET_Lewy_Body_Disease	AIF1	allograft inflammatory factor 1	6p21.33	1212	0.0931996	0.609131	0.142271
C0752347	1.44519	0.310259	0.0697674	C0752347	DISGENET_Lewy_Body_Disease	BECN1	beclin 1	17q21.31	1327	0.10376	0.619179	0.0706476
C0752347	1.44519	0.310259	0.0697674	C0752347	DISGENET_Lewy_Body_Disease	EDN1	endothelin 1	6p24.1	2	5.45622e-06	0.0270756	0.785714
C0752347	1.44519	0.310259	0.0697674	C0752347	DISGENET_Lewy_Body_Disease	GBA	glucosylceramidase beta	1q22	252	0.0106452	0.366021	0.127168
C0752347	1.44519	0.310259	0.0697674	C0752347	DISGENET_Lewy_Body_Disease	IGF1R	insulin like growth factor 1 receptor	15q26.3	2437	0.235598	0.732649	0.0604978
C0752347	1.44519	0.310259	0.0697674	C0752347	DISGENET_Lewy_Body_Disease	IGF2	insulin like growth factor 2	11p15.5	1913	0.173025	0.689408	0.449451
C0752347	1.44519	0.310259	0.0697674	C0752347	DISGENET_Lewy_Body_Disease	SNCA	synuclein alpha	4q22.1	1401	0.111583	0.628346	0.144105
C0752347	1.44519	0.310259	0.0697674	C0752347	DISGENET_Lewy_Body_Disease	SOD2	superoxide dismutase 2	6q25.3	2800	0.282492	0.762257	0.0445139
C0033141	1.43604	0.315525	0.0255864	C0033141	DISGENET_Cardiomyopathies,_Primary	APP	amyloid beta precursor protein	21q21.3	1	3.30966e-10	3.60207e-06	0.720095
C0033141	1.43604	0.315525	0.0255864	C0033141	DISGENET_Cardiomyopathies,_Primary	EDN1	endothelin 1	6p24.1	2	5.45622e-06	0.0270756	0.785714
C0033141	1.43604	0.315525	0.0255864	C0033141	DISGENET_Cardiomyopathies,_Primary	LDHA	lactate dehydrogenase A	11p15.1	219	0.00851942	0.342144	0.152561
C0033141	1.43604	0.315525	0.0255864	C0033141	DISGENET_Cardiomyopathies,_Primary	MAPK11	mitogen-activated protein kinase 11	22q13.33	218	0.00848976	0.341584	0.308982
C0036529	1.44574	0.315614	0.0297872	C0036529	DISGENET_Myocardial_Diseases,_Secondary	APP	amyloid beta precursor protein	21q21.3	1	3.30966e-10	3.60207e-06	0.720095
C0036529	1.44574	0.315614	0.0297872	C0036529	DISGENET_Myocardial_Diseases,_Secondary	EDN1	endothelin 1	6p24.1	2	5.45622e-06	0.0270756	0.785714
C0036529	1.44574	0.315614	0.0297872	C0036529	DISGENET_Myocardial_Diseases,_Secondary	LDHA	lactate dehydrogenase A	11p15.1	219	0.00851942	0.342144	0.152561
C0036529	1.44574	0.315614	0.0297872	C0036529	DISGENET_Myocardial_Diseases,_Secondary	MAPK11	mitogen-activated protein kinase 11	22q13.33	218	0.00848976	0.341584	0.308982
C4721507	1.4024	0.382959	0.0504202	C4721507	DISGENET_Alveolitis,_Fibrosing	CCN2	cellular communication network factor 2	6q23.2	484	0.0254804	0.441881	0.756657
C4721507	1.4024	0.382959	0.0504202	C4721507	DISGENET_Alveolitis,_Fibrosing	COL3A1	collagen type III alpha 1 chain	2q32.2	366	0.0177239	0.410075	0.462251
C4721507	1.4024	0.382959	0.0504202	C4721507	DISGENET_Alveolitis,_Fibrosing	CYSLTR2	cysteinyl leukotriene receptor 2	13q14.2	71	0.00206749	0.253649	1.2595
C4721507	1.4024	0.382959	0.0504202	C4721507	DISGENET_Alveolitis,_Fibrosing	EDN1	endothelin 1	6p24.1	2	5.45622e-06	0.0270756	0.785714
C4721507	1.4024	0.382959	0.0504202	C4721507	DISGENET_Alveolitis,_Fibrosing	SKIL	SKI like proto-oncogene	3q26.2	723	0.0475495	0.52381	0.190312
C4721507	1.4024	0.382959	0.0504202	C4721507	DISGENET_Alveolitis,_Fibrosing	SMAD7	SMAD family member 7	18q21.1	758	0.0506122	0.530672	0.143966
C4721507	1.4024	0.382959	0.0504202	C4721507	DISGENET_Alveolitis,_Fibrosing	SOD3	superoxide dismutase 3	4p15.2	1337	0.104577	0.619264	0.132109
C4721507	1.4024	0.382959	0.0504202	C4721507	DISGENET_Alveolitis,_Fibrosing	STAT6	signal transducer and activator of transcription 6	12q13.3	1115	0.0836089	0.592857	0.199307
C4721507	1.4024	0.382959	0.0504202	C4721507	DISGENET_Alveolitis,_Fibrosing	TIMP1	TIMP metallopeptidase inhibitor 1	Xp11.3	1402	0.111605	0.628346	0.36125
C0034069	1.38839	0.408951	0.0486815	C0034069	DISGENET_Pulmonary_Fibrosis	AP3B1	adaptor related protein complex 3 subunit beta 1	5q14.1	1915	0.173121	0.68941	0.0780242
C0034069	1.38839	0.408951	0.0486815	C0034069	DISGENET_Pulmonary_Fibrosis	CCN2	cellular communication network factor 2	6q23.2	484	0.0254804	0.441881	0.756657
C0034069	1.38839	0.408951	0.0486815	C0034069	DISGENET_Pulmonary_Fibrosis	COL3A1	collagen type III alpha 1 chain	2q32.2	366	0.0177239	0.410075	0.462251
C0034069	1.38839	0.408951	0.0486815	C0034069	DISGENET_Pulmonary_Fibrosis	CYSLTR2	cysteinyl leukotriene receptor 2	13q14.2	71	0.00206749	0.253649	1.2595
C0034069	1.38839	0.408951	0.0486815	C0034069	DISGENET_Pulmonary_Fibrosis	EDN1	endothelin 1	6p24.1	2	5.45622e-06	0.0270756	0.785714
C0034069	1.38839	0.408951	0.0486815	C0034069	DISGENET_Pulmonary_Fibrosis	HGF	hepatocyte growth factor	7q21.11	2199	0.206945	0.715238	0.32956
C0034069	1.38839	0.408951	0.0486815	C0034069	DISGENET_Pulmonary_Fibrosis	IGF1	insulin like growth factor 1	12q23.2	2210	0.20841	0.71706	0.205903
C0034069	1.38839	0.408951	0.0486815	C0034069	DISGENET_Pulmonary_Fibrosis	SKIL	SKI like proto-oncogene	3q26.2	723	0.0475495	0.52381	0.190312
C0034069	1.38839	0.408951	0.0486815	C0034069	DISGENET_Pulmonary_Fibrosis	SMAD7	SMAD family member 7	18q21.1	758	0.0506122	0.530672	0.143966
C0034069	1.38839	0.408951	0.0486815	C0034069	DISGENET_Pulmonary_Fibrosis	SOD3	superoxide dismutase 3	4p15.2	1337	0.104577	0.619264	0.132109
C0034069	1.38839	0.408951	0.0486815	C0034069	DISGENET_Pulmonary_Fibrosis	SPP1	secreted phosphoprotein 1	4q22.1	2390	0.230707	0.730227	0.294178
C0034069	1.38839	0.408951	0.0486815	C0034069	DISGENET_Pulmonary_Fibrosis	STAT6	signal transducer and activator of transcription 6	12q13.3	1115	0.0836089	0.592857	0.199307
C0034069	1.38839	0.408951	0.0486815	C0034069	DISGENET_Pulmonary_Fibrosis	TIMP1	TIMP metallopeptidase inhibitor 1	Xp11.3	1402	0.111605	0.628346	0.36125
C0011573	1.3697	0.449028	0.0734967	C0011573	DISGENET_Endogenous_depression	ACSL4	acyl-CoA synthetase long chain family member 4	Xq23	175	0.00618441	0.307904	0.20602
C0011573	1.3697	0.449028	0.0734967	C0011573	DISGENET_Endogenous_depression	APP	amyloid beta precursor protein	21q21.3	1	3.30966e-10	3.60207e-06	0.720095
C0270715	1.3457	0.508835	0.0822785	C0270715	DISGENET_Degenerative_Diseases,_Central_Nervous_System	APP	amyloid beta precursor protein	21q21.3	1	3.30966e-10	3.60207e-06	0.720095
C0270715	1.3457	0.508835	0.0822785	C0270715	DISGENET_Degenerative_Diseases,_Central_Nervous_System	ATXN1	ataxin 1	6p22.3	1037	0.076622	0.580948	0.138727
C0270715	1.3457	0.508835	0.0822785	C0270715	DISGENET_Degenerative_Diseases,_Central_Nervous_System	CRYAB	crystallin alpha B	11q23.1	438	0.0227937	0.434941	0.315186
C0270715	1.3457	0.508835	0.0822785	C0270715	DISGENET_Degenerative_Diseases,_Central_Nervous_System	SNCA	synuclein alpha	4q22.1	1401	0.111583	0.628346	0.144105
C0270715	1.3457	0.508835	0.0822785	C0270715	DISGENET_Degenerative_Diseases,_Central_Nervous_System	TTC19	tetratricopeptide repeat domain 19	17p12	1253	0.0975024	0.613728	0.0766966
C2937358	1.31385	0.524721	0.125786	C2937358	DISGENET_Cerebral_Hemorrhage	COL4A1	collagen type IV alpha 1 chain	13q34	652	0.0400585	0.500908	0.136736
C2937358	1.31385	0.524721	0.125786	C2937358	DISGENET_Cerebral_Hemorrhage	HMOX2	heme oxygenase 2	16p13.3	1626	0.137226	0.657638	0.0662344
C2937358	1.31385	0.524721	0.125786	C2937358	DISGENET_Cerebral_Hemorrhage	ITGB3	integrin subunit beta 3	17q21.32	1374	0.108687	0.625482	0.220206
C2937358	1.31385	0.524721	0.125786	C2937358	DISGENET_Cerebral_Hemorrhage	KDR	kinase insert domain receptor	4q12	1184	0.0906084	0.604945	0.184642
C2937358	1.31385	0.524721	0.125786	C2937358	DISGENET_Cerebral_Hemorrhage	PLAT	plasminogen activator, tissue type	8p11.21	107	0.00324972	0.275192	0.207468
C2937358	1.31385	0.524721	0.125786	C2937358	DISGENET_Cerebral_Hemorrhage	PLAU	plasminogen activator, urokinase	10q22.2	580	0.0329672	0.469756	0.368229
C4704862	1.3187	0.526472	0.0439331	C4704862	DISGENET_Polyarthritis,_Juvenile,_Rheumatoid_Factor_Positive	ASAP1	ArfGAP with SH3 domain, ankyrin repeat and PH domain 1	8q24.21-q24.22	2016	0.18411	0.698175	0.123603
C4704862	1.3187	0.526472	0.0439331	C4704862	DISGENET_Polyarthritis,_Juvenile,_Rheumatoid_Factor_Positive	CREM	cAMP responsive element modulator	10p11.21	32	0.000604506	0.19475	0.432918
C4704862	1.3187	0.526472	0.0439331	C4704862	DISGENET_Polyarthritis,_Juvenile,_Rheumatoid_Factor_Positive	DDIT3	DNA damage inducible transcript 3	12q13.3	901	0.0639162	0.55629	0.112673
C4704862	1.3187	0.526472	0.0439331	C4704862	DISGENET_Polyarthritis,_Juvenile,_Rheumatoid_Factor_Positive	DUSP4	dual specificity phosphatase 4	8p12	726	0.0477693	0.523844	0.330112
C4704862	1.3187	0.526472	0.0439331	C4704862	DISGENET_Polyarthritis,_Juvenile,_Rheumatoid_Factor_Positive	EGR1	early growth response 1	5q31.2	1363	0.106721	0.622964	0.335687
C4704862	1.3187	0.526472	0.0439331	C4704862	DISGENET_Polyarthritis,_Juvenile,_Rheumatoid_Factor_Positive	ETV6	ETS variant transcription factor 6	12p13.2	715	0.0467146	0.521722	0.148561
C4704862	1.3187	0.526472	0.0439331	C4704862	DISGENET_Polyarthritis,_Juvenile,_Rheumatoid_Factor_Positive	FOS	Fos proto-oncogene, AP-1 transcription factor subunit	14q24.3	2081	0.192157	0.704154	0.749566
C4704862	1.3187	0.526472	0.0439331	C4704862	DISGENET_Polyarthritis,_Juvenile,_Rheumatoid_Factor_Positive	FOSB	FosB proto-oncogene, AP-1 transcription factor subunit	19q13.32	1298	0.102048	0.618375	0.348864
C4704862	1.3187	0.526472	0.0439331	C4704862	DISGENET_Polyarthritis,_Juvenile,_Rheumatoid_Factor_Positive	FOSL2	FOS like 2, AP-1 transcription factor subunit	2p23.2	171	0.00598857	0.307904	0.766866
C4704862	1.3187	0.526472	0.0439331	C4704862	DISGENET_Polyarthritis,_Juvenile,_Rheumatoid_Factor_Positive	GNG11	G protein subunit gamma 11	7q21.3	1511	0.124575	0.642909	0.21729
C4704862	1.3187	0.526472	0.0439331	C4704862	DISGENET_Polyarthritis,_Juvenile,_Rheumatoid_Factor_Positive	GP1BB	glycoprotein Ib platelet subunit beta	22q11.21	2032	0.18707	0.701212	0.153814
C4704862	1.3187	0.526472	0.0439331	C4704862	DISGENET_Polyarthritis,_Juvenile,_Rheumatoid_Factor_Positive	ITGB5	integrin subunit beta 5	3q21.2	1168	0.0889994	0.602597	0.0820643
C4704862	1.3187	0.526472	0.0439331	C4704862	DISGENET_Polyarthritis,_Juvenile,_Rheumatoid_Factor_Positive	JUN	Jun proto-oncogene, AP-1 transcription factor subunit	1p32.1	864	0.0607613	0.549761	0.16348
C4704862	1.3187	0.526472	0.0439331	C4704862	DISGENET_Polyarthritis,_Juvenile,_Rheumatoid_Factor_Positive	KRAS	KRAS proto-oncogene, GTPase	12p12.1	423	0.0215125	0.430197	0.106533
C4704862	1.3187	0.526472	0.0439331	C4704862	DISGENET_Polyarthritis,_Juvenile,_Rheumatoid_Factor_Positive	LILRA5	leukocyte immunoglobulin like receptor A5	19q13.42	1101	0.0823099	0.589619	0.721907
C4704862	1.3187	0.526472	0.0439331	C4704862	DISGENET_Polyarthritis,_Juvenile,_Rheumatoid_Factor_Positive	NDEL1	nudE neurodevelopment protein 1 like 1	17p13.1	136	0.00422898	0.282369	0.117115
[truncated: 2,712 more rows]

## Sheet: NegativeEnriched_PFC
GENE_SET	NES_score	FDR_qVal	NOM_pVal	names	description	SYMBOL	GENENAME	MAP	Gene_Rank	P.Value	adj.P.Val	logFC
[truncated: 4,505 more rows]

[truncated: 5 more sheets: PositiveEnriched_PFC, NegativeEnriched_Hippocampus, PositiveEnriched_Hippocampus, NegativeEnriched_Amygdala, PositiveEnriched_Amygdala]
