# Supplementary material for: Comorbidity between Alzheimer’s disease and major depression: a behavioural and transcriptomic characterization study in mice
Source: Alzheimers Res Ther. 2021 Apr 2;13:73. doi: 10.1186/s13195-021-00810-x (PMC8017643; doi:10.1186/s13195-021-00810-x)
Supplement: Supplementary file 10 — Additional file 10. [file 13195_2021_810_MOESM10_ESM.xlsx]

## Sheet: NegativeEnriched_Striatum
GENE_SET	NES_score	FDR_qVal	NOM_pVal	names	description	SYMBOL	GENENAME	MAP	Gene_Rank	P.Value	adj.P.Val	logFC
C1260899	-2.38464	0	0	C1260899	DISGENET_Anemia,_Diamond-Blackfan	RPL13	ribosomal protein L13	16q24.3	14053	0.0314822	0.339917	-0.146299
C1260899	-2.38464	0	0	C1260899	DISGENET_Anemia,_Diamond-Blackfan	RPL13	ribosomal protein L13	17p11.2	14053	0.0314822	0.339917	-0.146299
C1260899	-2.38464	0	0	C1260899	DISGENET_Anemia,_Diamond-Blackfan	RPL15	ribosomal protein L15	3p24.2	14425	0.0150387	0.284025	-0.104115
C1260899	-2.38464	0	0	C1260899	DISGENET_Anemia,_Diamond-Blackfan	RPL19	ribosomal protein L19	17q12	13935	0.0389154	0.36847	-0.13427
C1260899	-2.38464	0	0	C1260899	DISGENET_Anemia,_Diamond-Blackfan	RPL23	ribosomal protein L23	17q12	12885	0.122178	0.525382	-0.112944
C1260899	-2.38464	0	0	C1260899	DISGENET_Anemia,_Diamond-Blackfan	RPL26	ribosomal protein L26	17p13.1	14488	0.0126826	0.275917	-0.173213
C1260899	-2.38464	0	0	C1260899	DISGENET_Anemia,_Diamond-Blackfan	RPL31	ribosomal protein L31	2q11.2	13080	0.0531015	0.347817	-0.247921
C1260899	-2.38464	0	0	C1260899	DISGENET_Anemia,_Diamond-Blackfan	RPL35	ribosomal protein L35	9q33.3	13380	0.04478	0.362668	-0.337788
C1260899	-2.38464	0	0	C1260899	DISGENET_Anemia,_Diamond-Blackfan	RPL35A	ribosomal protein L35a	3q29	14644	0.00687727	0.237898	-0.192612
C1260899	-2.38464	0	0	C1260899	DISGENET_Anemia,_Diamond-Blackfan	RPL36	ribosomal protein L36	19p13.3	14089	0.0298851	0.338103	-0.147371
C1260899	-2.38464	0	0	C1260899	DISGENET_Anemia,_Diamond-Blackfan	RPL5	ribosomal protein L5	1p22.1	14869	0.000516758	0.15602	-0.19636
C1260899	-2.38464	0	0	C1260899	DISGENET_Anemia,_Diamond-Blackfan	RPL9	ribosomal protein L9	4p14	13812	0.0467867	0.387227	-0.146275
C1260899	-2.38464	0	0	C1260899	DISGENET_Anemia,_Diamond-Blackfan	RPS10	ribosomal protein S10	6p21.31	12976	0.112832	0.510819	-0.0975324
C1260899	-2.38464	0	0	C1260899	DISGENET_Anemia,_Diamond-Blackfan	RPS15	ribosomal protein S15	19p13.3	13101	0.101525	0.495532	-0.11597
C1260899	-2.38464	0	0	C1260899	DISGENET_Anemia,_Diamond-Blackfan	RPS15A	ribosomal protein S15a	16p12.3	13833	0.0456958	0.385262	-0.11542
C1260899	-2.38464	0	0	C1260899	DISGENET_Anemia,_Diamond-Blackfan	RPS17	ribosomal protein S17	15q25.2	13511	0.0681427	0.437558	-0.132899
C1260899	-2.38464	0	0	C1260899	DISGENET_Anemia,_Diamond-Blackfan	RPS24	ribosomal protein S24	10q22.3	13456	0.0715312	0.443353	-0.146359
C1260899	-2.38464	0	0	C1260899	DISGENET_Anemia,_Diamond-Blackfan	RPS26	ribosomal protein S26	12q13.2	14412	0.0154822	0.286007	-0.185037
C1260899	-2.38464	0	0	C1260899	DISGENET_Anemia,_Diamond-Blackfan	RPS27A	ribosomal protein S27a	2p16.1	13384	0.0773259	0.453277	-0.149741
C1260899	-2.38464	0	0	C1260899	DISGENET_Anemia,_Diamond-Blackfan	RPS28	ribosomal protein S28	19p13.2	13105	0.101031	0.494192	-0.119771
C1260899	-2.38464	0	0	C1260899	DISGENET_Anemia,_Diamond-Blackfan	RPS29	ribosomal protein S29	14q21.3	14530	0.01088	0.265709	-0.206016
C1260899	-2.38464	0	0	C1260899	DISGENET_Anemia,_Diamond-Blackfan	RPS7	ribosomal protein S7	2p25.3	14119	0.0285005	0.333946	-0.118795
C1838979	-1.85651	0.0500898	0	C1838979	DISGENET_MITOCHONDRIAL_COMPLEX_I_DEFICIENCY	NDUFA1	NADH:ubiquinone oxidoreductase subunit A1	Xq24	13659	0.0573935	0.41367	-0.141155
C1838979	-1.85651	0.0500898	0	C1838979	DISGENET_MITOCHONDRIAL_COMPLEX_I_DEFICIENCY	NDUFA11	NADH:ubiquinone oxidoreductase subunit A11	19p13.3	12830	0.126454	0.528035	-0.120057
C1838979	-1.85651	0.0500898	0	C1838979	DISGENET_MITOCHONDRIAL_COMPLEX_I_DEFICIENCY	NDUFAF1	NADH:ubiquinone oxidoreductase complex assembly factor 1	15q15.1	13721	0.052701	0.401942	-0.111719
C1838979	-1.85651	0.0500898	0	C1838979	DISGENET_MITOCHONDRIAL_COMPLEX_I_DEFICIENCY	NDUFAF2	NADH:ubiquinone oxidoreductase complex assembly factor 2	5q12.1	13480	0.0700366	0.441451	-0.166642
C1838979	-1.85651	0.0500898	0	C1838979	DISGENET_MITOCHONDRIAL_COMPLEX_I_DEFICIENCY	NDUFAF3	NADH:ubiquinone oxidoreductase complex assembly factor 3	3p21.31	14752	0.00322229	0.199816	-0.146183
C1838979	-1.85651	0.0500898	0	C1838979	DISGENET_MITOCHONDRIAL_COMPLEX_I_DEFICIENCY	NDUFAF4	NADH:ubiquinone oxidoreductase complex assembly factor 4	6q16.1	14320	0.0192594	0.301596	-0.100888
C1838979	-1.85651	0.0500898	0	C1838979	DISGENET_MITOCHONDRIAL_COMPLEX_I_DEFICIENCY	NDUFB11	NADH:ubiquinone oxidoreductase subunit B11	Xp11.3	12741	0.135448	0.540159	-0.0921801
C1838979	-1.85651	0.0500898	0	C1838979	DISGENET_MITOCHONDRIAL_COMPLEX_I_DEFICIENCY	NDUFB9	NADH:ubiquinone oxidoreductase subunit B9	8q24.13	13754	0.0507648	0.398628	-0.132504
C1838979	-1.85651	0.0500898	0	C1838979	DISGENET_MITOCHONDRIAL_COMPLEX_I_DEFICIENCY	NDUFS1	NADH:ubiquinone oxidoreductase core subunit S1	2q33.3	12379	0.173806	0.584354	-0.0449446
C1838979	-1.85651	0.0500898	0	C1838979	DISGENET_MITOCHONDRIAL_COMPLEX_I_DEFICIENCY	NDUFS2	NADH:ubiquinone oxidoreductase core subunit S2	1q23.3	12022	0.213795	0.62529	-0.0571061
C1838979	-1.85651	0.0500898	0	C1838979	DISGENET_MITOCHONDRIAL_COMPLEX_I_DEFICIENCY	NDUFS3	NADH:ubiquinone oxidoreductase core subunit S3	11p11.2	14659	0.00643597	0.236183	-0.138963
C1838979	-1.85651	0.0500898	0	C1838979	DISGENET_MITOCHONDRIAL_COMPLEX_I_DEFICIENCY	NDUFS4	NADH:ubiquinone oxidoreductase subunit S4	5q11.2	14800	0.00212355	0.19506	-0.170749
C1838979	-1.85651	0.0500898	0	C1838979	DISGENET_MITOCHONDRIAL_COMPLEX_I_DEFICIENCY	NDUFS6	NADH:ubiquinone oxidoreductase subunit S6	5p15.33	12139	0.199661	0.612173	-0.0830977
C1838979	-1.85651	0.0500898	0	C1838979	DISGENET_MITOCHONDRIAL_COMPLEX_I_DEFICIENCY	NDUFS8	NADH:ubiquinone oxidoreductase core subunit S8	11q13.2	13671	0.0562694	0.410329	-0.113073
C1838979	-1.85651	0.0500898	0	C1838979	DISGENET_MITOCHONDRIAL_COMPLEX_I_DEFICIENCY	NDUFV2	NADH:ubiquinone oxidoreductase core subunit V2	18p11.22	12615	0.148143	0.556445	-0.0856425
C0751651	-1.86344	0.0610486	0	C0751651	DISGENET_Mitochondrial_Diseases	COX10	cytochrome c oxidase assembly factor heme A:farnesyltransferase COX10	17p12	12368	0.175287	0.586859	-0.081439
C0751651	-1.86344	0.0610486	0	C0751651	DISGENET_Mitochondrial_Diseases	COX4I1	cytochrome c oxidase subunit 4I1	16q24.1	12688	0.140707	0.547021	-0.0927744
C0751651	-1.86344	0.0610486	0	C0751651	DISGENET_Mitochondrial_Diseases	COX4I2	cytochrome c oxidase subunit 4I2	20q11.21	14549	0.00998392	0.257488	-0.390542
C0751651	-1.86344	0.0610486	0	C0751651	DISGENET_Mitochondrial_Diseases	COX6B1	cytochrome c oxidase subunit 6B1	19q13.12	13238	0.0891608	0.470931	-0.109277
C0751651	-1.86344	0.0610486	0	C0751651	DISGENET_Mitochondrial_Diseases	NDUFA1	NADH:ubiquinone oxidoreductase subunit A1	Xq24	13659	0.0573935	0.41367	-0.141155
C0751651	-1.86344	0.0610486	0	C0751651	DISGENET_Mitochondrial_Diseases	NDUFA11	NADH:ubiquinone oxidoreductase subunit A11	19p13.3	12830	0.126454	0.528035	-0.120057
C0751651	-1.86344	0.0610486	0	C0751651	DISGENET_Mitochondrial_Diseases	NDUFA13	NADH:ubiquinone oxidoreductase subunit A13	19p13.11	12955	0.114893	0.514241	-0.0946261
C0751651	-1.86344	0.0610486	0	C0751651	DISGENET_Mitochondrial_Diseases	NDUFA2	NADH:ubiquinone oxidoreductase subunit A2	5q31.3	13424	0.0740765	0.448296	-0.124398
C0751651	-1.86344	0.0610486	0	C0751651	DISGENET_Mitochondrial_Diseases	NDUFAF1	NADH:ubiquinone oxidoreductase complex assembly factor 1	15q15.1	13721	0.052701	0.401942	-0.111719
C0751651	-1.86344	0.0610486	0	C0751651	DISGENET_Mitochondrial_Diseases	NDUFAF3	NADH:ubiquinone oxidoreductase complex assembly factor 3	3p21.31	14752	0.00322229	0.199816	-0.146183
C0751651	-1.86344	0.0610486	0	C0751651	DISGENET_Mitochondrial_Diseases	NDUFAF4	NADH:ubiquinone oxidoreductase complex assembly factor 4	6q16.1	14320	0.0192594	0.301596	-0.100888
C0751651	-1.86344	0.0610486	0	C0751651	DISGENET_Mitochondrial_Diseases	NDUFS1	NADH:ubiquinone oxidoreductase core subunit S1	2q33.3	12379	0.173806	0.584354	-0.0449446
C0751651	-1.86344	0.0610486	0	C0751651	DISGENET_Mitochondrial_Diseases	NDUFS2	NADH:ubiquinone oxidoreductase core subunit S2	1q23.3	12022	0.213795	0.62529	-0.0571061
C0751651	-1.86344	0.0610486	0	C0751651	DISGENET_Mitochondrial_Diseases	NDUFS3	NADH:ubiquinone oxidoreductase core subunit S3	11p11.2	14659	0.00643597	0.236183	-0.138963
C0751651	-1.86344	0.0610486	0	C0751651	DISGENET_Mitochondrial_Diseases	NDUFS4	NADH:ubiquinone oxidoreductase subunit S4	5q11.2	14800	0.00212355	0.19506	-0.170749
C0751651	-1.86344	0.0610486	0	C0751651	DISGENET_Mitochondrial_Diseases	NDUFS6	NADH:ubiquinone oxidoreductase subunit S6	5p15.33	12139	0.199661	0.612173	-0.0830977
C0751651	-1.86344	0.0610486	0	C0751651	DISGENET_Mitochondrial_Diseases	NDUFS8	NADH:ubiquinone oxidoreductase core subunit S8	11q13.2	13671	0.0562694	0.410329	-0.113073
C0751651	-1.86344	0.0610486	0	C0751651	DISGENET_Mitochondrial_Diseases	SDHAF1	succinate dehydrogenase complex assembly factor 1	19q13.12	14321	0.0192357	0.301596	-0.260568
C0751651	-1.86344	0.0610486	0	C0751651	DISGENET_Mitochondrial_Diseases	SDHAF2	succinate dehydrogenase complex assembly factor 2	11q12.2	12103	0.204448	0.616734	-0.0541132
C0751651	-1.86344	0.0610486	0	C0751651	DISGENET_Mitochondrial_Diseases	SDHB	succinate dehydrogenase complex iron sulfur subunit B	1p36.13	13233	0.0897227	0.472322	-0.0858405
C0751651	-1.86344	0.0610486	0	C0751651	DISGENET_Mitochondrial_Diseases	SDHC	succinate dehydrogenase complex subunit C	1q23.3	11821	0.237541	0.645549	-0.067063
C0751651	-1.86344	0.0610486	0	C0751651	DISGENET_Mitochondrial_Diseases	SURF1	SURF1 cytochrome c oxidase assembly factor	9q34.2	13905	0.0413031	0.375669	-0.112092
C0751651	-1.86344	0.0610486	0	C0751651	DISGENET_Mitochondrial_Diseases	TMEM70	transmembrane protein 70	8q21.11	12522	0.158349	0.567334	-0.0639622
C0751651	-1.86344	0.0610486	0	C0751651	DISGENET_Mitochondrial_Diseases	TTC19	tetratricopeptide repeat domain 19	17p12	13354	0.0795399	0.455781	-0.081416
C0751651	-1.86344	0.0610486	0	C0751651	DISGENET_Mitochondrial_Diseases	UQCRB	ubiquinol-cytochrome c reductase binding protein	8q22.1	13084	0.103832	0.500136	-0.0980828
C4228778	-1.88769	0.0671314	0	C4228778	DISGENET_Abnormality_of_radial_ray	FANCB	FA complementation group B	Xp22.2	14227	0.0232224	0.31385	-0.2912
C4228778	-1.88769	0.0671314	0	C4228778	DISGENET_Abnormality_of_radial_ray	FANCG	FA complementation group G	9p13.3	13873	0.0428375	0.378172	-0.16651
C4228778	-1.88769	0.0671314	0	C4228778	DISGENET_Abnormality_of_radial_ray	RPL26	ribosomal protein L26	17p13.1	14488	0.0126826	0.275917	-0.173213
C4228778	-1.88769	0.0671314	0	C4228778	DISGENET_Abnormality_of_radial_ray	RPL35A	ribosomal protein L35a	3q29	14644	0.00687727	0.237898	-0.192612
C4228778	-1.88769	0.0671314	0	C4228778	DISGENET_Abnormality_of_radial_ray	RPL5	ribosomal protein L5	1p22.1	14869	0.000516758	0.15602	-0.19636
C4228778	-1.88769	0.0671314	0	C4228778	DISGENET_Abnormality_of_radial_ray	RPS10	ribosomal protein S10	6p21.31	12976	0.112832	0.510819	-0.0975324
C4228778	-1.88769	0.0671314	0	C4228778	DISGENET_Abnormality_of_radial_ray	RPS17	ribosomal protein S17	15q25.2	13511	0.0681427	0.437558	-0.132899
C4228778	-1.88769	0.0671314	0	C4228778	DISGENET_Abnormality_of_radial_ray	RPS24	ribosomal protein S24	10q22.3	13456	0.0715312	0.443353	-0.146359
C4228778	-1.88769	0.0671314	0	C4228778	DISGENET_Abnormality_of_radial_ray	RPS26	ribosomal protein S26	12q13.2	14412	0.0154822	0.286007	-0.185037
C4228778	-1.88769	0.0671314	0	C4228778	DISGENET_Abnormality_of_radial_ray	RPS28	ribosomal protein S28	19p13.2	13105	0.101031	0.494192	-0.119771
C4228778	-1.88769	0.0671314	0	C4228778	DISGENET_Abnormality_of_radial_ray	RPS29	ribosomal protein S29	14q21.3	14530	0.01088	0.265709	-0.206016
C4228778	-1.88769	0.0671314	0	C4228778	DISGENET_Abnormality_of_radial_ray	RPS7	ribosomal protein S7	2p25.3	14119	0.0285005	0.333946	-0.118795
C1449861	-1.65758	0.338127	0.00384615	C1449861	DISGENET_Micronuclei,_Chromosome-Defective	CYP1A1	cytochrome P450 family 1 subfamily A member 1	15q24.1	12248	0.187499	0.59984	-1.2122
C1449861	-1.65758	0.338127	0.00384615	C1449861	DISGENET_Micronuclei,_Chromosome-Defective	EPHX1	epoxide hydrolase 1	1q42.12	14731	0.00406213	0.211876	-0.201384
C1449861	-1.65758	0.338127	0.00384615	C1449861	DISGENET_Micronuclei,_Chromosome-Defective	GSTM1	glutathione S-transferase mu 1	1p13.3	12252	0.187116	0.599716	-0.286752
C1449861	-1.65758	0.338127	0.00384615	C1449861	DISGENET_Micronuclei,_Chromosome-Defective	H2AX	H2A.X variant histone	11q23.3	14833	0.00139094	0.19506	-0.22343
C1449861	-1.65758	0.338127	0.00384615	C1449861	DISGENET_Micronuclei,_Chromosome-Defective	HIF1A	hypoxia inducible factor 1 subunit alpha	14q23.2	14501	0.0118713	0.26927	-0.0995325
C1449861	-1.65758	0.338127	0.00384615	C1449861	DISGENET_Micronuclei,_Chromosome-Defective	NFE2L2	nuclear factor, erythroid 2 like 2	2q31.2	13359	0.0792289	0.455781	-0.119615
C1449861	-1.65758	0.338127	0.00384615	C1449861	DISGENET_Micronuclei,_Chromosome-Defective	PPP2R2A	protein phosphatase 2 regulatory subunit Balpha	8p21.2	14790	0.00225134	0.195239	-0.22838
C1449861	-1.65758	0.338127	0.00384615	C1449861	DISGENET_Micronuclei,_Chromosome-Defective	PPP2R5C	protein phosphatase 2 regulatory subunit B'gamma	14q32.31	14390	0.016668	0.292971	-0.0723551
C1449862	-1.67196	0.348977	0	C1449862	DISGENET_Micronuclei,_Genotoxicant-Induced	CYP1A1	cytochrome P450 family 1 subfamily A member 1	15q24.1	12248	0.187499	0.59984	-1.2122
C1449862	-1.67196	0.348977	0	C1449862	DISGENET_Micronuclei,_Genotoxicant-Induced	EPHX1	epoxide hydrolase 1	1q42.12	14731	0.00406213	0.211876	-0.201384
C1449862	-1.67196	0.348977	0	C1449862	DISGENET_Micronuclei,_Genotoxicant-Induced	GSTM1	glutathione S-transferase mu 1	1p13.3	12252	0.187116	0.599716	-0.286752
C1449862	-1.67196	0.348977	0	C1449862	DISGENET_Micronuclei,_Genotoxicant-Induced	H2AX	H2A.X variant histone	11q23.3	14833	0.00139094	0.19506	-0.22343
C1449862	-1.67196	0.348977	0	C1449862	DISGENET_Micronuclei,_Genotoxicant-Induced	HIF1A	hypoxia inducible factor 1 subunit alpha	14q23.2	14501	0.0118713	0.26927	-0.0995325
C1449862	-1.67196	0.348977	0	C1449862	DISGENET_Micronuclei,_Genotoxicant-Induced	NFE2L2	nuclear factor, erythroid 2 like 2	2q31.2	13359	0.0792289	0.455781	-0.119615
C1449862	-1.67196	0.348977	0	C1449862	DISGENET_Micronuclei,_Genotoxicant-Induced	PPP2R2A	protein phosphatase 2 regulatory subunit Balpha	8p21.2	14790	0.00225134	0.195239	-0.22838
C1449862	-1.67196	0.348977	0	C1449862	DISGENET_Micronuclei,_Genotoxicant-Induced	PPP2R5C	protein phosphatase 2 regulatory subunit B'gamma	14q32.31	14390	0.016668	0.292971	-0.0723551
C0024301	-1.47697	0.398431	0.0645161	C0024301	DISGENET_Lymphoma,_Follicular	BCL2	BCL2 apoptosis regulator	18q21.33	10173	0.487617	0.817024	-0.0437258
C0024301	-1.47697	0.398431	0.0645161	C0024301	DISGENET_Lymphoma,_Follicular	EBF1	EBF transcription factor 1	5q33.3	10659	0.411027	0.7795	-0.105808
C0024301	-1.47697	0.398431	0.0645161	C0024301	DISGENET_Lymphoma,_Follicular	EZH2	enhancer of zeste 2 polycomb repressive complex 2 subunit	7q36.1	13450	0.0717093	0.443562	-0.214957
C0024301	-1.47697	0.398431	0.0645161	C0024301	DISGENET_Lymphoma,_Follicular	KDSR	3-ketodihydrosphingosine reductase	18q21.33	13443	0.0721203	0.444355	-0.0798236
C0024301	-1.47697	0.398431	0.0645161	C0024301	DISGENET_Lymphoma,_Follicular	MTR	5-methyltetrahydrofolate-homocysteine methyltransferase	1q43	10250	0.47463	0.810256	-0.0463433
C0024301	-1.47697	0.398431	0.0645161	C0024301	DISGENET_Lymphoma,_Follicular	RRAGC	Ras related GTP binding C	1p34.3	14417	0.0153375	0.286007	-0.100019
C0024301	-1.47697	0.398431	0.0645161	C0024301	DISGENET_Lymphoma,_Follicular	TNFAIP3	TNF alpha induced protein 3	6q23.3	10839	0.38292	0.763071	-0.1093
C0024301	-1.47697	0.398431	0.0645161	C0024301	DISGENET_Lymphoma,_Follicular	TYMS	thymidylate synthetase	18p11.32	14712	0.00464145	0.218779	-0.306451
C1850597	-1.45885	0.403958	0.034296	C1850597	DISGENET_Leigh_Syndrome_Due_To_Mitochondrial_Complex_II_Deficiency	COX10	cytochrome c oxidase assembly factor heme A:farnesyltransferase COX10	17p12	12368	0.175287	0.586859	-0.081439
C1850597	-1.45885	0.403958	0.034296	C1850597	DISGENET_Leigh_Syndrome_Due_To_Mitochondrial_Complex_II_Deficiency	IARS2	isoleucyl-tRNA synthetase 2, mitochondrial	1q41	11910	0.228391	0.639489	-0.0379423
C1850597	-1.45885	0.403958	0.034296	C1850597	DISGENET_Leigh_Syndrome_Due_To_Mitochondrial_Complex_II_Deficiency	NARS2	asparaginyl-tRNA synthetase 2, mitochondrial	11q14.1	13737	0.0518359	0.400526	-0.125093
C1850597	-1.45885	0.403958	0.034296	C1850597	DISGENET_Leigh_Syndrome_Due_To_Mitochondrial_Complex_II_Deficiency	NDUFA1	NADH:ubiquinone oxidoreductase subunit A1	Xq24	13659	0.0573935	0.41367	-0.141155
C1850597	-1.45885	0.403958	0.034296	C1850597	DISGENET_Leigh_Syndrome_Due_To_Mitochondrial_Complex_II_Deficiency	NDUFA2	NADH:ubiquinone oxidoreductase subunit A2	5q31.3	13424	0.0740765	0.448296	-0.124398
C1850597	-1.45885	0.403958	0.034296	C1850597	DISGENET_Leigh_Syndrome_Due_To_Mitochondrial_Complex_II_Deficiency	NDUFS1	NADH:ubiquinone oxidoreductase core subunit S1	2q33.3	12379	0.173806	0.584354	-0.0449446
C1850597	-1.45885	0.403958	0.034296	C1850597	DISGENET_Leigh_Syndrome_Due_To_Mitochondrial_Complex_II_Deficiency	NDUFS3	NADH:ubiquinone oxidoreductase core subunit S3	11p11.2	14659	0.00643597	0.236183	-0.138963
C1850597	-1.45885	0.403958	0.034296	C1850597	DISGENET_Leigh_Syndrome_Due_To_Mitochondrial_Complex_II_Deficiency	NDUFS4	NADH:ubiquinone oxidoreductase subunit S4	5q11.2	14800	0.00212355	0.19506	-0.170749
C1850597	-1.45885	0.403958	0.034296	C1850597	DISGENET_Leigh_Syndrome_Due_To_Mitochondrial_Complex_II_Deficiency	NDUFS8	NADH:ubiquinone oxidoreductase core subunit S8	11q13.2	13671	0.0562694	0.410329	-0.113073
C1850597	-1.45885	0.403958	0.034296	C1850597	DISGENET_Leigh_Syndrome_Due_To_Mitochondrial_Complex_II_Deficiency	NDUFV2	NADH:ubiquinone oxidoreductase core subunit V2	18p11.22	12615	0.148143	0.556445	-0.0856425
C1850597	-1.45885	0.403958	0.034296	C1850597	DISGENET_Leigh_Syndrome_Due_To_Mitochondrial_Complex_II_Deficiency	PET100	PET100 cytochrome c oxidase chaperone	19p13.2	12781	0.131495	0.534676	-0.119823
C1850597	-1.45885	0.403958	0.034296	C1850597	DISGENET_Leigh_Syndrome_Due_To_Mitochondrial_Complex_II_Deficiency	SUCLG1	succinate-CoA ligase alpha subunit	2p11.2	11936	0.224252	0.634089	-0.0604224
C1850597	-1.45885	0.403958	0.034296	C1850597	DISGENET_Leigh_Syndrome_Due_To_Mitochondrial_Complex_II_Deficiency	SURF1	SURF1 cytochrome c oxidase assembly factor	9q34.2	13905	0.0413031	0.375669	-0.112092
C1850597	-1.45885	0.403958	0.034296	C1850597	DISGENET_Leigh_Syndrome_Due_To_Mitochondrial_Complex_II_Deficiency	TTC19	tetratricopeptide repeat domain 19	17p12	13354	0.0795399	0.455781	-0.081416
C1850597	-1.45885	0.403958	0.034296	C1850597	DISGENET_Leigh_Syndrome_Due_To_Mitochondrial_Complex_II_Deficiency	UQCRQ	ubiquinol-cytochrome c reductase complex III subunit VII	5q31.1	11664	0.260916	0.668188	-0.0717011
C1292778	-1.46357	0.40553	0.0523364	C1292778	DISGENET_Chronic_myeloproliferative_disorder	CDC6	cell division cycle 6	17q21.2	13937	0.0387763	0.368417	-0.600878
C1292778	-1.46357	0.40553	0.0523364	C1292778	DISGENET_Chronic_myeloproliferative_disorder	CENPE	centromere protein E	4q24	13552	0.0654613	0.432158	-0.273273
C1292778	-1.46357	0.40553	0.0523364	C1292778	DISGENET_Chronic_myeloproliferative_disorder	GMNN	geminin DNA replication inhibitor	6p22.3	14629	0.00720071	0.237898	-0.337874
C1292778	-1.46357	0.40553	0.0523364	C1292778	DISGENET_Chronic_myeloproliferative_disorder	ORC4	origin recognition complex subunit 4	2q23.1	14291	0.0207385	0.306839	-0.0873264
C1292778	-1.46357	0.40553	0.0523364	C1292778	DISGENET_Chronic_myeloproliferative_disorder	TRAIP	TRAF interacting protein	3p21.31	14685	0.00571743	0.233802	-0.478328
C1292778	-1.46357	0.40553	0.0523364	C1292778	DISGENET_Chronic_myeloproliferative_disorder	XRCC4	X-ray repair cross complementing 4	5q14.2	14783	0.00250382	0.196292	-0.233584
C0022548	-1.47715	0.415001	0.0482375	C0022548	DISGENET_Keloid	CRABP1	cellular retinoic acid binding protein 1	15q25.1	14562	0.00958278	0.254766	-0.395315
C0022548	-1.47715	0.415001	0.0482375	C0022548	DISGENET_Keloid	FTL	ferritin light chain	19q13.33	14465	0.0136309	0.2797	-0.154153
C0022548	-1.47715	0.415001	0.0482375	C0022548	DISGENET_Keloid	PFN1	profilin 1	17p13.2	13464	0.071228	0.44317	-0.0865528
C0022548	-1.47715	0.415001	0.0482375	C0022548	DISGENET_Keloid	PRDX1	peroxiredoxin 1	1p34.1	14633	0.00717211	0.237898	-0.144168
C0022548	-1.47715	0.415001	0.0482375	C0022548	DISGENET_Keloid	PRDX2	peroxiredoxin 2	19p13.13	13180	0.0949216	0.483312	-0.0886508
C0022548	-1.47715	0.415001	0.0482375	C0022548	DISGENET_Keloid	S100A4	S100 calcium binding protein A4	1q21.3	13964	0.0364523	0.357897	-0.515563
C0022548	-1.47715	0.415001	0.0482375	C0022548	DISGENET_Keloid	S100A8	S100 calcium binding protein A8	1q21.3	13014	0.109062	0.50543	-1.19629
C0022548	-1.47715	0.415001	0.0482375	C0022548	DISGENET_Keloid	S100A9	S100 calcium binding protein A9	1q21.3	13458	0.0714599	0.443353	-1.39901
C0022548	-1.47715	0.415001	0.0482375	C0022548	DISGENET_Keloid	TPM1	tropomyosin 1	15q22.2	13845	0.0449538	0.383773	-0.124986
C1719672	-1.56828	0.415613	0.0271318	C1719672	DISGENET_Severe_Sepsis	ADORA2A	adenosine A2a receptor	22q11.23	13918	0.040412	0.374159	-0.283803
C1719672	-1.56828	0.415613	0.0271318	C1719672	DISGENET_Severe_Sepsis	ADORA2B	adenosine A2b receptor	17p12	13024	0.108203	0.504613	-0.222759
C1719672	-1.56828	0.415613	0.0271318	C1719672	DISGENET_Severe_Sepsis	LBP	lipopolysaccharide binding protein	20q11.23	13966	0.036348	0.357357	-0.684614
C1719672	-1.56828	0.415613	0.0271318	C1719672	DISGENET_Severe_Sepsis	MAPK1	mitogen-activated protein kinase 1	22q11.22	14719	0.0043989	0.215778	-0.167912
C1719672	-1.56828	0.415613	0.0271318	C1719672	DISGENET_Severe_Sepsis	MAPK3	mitogen-activated protein kinase 3	16p11.2	14430	0.0148152	0.282034	-0.1135
C1850600	-1.46552	0.416068	0.0385321	C1850600	DISGENET_Leigh_Syndrome_due_to_Mitochondrial_Complex_V_Deficiency	COX10	cytochrome c oxidase assembly factor heme A:farnesyltransferase COX10	17p12	12368	0.175287	0.586859	-0.081439
C1850600	-1.46552	0.416068	0.0385321	C1850600	DISGENET_Leigh_Syndrome_due_to_Mitochondrial_Complex_V_Deficiency	IARS2	isoleucyl-tRNA synthetase 2, mitochondrial	1q41	11910	0.228391	0.639489	-0.0379423
C1850600	-1.46552	0.416068	0.0385321	C1850600	DISGENET_Leigh_Syndrome_due_to_Mitochondrial_Complex_V_Deficiency	NARS2	asparaginyl-tRNA synthetase 2, mitochondrial	11q14.1	13737	0.0518359	0.400526	-0.125093
C1850600	-1.46552	0.416068	0.0385321	C1850600	DISGENET_Leigh_Syndrome_due_to_Mitochondrial_Complex_V_Deficiency	NDUFA1	NADH:ubiquinone oxidoreductase subunit A1	Xq24	13659	0.0573935	0.41367	-0.141155
C1850600	-1.46552	0.416068	0.0385321	C1850600	DISGENET_Leigh_Syndrome_due_to_Mitochondrial_Complex_V_Deficiency	NDUFA2	NADH:ubiquinone oxidoreductase subunit A2	5q31.3	13424	0.0740765	0.448296	-0.124398
C1850600	-1.46552	0.416068	0.0385321	C1850600	DISGENET_Leigh_Syndrome_due_to_Mitochondrial_Complex_V_Deficiency	NDUFS1	NADH:ubiquinone oxidoreductase core subunit S1	2q33.3	12379	0.173806	0.584354	-0.0449446
C1850600	-1.46552	0.416068	0.0385321	C1850600	DISGENET_Leigh_Syndrome_due_to_Mitochondrial_Complex_V_Deficiency	NDUFS3	NADH:ubiquinone oxidoreductase core subunit S3	11p11.2	14659	0.00643597	0.236183	-0.138963
C1850600	-1.46552	0.416068	0.0385321	C1850600	DISGENET_Leigh_Syndrome_due_to_Mitochondrial_Complex_V_Deficiency	NDUFS4	NADH:ubiquinone oxidoreductase subunit S4	5q11.2	14800	0.00212355	0.19506	-0.170749
C1850600	-1.46552	0.416068	0.0385321	C1850600	DISGENET_Leigh_Syndrome_due_to_Mitochondrial_Complex_V_Deficiency	NDUFS8	NADH:ubiquinone oxidoreductase core subunit S8	11q13.2	13671	0.0562694	0.410329	-0.113073
C1850600	-1.46552	0.416068	0.0385321	C1850600	DISGENET_Leigh_Syndrome_due_to_Mitochondrial_Complex_V_Deficiency	NDUFV2	NADH:ubiquinone oxidoreductase core subunit V2	18p11.22	12615	0.148143	0.556445	-0.0856425
C1850600	-1.46552	0.416068	0.0385321	C1850600	DISGENET_Leigh_Syndrome_due_to_Mitochondrial_Complex_V_Deficiency	PET100	PET100 cytochrome c oxidase chaperone	19p13.2	12781	0.131495	0.534676	-0.119823
C1850600	-1.46552	0.416068	0.0385321	C1850600	DISGENET_Leigh_Syndrome_due_to_Mitochondrial_Complex_V_Deficiency	SUCLG1	succinate-CoA ligase alpha subunit	2p11.2	11936	0.224252	0.634089	-0.0604224
C1850600	-1.46552	0.416068	0.0385321	C1850600	DISGENET_Leigh_Syndrome_due_to_Mitochondrial_Complex_V_Deficiency	SURF1	SURF1 cytochrome c oxidase assembly factor	9q34.2	13905	0.0413031	0.375669	-0.112092
C1850600	-1.46552	0.416068	0.0385321	C1850600	DISGENET_Leigh_Syndrome_due_to_Mitochondrial_Complex_V_Deficiency	TTC19	tetratricopeptide repeat domain 19	17p12	13354	0.0795399	0.455781	-0.081416
C1850600	-1.46552	0.416068	0.0385321	C1850600	DISGENET_Leigh_Syndrome_due_to_Mitochondrial_Complex_V_Deficiency	UQCRQ	ubiquinol-cytochrome c reductase complex III subunit VII	5q31.1	11664	0.260916	0.668188	-0.0717011
C1292769	-1.58955	0.420737	0.0259481	C1292769	DISGENET_Precursor_B-cell_lymphoblastic_leukemia	AUTS2	activator of transcription and developmental regulator AUTS2	7q11.22	13126	0.099505	0.493152	-0.110658
C1292769	-1.58955	0.420737	0.0259481	C1292769	DISGENET_Precursor_B-cell_lymphoblastic_leukemia	BCR	BCR activator of RhoGEF and GTPase	22q11.23	12548	0.155209	0.563018	-0.123622
C1292769	-1.58955	0.420737	0.0259481	C1292769	DISGENET_Precursor_B-cell_lymphoblastic_leukemia	ETV6	ETS variant transcription factor 6	12p13.2	12825	0.127291	0.529623	-0.111253
C1292769	-1.58955	0.420737	0.0259481	C1292769	DISGENET_Precursor_B-cell_lymphoblastic_leukemia	FOXP1	forkhead box P1	3p13	13803	0.0476441	0.39061	-0.268508
C1292769	-1.58955	0.420737	0.0259481	C1292769	DISGENET_Precursor_B-cell_lymphoblastic_leukemia	HLF	HLF transcription factor, PAR bZIP family member	17q22	14888	5.45852e-05	0.0632754	-0.385641
C1292769	-1.58955	0.420737	0.0259481	C1292769	DISGENET_Precursor_B-cell_lymphoblastic_leukemia	IKZF1	IKAROS family zinc finger 1	7p12.2	12540	0.156113	0.564212	-0.173806
C1850598	-1.48088	0.421883	0.0441989	C1850598	DISGENET_Leigh_Syndrome_due_to_Mitochondrial_Complex_III_Deficiency	COX10	cytochrome c oxidase assembly factor heme A:farnesyltransferase COX10	17p12	12368	0.175287	0.586859	-0.081439
C1850598	-1.48088	0.421883	0.0441989	C1850598	DISGENET_Leigh_Syndrome_due_to_Mitochondrial_Complex_III_Deficiency	IARS2	isoleucyl-tRNA synthetase 2, mitochondrial	1q41	11910	0.228391	0.639489	-0.0379423
C1850598	-1.48088	0.421883	0.0441989	C1850598	DISGENET_Leigh_Syndrome_due_to_Mitochondrial_Complex_III_Deficiency	NARS2	asparaginyl-tRNA synthetase 2, mitochondrial	11q14.1	13737	0.0518359	0.400526	-0.125093
C1850598	-1.48088	0.421883	0.0441989	C1850598	DISGENET_Leigh_Syndrome_due_to_Mitochondrial_Complex_III_Deficiency	NDUFA1	NADH:ubiquinone oxidoreductase subunit A1	Xq24	13659	0.0573935	0.41367	-0.141155
C1850598	-1.48088	0.421883	0.0441989	C1850598	DISGENET_Leigh_Syndrome_due_to_Mitochondrial_Complex_III_Deficiency	NDUFA2	NADH:ubiquinone oxidoreductase subunit A2	5q31.3	13424	0.0740765	0.448296	-0.124398
C1850598	-1.48088	0.421883	0.0441989	C1850598	DISGENET_Leigh_Syndrome_due_to_Mitochondrial_Complex_III_Deficiency	NDUFS1	NADH:ubiquinone oxidoreductase core subunit S1	2q33.3	12379	0.173806	0.584354	-0.0449446
C1850598	-1.48088	0.421883	0.0441989	C1850598	DISGENET_Leigh_Syndrome_due_to_Mitochondrial_Complex_III_Deficiency	NDUFS3	NADH:ubiquinone oxidoreductase core subunit S3	11p11.2	14659	0.00643597	0.236183	-0.138963
C1850598	-1.48088	0.421883	0.0441989	C1850598	DISGENET_Leigh_Syndrome_due_to_Mitochondrial_Complex_III_Deficiency	NDUFS4	NADH:ubiquinone oxidoreductase subunit S4	5q11.2	14800	0.00212355	0.19506	-0.170749
C1850598	-1.48088	0.421883	0.0441989	C1850598	DISGENET_Leigh_Syndrome_due_to_Mitochondrial_Complex_III_Deficiency	NDUFS8	NADH:ubiquinone oxidoreductase core subunit S8	11q13.2	13671	0.0562694	0.410329	-0.113073
C1850598	-1.48088	0.421883	0.0441989	C1850598	DISGENET_Leigh_Syndrome_due_to_Mitochondrial_Complex_III_Deficiency	NDUFV2	NADH:ubiquinone oxidoreductase core subunit V2	18p11.22	12615	0.148143	0.556445	-0.0856425
C1850598	-1.48088	0.421883	0.0441989	C1850598	DISGENET_Leigh_Syndrome_due_to_Mitochondrial_Complex_III_Deficiency	PET100	PET100 cytochrome c oxidase chaperone	19p13.2	12781	0.131495	0.534676	-0.119823
C1850598	-1.48088	0.421883	0.0441989	C1850598	DISGENET_Leigh_Syndrome_due_to_Mitochondrial_Complex_III_Deficiency	SUCLG1	succinate-CoA ligase alpha subunit	2p11.2	11936	0.224252	0.634089	-0.0604224
C1850598	-1.48088	0.421883	0.0441989	C1850598	DISGENET_Leigh_Syndrome_due_to_Mitochondrial_Complex_III_Deficiency	SURF1	SURF1 cytochrome c oxidase assembly factor	9q34.2	13905	0.0413031	0.375669	-0.112092
C1850598	-1.48088	0.421883	0.0441989	C1850598	DISGENET_Leigh_Syndrome_due_to_Mitochondrial_Complex_III_Deficiency	TTC19	tetratricopeptide repeat domain 19	17p12	13354	0.0795399	0.455781	-0.081416
C1850598	-1.48088	0.421883	0.0441989	C1850598	DISGENET_Leigh_Syndrome_due_to_Mitochondrial_Complex_III_Deficiency	UQCRQ	ubiquinol-cytochrome c reductase complex III subunit VII	5q31.1	11664	0.260916	0.668188	-0.0717011
C0036690	-1.54673	0.423627	0.0468468	C0036690	DISGENET_Septicemia	ADORA2A	adenosine A2a receptor	22q11.23	13918	0.040412	0.374159	-0.283803
C0036690	-1.54673	0.423627	0.0468468	C0036690	DISGENET_Septicemia	ADORA2B	adenosine A2b receptor	17p12	13024	0.108203	0.504613	-0.222759
C0036690	-1.54673	0.423627	0.0468468	C0036690	DISGENET_Septicemia	LBP	lipopolysaccharide binding protein	20q11.23	13966	0.036348	0.357357	-0.684614
C0036690	-1.54673	0.423627	0.0468468	C0036690	DISGENET_Septicemia	MAPK1	mitogen-activated protein kinase 1	22q11.22	14719	0.0043989	0.215778	-0.167912
C0036690	-1.54673	0.423627	0.0468468	C0036690	DISGENET_Septicemia	MAPK3	mitogen-activated protein kinase 3	16p11.2	14430	0.0148152	0.282034	-0.1135
C0023264	-1.60101	0.42692	0.0094697	C0023264	DISGENET_Leigh_Disease	COX10	cytochrome c oxidase assembly factor heme A:farnesyltransferase COX10	17p12	12368	0.175287	0.586859	-0.081439
C0023264	-1.60101	0.42692	0.0094697	C0023264	DISGENET_Leigh_Disease	ECHS1	enoyl-CoA hydratase, short chain 1	10q26.3	12981	0.112356	0.510163	-0.06956
C0023264	-1.60101	0.42692	0.0094697	C0023264	DISGENET_Leigh_Disease	IARS2	isoleucyl-tRNA synthetase 2, mitochondrial	1q41	11910	0.228391	0.639489	-0.0379423
C0023264	-1.60101	0.42692	0.0094697	C0023264	DISGENET_Leigh_Disease	NARS2	asparaginyl-tRNA synthetase 2, mitochondrial	11q14.1	13737	0.0518359	0.400526	-0.125093
C0023264	-1.60101	0.42692	0.0094697	C0023264	DISGENET_Leigh_Disease	NDUFA1	NADH:ubiquinone oxidoreductase subunit A1	Xq24	13659	0.0573935	0.41367	-0.141155
C0023264	-1.60101	0.42692	0.0094697	C0023264	DISGENET_Leigh_Disease	NDUFA2	NADH:ubiquinone oxidoreductase subunit A2	5q31.3	13424	0.0740765	0.448296	-0.124398
C0023264	-1.60101	0.42692	0.0094697	C0023264	DISGENET_Leigh_Disease	NDUFAF2	NADH:ubiquinone oxidoreductase complex assembly factor 2	5q12.1	13480	0.0700366	0.441451	-0.166642
C0023264	-1.60101	0.42692	0.0094697	C0023264	DISGENET_Leigh_Disease	NDUFS1	NADH:ubiquinone oxidoreductase core subunit S1	2q33.3	12379	0.173806	0.584354	-0.0449446
C0023264	-1.60101	0.42692	0.0094697	C0023264	DISGENET_Leigh_Disease	NDUFS2	NADH:ubiquinone oxidoreductase core subunit S2	1q23.3	12022	0.213795	0.62529	-0.0571061
C0023264	-1.60101	0.42692	0.0094697	C0023264	DISGENET_Leigh_Disease	NDUFS3	NADH:ubiquinone oxidoreductase core subunit S3	11p11.2	14659	0.00643597	0.236183	-0.138963
C0023264	-1.60101	0.42692	0.0094697	C0023264	DISGENET_Leigh_Disease	NDUFS4	NADH:ubiquinone oxidoreductase subunit S4	5q11.2	14800	0.00212355	0.19506	-0.170749
C0023264	-1.60101	0.42692	0.0094697	C0023264	DISGENET_Leigh_Disease	NDUFS8	NADH:ubiquinone oxidoreductase core subunit S8	11q13.2	13671	0.0562694	0.410329	-0.113073
C0023264	-1.60101	0.42692	0.0094697	C0023264	DISGENET_Leigh_Disease	NDUFV2	NADH:ubiquinone oxidoreductase core subunit V2	18p11.22	12615	0.148143	0.556445	-0.0856425
C0023264	-1.60101	0.42692	0.0094697	C0023264	DISGENET_Leigh_Disease	PET100	PET100 cytochrome c oxidase chaperone	19p13.2	12781	0.131495	0.534676	-0.119823
C0023264	-1.60101	0.42692	0.0094697	C0023264	DISGENET_Leigh_Disease	SUCLG1	succinate-CoA ligase alpha subunit	2p11.2	11936	0.224252	0.634089	-0.0604224
C0023264	-1.60101	0.42692	0.0094697	C0023264	DISGENET_Leigh_Disease	SURF1	SURF1 cytochrome c oxidase assembly factor	9q34.2	13905	0.0413031	0.375669	-0.112092
C0023264	-1.60101	0.42692	0.0094697	C0023264	DISGENET_Leigh_Disease	TTC19	tetratricopeptide repeat domain 19	17p12	13354	0.0795399	0.455781	-0.081416
C0023264	-1.60101	0.42692	0.0094697	C0023264	DISGENET_Leigh_Disease	UQCRQ	ubiquinol-cytochrome c reductase complex III subunit VII	5q31.1	11664	0.260916	0.668188	-0.0717011
C0034189	-1.57361	0.43735	0.0384615	C0034189	DISGENET_Pyemia	ADORA2A	adenosine A2a receptor	22q11.23	13918	0.040412	0.374159	-0.283803
C0034189	-1.57361	0.43735	0.0384615	C0034189	DISGENET_Pyemia	ADORA2B	adenosine A2b receptor	17p12	13024	0.108203	0.504613	-0.222759
C0034189	-1.57361	0.43735	0.0384615	C0034189	DISGENET_Pyemia	LBP	lipopolysaccharide binding protein	20q11.23	13966	0.036348	0.357357	-0.684614
C0034189	-1.57361	0.43735	0.0384615	C0034189	DISGENET_Pyemia	MAPK1	mitogen-activated protein kinase 1	22q11.22	14719	0.0043989	0.215778	-0.167912
C0034189	-1.57361	0.43735	0.0384615	C0034189	DISGENET_Pyemia	MAPK3	mitogen-activated protein kinase 3	16p11.2	14430	0.0148152	0.282034	-0.1135
C1850599	-1.48192	0.438625	0.0407407	C1850599	DISGENET_Leigh_Syndrome_due_to_Mitochondrial_Complex_IV_Deficiency	COX10	cytochrome c oxidase assembly factor heme A:farnesyltransferase COX10	17p12	12368	0.175287	0.586859	-0.081439
C1850599	-1.48192	0.438625	0.0407407	C1850599	DISGENET_Leigh_Syndrome_due_to_Mitochondrial_Complex_IV_Deficiency	IARS2	isoleucyl-tRNA synthetase 2, mitochondrial	1q41	11910	0.228391	0.639489	-0.0379423
C1850599	-1.48192	0.438625	0.0407407	C1850599	DISGENET_Leigh_Syndrome_due_to_Mitochondrial_Complex_IV_Deficiency	NARS2	asparaginyl-tRNA synthetase 2, mitochondrial	11q14.1	13737	0.0518359	0.400526	-0.125093
C1850599	-1.48192	0.438625	0.0407407	C1850599	DISGENET_Leigh_Syndrome_due_to_Mitochondrial_Complex_IV_Deficiency	NDUFA1	NADH:ubiquinone oxidoreductase subunit A1	Xq24	13659	0.0573935	0.41367	-0.141155
C1850599	-1.48192	0.438625	0.0407407	C1850599	DISGENET_Leigh_Syndrome_due_to_Mitochondrial_Complex_IV_Deficiency	NDUFA2	NADH:ubiquinone oxidoreductase subunit A2	5q31.3	13424	0.0740765	0.448296	-0.124398
C1850599	-1.48192	0.438625	0.0407407	C1850599	DISGENET_Leigh_Syndrome_due_to_Mitochondrial_Complex_IV_Deficiency	NDUFS1	NADH:ubiquinone oxidoreductase core subunit S1	2q33.3	12379	0.173806	0.584354	-0.0449446
C1850599	-1.48192	0.438625	0.0407407	C1850599	DISGENET_Leigh_Syndrome_due_to_Mitochondrial_Complex_IV_Deficiency	NDUFS3	NADH:ubiquinone oxidoreductase core subunit S3	11p11.2	14659	0.00643597	0.236183	-0.138963
C1850599	-1.48192	0.438625	0.0407407	C1850599	DISGENET_Leigh_Syndrome_due_to_Mitochondrial_Complex_IV_Deficiency	NDUFS4	NADH:ubiquinone oxidoreductase subunit S4	5q11.2	14800	0.00212355	0.19506	-0.170749
C1850599	-1.48192	0.438625	0.0407407	C1850599	DISGENET_Leigh_Syndrome_due_to_Mitochondrial_Complex_IV_Deficiency	NDUFS8	NADH:ubiquinone oxidoreductase core subunit S8	11q13.2	13671	0.0562694	0.410329	-0.113073
C1850599	-1.48192	0.438625	0.0407407	C1850599	DISGENET_Leigh_Syndrome_due_to_Mitochondrial_Complex_IV_Deficiency	NDUFV2	NADH:ubiquinone oxidoreductase core subunit V2	18p11.22	12615	0.148143	0.556445	-0.0856425
C1850599	-1.48192	0.438625	0.0407407	C1850599	DISGENET_Leigh_Syndrome_due_to_Mitochondrial_Complex_IV_Deficiency	PET100	PET100 cytochrome c oxidase chaperone	19p13.2	12781	0.131495	0.534676	-0.119823
C1850599	-1.48192	0.438625	0.0407407	C1850599	DISGENET_Leigh_Syndrome_due_to_Mitochondrial_Complex_IV_Deficiency	SUCLG1	succinate-CoA ligase alpha subunit	2p11.2	11936	0.224252	0.634089	-0.0604224
C1850599	-1.48192	0.438625	0.0407407	C1850599	DISGENET_Leigh_Syndrome_due_to_Mitochondrial_Complex_IV_Deficiency	SURF1	SURF1 cytochrome c oxidase assembly factor	9q34.2	13905	0.0413031	0.375669	-0.112092
C1850599	-1.48192	0.438625	0.0407407	C1850599	DISGENET_Leigh_Syndrome_due_to_Mitochondrial_Complex_IV_Deficiency	TTC19	tetratricopeptide repeat domain 19	17p12	13354	0.0795399	0.455781	-0.081416
C1850599	-1.48192	0.438625	0.0407407	C1850599	DISGENET_Leigh_Syndrome_due_to_Mitochondrial_Complex_IV_Deficiency	UQCRQ	ubiquinol-cytochrome c reductase complex III subunit VII	5q31.1	11664	0.260916	0.668188	-0.0717011
C4317124	-1.48674	0.443047	0.0378378	C4317124	DISGENET_Polynesian_Bronchiectasis	ARMC4	armadillo repeat containing 4	10p12.1	13807	0.0473077	0.389254	-0.60689
C4317124	-1.48674	0.443047	0.0378378	C4317124	DISGENET_Polynesian_Bronchiectasis	CCDC103	coiled-coil domain containing 103	17q21.31	11839	0.235379	0.64428	-0.11137
C4317124	-1.48674	0.443047	0.0378378	C4317124	DISGENET_Polynesian_Bronchiectasis	CCDC151	coiled-coil domain containing 151	19p13.2	11014	0.354352	0.744142	-0.0750608
C4317124	-1.48674	0.443047	0.0378378	C4317124	DISGENET_Polynesian_Bronchiectasis	CCDC40	coiled-coil domain containing 40	17q25.3	12272	0.184875	0.596875	-0.19042
C4317124	-1.48674	0.443047	0.0378378	C4317124	DISGENET_Polynesian_Bronchiectasis	CCNO	cyclin O	5q11.2	14741	0.00372487	0.207696	-0.500286
C4317124	-1.48674	0.443047	0.0378378	C4317124	DISGENET_Polynesian_Bronchiectasis	CFAP221	cilia and flagella associated protein 221	2q14.2	11131	0.335412	0.726675	-0.256233
C4317124	-1.48674	0.443047	0.0378378	C4317124	DISGENET_Polynesian_Bronchiectasis	DNAAF3	dynein axonemal assembly factor 3	19q13.42	13153	0.0967782	0.487519	-0.327665
C4317124	-1.48674	0.443047	0.0378378	C4317124	DISGENET_Polynesian_Bronchiectasis	FOXJ1	forkhead box J1	17q25.1	12755	0.133584	0.537087	-0.240248
C4317124	-1.48674	0.443047	0.0378378	C4317124	DISGENET_Polynesian_Bronchiectasis	GAS2L2	growth arrest specific 2 like 2	17q12	14228	0.0231832	0.313628	-0.321048
C4317124	-1.48674	0.443047	0.0378378	C4317124	DISGENET_Polynesian_Bronchiectasis	HYDIN	HYDIN axonemal central pair apparatus protein	16q22.2	11538	0.278345	0.684997	-0.272274
C4317124	-1.48674	0.443047	0.0378378	C4317124	DISGENET_Polynesian_Bronchiectasis	LRRC56	leucine rich repeat containing 56	11p15.5	12944	0.116257	0.516972	-0.171586
C4317124	-1.48674	0.443047	0.0378378	C4317124	DISGENET_Polynesian_Bronchiectasis	LRRC6	leucine rich repeat containing 6	8q24.22	14597	0.00836353	0.246012	-0.278102
C4317124	-1.48674	0.443047	0.0378378	C4317124	DISGENET_Polynesian_Bronchiectasis	MCIDAS	multiciliate differentiation and DNA synthesis associated cell cycle protein	5q11.2	14192	0.0248896	0.320386	-0.640382
C4317124	-1.48674	0.443047	0.0378378	C4317124	DISGENET_Polynesian_Bronchiectasis	OFD1	OFD1 centriole and centriolar satellite protein	Xp22.2	11642	0.26405	0.671057	-0.0719506
C4317124	-1.48674	0.443047	0.0378378	C4317124	DISGENET_Polynesian_Bronchiectasis	RPGR	retinitis pigmentosa GTPase regulator	Xp11.4	13042	0.106731	0.503266	-0.100025
C4317124	-1.48674	0.443047	0.0378378	C4317124	DISGENET_Polynesian_Bronchiectasis	SPEF2	sperm flagellar 2	5p13.2	11850	0.234599	0.643845	-0.223778
C4317124	-1.48674	0.443047	0.0378378	C4317124	DISGENET_Polynesian_Bronchiectasis	ZMYND10	zinc finger MYND-type containing 10	3p21.31	13373	0.0782525	0.454202	-0.176012
C0265202	-1.60928	0.453154	0.0226415	C0265202	DISGENET_Seckel_syndrome	CDC6	cell division cycle 6	17q21.2	13937	0.0387763	0.368417	-0.600878
C0265202	-1.60928	0.453154	0.0226415	C0265202	DISGENET_Seckel_syndrome	CENPE	centromere protein E	4q24	13552	0.0654613	0.432158	-0.273273
C0265202	-1.60928	0.453154	0.0226415	C0265202	DISGENET_Seckel_syndrome	CENPF	centromere protein F	1q41	11886	0.231681	0.642667	-0.301275
C0265202	-1.60928	0.453154	0.0226415	C0265202	DISGENET_Seckel_syndrome	CENPJ	centromere protein J	13q12.12-q12.13	11611	0.269604	0.67726	-0.108288
C0265202	-1.60928	0.453154	0.0226415	C0265202	DISGENET_Seckel_syndrome	GMNN	geminin DNA replication inhibitor	6p22.3	14629	0.00720071	0.237898	-0.337874
C0265202	-1.60928	0.453154	0.0226415	C0265202	DISGENET_Seckel_syndrome	ORC4	origin recognition complex subunit 4	2q23.1	14291	0.0207385	0.306839	-0.0873264
C0265202	-1.60928	0.453154	0.0226415	C0265202	DISGENET_Seckel_syndrome	ORC6	origin recognition complex subunit 6	16q11.2	11321	0.307204	0.704701	-0.0506595
C0265202	-1.60928	0.453154	0.0226415	C0265202	DISGENET_Seckel_syndrome	PLK4	polo like kinase 4	4q28.1	11644	0.263575	0.670851	-0.0837208
C0265202	-1.60928	0.453154	0.0226415	C0265202	DISGENET_Seckel_syndrome	TRAIP	TRAF interacting protein	3p21.31	14685	0.00571743	0.233802	-0.478328
C0265202	-1.60928	0.453154	0.0226415	C0265202	DISGENET_Seckel_syndrome	XRCC4	X-ray repair cross complementing 4	5q14.2	14783	0.00250382	0.196292	-0.233584
C0243026	-1.54739	0.45548	0.0208729	C0243026	DISGENET_Sepsis	ADORA2A	adenosine A2a receptor	22q11.23	13918	0.040412	0.374159	-0.283803
C0243026	-1.54739	0.45548	0.0208729	C0243026	DISGENET_Sepsis	ADORA2B	adenosine A2b receptor	17p12	13024	0.108203	0.504613	-0.222759
C0243026	-1.54739	0.45548	0.0208729	C0243026	DISGENET_Sepsis	LBP	lipopolysaccharide binding protein	20q11.23	13966	0.036348	0.357357	-0.684614
C0243026	-1.54739	0.45548	0.0208729	C0243026	DISGENET_Sepsis	MAPK1	mitogen-activated protein kinase 1	22q11.22	14719	0.0043989	0.215778	-0.167912
C0243026	-1.54739	0.45548	0.0208729	C0243026	DISGENET_Sepsis	MAPK3	mitogen-activated protein kinase 3	16p11.2	14430	0.0148152	0.282034	-0.1135
C0022521	-1.48735	0.464717	0.0305927	C0022521	DISGENET_Kartagener_Syndrome	ARMC4	armadillo repeat containing 4	10p12.1	13807	0.0473077	0.389254	-0.60689
C0022521	-1.48735	0.464717	0.0305927	C0022521	DISGENET_Kartagener_Syndrome	CCDC103	coiled-coil domain containing 103	17q21.31	11839	0.235379	0.64428	-0.11137
C0022521	-1.48735	0.464717	0.0305927	C0022521	DISGENET_Kartagener_Syndrome	CCDC151	coiled-coil domain containing 151	19p13.2	11014	0.354352	0.744142	-0.0750608
C0022521	-1.48735	0.464717	0.0305927	C0022521	DISGENET_Kartagener_Syndrome	CCDC40	coiled-coil domain containing 40	17q25.3	12272	0.184875	0.596875	-0.19042
C0022521	-1.48735	0.464717	0.0305927	C0022521	DISGENET_Kartagener_Syndrome	CCNO	cyclin O	5q11.2	14741	0.00372487	0.207696	-0.500286
C0022521	-1.48735	0.464717	0.0305927	C0022521	DISGENET_Kartagener_Syndrome	CFAP221	cilia and flagella associated protein 221	2q14.2	11131	0.335412	0.726675	-0.256233
C0022521	-1.48735	0.464717	0.0305927	C0022521	DISGENET_Kartagener_Syndrome	DNAAF3	dynein axonemal assembly factor 3	19q13.42	13153	0.0967782	0.487519	-0.327665
C0022521	-1.48735	0.464717	0.0305927	C0022521	DISGENET_Kartagener_Syndrome	FOXJ1	forkhead box J1	17q25.1	12755	0.133584	0.537087	-0.240248
C0022521	-1.48735	0.464717	0.0305927	C0022521	DISGENET_Kartagener_Syndrome	GAS2L2	growth arrest specific 2 like 2	17q12	14228	0.0231832	0.313628	-0.321048
C0022521	-1.48735	0.464717	0.0305927	C0022521	DISGENET_Kartagener_Syndrome	HYDIN	HYDIN axonemal central pair apparatus protein	16q22.2	11538	0.278345	0.684997	-0.272274
C0022521	-1.48735	0.464717	0.0305927	C0022521	DISGENET_Kartagener_Syndrome	LRRC56	leucine rich repeat containing 56	11p15.5	12944	0.116257	0.516972	-0.171586
C0022521	-1.48735	0.464717	0.0305927	C0022521	DISGENET_Kartagener_Syndrome	LRRC6	leucine rich repeat containing 6	8q24.22	14597	0.00836353	0.246012	-0.278102
C0022521	-1.48735	0.464717	0.0305927	C0022521	DISGENET_Kartagener_Syndrome	MCIDAS	multiciliate differentiation and DNA synthesis associated cell cycle protein	5q11.2	14192	0.0248896	0.320386	-0.640382
C0022521	-1.48735	0.464717	0.0305927	C0022521	DISGENET_Kartagener_Syndrome	OFD1	OFD1 centriole and centriolar satellite protein	Xp22.2	11642	0.26405	0.671057	-0.0719506
C0022521	-1.48735	0.464717	0.0305927	C0022521	DISGENET_Kartagener_Syndrome	RPGR	retinitis pigmentosa GTPase regulator	Xp11.4	13042	0.106731	0.503266	-0.100025
C0022521	-1.48735	0.464717	0.0305927	C0022521	DISGENET_Kartagener_Syndrome	SPEF2	sperm flagellar 2	5p13.2	11850	0.234599	0.643845	-0.223778
C0022521	-1.48735	0.464717	0.0305927	C0022521	DISGENET_Kartagener_Syndrome	ZMYND10	zinc finger MYND-type containing 10	3p21.31	13373	0.0782525	0.454202	-0.176012
C0027643	-1.5013	0.464837	0.0305927	C0027643	DISGENET_Neoplasm_Recurrence,_Local	H2AX	H2A.X variant histone	11q23.3	14833	0.00139094	0.19506	-0.22343
C0027643	-1.5013	0.464837	0.0305927	C0027643	DISGENET_Neoplasm_Recurrence,_Local	IDO1	indoleamine 2,3-dioxygenase 1	8p11.21	14669	0.00625009	0.236183	-0.592826
C0027643	-1.5013	0.464837	0.0305927	C0027643	DISGENET_Neoplasm_Recurrence,_Local	LIMD2	LIM domain containing 2	17q23.3	14295	0.0205649	0.306839	-0.1781
C0027643	-1.5013	0.464837	0.0305927	C0027643	DISGENET_Neoplasm_Recurrence,_Local	TYMS	thymidylate synthetase	18p11.32	14712	0.00464145	0.218779	-0.306451
C0027643	-1.5013	0.464837	0.0305927	C0027643	DISGENET_Neoplasm_Recurrence,_Local	WNT10B	Wnt family member 10B	12q13.12	13527	0.067152	0.435547	-0.299957
C0027643	-1.5013	0.464837	0.0305927	C0027643	DISGENET_Neoplasm_Recurrence,_Local	YBX1	Y-box binding protein 1	1p34.2	14398	0.0159597	0.289009	-0.152547
C0027643	-1.5013	0.464837	0.0305927	C0027643	DISGENET_Neoplasm_Recurrence,_Local	YWHAZ	tyrosine 3-monooxygenase/tryptophan 5-monooxygenase activation protein zeta	8q22.3	14737	0.00388577	0.209971	-0.113507
C0268237	-1.5056	0.478728	0.0509804	C0268237	DISGENET_Cytochrome-c_Oxidase_Deficiency	COA3	cytochrome c oxidase assembly factor 3	17q21.2	11740	0.250209	0.657631	-0.0773146
C0268237	-1.5056	0.478728	0.0509804	C0268237	DISGENET_Cytochrome-c_Oxidase_Deficiency	COA5	cytochrome c oxidase assembly factor 5	2q11.2	10206	0.48164	0.81395	-0.037159
C0268237	-1.5056	0.478728	0.0509804	C0268237	DISGENET_Cytochrome-c_Oxidase_Deficiency	COX10	cytochrome c oxidase assembly factor heme A:farnesyltransferase COX10	17p12	12368	0.175287	0.586859	-0.081439
C0268237	-1.5056	0.478728	0.0509804	C0268237	DISGENET_Cytochrome-c_Oxidase_Deficiency	COX14	cytochrome c oxidase assembly factor COX14	12q13.12	11862	0.233872	0.643845	-0.0508039
C0268237	-1.5056	0.478728	0.0509804	C0268237	DISGENET_Cytochrome-c_Oxidase_Deficiency	COX5A	cytochrome c oxidase subunit 5A	15q24.2	10529	0.431679	0.788907	-0.048161
C0268237	-1.5056	0.478728	0.0509804	C0268237	DISGENET_Cytochrome-c_Oxidase_Deficiency	COX6B1	cytochrome c oxidase subunit 6B1	19q13.12	13238	0.0891608	0.470931	-0.109277
C0268237	-1.5056	0.478728	0.0509804	C0268237	DISGENET_Cytochrome-c_Oxidase_Deficiency	COX8A	cytochrome c oxidase subunit 8A	11q13.1	12628	0.147448	0.556138	-0.0887286
C0268237	-1.5056	0.478728	0.0509804	C0268237	DISGENET_Cytochrome-c_Oxidase_Deficiency	NDUFA4	NDUFA4 mitochondrial complex associated	7p21.3	14280	0.0210818	0.306839	-0.150267
C0268237	-1.5056	0.478728	0.0509804	C0268237	DISGENET_Cytochrome-c_Oxidase_Deficiency	PET100	PET100 cytochrome c oxidase chaperone	19p13.2	12781	0.131495	0.534676	-0.119823
C0268237	-1.5056	0.478728	0.0509804	C0268237	DISGENET_Cytochrome-c_Oxidase_Deficiency	SCO1	SCO cytochrome c oxidase assembly protein 1	17p13.1	11151	0.33235	0.724226	-0.0707893
C0268237	-1.5056	0.478728	0.0509804	C0268237	DISGENET_Cytochrome-c_Oxidase_Deficiency	SURF1	SURF1 cytochrome c oxidase assembly factor	9q34.2	13905	0.0413031	0.375669	-0.112092
C2931891	-1.48801	0.488014	0.0342205	C2931891	DISGENET_Necrotizing_encephalopathy,_infantile_subacute,_of_Leigh	COX10	cytochrome c oxidase assembly factor heme A:farnesyltransferase COX10	17p12	12368	0.175287	0.586859	-0.081439
C2931891	-1.48801	0.488014	0.0342205	C2931891	DISGENET_Necrotizing_encephalopathy,_infantile_subacute,_of_Leigh	IARS2	isoleucyl-tRNA synthetase 2, mitochondrial	1q41	11910	0.228391	0.639489	-0.0379423
C2931891	-1.48801	0.488014	0.0342205	C2931891	DISGENET_Necrotizing_encephalopathy,_infantile_subacute,_of_Leigh	NARS2	asparaginyl-tRNA synthetase 2, mitochondrial	11q14.1	13737	0.0518359	0.400526	-0.125093
C2931891	-1.48801	0.488014	0.0342205	C2931891	DISGENET_Necrotizing_encephalopathy,_infantile_subacute,_of_Leigh	NDUFA1	NADH:ubiquinone oxidoreductase subunit A1	Xq24	13659	0.0573935	0.41367	-0.141155
C2931891	-1.48801	0.488014	0.0342205	C2931891	DISGENET_Necrotizing_encephalopathy,_infantile_subacute,_of_Leigh	NDUFA2	NADH:ubiquinone oxidoreductase subunit A2	5q31.3	13424	0.0740765	0.448296	-0.124398
C2931891	-1.48801	0.488014	0.0342205	C2931891	DISGENET_Necrotizing_encephalopathy,_infantile_subacute,_of_Leigh	NDUFS1	NADH:ubiquinone oxidoreductase core subunit S1	2q33.3	12379	0.173806	0.584354	-0.0449446
C2931891	-1.48801	0.488014	0.0342205	C2931891	DISGENET_Necrotizing_encephalopathy,_infantile_subacute,_of_Leigh	NDUFS3	NADH:ubiquinone oxidoreductase core subunit S3	11p11.2	14659	0.00643597	0.236183	-0.138963
C2931891	-1.48801	0.488014	0.0342205	C2931891	DISGENET_Necrotizing_encephalopathy,_infantile_subacute,_of_Leigh	NDUFS4	NADH:ubiquinone oxidoreductase subunit S4	5q11.2	14800	0.00212355	0.19506	-0.170749
C2931891	-1.48801	0.488014	0.0342205	C2931891	DISGENET_Necrotizing_encephalopathy,_infantile_subacute,_of_Leigh	NDUFS8	NADH:ubiquinone oxidoreductase core subunit S8	11q13.2	13671	0.0562694	0.410329	-0.113073
C2931891	-1.48801	0.488014	0.0342205	C2931891	DISGENET_Necrotizing_encephalopathy,_infantile_subacute,_of_Leigh	NDUFV2	NADH:ubiquinone oxidoreductase core subunit V2	18p11.22	12615	0.148143	0.556445	-0.0856425
C2931891	-1.48801	0.488014	0.0342205	C2931891	DISGENET_Necrotizing_encephalopathy,_infantile_subacute,_of_Leigh	PET100	PET100 cytochrome c oxidase chaperone	19p13.2	12781	0.131495	0.534676	-0.119823
C2931891	-1.48801	0.488014	0.0342205	C2931891	DISGENET_Necrotizing_encephalopathy,_infantile_subacute,_of_Leigh	SUCLG1	succinate-CoA ligase alpha subunit	2p11.2	11936	0.224252	0.634089	-0.0604224
C2931891	-1.48801	0.488014	0.0342205	C2931891	DISGENET_Necrotizing_encephalopathy,_infantile_subacute,_of_Leigh	SURF1	SURF1 cytochrome c oxidase assembly factor	9q34.2	13905	0.0413031	0.375669	-0.112092
C2931891	-1.48801	0.488014	0.0342205	C2931891	DISGENET_Necrotizing_encephalopathy,_infantile_subacute,_of_Leigh	TTC19	tetratricopeptide repeat domain 19	17p12	13354	0.0795399	0.455781	-0.081416
C2931891	-1.48801	0.488014	0.0342205	C2931891	DISGENET_Necrotizing_encephalopathy,_infantile_subacute,_of_Leigh	UQCRQ	ubiquinol-cytochrome c reductase complex III subunit VII	5q31.1	11664	0.260916	0.668188	-0.0717011
C4551906	-1.50853	0.498557	0.0342205	C4551906	DISGENET_Ciliary_Dyskinesia,_Primary,_1,_With_Or_Without_Situs_Inversus	ARMC4	armadillo repeat containing 4	10p12.1	13807	0.0473077	0.389254	-0.60689
C4551906	-1.50853	0.498557	0.0342205	C4551906	DISGENET_Ciliary_Dyskinesia,_Primary,_1,_With_Or_Without_Situs_Inversus	CCDC103	coiled-coil domain containing 103	17q21.31	11839	0.235379	0.64428	-0.11137
C4551906	-1.50853	0.498557	0.0342205	C4551906	DISGENET_Ciliary_Dyskinesia,_Primary,_1,_With_Or_Without_Situs_Inversus	CCDC151	coiled-coil domain containing 151	19p13.2	11014	0.354352	0.744142	-0.0750608
C4551906	-1.50853	0.498557	0.0342205	C4551906	DISGENET_Ciliary_Dyskinesia,_Primary,_1,_With_Or_Without_Situs_Inversus	CCDC40	coiled-coil domain containing 40	17q25.3	12272	0.184875	0.596875	-0.19042
C4551906	-1.50853	0.498557	0.0342205	C4551906	DISGENET_Ciliary_Dyskinesia,_Primary,_1,_With_Or_Without_Situs_Inversus	CCNO	cyclin O	5q11.2	14741	0.00372487	0.207696	-0.500286
C4551906	-1.50853	0.498557	0.0342205	C4551906	DISGENET_Ciliary_Dyskinesia,_Primary,_1,_With_Or_Without_Situs_Inversus	CFAP221	cilia and flagella associated protein 221	2q14.2	11131	0.335412	0.726675	-0.256233
C4551906	-1.50853	0.498557	0.0342205	C4551906	DISGENET_Ciliary_Dyskinesia,_Primary,_1,_With_Or_Without_Situs_Inversus	DNAAF3	dynein axonemal assembly factor 3	19q13.42	13153	0.0967782	0.487519	-0.327665
C4551906	-1.50853	0.498557	0.0342205	C4551906	DISGENET_Ciliary_Dyskinesia,_Primary,_1,_With_Or_Without_Situs_Inversus	FOXJ1	forkhead box J1	17q25.1	12755	0.133584	0.537087	-0.240248
C4551906	-1.50853	0.498557	0.0342205	C4551906	DISGENET_Ciliary_Dyskinesia,_Primary,_1,_With_Or_Without_Situs_Inversus	GAS2L2	growth arrest specific 2 like 2	17q12	14228	0.0231832	0.313628	-0.321048
C4551906	-1.50853	0.498557	0.0342205	C4551906	DISGENET_Ciliary_Dyskinesia,_Primary,_1,_With_Or_Without_Situs_Inversus	HYDIN	HYDIN axonemal central pair apparatus protein	16q22.2	11538	0.278345	0.684997	-0.272274
C4551906	-1.50853	0.498557	0.0342205	C4551906	DISGENET_Ciliary_Dyskinesia,_Primary,_1,_With_Or_Without_Situs_Inversus	LRRC56	leucine rich repeat containing 56	11p15.5	12944	0.116257	0.516972	-0.171586
C4551906	-1.50853	0.498557	0.0342205	C4551906	DISGENET_Ciliary_Dyskinesia,_Primary,_1,_With_Or_Without_Situs_Inversus	LRRC6	leucine rich repeat containing 6	8q24.22	14597	0.00836353	0.246012	-0.278102
C4551906	-1.50853	0.498557	0.0342205	C4551906	DISGENET_Ciliary_Dyskinesia,_Primary,_1,_With_Or_Without_Situs_Inversus	MCIDAS	multiciliate differentiation and DNA synthesis associated cell cycle protein	5q11.2	14192	0.0248896	0.320386	-0.640382
C4551906	-1.50853	0.498557	0.0342205	C4551906	DISGENET_Ciliary_Dyskinesia,_Primary,_1,_With_Or_Without_Situs_Inversus	OFD1	OFD1 centriole and centriolar satellite protein	Xp22.2	11642	0.26405	0.671057	-0.0719506
C4551906	-1.50853	0.498557	0.0342205	C4551906	DISGENET_Ciliary_Dyskinesia,_Primary,_1,_With_Or_Without_Situs_Inversus	RPGR	retinitis pigmentosa GTPase regulator	Xp11.4	13042	0.106731	0.503266	-0.100025
C4551906	-1.50853	0.498557	0.0342205	C4551906	DISGENET_Ciliary_Dyskinesia,_Primary,_1,_With_Or_Without_Situs_Inversus	SPEF2	sperm flagellar 2	5p13.2	11850	0.234599	0.643845	-0.223778
C4551906	-1.50853	0.498557	0.0342205	C4551906	DISGENET_Ciliary_Dyskinesia,_Primary,_1,_With_Or_Without_Situs_Inversus	ZMYND10	zinc finger MYND-type containing 10	3p21.31	13373	0.0782525	0.454202	-0.176012
C0024305	-1.51362	0.512997	0.0368217	C0024305	DISGENET_Lymphoma,_Non-Hodgkin	EPHX1	epoxide hydrolase 1	1q42.12	14731	0.00406213	0.211876	-0.201384
C0024305	-1.51362	0.512997	0.0368217	C0024305	DISGENET_Lymphoma,_Non-Hodgkin	RAD54L	RAD54 like	1p34.1	14576	0.00910188	0.251153	-0.355216
C0024305	-1.51362	0.512997	0.0368217	C0024305	DISGENET_Lymphoma,_Non-Hodgkin	SHMT1	serine hydroxymethyltransferase 1	17p11.2	14744	0.00351905	0.200521	-0.317062
C0024305	-1.51362	0.512997	0.0368217	C0024305	DISGENET_Lymphoma,_Non-Hodgkin	TYMS	thymidylate synthetase	18p11.32	14712	0.00464145	0.218779	-0.306451
C0178417	-1.40974	0.513159	0.0786106	C0178417	DISGENET_Anhedonia	COMT	catechol-O-methyltransferase	22q11.21	13899	0.0414211	0.37573	-0.123249
C0178417	-1.40974	0.513159	0.0786106	C0178417	DISGENET_Anhedonia	DRD2	dopamine receptor D2	11q23.2	14123	0.0282616	0.333425	-0.327846
C0178417	-1.40974	0.513159	0.0786106	C0178417	DISGENET_Anhedonia	IDO1	indoleamine 2,3-dioxygenase 1	8p11.21	14669	0.00625009	0.236183	-0.592826
C0178417	-1.40974	0.513159	0.0786106	C0178417	DISGENET_Anhedonia	KCNK2	potassium two pore domain channel subfamily K member 2	1q41	14454	0.0139141	0.2797	-0.245414
C0178417	-1.40974	0.513159	0.0786106	C0178417	DISGENET_Anhedonia	MAPK1	mitogen-activated protein kinase 1	22q11.22	14719	0.0043989	0.215778	-0.167912
C0178417	-1.40974	0.513159	0.0786106	C0178417	DISGENET_Anhedonia	SETDB1	SET domain bifurcated histone lysine methyltransferase 1	1q21.3	13514	0.0680412	0.437558	-0.0966083
C0025286	-1.41334	0.518023	0.0632184	C0025286	DISGENET_Meningioma	AKT1	AKT serine/threonine kinase 1	14q32.33	13308	0.0834357	0.460834	-0.0549216
C0025286	-1.41334	0.518023	0.0632184	C0025286	DISGENET_Meningioma	ALAD	aminolevulinate dehydratase	9q32	12714	0.138796	0.545641	-0.075041
C0025286	-1.41334	0.518023	0.0632184	C0025286	DISGENET_Meningioma	CST3	cystatin C	20p11.21	12487	0.163012	0.573229	-0.0841848
C0025286	-1.41334	0.518023	0.0632184	C0025286	DISGENET_Meningioma	CSTB	cystatin B	21q22.3	14402	0.0157936	0.287923	-0.168397
C0025286	-1.41334	0.518023	0.0632184	C0025286	DISGENET_Meningioma	MLLT10	MLLT10 histone lysine methyltransferase DOT1L cofactor	10p12.31	14000	0.0343952	0.350999	-0.152255
C0025286	-1.41334	0.518023	0.0632184	C0025286	DISGENET_Meningioma	SMARCE1	SWI/SNF related, matrix associated, actin dependent regulator of chromatin, subfamily e, member 1	17q21.2	13017	0.108998	0.50543	-0.0719321
C0025286	-1.41334	0.518023	0.0632184	C0025286	DISGENET_Meningioma	TRAF7	TNF receptor associated factor 7	16p13.3	13414	0.0749201	0.449091	-0.0819721
C1838951	-1.41823	0.519827	0.0451128	C1838951	DISGENET_LEIGH_SYNDROME_DUE_TO_MITOCHONDRIAL_COMPLEX_I_DEFICIENCY	COX10	cytochrome c oxidase assembly factor heme A:farnesyltransferase COX10	17p12	12368	0.175287	0.586859	-0.081439
C1838951	-1.41823	0.519827	0.0451128	C1838951	DISGENET_LEIGH_SYNDROME_DUE_TO_MITOCHONDRIAL_COMPLEX_I_DEFICIENCY	IARS2	isoleucyl-tRNA synthetase 2, mitochondrial	1q41	11910	0.228391	0.639489	-0.0379423
C1838951	-1.41823	0.519827	0.0451128	C1838951	DISGENET_LEIGH_SYNDROME_DUE_TO_MITOCHONDRIAL_COMPLEX_I_DEFICIENCY	NARS2	asparaginyl-tRNA synthetase 2, mitochondrial	11q14.1	13737	0.0518359	0.400526	-0.125093
C1838951	-1.41823	0.519827	0.0451128	C1838951	DISGENET_LEIGH_SYNDROME_DUE_TO_MITOCHONDRIAL_COMPLEX_I_DEFICIENCY	NDUFA1	NADH:ubiquinone oxidoreductase subunit A1	Xq24	13659	0.0573935	0.41367	-0.141155
C1838951	-1.41823	0.519827	0.0451128	C1838951	DISGENET_LEIGH_SYNDROME_DUE_TO_MITOCHONDRIAL_COMPLEX_I_DEFICIENCY	NDUFA2	NADH:ubiquinone oxidoreductase subunit A2	5q31.3	13424	0.0740765	0.448296	-0.124398
C1838951	-1.41823	0.519827	0.0451128	C1838951	DISGENET_LEIGH_SYNDROME_DUE_TO_MITOCHONDRIAL_COMPLEX_I_DEFICIENCY	NDUFS1	NADH:ubiquinone oxidoreductase core subunit S1	2q33.3	12379	0.173806	0.584354	-0.0449446
C1838951	-1.41823	0.519827	0.0451128	C1838951	DISGENET_LEIGH_SYNDROME_DUE_TO_MITOCHONDRIAL_COMPLEX_I_DEFICIENCY	NDUFS3	NADH:ubiquinone oxidoreductase core subunit S3	11p11.2	14659	0.00643597	0.236183	-0.138963
C1838951	-1.41823	0.519827	0.0451128	C1838951	DISGENET_LEIGH_SYNDROME_DUE_TO_MITOCHONDRIAL_COMPLEX_I_DEFICIENCY	NDUFS4	NADH:ubiquinone oxidoreductase subunit S4	5q11.2	14800	0.00212355	0.19506	-0.170749
C1838951	-1.41823	0.519827	0.0451128	C1838951	DISGENET_LEIGH_SYNDROME_DUE_TO_MITOCHONDRIAL_COMPLEX_I_DEFICIENCY	NDUFS8	NADH:ubiquinone oxidoreductase core subunit S8	11q13.2	13671	0.0562694	0.410329	-0.113073
C1838951	-1.41823	0.519827	0.0451128	C1838951	DISGENET_LEIGH_SYNDROME_DUE_TO_MITOCHONDRIAL_COMPLEX_I_DEFICIENCY	NDUFV2	NADH:ubiquinone oxidoreductase core subunit V2	18p11.22	12615	0.148143	0.556445	-0.0856425
C1838951	-1.41823	0.519827	0.0451128	C1838951	DISGENET_LEIGH_SYNDROME_DUE_TO_MITOCHONDRIAL_COMPLEX_I_DEFICIENCY	PET100	PET100 cytochrome c oxidase chaperone	19p13.2	12781	0.131495	0.534676	-0.119823
C1838951	-1.41823	0.519827	0.0451128	C1838951	DISGENET_LEIGH_SYNDROME_DUE_TO_MITOCHONDRIAL_COMPLEX_I_DEFICIENCY	SUCLG1	succinate-CoA ligase alpha subunit	2p11.2	11936	0.224252	0.634089	-0.0604224
C1838951	-1.41823	0.519827	0.0451128	C1838951	DISGENET_LEIGH_SYNDROME_DUE_TO_MITOCHONDRIAL_COMPLEX_I_DEFICIENCY	SURF1	SURF1 cytochrome c oxidase assembly factor	9q34.2	13905	0.0413031	0.375669	-0.112092
C1838951	-1.41823	0.519827	0.0451128	C1838951	DISGENET_LEIGH_SYNDROME_DUE_TO_MITOCHONDRIAL_COMPLEX_I_DEFICIENCY	TTC19	tetratricopeptide repeat domain 19	17p12	13354	0.0795399	0.455781	-0.081416
C1838951	-1.41823	0.519827	0.0451128	C1838951	DISGENET_LEIGH_SYNDROME_DUE_TO_MITOCHONDRIAL_COMPLEX_I_DEFICIENCY	UQCRQ	ubiquinol-cytochrome c reductase complex III subunit VII	5q31.1	11664	0.260916	0.668188	-0.0717011
C0042900	-1.32288	0.79388	0.123845	C0042900	DISGENET_Vitiligo	CASP7	caspase 7	10q25.3	12367	0.17533	0.586859	-0.12647
C0042900	-1.32288	0.79388	0.123845	C0042900	DISGENET_Vitiligo	CD44	CD44 molecule (Indian blood group)	11p13	13398	0.0759883	0.45141	-0.18303
C0042900	-1.32288	0.79388	0.123845	C0042900	DISGENET_Vitiligo	FOXP1	forkhead box P1	3p13	13803	0.0476441	0.39061	-0.268508
C0042900	-1.32288	0.79388	0.123845	C0042900	DISGENET_Vitiligo	NFE2L2	nuclear factor, erythroid 2 like 2	2q31.2	13359	0.0792289	0.455781	-0.119615
C0042900	-1.32288	0.79388	0.123845	C0042900	DISGENET_Vitiligo	SH2B3	SH2B adaptor protein 3	12q24.12	13908	0.0411542	0.375669	-0.0984788
C0042900	-1.32288	0.79388	0.123845	C0042900	DISGENET_Vitiligo	TOB2	transducer of ERBB2, 2	22q13.2	14423	0.0150912	0.284162	-0.196469
C0746787	-1.22339	0.794986	0.194656	C0746787	DISGENET_Cancer_of_Neck	BCL2L1	BCL2 like 1	20q11.21	12425	0.169339	0.580069	-0.0568794
C0746787	-1.22339	0.794986	0.194656	C0746787	DISGENET_Cancer_of_Neck	CEBPA	CCAAT enhancer binding protein alpha	19q13.11	12150	0.19844	0.610854	-0.123343
C0746787	-1.22339	0.794986	0.194656	C0746787	DISGENET_Cancer_of_Neck	GPX1	glutathione peroxidase 1	3p21.31	12904	0.120526	0.524277	-0.124885
C0746787	-1.22339	0.794986	0.194656	C0746787	DISGENET_Cancer_of_Neck	MAPK1	mitogen-activated protein kinase 1	22q11.22	14719	0.0043989	0.215778	-0.167912
C0746787	-1.22339	0.794986	0.194656	C0746787	DISGENET_Cancer_of_Neck	MAPK3	mitogen-activated protein kinase 3	16p11.2	14430	0.0148152	0.282034	-0.1135
C0746787	-1.22339	0.794986	0.194656	C0746787	DISGENET_Cancer_of_Neck	RARB	retinoic acid receptor beta	3p24.2	11250	0.317493	0.713032	-0.152755
C0746787	-1.22339	0.794986	0.194656	C0746787	DISGENET_Cancer_of_Neck	TGFA	transforming growth factor alpha	2p13.3	13008	0.109614	0.505608	-0.200823
C0746787	-1.22339	0.794986	0.194656	C0746787	DISGENET_Cancer_of_Neck	TYMS	thymidylate synthetase	18p11.32	14712	0.00464145	0.218779	-0.306451
C0746787	-1.22339	0.794986	0.194656	C0746787	DISGENET_Cancer_of_Neck	UROD	uroporphyrinogen decarboxylase	1p34.1	11027	0.351396	0.741023	-0.0457521
C0024667	-1.22006	0.795881	0.0848708	C0024667	DISGENET_Animal_Mammary_Neoplasms	ACTB	actin beta	7p22.1	12119	0.20221	0.614236	-0.0569416
C0024667	-1.22006	0.795881	0.0848708	C0024667	DISGENET_Animal_Mammary_Neoplasms	ACTG1	actin gamma 1	17q25.3	11741	0.250102	0.657486	-0.0432763
C0024667	-1.22006	0.795881	0.0848708	C0024667	DISGENET_Animal_Mammary_Neoplasms	ADCY5	adenylate cyclase 5	3q21.1	13733	0.0520287	0.400526	-0.202109
C0024667	-1.22006	0.795881	0.0848708	C0024667	DISGENET_Animal_Mammary_Neoplasms	ALCAM	activated leukocyte cell adhesion molecule	3q13.11	12674	0.14197	0.547904	-0.10406
C0024667	-1.22006	0.795881	0.0848708	C0024667	DISGENET_Animal_Mammary_Neoplasms	BRCA1	BRCA1 DNA repair associated	17q21.31	11954	0.221392	0.631507	-0.143856
C0024667	-1.22006	0.795881	0.0848708	C0024667	DISGENET_Animal_Mammary_Neoplasms	CCNH	cyclin H	5q14.3	12602	0.149518	0.557306	-0.0599311
C0024667	-1.22006	0.795881	0.0848708	C0024667	DISGENET_Animal_Mammary_Neoplasms	CDC42	cell division cycle 42	1p36.12	13215	0.0916103	0.476939	-0.0765935
C0024667	-1.22006	0.795881	0.0848708	C0024667	DISGENET_Animal_Mammary_Neoplasms	CDK4	cyclin dependent kinase 4	12q14.1	14587	0.00865159	0.247736	-0.149503
C0024667	-1.22006	0.795881	0.0848708	C0024667	DISGENET_Animal_Mammary_Neoplasms	CNN3	calponin 3	1p21.3	12527	0.157554	0.565734	-0.0711546
C0024667	-1.22006	0.795881	0.0848708	C0024667	DISGENET_Animal_Mammary_Neoplasms	COMT	catechol-O-methyltransferase	22q11.21	13899	0.0414211	0.37573	-0.123249
C0024667	-1.22006	0.795881	0.0848708	C0024667	DISGENET_Animal_Mammary_Neoplasms	DBI	diazepam binding inhibitor, acyl-CoA binding protein	2q14.2	11433	0.291323	0.693018	-0.113009
C0024667	-1.22006	0.795881	0.0848708	C0024667	DISGENET_Animal_Mammary_Neoplasms	EEF1A1	eukaryotic translation elongation factor 1 alpha 1	6q13	12299	0.182393	0.594643	-0.0765894
C0024667	-1.22006	0.795881	0.0848708	C0024667	DISGENET_Animal_Mammary_Neoplasms	EFEMP1	EGF containing fibulin extracellular matrix protein 1	2p16.1	13445	0.0720944	0.444355	-0.171445
C0024667	-1.22006	0.795881	0.0848708	C0024667	DISGENET_Animal_Mammary_Neoplasms	EPHX1	epoxide hydrolase 1	1q42.12	14731	0.00406213	0.211876	-0.201384
C0024667	-1.22006	0.795881	0.0848708	C0024667	DISGENET_Animal_Mammary_Neoplasms	FABP4	fatty acid binding protein 4	8q21.13	11769	0.245877	0.654601	-0.851046
C0024667	-1.22006	0.795881	0.0848708	C0024667	DISGENET_Animal_Mammary_Neoplasms	HNRNPA1	heterogeneous nuclear ribonucleoprotein A1	12q13.13	11622	0.267943	0.675879	-0.0541637
C0024667	-1.22006	0.795881	0.0848708	C0024667	DISGENET_Animal_Mammary_Neoplasms	HRAS	HRas proto-oncogene, GTPase	11p15.5	13533	0.0666635	0.43406	-0.137343
C0024667	-1.22006	0.795881	0.0848708	C0024667	DISGENET_Animal_Mammary_Neoplasms	ID3	inhibitor of DNA binding 3, HLH protein	1p36.12	12012	0.214666	0.626129	-0.122124
C0024667	-1.22006	0.795881	0.0848708	C0024667	DISGENET_Animal_Mammary_Neoplasms	ID4	inhibitor of DNA binding 4, HLH protein	6p22.3	14830	0.00149762	0.19506	-0.344168
C0024667	-1.22006	0.795881	0.0848708	C0024667	DISGENET_Animal_Mammary_Neoplasms	LGALS7	galectin 7	19q13.2	14534	0.0106166	0.263186	-1.7837
C0024667	-1.22006	0.795881	0.0848708	C0024667	DISGENET_Animal_Mammary_Neoplasms	LPL	lipoprotein lipase	8p21.3	14031	0.0330732	0.347948	-0.300302
C0024667	-1.22006	0.795881	0.0848708	C0024667	DISGENET_Animal_Mammary_Neoplasms	MDH2	malate dehydrogenase 2	7q11.23	13000	0.110129	0.505921	-0.0812515
C0024667	-1.22006	0.795881	0.0848708	C0024667	DISGENET_Animal_Mammary_Neoplasms	PEBP1	phosphatidylethanolamine binding protein 1	12q24.23	12337	0.178803	0.591849	-0.0706017
C0024667	-1.22006	0.795881	0.0848708	C0024667	DISGENET_Animal_Mammary_Neoplasms	PLK2	polo like kinase 2	5q11.2	13644	0.0586486	0.416929	-0.210717
C0024667	-1.22006	0.795881	0.0848708	C0024667	DISGENET_Animal_Mammary_Neoplasms	PRDX2	peroxiredoxin 2	19p13.13	13180	0.0949216	0.483312	-0.0886508
C0024667	-1.22006	0.795881	0.0848708	C0024667	DISGENET_Animal_Mammary_Neoplasms	PSMA4	proteasome 20S subunit alpha 4	15q25.1	13201	0.0926098	0.478666	-0.0684117
C0024667	-1.22006	0.795881	0.0848708	C0024667	DISGENET_Animal_Mammary_Neoplasms	PTN	pleiotrophin	7q33	13115	0.100366	0.493598	-0.0751884
C0024667	-1.22006	0.795881	0.0848708	C0024667	DISGENET_Animal_Mammary_Neoplasms	RBP1	retinol binding protein 1	3q23	13531	0.0668823	0.43471	-0.262995
C0024667	-1.22006	0.795881	0.0848708	C0024667	DISGENET_Animal_Mammary_Neoplasms	RBP4	retinol binding protein 4	10q23.33	12918	0.118817	0.521046	-0.199303
C0024667	-1.22006	0.795881	0.0848708	C0024667	DISGENET_Animal_Mammary_Neoplasms	RCN1	reticulocalbin 1	11p13	14588	0.00863144	0.247736	-0.26569
C0024667	-1.22006	0.795881	0.0848708	C0024667	DISGENET_Animal_Mammary_Neoplasms	RPL3	ribosomal protein L3	22q13.1	13407	0.075163	0.449239	-0.130801
C0024667	-1.22006	0.795881	0.0848708	C0024667	DISGENET_Animal_Mammary_Neoplasms	RPS14	ribosomal protein S14	5q33.1	13149	0.0970489	0.487799	-0.112883
C0024667	-1.22006	0.795881	0.0848708	C0024667	DISGENET_Animal_Mammary_Neoplasms	S100A6	S100 calcium binding protein A6	1q21.3	14558	0.00963221	0.254766	-0.266777
C0024667	-1.22006	0.795881	0.0848708	C0024667	DISGENET_Animal_Mammary_Neoplasms	S100A8	S100 calcium binding protein A8	1q21.3	13014	0.109062	0.50543	-1.19629
C0024667	-1.22006	0.795881	0.0848708	C0024667	DISGENET_Animal_Mammary_Neoplasms	SGK1	serum/glucocorticoid regulated kinase 1	6q23.2	14883	0.000220323	0.116695	-0.444802
C0024667	-1.22006	0.795881	0.0848708	C0024667	DISGENET_Animal_Mammary_Neoplasms	SNRPD3	small nuclear ribonucleoprotein D3 polypeptide	22q11.23	12307	0.181722	0.594015	-0.0526371
C0024667	-1.22006	0.795881	0.0848708	C0024667	DISGENET_Animal_Mammary_Neoplasms	SRSF2	serine and arginine rich splicing factor 2	17q25.1	11514	0.280483	0.68628	-0.0463994
C0024667	-1.22006	0.795881	0.0848708	C0024667	DISGENET_Animal_Mammary_Neoplasms	STAT5A	signal transducer and activator of transcription 5A	17q21.2	11610	0.269648	0.67726	-0.129792
C0024667	-1.22006	0.795881	0.0848708	C0024667	DISGENET_Animal_Mammary_Neoplasms	TGFA	transforming growth factor alpha	2p13.3	13008	0.109614	0.505608	-0.200823
C0024667	-1.22006	0.795881	0.0848708	C0024667	DISGENET_Animal_Mammary_Neoplasms	TRPS1	transcriptional repressor GATA binding 1	8q23.3	12058	0.209142	0.620395	-0.104635
C0024667	-1.22006	0.795881	0.0848708	C0024667	DISGENET_Animal_Mammary_Neoplasms	TSC22D1	TSC22 domain family member 1	13q14.11	12800	0.129866	0.53238	-0.0651901
C0024667	-1.22006	0.795881	0.0848708	C0024667	DISGENET_Animal_Mammary_Neoplasms	YWHAZ	tyrosine 3-monooxygenase/tryptophan 5-monooxygenase activation protein zeta	8q22.3	14737	0.00388577	0.209971	-0.113507
C0030305	-1.22378	0.806862	0.2147	C0030305	DISGENET_Pancreatitis	LPL	lipoprotein lipase	8p21.3	14031	0.0330732	0.347948	-0.300302
C0030305	-1.22378	0.806862	0.2147	C0030305	DISGENET_Pancreatitis	PPP3CA	protein phosphatase 3 catalytic subunit alpha	4q24	14722	0.00434294	0.215778	-0.257561
C0006870	-1.22693	0.807088	0.207224	C0006870	DISGENET_Cannabis_Dependence	AKT1	AKT serine/threonine kinase 1	14q32.33	13308	0.0834357	0.460834	-0.0549216
C0006870	-1.22693	0.807088	0.207224	C0006870	DISGENET_Cannabis_Dependence	CALM2	calmodulin 2	2p21	14705	0.00487561	0.221099	-0.143539
C0006870	-1.22693	0.807088	0.207224	C0006870	DISGENET_Cannabis_Dependence	CAMK2B	calcium/calmodulin dependent protein kinase II beta	7p13	14025	0.0332575	0.348128	-0.122182
C0006870	-1.22693	0.807088	0.207224	C0006870	DISGENET_Cannabis_Dependence	DRD2	dopamine receptor D2	11q23.2	14123	0.0282616	0.333425	-0.327846
C0006870	-1.22693	0.807088	0.207224	C0006870	DISGENET_Cannabis_Dependence	PENK	proenkephalin	8q12.1	14613	0.00781056	0.241467	-0.280783
C4551720	-1.33467	0.807631	0.0831758	C4551720	DISGENET_Primary_Ciliary_Dyskinesia	ARMC4	armadillo repeat containing 4	10p12.1	13807	0.0473077	0.389254	-0.60689
C4551720	-1.33467	0.807631	0.0831758	C4551720	DISGENET_Primary_Ciliary_Dyskinesia	CCDC103	coiled-coil domain containing 103	17q21.31	11839	0.235379	0.64428	-0.11137
C4551720	-1.33467	0.807631	0.0831758	C4551720	DISGENET_Primary_Ciliary_Dyskinesia	CCDC151	coiled-coil domain containing 151	19p13.2	11014	0.354352	0.744142	-0.0750608
C4551720	-1.33467	0.807631	0.0831758	C4551720	DISGENET_Primary_Ciliary_Dyskinesia	CCDC40	coiled-coil domain containing 40	17q25.3	12272	0.184875	0.596875	-0.19042
C4551720	-1.33467	0.807631	0.0831758	C4551720	DISGENET_Primary_Ciliary_Dyskinesia	CCNO	cyclin O	5q11.2	14741	0.00372487	0.207696	-0.500286
C4551720	-1.33467	0.807631	0.0831758	C4551720	DISGENET_Primary_Ciliary_Dyskinesia	CFAP221	cilia and flagella associated protein 221	2q14.2	11131	0.335412	0.726675	-0.256233
C4551720	-1.33467	0.807631	0.0831758	C4551720	DISGENET_Primary_Ciliary_Dyskinesia	DNAAF3	dynein axonemal assembly factor 3	19q13.42	13153	0.0967782	0.487519	-0.327665
C4551720	-1.33467	0.807631	0.0831758	C4551720	DISGENET_Primary_Ciliary_Dyskinesia	DNAH11	dynein axonemal heavy chain 11	7p15.3	11535	0.278493	0.685045	-0.280699
C4551720	-1.33467	0.807631	0.0831758	C4551720	DISGENET_Primary_Ciliary_Dyskinesia	DNAI2	dynein axonemal intermediate chain 2	17q25.1	12641	0.145808	0.554086	-0.216393
C4551720	-1.33467	0.807631	0.0831758	C4551720	DISGENET_Primary_Ciliary_Dyskinesia	FOXJ1	forkhead box J1	17q25.1	12755	0.133584	0.537087	-0.240248
C4551720	-1.33467	0.807631	0.0831758	C4551720	DISGENET_Primary_Ciliary_Dyskinesia	GAS2L2	growth arrest specific 2 like 2	17q12	14228	0.0231832	0.313628	-0.321048
C4551720	-1.33467	0.807631	0.0831758	C4551720	DISGENET_Primary_Ciliary_Dyskinesia	HYDIN	HYDIN axonemal central pair apparatus protein	16q22.2	11538	0.278345	0.684997	-0.272274
C4551720	-1.33467	0.807631	0.0831758	C4551720	DISGENET_Primary_Ciliary_Dyskinesia	LRRC56	leucine rich repeat containing 56	11p15.5	12944	0.116257	0.516972	-0.171586
C4551720	-1.33467	0.807631	0.0831758	C4551720	DISGENET_Primary_Ciliary_Dyskinesia	LRRC6	leucine rich repeat containing 6	8q24.22	14597	0.00836353	0.246012	-0.278102
C4551720	-1.33467	0.807631	0.0831758	C4551720	DISGENET_Primary_Ciliary_Dyskinesia	MCIDAS	multiciliate differentiation and DNA synthesis associated cell cycle protein	5q11.2	14192	0.0248896	0.320386	-0.640382
C4551720	-1.33467	0.807631	0.0831758	C4551720	DISGENET_Primary_Ciliary_Dyskinesia	OFD1	OFD1 centriole and centriolar satellite protein	Xp22.2	11642	0.26405	0.671057	-0.0719506
C4551720	-1.33467	0.807631	0.0831758	C4551720	DISGENET_Primary_Ciliary_Dyskinesia	RPGR	retinitis pigmentosa GTPase regulator	Xp11.4	13042	0.106731	0.503266	-0.100025
C4551720	-1.33467	0.807631	0.0831758	C4551720	DISGENET_Primary_Ciliary_Dyskinesia	SPEF2	sperm flagellar 2	5p13.2	11850	0.234599	0.643845	-0.223778
C4551720	-1.33467	0.807631	0.0831758	C4551720	DISGENET_Primary_Ciliary_Dyskinesia	ZMYND10	zinc finger MYND-type containing 10	3p21.31	13373	0.0782525	0.454202	-0.176012
C0162351	-1.32408	0.811561	0.0723327	C0162351	DISGENET_Contact_hypersensitivity	AHR	aryl hydrocarbon receptor	7p21.1	11971	0.219176	0.628978	-0.0963588
C0162351	-1.32408	0.811561	0.0723327	C0162351	DISGENET_Contact_hypersensitivity	CD44	CD44 molecule (Indian blood group)	11p13	13398	0.0759883	0.45141	-0.18303
C0162351	-1.32408	0.811561	0.0723327	C0162351	DISGENET_Contact_hypersensitivity	CLDN1	claudin 1	3q28	11369	0.299115	0.699038	-0.201481
C0162351	-1.32408	0.811561	0.0723327	C0162351	DISGENET_Contact_hypersensitivity	CTSS	cathepsin S	1q21.3	11760	0.247497	0.655721	-0.0759725
C0162351	-1.32408	0.811561	0.0723327	C0162351	DISGENET_Contact_hypersensitivity	CYP1A1	cytochrome P450 family 1 subfamily A member 1	15q24.1	12248	0.187499	0.59984	-1.2122
C0162351	-1.32408	0.811561	0.0723327	C0162351	DISGENET_Contact_hypersensitivity	FABP4	fatty acid binding protein 4	8q21.13	11769	0.245877	0.654601	-0.851046
C0162351	-1.32408	0.811561	0.0723327	C0162351	DISGENET_Contact_hypersensitivity	G6PD	glucose-6-phosphate dehydrogenase	Xq28	11927	0.225324	0.635478	-0.0560785
C0162351	-1.32408	0.811561	0.0723327	C0162351	DISGENET_Contact_hypersensitivity	HLA-DMA	major histocompatibility complex, class II, DM alpha	6p21.32	14885	0.000160001	0.102434	-0.34749
C0162351	-1.32408	0.811561	0.0723327	C0162351	DISGENET_Contact_hypersensitivity	IL18	interleukin 18	11q23.1	13535	0.0665335	0.433924	-0.11531
C0162351	-1.32408	0.811561	0.0723327	C0162351	DISGENET_Contact_hypersensitivity	KRT10	keratin 10	17q21.2	13907	0.0411568	0.375669	-0.220375
C0162351	-1.32408	0.811561	0.0723327	C0162351	DISGENET_Contact_hypersensitivity	NQO1	NAD(P)H quinone dehydrogenase 1	16q22.1	14809	0.00201986	0.19506	-0.324984
C0162351	-1.32408	0.811561	0.0723327	C0162351	DISGENET_Contact_hypersensitivity	PIR	pirin	Xp22.2	14205	0.0241196	0.317124	-0.193011
C0162351	-1.32408	0.811561	0.0723327	C0162351	DISGENET_Contact_hypersensitivity	PRDX6	peroxiredoxin 6	1q25.1	14806	0.00206395	0.19506	-0.173371
C0162351	-1.32408	0.811561	0.0723327	C0162351	DISGENET_Contact_hypersensitivity	S100A8	S100 calcium binding protein A8	1q21.3	13014	0.109062	0.50543	-1.19629
C0162351	-1.32408	0.811561	0.0723327	C0162351	DISGENET_Contact_hypersensitivity	SOD1	superoxide dismutase 1	21q22.11	11543	0.277908	0.684766	-0.0778137
C0162351	-1.32408	0.811561	0.0723327	C0162351	DISGENET_Contact_hypersensitivity	SOD3	superoxide dismutase 3	4p15.2	14001	0.0343692	0.350999	-0.185693
C0162351	-1.32408	0.811561	0.0723327	C0162351	DISGENET_Contact_hypersensitivity	TXNRD1	thioredoxin reductase 1	12q23.3	12886	0.122056	0.525382	-0.0681731
C0263454	-1.31391	0.812596	0.120755	C0263454	DISGENET_Chloracne	CDKN1B	cyclin dependent kinase inhibitor 1B	12p13.1	13709	0.0534428	0.40349	-0.0957622
C0263454	-1.31391	0.812596	0.120755	C0263454	DISGENET_Chloracne	GSTM3	glutathione S-transferase mu 3	1p13.3	14433	0.0147016	0.282034	-0.146745
C0263454	-1.31391	0.812596	0.120755	C0263454	DISGENET_Chloracne	INTS13	integrator complex subunit 13	12p11.23	14003	0.0342822	0.350997	-0.121625
C0263454	-1.31391	0.812596	0.120755	C0263454	DISGENET_Chloracne	NT5C3A	5'-nucleotidase, cytosolic IIIA	7p14.3	14142	0.0274531	0.330069	-0.108079
C0263454	-1.31391	0.812596	0.120755	C0263454	DISGENET_Chloracne	TOB1	transducer of ERBB2, 1	17q21.33	13730	0.0520767	0.400526	-0.146564
C0015695	-1.22798	0.816765	0.141762	C0015695	DISGENET_Fatty_Liver	CYP7B1	cytochrome P450 family 7 subfamily B member 1	8q12.3	13208	0.0923235	0.478528	-0.113223
C0015695	-1.22798	0.816765	0.141762	C0015695	DISGENET_Fatty_Liver	DHRS7	dehydrogenase/reductase 7	14q23.1	14792	0.00222661	0.195239	-0.185723
C0015695	-1.22798	0.816765	0.141762	C0015695	DISGENET_Fatty_Liver	GPX1	glutathione peroxidase 1	3p21.31	12904	0.120526	0.524277	-0.124885
C0015695	-1.22798	0.816765	0.141762	C0015695	DISGENET_Fatty_Liver	HAS3	hyaluronan synthase 3	16q22.1	14536	0.0105156	0.262191	-0.265852
C0015695	-1.22798	0.816765	0.141762	C0015695	DISGENET_Fatty_Liver	MAT1A	methionine adenosyltransferase 1A	10q22.3	13236	0.0894769	0.471869	-1.52851
C0015695	-1.22798	0.816765	0.141762	C0015695	DISGENET_Fatty_Liver	NFE2L2	nuclear factor, erythroid 2 like 2	2q31.2	13359	0.0792289	0.455781	-0.119615
C0015695	-1.22798	0.816765	0.141762	C0015695	DISGENET_Fatty_Liver	NR1D1	nuclear receptor subfamily 1 group D member 1	17q21.1	14894	9.91035e-06	0.0441414	-0.489867
C0015695	-1.22798	0.816765	0.141762	C0015695	DISGENET_Fatty_Liver	PSMA5	proteasome 20S subunit alpha 5	1p13.3	14059	0.0313452	0.339913	-0.10681
C0015695	-1.22798	0.816765	0.141762	C0015695	DISGENET_Fatty_Liver	PTMA	prothymosin alpha	2q37.1	13814	0.0466717	0.387158	-0.105024
C0015695	-1.22798	0.816765	0.141762	C0015695	DISGENET_Fatty_Liver	SERPINE1	serpin family E member 1	7q22.1	14282	0.0210089	0.306839	-0.35162
C0015695	-1.22798	0.816765	0.141762	C0015695	DISGENET_Fatty_Liver	SIRT1	sirtuin 1	10q21.3	14378	0.017032	0.293613	-0.168004
C0019693	-1.26205	0.819774	0.0838095	C0019693	DISGENET_HIV_Infections	ARHGDIB	Rho GDP dissociation inhibitor beta	12p12.3	14652	0.00659893	0.236183	-0.483333
C0019693	-1.26205	0.819774	0.0838095	C0019693	DISGENET_HIV_Infections	BAX	BCL2 associated X, apoptosis regulator	19q13.33	13313	0.08305	0.460443	-0.0986915
C0019693	-1.26205	0.819774	0.0838095	C0019693	DISGENET_HIV_Infections	BIRC2	baculoviral IAP repeat containing 2	11q22.2	13459	0.0714287	0.443353	-0.0882737
C0019693	-1.26205	0.819774	0.0838095	C0019693	DISGENET_HIV_Infections	CDC42	cell division cycle 42	1p36.12	13215	0.0916103	0.476939	-0.0765935
C0019693	-1.26205	0.819774	0.0838095	C0019693	DISGENET_HIV_Infections	CDKN1A	cyclin dependent kinase inhibitor 1A	6p21.2	12997	0.110306	0.505921	-0.13466
C0019693	-1.26205	0.819774	0.0838095	C0019693	DISGENET_HIV_Infections	COPS6	COP9 signalosome subunit 6	7q22.1	12157	0.197685	0.610359	-0.0562011
C0019693	-1.26205	0.819774	0.0838095	C0019693	DISGENET_HIV_Infections	EIF4A1	eukaryotic translation initiation factor 4A1	17p13.1	14503	0.0117788	0.269199	-0.0931767
C0019693	-1.26205	0.819774	0.0838095	C0019693	DISGENET_HIV_Infections	EMG1	EMG1 N1-specific pseudouridine methyltransferase	12p13.31	13151	0.0969233	0.487675	-0.0672431
C0019693	-1.26205	0.819774	0.0838095	C0019693	DISGENET_HIV_Infections	GTF3A	general transcription factor IIIA	13q12.2	12011	0.214674	0.626129	-0.119642
C0019693	-1.26205	0.819774	0.0838095	C0019693	DISGENET_HIV_Infections	HP	haptoglobin	16q22.2	12908	0.119898	0.522924	-0.680818
C0019693	-1.26205	0.819774	0.0838095	C0019693	DISGENET_HIV_Infections	ILF2	interleukin enhancer binding factor 2	1q21.3	12618	0.147881	0.556138	-0.0544832
C0019693	-1.26205	0.819774	0.0838095	C0019693	DISGENET_HIV_Infections	MDM2	MDM2 proto-oncogene	12q15	12947	0.115977	0.516252	-0.0826535
C0019693	-1.26205	0.819774	0.0838095	C0019693	DISGENET_HIV_Infections	NUP88	nucleoporin 88	17p13.2	13769	0.049785	0.39501	-0.0618627
C0019693	-1.26205	0.819774	0.0838095	C0019693	DISGENET_HIV_Infections	PSMA4	proteasome 20S subunit alpha 4	15q25.1	13201	0.0926098	0.478666	-0.0684117
C0019693	-1.26205	0.819774	0.0838095	C0019693	DISGENET_HIV_Infections	PSMA5	proteasome 20S subunit alpha 5	1p13.3	14059	0.0313452	0.339913	-0.10681
C0019693	-1.26205	0.819774	0.0838095	C0019693	DISGENET_HIV_Infections	PSMA6	proteasome 20S subunit alpha 6	14q13.2	12777	0.131702	0.534894	-0.0727289
C0019693	-1.26205	0.819774	0.0838095	C0019693	DISGENET_HIV_Infections	PSMD13	proteasome 26S subunit, non-ATPase 13	11p15.5	12291	0.183184	0.59551	-0.0478896
C0019693	-1.26205	0.819774	0.0838095	C0019693	DISGENET_HIV_Infections	PSMD6	proteasome 26S subunit, non-ATPase 6	3p14.1	13770	0.0497152	0.39501	-0.0707133
C0019693	-1.26205	0.819774	0.0838095	C0019693	DISGENET_HIV_Infections	PSME4	proteasome activator subunit 4	2p16.2	12916	0.118873	0.521046	-0.0661416
C0019693	-1.26205	0.819774	0.0838095	C0019693	DISGENET_HIV_Infections	SIRT1	sirtuin 1	10q21.3	14378	0.017032	0.293613	-0.168004
C0019693	-1.26205	0.819774	0.0838095	C0019693	DISGENET_HIV_Infections	SNRPD3	small nuclear ribonucleoprotein D3 polypeptide	22q11.23	12307	0.181722	0.594015	-0.0526371
C0019693	-1.26205	0.819774	0.0838095	C0019693	DISGENET_HIV_Infections	SRF	serum response factor	6p21.1	12853	0.124743	0.526542	-0.11856
C0019693	-1.26205	0.819774	0.0838095	C0019693	DISGENET_HIV_Infections	SRSF1	serine and arginine rich splicing factor 1	17q22	14129	0.027984	0.33195	-0.0984582
C0019693	-1.26205	0.819774	0.0838095	C0019693	DISGENET_HIV_Infections	TAF9	TATA-box binding protein associated factor 9	5q13.2	12086	0.205874	0.617436	-0.177724
C0019693	-1.26205	0.819774	0.0838095	C0019693	DISGENET_HIV_Infections	TLR3	toll like receptor 3	4q35.1	12158	0.197415	0.610303	-0.114746
C0019693	-1.26205	0.819774	0.0838095	C0019693	DISGENET_HIV_Infections	YY1	YY1 transcription factor	14q32.2	13798	0.0479667	0.391045	-0.0638476
C0002871	-1.27678	0.823533	0.135084	C0002871	DISGENET_Anemia	ATG5	autophagy related 5	6q21	13001	0.110019	0.505761	-0.0770162
C0002871	-1.27678	0.823533	0.135084	C0002871	DISGENET_Anemia	HP	haptoglobin	16q22.2	12908	0.119898	0.522924	-0.680818
C0002871	-1.27678	0.823533	0.135084	C0002871	DISGENET_Anemia	PARP1	poly(ADP-ribose) polymerase 1	1q42.12	12930	0.117634	0.519698	-0.0719777
C0002871	-1.27678	0.823533	0.135084	C0002871	DISGENET_Anemia	SLC25A37	solute carrier family 25 member 37	8p21.2	13465	0.0710695	0.44275	-0.127318
C0002871	-1.27678	0.823533	0.135084	C0002871	DISGENET_Anemia	TNFRSF10A	TNF receptor superfamily member 10a	8p21.3	13923	0.0401679	0.373487	-0.473787
C0002871	-1.27678	0.823533	0.135084	C0002871	DISGENET_Anemia	TYMS	thymidylate synthetase	18p11.32	14712	0.00464145	0.218779	-0.306451
C4505456	-1.23285	0.824144	0.121547	C4505456	DISGENET_HIV_Coinfection	ARHGDIB	Rho GDP dissociation inhibitor beta	12p12.3	14652	0.00659893	0.236183	-0.483333
C4505456	-1.23285	0.824144	0.121547	C4505456	DISGENET_HIV_Coinfection	BAX	BCL2 associated X, apoptosis regulator	19q13.33	13313	0.08305	0.460443	-0.0986915
C4505456	-1.23285	0.824144	0.121547	C4505456	DISGENET_HIV_Coinfection	BIRC2	baculoviral IAP repeat containing 2	11q22.2	13459	0.0714287	0.443353	-0.0882737
C4505456	-1.23285	0.824144	0.121547	C4505456	DISGENET_HIV_Coinfection	CDC42	cell division cycle 42	1p36.12	13215	0.0916103	0.476939	-0.0765935
C4505456	-1.23285	0.824144	0.121547	C4505456	DISGENET_HIV_Coinfection	CDKN1A	cyclin dependent kinase inhibitor 1A	6p21.2	12997	0.110306	0.505921	-0.13466
C4505456	-1.23285	0.824144	0.121547	C4505456	DISGENET_HIV_Coinfection	COPS6	COP9 signalosome subunit 6	7q22.1	12157	0.197685	0.610359	-0.0562011
C4505456	-1.23285	0.824144	0.121547	C4505456	DISGENET_HIV_Coinfection	EIF4A1	eukaryotic translation initiation factor 4A1	17p13.1	14503	0.0117788	0.269199	-0.0931767
C4505456	-1.23285	0.824144	0.121547	C4505456	DISGENET_HIV_Coinfection	EMG1	EMG1 N1-specific pseudouridine methyltransferase	12p13.31	13151	0.0969233	0.487675	-0.0672431
C4505456	-1.23285	0.824144	0.121547	C4505456	DISGENET_HIV_Coinfection	GTF3A	general transcription factor IIIA	13q12.2	12011	0.214674	0.626129	-0.119642
C4505456	-1.23285	0.824144	0.121547	C4505456	DISGENET_HIV_Coinfection	HP	haptoglobin	16q22.2	12908	0.119898	0.522924	-0.680818
C4505456	-1.23285	0.824144	0.121547	C4505456	DISGENET_HIV_Coinfection	ILF2	interleukin enhancer binding factor 2	1q21.3	12618	0.147881	0.556138	-0.0544832
C4505456	-1.23285	0.824144	0.121547	C4505456	DISGENET_HIV_Coinfection	MDM2	MDM2 proto-oncogene	12q15	12947	0.115977	0.516252	-0.0826535
C4505456	-1.23285	0.824144	0.121547	C4505456	DISGENET_HIV_Coinfection	NUP88	nucleoporin 88	17p13.2	13769	0.049785	0.39501	-0.0618627
C4505456	-1.23285	0.824144	0.121547	C4505456	DISGENET_HIV_Coinfection	PSMA4	proteasome 20S subunit alpha 4	15q25.1	13201	0.0926098	0.478666	-0.0684117
C4505456	-1.23285	0.824144	0.121547	C4505456	DISGENET_HIV_Coinfection	PSMA5	proteasome 20S subunit alpha 5	1p13.3	14059	0.0313452	0.339913	-0.10681
C4505456	-1.23285	0.824144	0.121547	C4505456	DISGENET_HIV_Coinfection	PSMA6	proteasome 20S subunit alpha 6	14q13.2	12777	0.131702	0.534894	-0.0727289
C4505456	-1.23285	0.824144	0.121547	C4505456	DISGENET_HIV_Coinfection	PSMD13	proteasome 26S subunit, non-ATPase 13	11p15.5	12291	0.183184	0.59551	-0.0478896
C4505456	-1.23285	0.824144	0.121547	C4505456	DISGENET_HIV_Coinfection	PSMD6	proteasome 26S subunit, non-ATPase 6	3p14.1	13770	0.0497152	0.39501	-0.0707133
C4505456	-1.23285	0.824144	0.121547	C4505456	DISGENET_HIV_Coinfection	PSME4	proteasome activator subunit 4	2p16.2	12916	0.118873	0.521046	-0.0661416
C4505456	-1.23285	0.824144	0.121547	C4505456	DISGENET_HIV_Coinfection	SIRT1	sirtuin 1	10q21.3	14378	0.017032	0.293613	-0.168004
C4505456	-1.23285	0.824144	0.121547	C4505456	DISGENET_HIV_Coinfection	SNRPD3	small nuclear ribonucleoprotein D3 polypeptide	22q11.23	12307	0.181722	0.594015	-0.0526371
C4505456	-1.23285	0.824144	0.121547	C4505456	DISGENET_HIV_Coinfection	SRF	serum response factor	6p21.1	12853	0.124743	0.526542	-0.11856
C4505456	-1.23285	0.824144	0.121547	C4505456	DISGENET_HIV_Coinfection	SRSF1	serine and arginine rich splicing factor 1	17q22	14129	0.027984	0.33195	-0.0984582
C4505456	-1.23285	0.824144	0.121547	C4505456	DISGENET_HIV_Coinfection	TAF9	TATA-box binding protein associated factor 9	5q13.2	12086	0.205874	0.617436	-0.177724
C4505456	-1.23285	0.824144	0.121547	C4505456	DISGENET_HIV_Coinfection	TLR3	toll like receptor 3	4q35.1	12158	0.197415	0.610303	-0.114746
C4505456	-1.23285	0.824144	0.121547	C4505456	DISGENET_HIV_Coinfection	YY1	YY1 transcription factor	14q32.2	13798	0.0479667	0.391045	-0.0638476
C0085159	-1.32553	0.829005	0.141527	C0085159	DISGENET_Seasonal_Affective_Disorder	CRY2	cryptochrome circadian regulator 2	11p11.2	14738	0.00386962	0.209971	-0.150815
C0085159	-1.32553	0.829005	0.141527	C0085159	DISGENET_Seasonal_Affective_Disorder	NR1D1	nuclear receptor subfamily 1 group D member 1	17q21.1	14894	9.91035e-06	0.0441414	-0.489867
C0085159	-1.32553	0.829005	0.141527	C0085159	DISGENET_Seasonal_Affective_Disorder	PER3	period circadian regulator 3	1p36.23	14175	0.0258024	0.325024	-0.255782
C2711227	-1.22851	0.829143	0.145009	C2711227	DISGENET_Steatohepatitis	CYP7B1	cytochrome P450 family 7 subfamily B member 1	8q12.3	13208	0.0923235	0.478528	-0.113223
C2711227	-1.22851	0.829143	0.145009	C2711227	DISGENET_Steatohepatitis	DHRS7	dehydrogenase/reductase 7	14q23.1	14792	0.00222661	0.195239	-0.185723
C2711227	-1.22851	0.829143	0.145009	C2711227	DISGENET_Steatohepatitis	GPX1	glutathione peroxidase 1	3p21.31	12904	0.120526	0.524277	-0.124885
C2711227	-1.22851	0.829143	0.145009	C2711227	DISGENET_Steatohepatitis	HAS3	hyaluronan synthase 3	16q22.1	14536	0.0105156	0.262191	-0.265852
C2711227	-1.22851	0.829143	0.145009	C2711227	DISGENET_Steatohepatitis	MAT1A	methionine adenosyltransferase 1A	10q22.3	13236	0.0894769	0.471869	-1.52851
C2711227	-1.22851	0.829143	0.145009	C2711227	DISGENET_Steatohepatitis	NFE2L2	nuclear factor, erythroid 2 like 2	2q31.2	13359	0.0792289	0.455781	-0.119615
C2711227	-1.22851	0.829143	0.145009	C2711227	DISGENET_Steatohepatitis	NR1D1	nuclear receptor subfamily 1 group D member 1	17q21.1	14894	9.91035e-06	0.0441414	-0.489867
C2711227	-1.22851	0.829143	0.145009	C2711227	DISGENET_Steatohepatitis	PSMA5	proteasome 20S subunit alpha 5	1p13.3	14059	0.0313452	0.339913	-0.10681
C2711227	-1.22851	0.829143	0.145009	C2711227	DISGENET_Steatohepatitis	PTMA	prothymosin alpha	2q37.1	13814	0.0466717	0.387158	-0.105024
C2711227	-1.22851	0.829143	0.145009	C2711227	DISGENET_Steatohepatitis	SERPINE1	serpin family E member 1	7q22.1	14282	0.0210089	0.306839	-0.35162
C2711227	-1.22851	0.829143	0.145009	C2711227	DISGENET_Steatohepatitis	SIRT1	sirtuin 1	10q21.3	14378	0.017032	0.293613	-0.168004
C0024121	-1.26742	0.831078	0.0376068	C0024121	DISGENET_Lung_Neoplasms	ACE	angiotensin I converting enzyme	17q23.3	12149	0.19846	0.610854	-0.161954
C0024121	-1.26742	0.831078	0.0376068	C0024121	DISGENET_Lung_Neoplasms	ACTB	actin beta	7p22.1	12119	0.20221	0.614236	-0.0569416
C0024121	-1.26742	0.831078	0.0376068	C0024121	DISGENET_Lung_Neoplasms	AKT1	AKT serine/threonine kinase 1	14q32.33	13308	0.0834357	0.460834	-0.0549216
C0024121	-1.26742	0.831078	0.0376068	C0024121	DISGENET_Lung_Neoplasms	ATOX1	antioxidant 1 copper chaperone	5q33.1	14179	0.0256448	0.324541	-0.162884
C0024121	-1.26742	0.831078	0.0376068	C0024121	DISGENET_Lung_Neoplasms	AVPI1	arginine vasopressin induced 1	10q24.2	14827	0.00164336	0.19506	-0.245194
C0024121	-1.26742	0.831078	0.0376068	C0024121	DISGENET_Lung_Neoplasms	BCL2L1	BCL2 like 1	20q11.21	12425	0.169339	0.580069	-0.0568794
C0024121	-1.26742	0.831078	0.0376068	C0024121	DISGENET_Lung_Neoplasms	BHLHE41	basic helix-loop-helix family member e41	12p12.1	14874	0.000359816	0.132912	-0.343173
C0024121	-1.26742	0.831078	0.0376068	C0024121	DISGENET_Lung_Neoplasms	CAV1	caveolin 1	7q31.2	12491	0.162798	0.573097	-0.114129
C0024121	-1.26742	0.831078	0.0376068	C0024121	DISGENET_Lung_Neoplasms	CCN1	cellular communication network factor 1	1p22.3	13784	0.0488886	0.39319	-0.276245
C0024121	-1.26742	0.831078	0.0376068	C0024121	DISGENET_Lung_Neoplasms	CCND2	cyclin D2	12p13.32	14610	0.00788207	0.241631	-0.39594
C0024121	-1.26742	0.831078	0.0376068	C0024121	DISGENET_Lung_Neoplasms	CDH13	cadherin 13	16q23.3	13691	0.0546936	0.406107	-0.120428
C0024121	-1.26742	0.831078	0.0376068	C0024121	DISGENET_Lung_Neoplasms	CDKN1A	cyclin dependent kinase inhibitor 1A	6p21.2	12997	0.110306	0.505921	-0.13466
C0024121	-1.26742	0.831078	0.0376068	C0024121	DISGENET_Lung_Neoplasms	CDKN1B	cyclin dependent kinase inhibitor 1B	12p13.1	13709	0.0534428	0.40349	-0.0957622
C0024121	-1.26742	0.831078	0.0376068	C0024121	DISGENET_Lung_Neoplasms	CHRNB4	cholinergic receptor nicotinic beta 4 subunit	15q25.1	12458	0.16561	0.574933	-0.602686
C0024121	-1.26742	0.831078	0.0376068	C0024121	DISGENET_Lung_Neoplasms	CHST15	carbohydrate sulfotransferase 15	10q26.13	13026	0.108056	0.504613	-0.158645
C0024121	-1.26742	0.831078	0.0376068	C0024121	DISGENET_Lung_Neoplasms	COL6A1	collagen type VI alpha 1 chain	21q22.3	13275	0.0870666	0.468408	-0.280518
C0024121	-1.26742	0.831078	0.0376068	C0024121	DISGENET_Lung_Neoplasms	COX17	cytochrome c oxidase copper chaperone COX17	3q13.33	14314	0.0195682	0.302901	-0.132504
C0024121	-1.26742	0.831078	0.0376068	C0024121	DISGENET_Lung_Neoplasms	CPE	carboxypeptidase E	4q32.3	13594	0.062574	0.42627	-0.0657761
C0024121	-1.26742	0.831078	0.0376068	C0024121	DISGENET_Lung_Neoplasms	DOK2	docking protein 2	8p21.3	13267	0.087642	0.468884	-0.285832
C0024121	-1.26742	0.831078	0.0376068	C0024121	DISGENET_Lung_Neoplasms	EFEMP1	EGF containing fibulin extracellular matrix protein 1	2p16.1	13445	0.0720944	0.444355	-0.171445
C0024121	-1.26742	0.831078	0.0376068	C0024121	DISGENET_Lung_Neoplasms	EHMT2	euchromatic histone lysine methyltransferase 2	6p21.33	13220	0.0912587	0.475969	-0.068259
C0024121	-1.26742	0.831078	0.0376068	C0024121	DISGENET_Lung_Neoplasms	EMX2	empty spiracles homeobox 2	10q26.11	12159	0.197376	0.610303	-0.16012
C0024121	-1.26742	0.831078	0.0376068	C0024121	DISGENET_Lung_Neoplasms	EPHX1	epoxide hydrolase 1	1q42.12	14731	0.00406213	0.211876	-0.201384
C0024121	-1.26742	0.831078	0.0376068	C0024121	DISGENET_Lung_Neoplasms	ERCC1	ERCC excision repair 1, endonuclease non-catalytic subunit	19q13.32	12222	0.189758	0.602771	-0.0901675
C0024121	-1.26742	0.831078	0.0376068	C0024121	DISGENET_Lung_Neoplasms	FHIT	fragile histidine triad diadenosine triphosphatase	3p14.2	12530	0.157225	0.564928	-0.162267
C0024121	-1.26742	0.831078	0.0376068	C0024121	DISGENET_Lung_Neoplasms	GAST	gastrin	17q21.2	12310	0.181485	0.593659	-0.722852
C0024121	-1.26742	0.831078	0.0376068	C0024121	DISGENET_Lung_Neoplasms	GPX1	glutathione peroxidase 1	3p21.31	12904	0.120526	0.524277	-0.124885
C0024121	-1.26742	0.831078	0.0376068	C0024121	DISGENET_Lung_Neoplasms	GRB7	growth factor receptor bound protein 7	17q12	12431	0.168496	0.578491	-0.182525
C0024121	-1.26742	0.831078	0.0376068	C0024121	DISGENET_Lung_Neoplasms	GSTM1	glutathione S-transferase mu 1	1p13.3	12252	0.187116	0.599716	-0.286752
C0024121	-1.26742	0.831078	0.0376068	C0024121	DISGENET_Lung_Neoplasms	HEY1	hes related family bHLH transcription factor with YRPW motif 1	8q21.13	14115	0.0286959	0.334583	-0.178374
C0024121	-1.26742	0.831078	0.0376068	C0024121	DISGENET_Lung_Neoplasms	HRAS	HRas proto-oncogene, GTPase	11p15.5	13533	0.0666635	0.43406	-0.137343
C0024121	-1.26742	0.831078	0.0376068	C0024121	DISGENET_Lung_Neoplasms	ID3	inhibitor of DNA binding 3, HLH protein	1p36.12	12012	0.214666	0.626129	-0.122124
C0024121	-1.26742	0.831078	0.0376068	C0024121	DISGENET_Lung_Neoplasms	IL1R2	interleukin 1 receptor type 2	2q11.2	13673	0.0560587	0.409672	-0.595898
C0024121	-1.26742	0.831078	0.0376068	C0024121	DISGENET_Lung_Neoplasms	LMNTD1	lamin tail domain containing 1	12p12.1	13125	0.0996602	0.493224	-0.503942
C0024121	-1.26742	0.831078	0.0376068	C0024121	DISGENET_Lung_Neoplasms	MAPK1	mitogen-activated protein kinase 1	22q11.22	14719	0.0043989	0.215778	-0.167912
C0024121	-1.26742	0.831078	0.0376068	C0024121	DISGENET_Lung_Neoplasms	MAPK14	mitogen-activated protein kinase 14	6p21.31	11939	0.223773	0.633934	-0.0682097
C0024121	-1.26742	0.831078	0.0376068	C0024121	DISGENET_Lung_Neoplasms	MAPK3	mitogen-activated protein kinase 3	16p11.2	14430	0.0148152	0.282034	-0.1135
C0024121	-1.26742	0.831078	0.0376068	C0024121	DISGENET_Lung_Neoplasms	MPP1	membrane palmitoylated protein 1	Xq28	14220	0.023533	0.314646	-0.11868
C0024121	-1.26742	0.831078	0.0376068	C0024121	DISGENET_Lung_Neoplasms	PCNA	proliferating cell nuclear antigen	20p12.3	14566	0.00943613	0.254203	-0.140712
C0024121	-1.26742	0.831078	0.0376068	C0024121	DISGENET_Lung_Neoplasms	PRDX1	peroxiredoxin 1	1p34.1	14633	0.00717211	0.237898	-0.144168
C0024121	-1.26742	0.831078	0.0376068	C0024121	DISGENET_Lung_Neoplasms	PRDX6	peroxiredoxin 6	1q25.1	14806	0.00206395	0.19506	-0.173371
C0024121	-1.26742	0.831078	0.0376068	C0024121	DISGENET_Lung_Neoplasms	PRKN	parkin RBR E3 ubiquitin protein ligase	6q26	13065	0.105076	0.501767	-0.196687
C0024121	-1.26742	0.831078	0.0376068	C0024121	DISGENET_Lung_Neoplasms	PTMA	prothymosin alpha	2q37.1	13814	0.0466717	0.387158	-0.105024
C0024121	-1.26742	0.831078	0.0376068	C0024121	DISGENET_Lung_Neoplasms	RCHY1	ring finger and CHY zinc finger domain containing 1	4q21.1	14066	0.0311028	0.339665	-0.0975919
C0024121	-1.26742	0.831078	0.0376068	C0024121	DISGENET_Lung_Neoplasms	RIOX2	ribosomal oxygenase 2	3q11.2	13496	0.0691939	0.440565	-0.132993
C0024121	-1.26742	0.831078	0.0376068	C0024121	DISGENET_Lung_Neoplasms	RIT1	Ras like without CAAX 1	1q22	12080	0.206787	0.618432	-0.0766665
C0024121	-1.26742	0.831078	0.0376068	C0024121	DISGENET_Lung_Neoplasms	SLC22A18	solute carrier family 22 member 18	11p15.4	12000	0.216284	0.628384	-0.359239
C0024121	-1.26742	0.831078	0.0376068	C0024121	DISGENET_Lung_Neoplasms	STIM1	stromal interaction molecule 1	11p15.4	11841	0.235231	0.64428	-0.0480139
C0024121	-1.26742	0.831078	0.0376068	C0024121	DISGENET_Lung_Neoplasms	TTR	transthyretin	18q12.1	11872	0.232814	0.64286	-1.22674
C0024121	-1.26742	0.831078	0.0376068	C0024121	DISGENET_Lung_Neoplasms	TYMS	thymidylate synthetase	18p11.32	14712	0.00464145	0.218779	-0.306451
C0024121	-1.26742	0.831078	0.0376068	C0024121	DISGENET_Lung_Neoplasms	WT1	WT1 transcription factor	11p13	13409	0.0751119	0.449239	-0.72385
C0023453	-1.2633	0.831921	0.116906	C0023453	DISGENET_L2_Acute_Lymphoblastic_Leukemia	BCR	BCR activator of RhoGEF and GTPase	22q11.23	12548	0.155209	0.563018	-0.123622
C0023453	-1.2633	0.831921	0.116906	C0023453	DISGENET_L2_Acute_Lymphoblastic_Leukemia	EPHX1	epoxide hydrolase 1	1q42.12	14731	0.00406213	0.211876	-0.201384
C0023453	-1.2633	0.831921	0.116906	C0023453	DISGENET_L2_Acute_Lymphoblastic_Leukemia	ERG	ETS transcription factor ERG	21q22.2	13277	0.0867491	0.468204	-0.227944
C0023453	-1.2633	0.831921	0.116906	C0023453	DISGENET_L2_Acute_Lymphoblastic_Leukemia	ETV6	ETS variant transcription factor 6	12p13.2	12825	0.127291	0.529623	-0.111253
C0023453	-1.2633	0.831921	0.116906	C0023453	DISGENET_L2_Acute_Lymphoblastic_Leukemia	HLF	HLF transcription factor, PAR bZIP family member	17q22	14888	5.45852e-05	0.0632754	-0.385641
C0023453	-1.2633	0.831921	0.116906	C0023453	DISGENET_L2_Acute_Lymphoblastic_Leukemia	IKZF1	IKAROS family zinc finger 1	7p12.2	12540	0.156113	0.564212	-0.173806
C0023453	-1.2633	0.831921	0.116906	C0023453	DISGENET_L2_Acute_Lymphoblastic_Leukemia	NQO1	NAD(P)H quinone dehydrogenase 1	16q22.1	14809	0.00201986	0.19506	-0.324984
C0023453	-1.2633	0.831921	0.116906	C0023453	DISGENET_L2_Acute_Lymphoblastic_Leukemia	PAG1	phosphoprotein membrane anchor with glycosphingolipid microdomains 1	8q21.13	13319	0.0824439	0.459907	-0.116787
C1257925	-1.2335	0.836661	0.0839161	C1257925	DISGENET_Mammary_Carcinoma,_Animal	ACTB	actin beta	7p22.1	12119	0.20221	0.614236	-0.0569416
C1257925	-1.2335	0.836661	0.0839161	C1257925	DISGENET_Mammary_Carcinoma,_Animal	ACTG1	actin gamma 1	17q25.3	11741	0.250102	0.657486	-0.0432763
C1257925	-1.2335	0.836661	0.0839161	C1257925	DISGENET_Mammary_Carcinoma,_Animal	ADCY5	adenylate cyclase 5	3q21.1	13733	0.0520287	0.400526	-0.202109
C1257925	-1.2335	0.836661	0.0839161	C1257925	DISGENET_Mammary_Carcinoma,_Animal	ALCAM	activated leukocyte cell adhesion molecule	3q13.11	12674	0.14197	0.547904	-0.10406
C1257925	-1.2335	0.836661	0.0839161	C1257925	DISGENET_Mammary_Carcinoma,_Animal	BRCA1	BRCA1 DNA repair associated	17q21.31	11954	0.221392	0.631507	-0.143856
C1257925	-1.2335	0.836661	0.0839161	C1257925	DISGENET_Mammary_Carcinoma,_Animal	CCNH	cyclin H	5q14.3	12602	0.149518	0.557306	-0.0599311
C1257925	-1.2335	0.836661	0.0839161	C1257925	DISGENET_Mammary_Carcinoma,_Animal	CDC42	cell division cycle 42	1p36.12	13215	0.0916103	0.476939	-0.0765935
C1257925	-1.2335	0.836661	0.0839161	C1257925	DISGENET_Mammary_Carcinoma,_Animal	CDK4	cyclin dependent kinase 4	12q14.1	14587	0.00865159	0.247736	-0.149503
C1257925	-1.2335	0.836661	0.0839161	C1257925	DISGENET_Mammary_Carcinoma,_Animal	CNN3	calponin 3	1p21.3	12527	0.157554	0.565734	-0.0711546
C1257925	-1.2335	0.836661	0.0839161	C1257925	DISGENET_Mammary_Carcinoma,_Animal	COMT	catechol-O-methyltransferase	22q11.21	13899	0.0414211	0.37573	-0.123249
C1257925	-1.2335	0.836661	0.0839161	C1257925	DISGENET_Mammary_Carcinoma,_Animal	DBI	diazepam binding inhibitor, acyl-CoA binding protein	2q14.2	11433	0.291323	0.693018	-0.113009
C1257925	-1.2335	0.836661	0.0839161	C1257925	DISGENET_Mammary_Carcinoma,_Animal	EEF1A1	eukaryotic translation elongation factor 1 alpha 1	6q13	12299	0.182393	0.594643	-0.0765894
C1257925	-1.2335	0.836661	0.0839161	C1257925	DISGENET_Mammary_Carcinoma,_Animal	EFEMP1	EGF containing fibulin extracellular matrix protein 1	2p16.1	13445	0.0720944	0.444355	-0.171445
C1257925	-1.2335	0.836661	0.0839161	C1257925	DISGENET_Mammary_Carcinoma,_Animal	EPHX1	epoxide hydrolase 1	1q42.12	14731	0.00406213	0.211876	-0.201384
C1257925	-1.2335	0.836661	0.0839161	C1257925	DISGENET_Mammary_Carcinoma,_Animal	FABP4	fatty acid binding protein 4	8q21.13	11769	0.245877	0.654601	-0.851046
C1257925	-1.2335	0.836661	0.0839161	C1257925	DISGENET_Mammary_Carcinoma,_Animal	HNRNPA1	heterogeneous nuclear ribonucleoprotein A1	12q13.13	11622	0.267943	0.675879	-0.0541637
C1257925	-1.2335	0.836661	0.0839161	C1257925	DISGENET_Mammary_Carcinoma,_Animal	HRAS	HRas proto-oncogene, GTPase	11p15.5	13533	0.0666635	0.43406	-0.137343
C1257925	-1.2335	0.836661	0.0839161	C1257925	DISGENET_Mammary_Carcinoma,_Animal	ID3	inhibitor of DNA binding 3, HLH protein	1p36.12	12012	0.214666	0.626129	-0.122124
C1257925	-1.2335	0.836661	0.0839161	C1257925	DISGENET_Mammary_Carcinoma,_Animal	ID4	inhibitor of DNA binding 4, HLH protein	6p22.3	14830	0.00149762	0.19506	-0.344168
C1257925	-1.2335	0.836661	0.0839161	C1257925	DISGENET_Mammary_Carcinoma,_Animal	LGALS7	galectin 7	19q13.2	14534	0.0106166	0.263186	-1.7837
C1257925	-1.2335	0.836661	0.0839161	C1257925	DISGENET_Mammary_Carcinoma,_Animal	LPL	lipoprotein lipase	8p21.3	14031	0.0330732	0.347948	-0.300302
C1257925	-1.2335	0.836661	0.0839161	C1257925	DISGENET_Mammary_Carcinoma,_Animal	MDH2	malate dehydrogenase 2	7q11.23	13000	0.110129	0.505921	-0.0812515
C1257925	-1.2335	0.836661	0.0839161	C1257925	DISGENET_Mammary_Carcinoma,_Animal	PEBP1	phosphatidylethanolamine binding protein 1	12q24.23	12337	0.178803	0.591849	-0.0706017
C1257925	-1.2335	0.836661	0.0839161	C1257925	DISGENET_Mammary_Carcinoma,_Animal	PLK2	polo like kinase 2	5q11.2	13644	0.0586486	0.416929	-0.210717
C1257925	-1.2335	0.836661	0.0839161	C1257925	DISGENET_Mammary_Carcinoma,_Animal	PRDX2	peroxiredoxin 2	19p13.13	13180	0.0949216	0.483312	-0.0886508
C1257925	-1.2335	0.836661	0.0839161	C1257925	DISGENET_Mammary_Carcinoma,_Animal	PSMA4	proteasome 20S subunit alpha 4	15q25.1	13201	0.0926098	0.478666	-0.0684117
C1257925	-1.2335	0.836661	0.0839161	C1257925	DISGENET_Mammary_Carcinoma,_Animal	PTN	pleiotrophin	7q33	13115	0.100366	0.493598	-0.0751884
C1257925	-1.2335	0.836661	0.0839161	C1257925	DISGENET_Mammary_Carcinoma,_Animal	RBP1	retinol binding protein 1	3q23	13531	0.0668823	0.43471	-0.262995
C1257925	-1.2335	0.836661	0.0839161	C1257925	DISGENET_Mammary_Carcinoma,_Animal	RBP4	retinol binding protein 4	10q23.33	12918	0.118817	0.521046	-0.199303
C1257925	-1.2335	0.836661	0.0839161	C1257925	DISGENET_Mammary_Carcinoma,_Animal	RCN1	reticulocalbin 1	11p13	14588	0.00863144	0.247736	-0.26569
C1257925	-1.2335	0.836661	0.0839161	C1257925	DISGENET_Mammary_Carcinoma,_Animal	RPL3	ribosomal protein L3	22q13.1	13407	0.075163	0.449239	-0.130801
C1257925	-1.2335	0.836661	0.0839161	C1257925	DISGENET_Mammary_Carcinoma,_Animal	RPS14	ribosomal protein S14	5q33.1	13149	0.0970489	0.487799	-0.112883
C1257925	-1.2335	0.836661	0.0839161	C1257925	DISGENET_Mammary_Carcinoma,_Animal	S100A6	S100 calcium binding protein A6	1q21.3	14558	0.00963221	0.254766	-0.266777
C1257925	-1.2335	0.836661	0.0839161	C1257925	DISGENET_Mammary_Carcinoma,_Animal	S100A8	S100 calcium binding protein A8	1q21.3	13014	0.109062	0.50543	-1.19629
C1257925	-1.2335	0.836661	0.0839161	C1257925	DISGENET_Mammary_Carcinoma,_Animal	SGK1	serum/glucocorticoid regulated kinase 1	6q23.2	14883	0.000220323	0.116695	-0.444802
C1257925	-1.2335	0.836661	0.0839161	C1257925	DISGENET_Mammary_Carcinoma,_Animal	SNRPD3	small nuclear ribonucleoprotein D3 polypeptide	22q11.23	12307	0.181722	0.594015	-0.0526371
C1257925	-1.2335	0.836661	0.0839161	C1257925	DISGENET_Mammary_Carcinoma,_Animal	SRSF2	serine and arginine rich splicing factor 2	17q25.1	11514	0.280483	0.68628	-0.0463994
C1257925	-1.2335	0.836661	0.0839161	C1257925	DISGENET_Mammary_Carcinoma,_Animal	STAT5A	signal transducer and activator of transcription 5A	17q21.2	11610	0.269648	0.67726	-0.129792
C1257925	-1.2335	0.836661	0.0839161	C1257925	DISGENET_Mammary_Carcinoma,_Animal	TGFA	transforming growth factor alpha	2p13.3	13008	0.109614	0.505608	-0.200823
C1257925	-1.2335	0.836661	0.0839161	C1257925	DISGENET_Mammary_Carcinoma,_Animal	TRPS1	transcriptional repressor GATA binding 1	8q23.3	12058	0.209142	0.620395	-0.104635
C1257925	-1.2335	0.836661	0.0839161	C1257925	DISGENET_Mammary_Carcinoma,_Animal	TSC22D1	TSC22 domain family member 1	13q14.11	12800	0.129866	0.53238	-0.0651901
C1257925	-1.2335	0.836661	0.0839161	C1257925	DISGENET_Mammary_Carcinoma,_Animal	YWHAZ	tyrosine 3-monooxygenase/tryptophan 5-monooxygenase activation protein zeta	8q22.3	14737	0.00388577	0.209971	-0.113507
C0013336	-1.23663	0.838093	0.183712	C0013336	DISGENET_Dwarfism	DONSON	downstream neighbor of SON	21q22.11	10896	0.372343	0.756539	-0.05311
C0013336	-1.23663	0.838093	0.183712	C0013336	DISGENET_Dwarfism	FBXL3	F-box and leucine rich repeat protein 3	13q22.3	12587	0.151895	0.560748	-0.0698098
C0013336	-1.23663	0.838093	0.183712	C0013336	DISGENET_Dwarfism	GMNN	geminin DNA replication inhibitor	6p22.3	14629	0.00720071	0.237898	-0.337874
C0013336	-1.23663	0.838093	0.183712	C0013336	DISGENET_Dwarfism	LARP7	La ribonucleoprotein 7, transcriptional regulator	4q25	12928	0.117951	0.520673	-0.0879302
C0013336	-1.23663	0.838093	0.183712	C0013336	DISGENET_Dwarfism	PLK4	polo like kinase 4	4q28.1	11644	0.263575	0.670851	-0.0837208
C0013336	-1.23663	0.838093	0.183712	C0013336	DISGENET_Dwarfism	PUS7	pseudouridine synthase 7	7q22.3	10805	0.389041	0.767373	-0.0504292
C0013336	-1.23663	0.838093	0.183712	C0013336	DISGENET_Dwarfism	SIN3A	SIN3 transcription regulator family member A	15q24.2	11911	0.228238	0.639226	-0.064905
C0013336	-1.23663	0.838093	0.183712	C0013336	DISGENET_Dwarfism	TRAIP	TRAF interacting protein	3p21.31	14685	0.00571743	0.233802	-0.478328
C0013336	-1.23663	0.838093	0.183712	C0013336	DISGENET_Dwarfism	XRCC4	X-ray repair cross complementing 4	5q14.2	14783	0.00250382	0.196292	-0.233584
C1843687	-1.2997	0.838263	0.15283	C1843687	DISGENET_ATRIAL_FIBRILLATION,_FAMILIAL,_1_(disorder)	KCNA5	potassium voltage-gated channel subfamily A member 5	12p13.32	14706	0.00486386	0.221099	-0.402578
C1843687	-1.2997	0.838263	0.15283	C1843687	DISGENET_ATRIAL_FIBRILLATION,_FAMILIAL,_1_(disorder)	KCNJ2	potassium inwardly rectifying channel subfamily J member 2	17q24.3	14762	0.00307319	0.199816	-0.321809
C1843687	-1.2997	0.838263	0.15283	C1843687	DISGENET_ATRIAL_FIBRILLATION,_FAMILIAL,_1_(disorder)	SCN3B	sodium voltage-gated channel beta subunit 3	11q24.1	13810	0.0469349	0.387716	-0.0928718
C1843687	-1.2997	0.838263	0.15283	C1843687	DISGENET_ATRIAL_FIBRILLATION,_FAMILIAL,_1_(disorder)	SCN4B	sodium voltage-gated channel beta subunit 4	11q23.3	14556	0.00968778	0.255525	-0.398485
C0006413	-1.26957	0.839386	0.126016	C0006413	DISGENET_Burkitt_Lymphoma	AUTS2	activator of transcription and developmental regulator AUTS2	7q11.22	13126	0.099505	0.493152	-0.110658
C0006413	-1.26957	0.839386	0.126016	C0006413	DISGENET_Burkitt_Lymphoma	BAX	BCL2 associated X, apoptosis regulator	19q13.33	13313	0.08305	0.460443	-0.0986915
C0006413	-1.26957	0.839386	0.126016	C0006413	DISGENET_Burkitt_Lymphoma	BBC3	BCL2 binding component 3	19q13.32	12313	0.181372	0.593659	-0.145098
C0006413	-1.26957	0.839386	0.126016	C0006413	DISGENET_Burkitt_Lymphoma	BCR	BCR activator of RhoGEF and GTPase	22q11.23	12548	0.155209	0.563018	-0.123622
C0006413	-1.26957	0.839386	0.126016	C0006413	DISGENET_Burkitt_Lymphoma	ETV6	ETS variant transcription factor 6	12p13.2	12825	0.127291	0.529623	-0.111253
C0006413	-1.26957	0.839386	0.126016	C0006413	DISGENET_Burkitt_Lymphoma	FOXP1	forkhead box P1	3p13	13803	0.0476441	0.39061	-0.268508
C0006413	-1.26957	0.839386	0.126016	C0006413	DISGENET_Burkitt_Lymphoma	HLF	HLF transcription factor, PAR bZIP family member	17q22	14888	5.45852e-05	0.0632754	-0.385641
C0006413	-1.26957	0.839386	0.126016	C0006413	DISGENET_Burkitt_Lymphoma	ID3	inhibitor of DNA binding 3, HLH protein	1p36.12	12012	0.214666	0.626129	-0.122124
C0006413	-1.26957	0.839386	0.126016	C0006413	DISGENET_Burkitt_Lymphoma	IKZF1	IKAROS family zinc finger 1	7p12.2	12540	0.156113	0.564212	-0.173806
C0018675	-1.2773	0.840786	0.152216	C0018675	DISGENET_Head_Neoplasms	BCL2L1	BCL2 like 1	20q11.21	12425	0.169339	0.580069	-0.0568794
C0018675	-1.2773	0.840786	0.152216	C0018675	DISGENET_Head_Neoplasms	CEBPA	CCAAT enhancer binding protein alpha	19q13.11	12150	0.19844	0.610854	-0.123343
C0018675	-1.2773	0.840786	0.152216	C0018675	DISGENET_Head_Neoplasms	GPX1	glutathione peroxidase 1	3p21.31	12904	0.120526	0.524277	-0.124885
C0018675	-1.2773	0.840786	0.152216	C0018675	DISGENET_Head_Neoplasms	MAPK1	mitogen-activated protein kinase 1	22q11.22	14719	0.0043989	0.215778	-0.167912
C0018675	-1.2773	0.840786	0.152216	C0018675	DISGENET_Head_Neoplasms	MAPK3	mitogen-activated protein kinase 3	16p11.2	14430	0.0148152	0.282034	-0.1135
C0018675	-1.2773	0.840786	0.152216	C0018675	DISGENET_Head_Neoplasms	RARB	retinoic acid receptor beta	3p24.2	11250	0.317493	0.713032	-0.152755
C0018675	-1.2773	0.840786	0.152216	C0018675	DISGENET_Head_Neoplasms	TGFA	transforming growth factor alpha	2p13.3	13008	0.109614	0.505608	-0.200823
C0018675	-1.2773	0.840786	0.152216	C0018675	DISGENET_Head_Neoplasms	TYMS	thymidylate synthetase	18p11.32	14712	0.00464145	0.218779	-0.306451
C0018675	-1.2773	0.840786	0.152216	C0018675	DISGENET_Head_Neoplasms	UROD	uroporphyrinogen decarboxylase	1p34.1	11027	0.351396	0.741023	-0.0457521
C0887900	-1.29445	0.841306	0.140684	C0887900	DISGENET_Upper_Aerodigestive_Tract_Neoplasms	BCL2L1	BCL2 like 1	20q11.21	12425	0.169339	0.580069	-0.0568794
C0887900	-1.29445	0.841306	0.140684	C0887900	DISGENET_Upper_Aerodigestive_Tract_Neoplasms	CEBPA	CCAAT enhancer binding protein alpha	19q13.11	12150	0.19844	0.610854	-0.123343
C0887900	-1.29445	0.841306	0.140684	C0887900	DISGENET_Upper_Aerodigestive_Tract_Neoplasms	GPX1	glutathione peroxidase 1	3p21.31	12904	0.120526	0.524277	-0.124885
C0887900	-1.29445	0.841306	0.140684	C0887900	DISGENET_Upper_Aerodigestive_Tract_Neoplasms	MAPK1	mitogen-activated protein kinase 1	22q11.22	14719	0.0043989	0.215778	-0.167912
C0887900	-1.29445	0.841306	0.140684	C0887900	DISGENET_Upper_Aerodigestive_Tract_Neoplasms	MAPK3	mitogen-activated protein kinase 3	16p11.2	14430	0.0148152	0.282034	-0.1135
C0887900	-1.29445	0.841306	0.140684	C0887900	DISGENET_Upper_Aerodigestive_Tract_Neoplasms	RARB	retinoic acid receptor beta	3p24.2	11250	0.317493	0.713032	-0.152755
C0887900	-1.29445	0.841306	0.140684	C0887900	DISGENET_Upper_Aerodigestive_Tract_Neoplasms	TGFA	transforming growth factor alpha	2p13.3	13008	0.109614	0.505608	-0.200823
C0887900	-1.29445	0.841306	0.140684	C0887900	DISGENET_Upper_Aerodigestive_Tract_Neoplasms	TYMS	thymidylate synthetase	18p11.32	14712	0.00464145	0.218779	-0.306451
C0887900	-1.29445	0.841306	0.140684	C0887900	DISGENET_Upper_Aerodigestive_Tract_Neoplasms	UROD	uroporphyrinogen decarboxylase	1p34.1	11027	0.351396	0.741023	-0.0457521
C0235874	-1.23802	0.847542	0.0855615	C0235874	DISGENET_Disease_Exacerbation	ARG2	arginase 2	14q24.1	14296	0.0205254	0.306839	-0.311365
C0235874	-1.23802	0.847542	0.0855615	C0235874	DISGENET_Disease_Exacerbation	E2F5	E2F transcription factor 5	8q21.2	14048	0.0320194	0.343164	-0.167745
C0235874	-1.23802	0.847542	0.0855615	C0235874	DISGENET_Disease_Exacerbation	E2F8	E2F transcription factor 8	11p15.1	12174	0.195246	0.608347	-0.353426
C0235874	-1.23802	0.847542	0.0855615	C0235874	DISGENET_Disease_Exacerbation	EXOSC5	exosome component 5	19q13.2	12659	0.143771	0.550866	-0.092115
C0235874	-1.23802	0.847542	0.0855615	C0235874	DISGENET_Disease_Exacerbation	FKBP2	FKBP prolyl isomerase 2	11q13.1	12274	0.184767	0.596821	-0.0941651
C0235874	-1.23802	0.847542	0.0855615	C0235874	DISGENET_Disease_Exacerbation	HIF1A	hypoxia inducible factor 1 subunit alpha	14q23.2	14501	0.0118713	0.26927	-0.0995325
C0235874	-1.23802	0.847542	0.0855615	C0235874	DISGENET_Disease_Exacerbation	HIKESHI	heat shock protein nuclear import factor hikeshi	11q14.2	12094	0.205038	0.616801	-0.0616802
C0235874	-1.23802	0.847542	0.0855615	C0235874	DISGENET_Disease_Exacerbation	HNRNPL	heterogeneous nuclear ribonucleoprotein L	19q13.2	12671	0.142277	0.548521	-0.0622856
C0235874	-1.23802	0.847542	0.0855615	C0235874	DISGENET_Disease_Exacerbation	HRAS	HRas proto-oncogene, GTPase	11p15.5	13533	0.0666635	0.43406	-0.137343
C0235874	-1.23802	0.847542	0.0855615	C0235874	DISGENET_Disease_Exacerbation	MKI67	marker of proliferation Ki-67	10q26.2	12882	0.122266	0.525382	-0.41598
C0235874	-1.23802	0.847542	0.0855615	C0235874	DISGENET_Disease_Exacerbation	MRPL13	mitochondrial ribosomal protein L13	8q24.12	14526	0.011144	0.26627	-0.153866
C0235874	-1.23802	0.847542	0.0855615	C0235874	DISGENET_Disease_Exacerbation	MRPS18B	mitochondrial ribosomal protein S18B	6p21.33	12039	0.21192	0.623832	-0.113284
C0235874	-1.23802	0.847542	0.0855615	C0235874	DISGENET_Disease_Exacerbation	NDUFA2	NADH:ubiquinone oxidoreductase subunit A2	5q31.3	13424	0.0740765	0.448296	-0.124398
C0235874	-1.23802	0.847542	0.0855615	C0235874	DISGENET_Disease_Exacerbation	NDUFS1	NADH:ubiquinone oxidoreductase core subunit S1	2q33.3	12379	0.173806	0.584354	-0.0449446
C0235874	-1.23802	0.847542	0.0855615	C0235874	DISGENET_Disease_Exacerbation	PLPP1	phospholipid phosphatase 1	5q11.2	12450	0.166859	0.576735	-0.0942673
C0235874	-1.23802	0.847542	0.0855615	C0235874	DISGENET_Disease_Exacerbation	PRDX3	peroxiredoxin 3	10q26.11	12791	0.13064	0.533848	-0.0682736
C0235874	-1.23802	0.847542	0.0855615	C0235874	DISGENET_Disease_Exacerbation	PRDX4	peroxiredoxin 4	Xp22.11	12542	0.155759	0.563376	-0.086346
C0235874	-1.23802	0.847542	0.0855615	C0235874	DISGENET_Disease_Exacerbation	PREP	prolyl endopeptidase	6q21	13088	0.102977	0.498542	-0.103485
C0235874	-1.23802	0.847542	0.0855615	C0235874	DISGENET_Disease_Exacerbation	RAP1GAP	RAP1 GTPase activating protein	1p36.12	14375	0.0170578	0.293613	-0.194225
C0235874	-1.23802	0.847542	0.0855615	C0235874	DISGENET_Disease_Exacerbation	RCHY1	ring finger and CHY zinc finger domain containing 1	4q21.1	14066	0.0311028	0.339665	-0.0975919
C0235874	-1.23802	0.847542	0.0855615	C0235874	DISGENET_Disease_Exacerbation	RPL13	ribosomal protein L13	16q24.3	14053	0.0314822	0.339917	-0.146299
C0235874	-1.23802	0.847542	0.0855615	C0235874	DISGENET_Disease_Exacerbation	RPL13	ribosomal protein L13	17p11.2	14053	0.0314822	0.339917	-0.146299
C0235874	-1.23802	0.847542	0.0855615	C0235874	DISGENET_Disease_Exacerbation	RPL15	ribosomal protein L15	3p24.2	14425	0.0150387	0.284025	-0.104115
C0235874	-1.23802	0.847542	0.0855615	C0235874	DISGENET_Disease_Exacerbation	RPS15	ribosomal protein S15	19p13.3	13101	0.101525	0.495532	-0.11597
C0235874	-1.23802	0.847542	0.0855615	C0235874	DISGENET_Disease_Exacerbation	RPS21	ribosomal protein S21	20q13.33	13727	0.0524798	0.401935	-0.150307
C0235874	-1.23802	0.847542	0.0855615	C0235874	DISGENET_Disease_Exacerbation	RPS26	ribosomal protein S26	12q13.2	14412	0.0154822	0.286007	-0.185037
C0235874	-1.23802	0.847542	0.0855615	C0235874	DISGENET_Disease_Exacerbation	RRP9	ribosomal RNA processing 9, U3 small nucleolar RNA binding protein	3p21.2	12756	0.133485	0.537087	-0.0835168
C0235874	-1.23802	0.847542	0.0855615	C0235874	DISGENET_Disease_Exacerbation	RXRB	retinoid X receptor beta	6p21.32	14288	0.0208692	0.306839	-0.0836688
C0235874	-1.23802	0.847542	0.0855615	C0235874	DISGENET_Disease_Exacerbation	SNRPB	small nuclear ribonucleoprotein polypeptides B and B1	20p13	14163	0.0264012	0.327249	-0.0840553
C0235874	-1.23802	0.847542	0.0855615	C0235874	DISGENET_Disease_Exacerbation	SNX5	sorting nexin 5	20p11.23	14229	0.0231704	0.313628	-0.0942561
C0235874	-1.23802	0.847542	0.0855615	C0235874	DISGENET_Disease_Exacerbation	SOD3	superoxide dismutase 3	4p15.2	14001	0.0343692	0.350999	-0.185693
C0235874	-1.23802	0.847542	0.0855615	C0235874	DISGENET_Disease_Exacerbation	SUCLG1	succinate-CoA ligase alpha subunit	2p11.2	11936	0.224252	0.634089	-0.0604224
C0235874	-1.23802	0.847542	0.0855615	C0235874	DISGENET_Disease_Exacerbation	TOP1	DNA topoisomerase I	20q12	14086	0.0299905	0.338415	-0.0968512
C0235874	-1.23802	0.847542	0.0855615	C0235874	DISGENET_Disease_Exacerbation	TOP2A	DNA topoisomerase II alpha	17q21.2	12267	0.185795	0.598256	-0.388294
C0235874	-1.23802	0.847542	0.0855615	C0235874	DISGENET_Disease_Exacerbation	TXNIP	thioredoxin interacting protein	1q21.1	14222	0.0234135	0.314122	-0.23831
C0235874	-1.23802	0.847542	0.0855615	C0235874	DISGENET_Disease_Exacerbation	UBXN1	UBX domain protein 1	11q12.3	14219	0.0236585	0.315727	-0.123305
C0235874	-1.23802	0.847542	0.0855615	C0235874	DISGENET_Disease_Exacerbation	YAP1	Yes associated protein 1	11q22.1	14523	0.0112081	0.26663	-0.187443
C0235874	-1.23802	0.847542	0.0855615	C0235874	DISGENET_Disease_Exacerbation	YY1	YY1 transcription factor	14q32.2	13798	0.0479667	0.391045	-0.0638476
C0235874	-1.23802	0.847542	0.0855615	C0235874	DISGENET_Disease_Exacerbation	ZEB1	zinc finger E-box binding homeobox 1	10p11.22	12076	0.207056	0.618581	-0.0584971
C0751177	-1.27964	0.849907	0.147448	C0751177	DISGENET_Cancer_of_Head	BCL2L1	BCL2 like 1	20q11.21	12425	0.169339	0.580069	-0.0568794
C0751177	-1.27964	0.849907	0.147448	C0751177	DISGENET_Cancer_of_Head	CEBPA	CCAAT enhancer binding protein alpha	19q13.11	12150	0.19844	0.610854	-0.123343
C0751177	-1.27964	0.849907	0.147448	C0751177	DISGENET_Cancer_of_Head	GPX1	glutathione peroxidase 1	3p21.31	12904	0.120526	0.524277	-0.124885
C0751177	-1.27964	0.849907	0.147448	C0751177	DISGENET_Cancer_of_Head	MAPK1	mitogen-activated protein kinase 1	22q11.22	14719	0.0043989	0.215778	-0.167912
C0751177	-1.27964	0.849907	0.147448	C0751177	DISGENET_Cancer_of_Head	MAPK3	mitogen-activated protein kinase 3	16p11.2	14430	0.0148152	0.282034	-0.1135
C0751177	-1.27964	0.849907	0.147448	C0751177	DISGENET_Cancer_of_Head	RARB	retinoic acid receptor beta	3p24.2	11250	0.317493	0.713032	-0.152755
C0751177	-1.27964	0.849907	0.147448	C0751177	DISGENET_Cancer_of_Head	TGFA	transforming growth factor alpha	2p13.3	13008	0.109614	0.505608	-0.200823
C0751177	-1.27964	0.849907	0.147448	C0751177	DISGENET_Cancer_of_Head	TYMS	thymidylate synthetase	18p11.32	14712	0.00464145	0.218779	-0.306451
C0751177	-1.27964	0.849907	0.147448	C0751177	DISGENET_Cancer_of_Head	UROD	uroporphyrinogen decarboxylase	1p34.1	11027	0.351396	0.741023	-0.0457521
C0011616	-1.30191	0.850343	0.0797774	C0011616	DISGENET_Contact_Dermatitis	AHR	aryl hydrocarbon receptor	7p21.1	11971	0.219176	0.628978	-0.0963588
C0011616	-1.30191	0.850343	0.0797774	C0011616	DISGENET_Contact_Dermatitis	CD44	CD44 molecule (Indian blood group)	11p13	13398	0.0759883	0.45141	-0.18303
C0011616	-1.30191	0.850343	0.0797774	C0011616	DISGENET_Contact_Dermatitis	CLDN1	claudin 1	3q28	11369	0.299115	0.699038	-0.201481
C0011616	-1.30191	0.850343	0.0797774	C0011616	DISGENET_Contact_Dermatitis	CTSS	cathepsin S	1q21.3	11760	0.247497	0.655721	-0.0759725
C0011616	-1.30191	0.850343	0.0797774	C0011616	DISGENET_Contact_Dermatitis	CYP1A1	cytochrome P450 family 1 subfamily A member 1	15q24.1	12248	0.187499	0.59984	-1.2122
C0011616	-1.30191	0.850343	0.0797774	C0011616	DISGENET_Contact_Dermatitis	FABP4	fatty acid binding protein 4	8q21.13	11769	0.245877	0.654601	-0.851046
C0011616	-1.30191	0.850343	0.0797774	C0011616	DISGENET_Contact_Dermatitis	G6PD	glucose-6-phosphate dehydrogenase	Xq28	11927	0.225324	0.635478	-0.0560785
C0011616	-1.30191	0.850343	0.0797774	C0011616	DISGENET_Contact_Dermatitis	HLA-DMA	major histocompatibility complex, class II, DM alpha	6p21.32	14885	0.000160001	0.102434	-0.34749
C0011616	-1.30191	0.850343	0.0797774	C0011616	DISGENET_Contact_Dermatitis	IL18	interleukin 18	11q23.1	13535	0.0665335	0.433924	-0.11531
C0011616	-1.30191	0.850343	0.0797774	C0011616	DISGENET_Contact_Dermatitis	KRT10	keratin 10	17q21.2	13907	0.0411568	0.375669	-0.220375
C0011616	-1.30191	0.850343	0.0797774	C0011616	DISGENET_Contact_Dermatitis	NQO1	NAD(P)H quinone dehydrogenase 1	16q22.1	14809	0.00201986	0.19506	-0.324984
C0011616	-1.30191	0.850343	0.0797774	C0011616	DISGENET_Contact_Dermatitis	PIR	pirin	Xp22.2	14205	0.0241196	0.317124	-0.193011
C0011616	-1.30191	0.850343	0.0797774	C0011616	DISGENET_Contact_Dermatitis	PRDX6	peroxiredoxin 6	1q25.1	14806	0.00206395	0.19506	-0.173371
C0011616	-1.30191	0.850343	0.0797774	C0011616	DISGENET_Contact_Dermatitis	S100A8	S100 calcium binding protein A8	1q21.3	13014	0.109062	0.50543	-1.19629
C0011616	-1.30191	0.850343	0.0797774	C0011616	DISGENET_Contact_Dermatitis	SOD1	superoxide dismutase 1	21q22.11	11543	0.277908	0.684766	-0.0778137
C0011616	-1.30191	0.850343	0.0797774	C0011616	DISGENET_Contact_Dermatitis	SOD3	superoxide dismutase 3	4p15.2	14001	0.0343692	0.350999	-0.185693
C0011616	-1.30191	0.850343	0.0797774	C0011616	DISGENET_Contact_Dermatitis	TXNRD1	thioredoxin reductase 1	12q23.3	12886	0.122056	0.525382	-0.0681731
C0242379	-1.24318	0.855645	0.0517857	C0242379	DISGENET_Malignant_neoplasm_of_lung	ACE	angiotensin I converting enzyme	17q23.3	12149	0.19846	0.610854	-0.161954
C0242379	-1.24318	0.855645	0.0517857	C0242379	DISGENET_Malignant_neoplasm_of_lung	ACTB	actin beta	7p22.1	12119	0.20221	0.614236	-0.0569416
C0242379	-1.24318	0.855645	0.0517857	C0242379	DISGENET_Malignant_neoplasm_of_lung	AKT1	AKT serine/threonine kinase 1	14q32.33	13308	0.0834357	0.460834	-0.0549216
C0242379	-1.24318	0.855645	0.0517857	C0242379	DISGENET_Malignant_neoplasm_of_lung	ATOX1	antioxidant 1 copper chaperone	5q33.1	14179	0.0256448	0.324541	-0.162884
C0242379	-1.24318	0.855645	0.0517857	C0242379	DISGENET_Malignant_neoplasm_of_lung	AVPI1	arginine vasopressin induced 1	10q24.2	14827	0.00164336	0.19506	-0.245194
C0242379	-1.24318	0.855645	0.0517857	C0242379	DISGENET_Malignant_neoplasm_of_lung	BCL2L1	BCL2 like 1	20q11.21	12425	0.169339	0.580069	-0.0568794
C0242379	-1.24318	0.855645	0.0517857	C0242379	DISGENET_Malignant_neoplasm_of_lung	BHLHE41	basic helix-loop-helix family member e41	12p12.1	14874	0.000359816	0.132912	-0.343173
C0242379	-1.24318	0.855645	0.0517857	C0242379	DISGENET_Malignant_neoplasm_of_lung	CAV1	caveolin 1	7q31.2	12491	0.162798	0.573097	-0.114129
C0242379	-1.24318	0.855645	0.0517857	C0242379	DISGENET_Malignant_neoplasm_of_lung	CCN1	cellular communication network factor 1	1p22.3	13784	0.0488886	0.39319	-0.276245
C0242379	-1.24318	0.855645	0.0517857	C0242379	DISGENET_Malignant_neoplasm_of_lung	CCND2	cyclin D2	12p13.32	14610	0.00788207	0.241631	-0.39594
C0242379	-1.24318	0.855645	0.0517857	C0242379	DISGENET_Malignant_neoplasm_of_lung	CDH13	cadherin 13	16q23.3	13691	0.0546936	0.406107	-0.120428
C0242379	-1.24318	0.855645	0.0517857	C0242379	DISGENET_Malignant_neoplasm_of_lung	CDKN1A	cyclin dependent kinase inhibitor 1A	6p21.2	12997	0.110306	0.505921	-0.13466
C0242379	-1.24318	0.855645	0.0517857	C0242379	DISGENET_Malignant_neoplasm_of_lung	CDKN1B	cyclin dependent kinase inhibitor 1B	12p13.1	13709	0.0534428	0.40349	-0.0957622
C0242379	-1.24318	0.855645	0.0517857	C0242379	DISGENET_Malignant_neoplasm_of_lung	CHRNB4	cholinergic receptor nicotinic beta 4 subunit	15q25.1	12458	0.16561	0.574933	-0.602686
C0242379	-1.24318	0.855645	0.0517857	C0242379	DISGENET_Malignant_neoplasm_of_lung	CHST15	carbohydrate sulfotransferase 15	10q26.13	13026	0.108056	0.504613	-0.158645
C0242379	-1.24318	0.855645	0.0517857	C0242379	DISGENET_Malignant_neoplasm_of_lung	COL6A1	collagen type VI alpha 1 chain	21q22.3	13275	0.0870666	0.468408	-0.280518
C0242379	-1.24318	0.855645	0.0517857	C0242379	DISGENET_Malignant_neoplasm_of_lung	COX17	cytochrome c oxidase copper chaperone COX17	3q13.33	14314	0.0195682	0.302901	-0.132504
C0242379	-1.24318	0.855645	0.0517857	C0242379	DISGENET_Malignant_neoplasm_of_lung	CPE	carboxypeptidase E	4q32.3	13594	0.062574	0.42627	-0.0657761
C0242379	-1.24318	0.855645	0.0517857	C0242379	DISGENET_Malignant_neoplasm_of_lung	DOK2	docking protein 2	8p21.3	13267	0.087642	0.468884	-0.285832
C0242379	-1.24318	0.855645	0.0517857	C0242379	DISGENET_Malignant_neoplasm_of_lung	EFEMP1	EGF containing fibulin extracellular matrix protein 1	2p16.1	13445	0.0720944	0.444355	-0.171445
C0242379	-1.24318	0.855645	0.0517857	C0242379	DISGENET_Malignant_neoplasm_of_lung	EHMT2	euchromatic histone lysine methyltransferase 2	6p21.33	13220	0.0912587	0.475969	-0.068259
C0242379	-1.24318	0.855645	0.0517857	C0242379	DISGENET_Malignant_neoplasm_of_lung	EMX2	empty spiracles homeobox 2	10q26.11	12159	0.197376	0.610303	-0.16012
C0242379	-1.24318	0.855645	0.0517857	C0242379	DISGENET_Malignant_neoplasm_of_lung	EPHX1	epoxide hydrolase 1	1q42.12	14731	0.00406213	0.211876	-0.201384
C0242379	-1.24318	0.855645	0.0517857	C0242379	DISGENET_Malignant_neoplasm_of_lung	ERCC1	ERCC excision repair 1, endonuclease non-catalytic subunit	19q13.32	12222	0.189758	0.602771	-0.0901675
C0242379	-1.24318	0.855645	0.0517857	C0242379	DISGENET_Malignant_neoplasm_of_lung	FHIT	fragile histidine triad diadenosine triphosphatase	3p14.2	12530	0.157225	0.564928	-0.162267
C0242379	-1.24318	0.855645	0.0517857	C0242379	DISGENET_Malignant_neoplasm_of_lung	GAST	gastrin	17q21.2	12310	0.181485	0.593659	-0.722852
C0242379	-1.24318	0.855645	0.0517857	C0242379	DISGENET_Malignant_neoplasm_of_lung	GPX1	glutathione peroxidase 1	3p21.31	12904	0.120526	0.524277	-0.124885
C0242379	-1.24318	0.855645	0.0517857	C0242379	DISGENET_Malignant_neoplasm_of_lung	GRB7	growth factor receptor bound protein 7	17q12	12431	0.168496	0.578491	-0.182525
C0242379	-1.24318	0.855645	0.0517857	C0242379	DISGENET_Malignant_neoplasm_of_lung	GSTM1	glutathione S-transferase mu 1	1p13.3	12252	0.187116	0.599716	-0.286752
C0242379	-1.24318	0.855645	0.0517857	C0242379	DISGENET_Malignant_neoplasm_of_lung	HEY1	hes related family bHLH transcription factor with YRPW motif 1	8q21.13	14115	0.0286959	0.334583	-0.178374
C0242379	-1.24318	0.855645	0.0517857	C0242379	DISGENET_Malignant_neoplasm_of_lung	HRAS	HRas proto-oncogene, GTPase	11p15.5	13533	0.0666635	0.43406	-0.137343
C0242379	-1.24318	0.855645	0.0517857	C0242379	DISGENET_Malignant_neoplasm_of_lung	ID3	inhibitor of DNA binding 3, HLH protein	1p36.12	12012	0.214666	0.626129	-0.122124
C0242379	-1.24318	0.855645	0.0517857	C0242379	DISGENET_Malignant_neoplasm_of_lung	IL1R2	interleukin 1 receptor type 2	2q11.2	13673	0.0560587	0.409672	-0.595898
C0242379	-1.24318	0.855645	0.0517857	C0242379	DISGENET_Malignant_neoplasm_of_lung	LMNTD1	lamin tail domain containing 1	12p12.1	13125	0.0996602	0.493224	-0.503942
C0242379	-1.24318	0.855645	0.0517857	C0242379	DISGENET_Malignant_neoplasm_of_lung	MAPK1	mitogen-activated protein kinase 1	22q11.22	14719	0.0043989	0.215778	-0.167912
C0242379	-1.24318	0.855645	0.0517857	C0242379	DISGENET_Malignant_neoplasm_of_lung	MAPK14	mitogen-activated protein kinase 14	6p21.31	11939	0.223773	0.633934	-0.0682097
C0242379	-1.24318	0.855645	0.0517857	C0242379	DISGENET_Malignant_neoplasm_of_lung	MAPK3	mitogen-activated protein kinase 3	16p11.2	14430	0.0148152	0.282034	-0.1135
C0242379	-1.24318	0.855645	0.0517857	C0242379	DISGENET_Malignant_neoplasm_of_lung	MPP1	membrane palmitoylated protein 1	Xq28	14220	0.023533	0.314646	-0.11868
C0242379	-1.24318	0.855645	0.0517857	C0242379	DISGENET_Malignant_neoplasm_of_lung	PCNA	proliferating cell nuclear antigen	20p12.3	14566	0.00943613	0.254203	-0.140712
C0242379	-1.24318	0.855645	0.0517857	C0242379	DISGENET_Malignant_neoplasm_of_lung	PRDX1	peroxiredoxin 1	1p34.1	14633	0.00717211	0.237898	-0.144168
C0242379	-1.24318	0.855645	0.0517857	C0242379	DISGENET_Malignant_neoplasm_of_lung	PRDX6	peroxiredoxin 6	1q25.1	14806	0.00206395	0.19506	-0.173371
C0242379	-1.24318	0.855645	0.0517857	C0242379	DISGENET_Malignant_neoplasm_of_lung	PRKN	parkin RBR E3 ubiquitin protein ligase	6q26	13065	0.105076	0.501767	-0.196687
C0242379	-1.24318	0.855645	0.0517857	C0242379	DISGENET_Malignant_neoplasm_of_lung	PTMA	prothymosin alpha	2q37.1	13814	0.0466717	0.387158	-0.105024
C0242379	-1.24318	0.855645	0.0517857	C0242379	DISGENET_Malignant_neoplasm_of_lung	RCHY1	ring finger and CHY zinc finger domain containing 1	4q21.1	14066	0.0311028	0.339665	-0.0975919
C0242379	-1.24318	0.855645	0.0517857	C0242379	DISGENET_Malignant_neoplasm_of_lung	RIOX2	ribosomal oxygenase 2	3q11.2	13496	0.0691939	0.440565	-0.132993
C0242379	-1.24318	0.855645	0.0517857	C0242379	DISGENET_Malignant_neoplasm_of_lung	RIT1	Ras like without CAAX 1	1q22	12080	0.206787	0.618432	-0.0766665
C0242379	-1.24318	0.855645	0.0517857	C0242379	DISGENET_Malignant_neoplasm_of_lung	SLC22A18	solute carrier family 22 member 18	11p15.4	12000	0.216284	0.628384	-0.359239
C0242379	-1.24318	0.855645	0.0517857	C0242379	DISGENET_Malignant_neoplasm_of_lung	STIM1	stromal interaction molecule 1	11p15.4	11841	0.235231	0.64428	-0.0480139
C0242379	-1.24318	0.855645	0.0517857	C0242379	DISGENET_Malignant_neoplasm_of_lung	TTR	transthyretin	18q12.1	11872	0.232814	0.64286	-1.22674
C0242379	-1.24318	0.855645	0.0517857	C0242379	DISGENET_Malignant_neoplasm_of_lung	TYMS	thymidylate synthetase	18p11.32	14712	0.00464145	0.218779	-0.306451
C0242379	-1.24318	0.855645	0.0517857	C0242379	DISGENET_Malignant_neoplasm_of_lung	WT1	WT1 transcription factor	11p13	13409	0.0751119	0.449239	-0.72385
C0029927	-1.23876	0.860266	0.16171	C0029927	DISGENET_Ovarian_Cysts	GPR34	G protein-coupled receptor 34	Xp11.4	14776	0.0026513	0.196292	-0.269708
C0029927	-1.23876	0.860266	0.16171	C0029927	DISGENET_Ovarian_Cysts	MADCAM1	mucosal vascular addressin cell adhesion molecule 1	19p13.3	13395	0.0763954	0.45141	-1.03331
C0029927	-1.23876	0.860266	0.16171	C0029927	DISGENET_Ovarian_Cysts	NXPH2	neurexophilin 2	2q22.1	12504	0.160501	0.570295	-0.245477
C0029927	-1.23876	0.860266	0.16171	C0029927	DISGENET_Ovarian_Cysts	PRKN	parkin RBR E3 ubiquitin protein ligase	6q26	13065	0.105076	0.501767	-0.196687
C0029927	-1.23876	0.860266	0.16171	C0029927	DISGENET_Ovarian_Cysts	RPL5	ribosomal protein L5	1p22.1	14869	0.000516758	0.15602	-0.19636
C0029927	-1.23876	0.860266	0.16171	C0029927	DISGENET_Ovarian_Cysts	TMBIM4	transmembrane BAX inhibitor motif containing 4	12q14.3	14304	0.0200698	0.304824	-0.11435
C0029927	-1.23876	0.860266	0.16171	C0029927	DISGENET_Ovarian_Cysts	TMOD1	tropomodulin 1	9q22.33	13202	0.0925632	0.478666	-0.202268
C0029927	-1.23876	0.860266	0.16171	C0029927	DISGENET_Ovarian_Cysts	UOX	urate oxidase (pseudogene)	1p31.1	14619	0.00752492	0.240583	-0.696166
C0027055	-1.24464	0.866064	0.158397	C0027055	DISGENET_Myocardial_Reperfusion_Injury	BAX	BCL2 associated X, apoptosis regulator	19q13.33	13313	0.08305	0.460443	-0.0986915
C0027055	-1.24464	0.866064	0.158397	C0027055	DISGENET_Myocardial_Reperfusion_Injury	CASP12	caspase 12 (gene/pseudogene)	11q22.3	14524	0.0112047	0.26663	-0.51817
C0027055	-1.24464	0.866064	0.158397	C0027055	DISGENET_Myocardial_Reperfusion_Injury	CASP9	caspase 9	1p36.21	13551	0.0656107	0.432538	-0.11616
C0027055	-1.24464	0.866064	0.158397	C0027055	DISGENET_Myocardial_Reperfusion_Injury	DIABLO	diablo IAP-binding mitochondrial protein	12q24.31	13295	0.0843826	0.463207	-0.113698
C0027055	-1.24464	0.866064	0.158397	C0027055	DISGENET_Myocardial_Reperfusion_Injury	EPHX2	epoxide hydrolase 2	8p21.2-p21.1	13773	0.0496424	0.39501	-0.160218
C0027055	-1.24464	0.866064	0.158397	C0027055	DISGENET_Myocardial_Reperfusion_Injury	HIF1A	hypoxia inducible factor 1 subunit alpha	14q23.2	14501	0.0118713	0.26927	-0.0995325
C0027055	-1.24464	0.866064	0.158397	C0027055	DISGENET_Myocardial_Reperfusion_Injury	SIRT1	sirtuin 1	10q21.3	14378	0.017032	0.293613	-0.168004
C0027055	-1.24464	0.866064	0.158397	C0027055	DISGENET_Myocardial_Reperfusion_Injury	SORD	sorbitol dehydrogenase	15q21.1	14829	0.00151184	0.19506	-0.171164
C0035304	-1.19767	0.868705	0.213084	C0035304	DISGENET_Retinal_Degeneration	ARG2	arginase 2	14q24.1	14296	0.0205254	0.306839	-0.311365
C0035304	-1.19767	0.868705	0.213084	C0035304	DISGENET_Retinal_Degeneration	GDNF	glial cell derived neurotrophic factor	5p13.2	13693	0.0545021	0.40545	-0.325738
C0035304	-1.19767	0.868705	0.213084	C0035304	DISGENET_Retinal_Degeneration	NMNAT1	nicotinamide nucleotide adenylyltransferase 1	1p36.22	11298	0.309762	0.706823	-0.0949053
C0035304	-1.19767	0.868705	0.213084	C0035304	DISGENET_Retinal_Degeneration	RPE65	retinoid isomerohydrolase RPE65	1p31.3	14608	0.00789267	0.241631	-0.657597
C0035304	-1.19767	0.868705	0.213084	C0035304	DISGENET_Retinal_Degeneration	RPGR	retinitis pigmentosa GTPase regulator	Xp11.4	13042	0.106731	0.503266	-0.100025
C0035304	-1.19767	0.868705	0.213084	C0035304	DISGENET_Retinal_Degeneration	SLC1A1	solute carrier family 1 member 1	9p24.2	13724	0.0526783	0.401942	-0.0934537
C0035304	-1.19767	0.868705	0.213084	C0035304	DISGENET_Retinal_Degeneration	SOD1	superoxide dismutase 1	21q22.11	11543	0.277908	0.684766	-0.0778137
C2936862	-1.28009	0.869093	0.1537	C2936862	DISGENET_Bardet-Biedl_syndrome_1_(disorder)	ARL6	ADP ribosylation factor like GTPase 6	3q11.2	12411	0.170354	0.580584	-0.0848718
C2936862	-1.28009	0.869093	0.1537	C2936862	DISGENET_Bardet-Biedl_syndrome_1_(disorder)	BBS2	Bardet-Biedl syndrome 2	16q13	11428	0.292345	0.693761	-0.059403
C2936862	-1.28009	0.869093	0.1537	C2936862	DISGENET_Bardet-Biedl_syndrome_1_(disorder)	BBS4	Bardet-Biedl syndrome 4	15q24.1	12350	0.177144	0.589126	-0.0531345
C2936862	-1.28009	0.869093	0.1537	C2936862	DISGENET_Bardet-Biedl_syndrome_1_(disorder)	BBS5	Bardet-Biedl syndrome 5	2q31.1	14879	0.000285322	0.129387	-0.24662
C2936862	-1.28009	0.869093	0.1537	C2936862	DISGENET_Bardet-Biedl_syndrome_1_(disorder)	BBS7	Bardet-Biedl syndrome 7	4q27	12270	0.185617	0.597997	-0.059541
C2936862	-1.28009	0.869093	0.1537	C2936862	DISGENET_Bardet-Biedl_syndrome_1_(disorder)	CCDC28B	coiled-coil domain containing 28B	1p35.2	13045	0.106523	0.503266	-0.116289
C0024668	-1.19894	0.876736	0.121569	C0024668	DISGENET_Mammary_Neoplasms,_Experimental	ACTB	actin beta	7p22.1	12119	0.20221	0.614236	-0.0569416
C0024668	-1.19894	0.876736	0.121569	C0024668	DISGENET_Mammary_Neoplasms,_Experimental	ACTG1	actin gamma 1	17q25.3	11741	0.250102	0.657486	-0.0432763
C0024668	-1.19894	0.876736	0.121569	C0024668	DISGENET_Mammary_Neoplasms,_Experimental	ADCY5	adenylate cyclase 5	3q21.1	13733	0.0520287	0.400526	-0.202109
C0024668	-1.19894	0.876736	0.121569	C0024668	DISGENET_Mammary_Neoplasms,_Experimental	ALCAM	activated leukocyte cell adhesion molecule	3q13.11	12674	0.14197	0.547904	-0.10406
C0024668	-1.19894	0.876736	0.121569	C0024668	DISGENET_Mammary_Neoplasms,_Experimental	AURKA	aurora kinase A	20q13.2	14232	0.0231245	0.313628	-0.309889
C0024668	-1.19894	0.876736	0.121569	C0024668	DISGENET_Mammary_Neoplasms,_Experimental	BRCA1	BRCA1 DNA repair associated	17q21.31	11954	0.221392	0.631507	-0.143856
C0024668	-1.19894	0.876736	0.121569	C0024668	DISGENET_Mammary_Neoplasms,_Experimental	CCNH	cyclin H	5q14.3	12602	0.149518	0.557306	-0.0599311
C0024668	-1.19894	0.876736	0.121569	C0024668	DISGENET_Mammary_Neoplasms,_Experimental	CD44	CD44 molecule (Indian blood group)	11p13	13398	0.0759883	0.45141	-0.18303
C0024668	-1.19894	0.876736	0.121569	C0024668	DISGENET_Mammary_Neoplasms,_Experimental	CDC42	cell division cycle 42	1p36.12	13215	0.0916103	0.476939	-0.0765935
C0024668	-1.19894	0.876736	0.121569	C0024668	DISGENET_Mammary_Neoplasms,_Experimental	CDK4	cyclin dependent kinase 4	12q14.1	14587	0.00865159	0.247736	-0.149503
C0024668	-1.19894	0.876736	0.121569	C0024668	DISGENET_Mammary_Neoplasms,_Experimental	CNN3	calponin 3	1p21.3	12527	0.157554	0.565734	-0.0711546
C0024668	-1.19894	0.876736	0.121569	C0024668	DISGENET_Mammary_Neoplasms,_Experimental	DBI	diazepam binding inhibitor, acyl-CoA binding protein	2q14.2	11433	0.291323	0.693018	-0.113009
C0024668	-1.19894	0.876736	0.121569	C0024668	DISGENET_Mammary_Neoplasms,_Experimental	EEF1A1	eukaryotic translation elongation factor 1 alpha 1	6q13	12299	0.182393	0.594643	-0.0765894
C0024668	-1.19894	0.876736	0.121569	C0024668	DISGENET_Mammary_Neoplasms,_Experimental	EFEMP1	EGF containing fibulin extracellular matrix protein 1	2p16.1	13445	0.0720944	0.444355	-0.171445
C0024668	-1.19894	0.876736	0.121569	C0024668	DISGENET_Mammary_Neoplasms,_Experimental	EPHX1	epoxide hydrolase 1	1q42.12	14731	0.00406213	0.211876	-0.201384
C0024668	-1.19894	0.876736	0.121569	C0024668	DISGENET_Mammary_Neoplasms,_Experimental	ERBB2	erb-b2 receptor tyrosine kinase 2	17q12	11050	0.347263	0.73722	-0.102399
C0024668	-1.19894	0.876736	0.121569	C0024668	DISGENET_Mammary_Neoplasms,_Experimental	FABP4	fatty acid binding protein 4	8q21.13	11769	0.245877	0.654601	-0.851046
C0024668	-1.19894	0.876736	0.121569	C0024668	DISGENET_Mammary_Neoplasms,_Experimental	HMOX1	heme oxygenase 1	22q12.3	10989	0.357766	0.746286	-0.0942098
C0024668	-1.19894	0.876736	0.121569	C0024668	DISGENET_Mammary_Neoplasms,_Experimental	HNRNPA1	heterogeneous nuclear ribonucleoprotein A1	12q13.13	11622	0.267943	0.675879	-0.0541637
C0024668	-1.19894	0.876736	0.121569	C0024668	DISGENET_Mammary_Neoplasms,_Experimental	HRAS	HRas proto-oncogene, GTPase	11p15.5	13533	0.0666635	0.43406	-0.137343
C0024668	-1.19894	0.876736	0.121569	C0024668	DISGENET_Mammary_Neoplasms,_Experimental	ID3	inhibitor of DNA binding 3, HLH protein	1p36.12	12012	0.214666	0.626129	-0.122124
C0024668	-1.19894	0.876736	0.121569	C0024668	DISGENET_Mammary_Neoplasms,_Experimental	ID4	inhibitor of DNA binding 4, HLH protein	6p22.3	14830	0.00149762	0.19506	-0.344168
C0024668	-1.19894	0.876736	0.121569	C0024668	DISGENET_Mammary_Neoplasms,_Experimental	LGALS7	galectin 7	19q13.2	14534	0.0106166	0.263186	-1.7837
C0024668	-1.19894	0.876736	0.121569	C0024668	DISGENET_Mammary_Neoplasms,_Experimental	LPL	lipoprotein lipase	8p21.3	14031	0.0330732	0.347948	-0.300302
C0024668	-1.19894	0.876736	0.121569	C0024668	DISGENET_Mammary_Neoplasms,_Experimental	MDH2	malate dehydrogenase 2	7q11.23	13000	0.110129	0.505921	-0.0812515
C0024668	-1.19894	0.876736	0.121569	C0024668	DISGENET_Mammary_Neoplasms,_Experimental	MIF	macrophage migration inhibitory factor	22q11.23	10938	0.364781	0.751137	-0.0615715
C0024668	-1.19894	0.876736	0.121569	C0024668	DISGENET_Mammary_Neoplasms,_Experimental	NSMF	NMDA receptor synaptonuclear signaling and neuronal migration factor	9q34.3	10933	0.366257	0.751955	-0.0707923
C0024668	-1.19894	0.876736	0.121569	C0024668	DISGENET_Mammary_Neoplasms,_Experimental	PEBP1	phosphatidylethanolamine binding protein 1	12q24.23	12337	0.178803	0.591849	-0.0706017
C0024668	-1.19894	0.876736	0.121569	C0024668	DISGENET_Mammary_Neoplasms,_Experimental	PLK2	polo like kinase 2	5q11.2	13644	0.0586486	0.416929	-0.210717
C0024668	-1.19894	0.876736	0.121569	C0024668	DISGENET_Mammary_Neoplasms,_Experimental	PRDX2	peroxiredoxin 2	19p13.13	13180	0.0949216	0.483312	-0.0886508
C0024668	-1.19894	0.876736	0.121569	C0024668	DISGENET_Mammary_Neoplasms,_Experimental	PSMA4	proteasome 20S subunit alpha 4	15q25.1	13201	0.0926098	0.478666	-0.0684117
C0024668	-1.19894	0.876736	0.121569	C0024668	DISGENET_Mammary_Neoplasms,_Experimental	PTN	pleiotrophin	7q33	13115	0.100366	0.493598	-0.0751884
C0024668	-1.19894	0.876736	0.121569	C0024668	DISGENET_Mammary_Neoplasms,_Experimental	RBP1	retinol binding protein 1	3q23	13531	0.0668823	0.43471	-0.262995
C0024668	-1.19894	0.876736	0.121569	C0024668	DISGENET_Mammary_Neoplasms,_Experimental	RBP4	retinol binding protein 4	10q23.33	12918	0.118817	0.521046	-0.199303
C0024668	-1.19894	0.876736	0.121569	C0024668	DISGENET_Mammary_Neoplasms,_Experimental	RCN1	reticulocalbin 1	11p13	14588	0.00863144	0.247736	-0.26569
C0024668	-1.19894	0.876736	0.121569	C0024668	DISGENET_Mammary_Neoplasms,_Experimental	RPL3	ribosomal protein L3	22q13.1	13407	0.075163	0.449239	-0.130801
C0024668	-1.19894	0.876736	0.121569	C0024668	DISGENET_Mammary_Neoplasms,_Experimental	RPL6	ribosomal protein L6	12q24.13	11125	0.183806	0.534119	-0.255642
C0024668	-1.19894	0.876736	0.121569	C0024668	DISGENET_Mammary_Neoplasms,_Experimental	RPS14	ribosomal protein S14	5q33.1	13149	0.0970489	0.487799	-0.112883
C0024668	-1.19894	0.876736	0.121569	C0024668	DISGENET_Mammary_Neoplasms,_Experimental	S100A6	S100 calcium binding protein A6	1q21.3	14558	0.00963221	0.254766	-0.266777
C0024668	-1.19894	0.876736	0.121569	C0024668	DISGENET_Mammary_Neoplasms,_Experimental	S1PR1	sphingosine-1-phosphate receptor 1	1p21.2	11150	0.332484	0.724236	-0.0430601
C0024668	-1.19894	0.876736	0.121569	C0024668	DISGENET_Mammary_Neoplasms,_Experimental	SGK1	serum/glucocorticoid regulated kinase 1	6q23.2	14883	0.000220323	0.116695	-0.444802
C0024668	-1.19894	0.876736	0.121569	C0024668	DISGENET_Mammary_Neoplasms,_Experimental	SNRPD3	small nuclear ribonucleoprotein D3 polypeptide	22q11.23	12307	0.181722	0.594015	-0.0526371
C0024668	-1.19894	0.876736	0.121569	C0024668	DISGENET_Mammary_Neoplasms,_Experimental	SRSF2	serine and arginine rich splicing factor 2	17q25.1	11514	0.280483	0.68628	-0.0463994
C0024668	-1.19894	0.876736	0.121569	C0024668	DISGENET_Mammary_Neoplasms,_Experimental	STAT5A	signal transducer and activator of transcription 5A	17q21.2	11610	0.269648	0.67726	-0.129792
C0024668	-1.19894	0.876736	0.121569	C0024668	DISGENET_Mammary_Neoplasms,_Experimental	TGFA	transforming growth factor alpha	2p13.3	13008	0.109614	0.505608	-0.200823
C0024668	-1.19894	0.876736	0.121569	C0024668	DISGENET_Mammary_Neoplasms,_Experimental	TLE4	TLE family member 4, transcriptional corepressor	9q21.31	11259	0.316195	0.712128	-0.0791424
C0024668	-1.19894	0.876736	0.121569	C0024668	DISGENET_Mammary_Neoplasms,_Experimental	TRPS1	transcriptional repressor GATA binding 1	8q23.3	12058	0.209142	0.620395	-0.104635
C0024668	-1.19894	0.876736	0.121569	C0024668	DISGENET_Mammary_Neoplasms,_Experimental	TSC22D1	TSC22 domain family member 1	13q14.11	12800	0.129866	0.53238	-0.0651901
C0024668	-1.19894	0.876736	0.121569	C0024668	DISGENET_Mammary_Neoplasms,_Experimental	YWHAZ	tyrosine 3-monooxygenase/tryptophan 5-monooxygenase activation protein zeta	8q22.3	14737	0.00388577	0.209971	-0.113507
C0010093	-1.24587	0.877722	0.176245	C0010093	DISGENET_Corpus_Luteum_Cyst	GPR34	G protein-coupled receptor 34	Xp11.4	14776	0.0026513	0.196292	-0.269708
C0010093	-1.24587	0.877722	0.176245	C0010093	DISGENET_Corpus_Luteum_Cyst	MADCAM1	mucosal vascular addressin cell adhesion molecule 1	19p13.3	13395	0.0763954	0.45141	-1.03331
C0010093	-1.24587	0.877722	0.176245	C0010093	DISGENET_Corpus_Luteum_Cyst	NXPH2	neurexophilin 2	2q22.1	12504	0.160501	0.570295	-0.245477
C0010093	-1.24587	0.877722	0.176245	C0010093	DISGENET_Corpus_Luteum_Cyst	PRKN	parkin RBR E3 ubiquitin protein ligase	6q26	13065	0.105076	0.501767	-0.196687
C0010093	-1.24587	0.877722	0.176245	C0010093	DISGENET_Corpus_Luteum_Cyst	RPL5	ribosomal protein L5	1p22.1	14869	0.000516758	0.15602	-0.19636
C0010093	-1.24587	0.877722	0.176245	C0010093	DISGENET_Corpus_Luteum_Cyst	TMBIM4	transmembrane BAX inhibitor motif containing 4	12q14.3	14304	0.0200698	0.304824	-0.11435
C0010093	-1.24587	0.877722	0.176245	C0010093	DISGENET_Corpus_Luteum_Cyst	TMOD1	tropomodulin 1	9q22.33	13202	0.0925632	0.478666	-0.202268
C0010093	-1.24587	0.877722	0.176245	C0010093	DISGENET_Corpus_Luteum_Cyst	UOX	urate oxidase (pseudogene)	1p31.1	14619	0.00752492	0.240583	-0.696166
C0027533	-1.28254	0.878465	0.162214	C0027533	DISGENET_Neck_Neoplasms	BCL2L1	BCL2 like 1	20q11.21	12425	0.169339	0.580069	-0.0568794
C0027533	-1.28254	0.878465	0.162214	C0027533	DISGENET_Neck_Neoplasms	CEBPA	CCAAT enhancer binding protein alpha	19q13.11	12150	0.19844	0.610854	-0.123343
C0027533	-1.28254	0.878465	0.162214	C0027533	DISGENET_Neck_Neoplasms	GPX1	glutathione peroxidase 1	3p21.31	12904	0.120526	0.524277	-0.124885
C0027533	-1.28254	0.878465	0.162214	C0027533	DISGENET_Neck_Neoplasms	MAPK1	mitogen-activated protein kinase 1	22q11.22	14719	0.0043989	0.215778	-0.167912
C0027533	-1.28254	0.878465	0.162214	C0027533	DISGENET_Neck_Neoplasms	MAPK3	mitogen-activated protein kinase 3	16p11.2	14430	0.0148152	0.282034	-0.1135
C0027533	-1.28254	0.878465	0.162214	C0027533	DISGENET_Neck_Neoplasms	RARB	retinoic acid receptor beta	3p24.2	11250	0.317493	0.713032	-0.152755
C0027533	-1.28254	0.878465	0.162214	C0027533	DISGENET_Neck_Neoplasms	TGFA	transforming growth factor alpha	2p13.3	13008	0.109614	0.505608	-0.200823
C0027533	-1.28254	0.878465	0.162214	C0027533	DISGENET_Neck_Neoplasms	TYMS	thymidylate synthetase	18p11.32	14712	0.00464145	0.218779	-0.306451
C0027533	-1.28254	0.878465	0.162214	C0027533	DISGENET_Neck_Neoplasms	UROD	uroporphyrinogen decarboxylase	1p34.1	11027	0.351396	0.741023	-0.0457521
C0686353	-1.16807	0.923149	0.22449	C0686353	DISGENET_Muscular_Dystrophies,_Limb-Girdle	BVES	blood vessel epicardial substance	6q21	14583	0.00884503	0.248875	-0.506792
C0686353	-1.16807	0.923149	0.22449	C0686353	DISGENET_Muscular_Dystrophies,_Limb-Girdle	DPM3	dolichyl-phosphate mannosyltransferase subunit 3, regulatory	1q22	14509	0.0116139	0.267913	-0.19726
C0686353	-1.16807	0.923149	0.22449	C0686353	DISGENET_Muscular_Dystrophies,_Limb-Girdle	HNRNPDL	heterogeneous nuclear ribonucleoprotein D like	4q21.22	14852	0.000853846	0.175336	-0.18186
C0686353	-1.16807	0.923149	0.22449	C0686353	DISGENET_Muscular_Dystrophies,_Limb-Girdle	RAPSN	receptor associated protein of the synapse	11p11.2	14251	0.0222684	0.310699	-0.412411
C0003811	-1.16472	0.925821	0.253876	C0003811	DISGENET_Cardiac_Arrhythmia	ACE	angiotensin I converting enzyme	17q23.3	12149	0.19846	0.610854	-0.161954
C0003811	-1.16472	0.925821	0.253876	C0003811	DISGENET_Cardiac_Arrhythmia	BVES	blood vessel epicardial substance	6q21	14583	0.00884503	0.248875	-0.506792
C0003811	-1.16472	0.925821	0.253876	C0003811	DISGENET_Cardiac_Arrhythmia	KCNJ2	potassium inwardly rectifying channel subfamily J member 2	17q24.3	14762	0.00307319	0.199816	-0.321809
C0003811	-1.16472	0.925821	0.253876	C0003811	DISGENET_Cardiac_Arrhythmia	KCNJ8	potassium inwardly rectifying channel subfamily J member 8	12p12.1	13303	0.0838999	0.462172	-0.196886
C0003811	-1.16472	0.925821	0.253876	C0003811	DISGENET_Cardiac_Arrhythmia	OPRK1	opioid receptor kappa 1	8q11.23	12421	0.169661	0.580407	-0.19488
C0003811	-1.16472	0.925821	0.253876	C0003811	DISGENET_Cardiac_Arrhythmia	PPP1R1A	protein phosphatase 1 regulatory inhibitor subunit 1A	12q13.2	14586	0.00865202	0.247736	-0.244061
C0020179	-1.17638	0.925893	0.245714	C0020179	DISGENET_Huntington_Disease	DIABLO	diablo IAP-binding mitochondrial protein	12q24.31	13295	0.0843826	0.463207	-0.113698
C0020179	-1.17638	0.925893	0.245714	C0020179	DISGENET_Huntington_Disease	GDNF	glial cell derived neurotrophic factor	5p13.2	13693	0.0545021	0.40545	-0.325738
C0020179	-1.17638	0.925893	0.245714	C0020179	DISGENET_Huntington_Disease	IP6K2	inositol hexakisphosphate kinase 2	3p21.31	13786	0.0488421	0.39319	-0.0916961
C0020179	-1.17638	0.925893	0.245714	C0020179	DISGENET_Huntington_Disease	MAOB	monoamine oxidase B	Xp11.3	13739	0.0515563	0.399493	-0.130888
C0020179	-1.17638	0.925893	0.245714	C0020179	DISGENET_Huntington_Disease	RCAN1	regulator of calcineurin 1	21q22.12	12946	0.116047	0.516456	-0.06692
C0020179	-1.17638	0.925893	0.245714	C0020179	DISGENET_Huntington_Disease	SLC2A3	solute carrier family 2 member 3	12p13.31	12235	0.18896	0.602129	-0.0579976
C0023452	-1.16913	0.931659	0.235081	C0023452	DISGENET_Childhood_Acute_Lymphoblastic_Leukemia	BCR	BCR activator of RhoGEF and GTPase	22q11.23	12548	0.155209	0.563018	-0.123622
C0023452	-1.16913	0.931659	0.235081	C0023452	DISGENET_Childhood_Acute_Lymphoblastic_Leukemia	EPHX1	epoxide hydrolase 1	1q42.12	14731	0.00406213	0.211876	-0.201384
C0023452	-1.16913	0.931659	0.235081	C0023452	DISGENET_Childhood_Acute_Lymphoblastic_Leukemia	ERG	ETS transcription factor ERG	21q22.2	13277	0.0867491	0.468204	-0.227944
C0023452	-1.16913	0.931659	0.235081	C0023452	DISGENET_Childhood_Acute_Lymphoblastic_Leukemia	ETV6	ETS variant transcription factor 6	12p13.2	12825	0.127291	0.529623	-0.111253
C0023452	-1.16913	0.931659	0.235081	C0023452	DISGENET_Childhood_Acute_Lymphoblastic_Leukemia	HLF	HLF transcription factor, PAR bZIP family member	17q22	14888	5.45852e-05	0.0632754	-0.385641
C0023452	-1.16913	0.931659	0.235081	C0023452	DISGENET_Childhood_Acute_Lymphoblastic_Leukemia	IKZF1	IKAROS family zinc finger 1	7p12.2	12540	0.156113	0.564212	-0.173806
C0023452	-1.16913	0.931659	0.235081	C0023452	DISGENET_Childhood_Acute_Lymphoblastic_Leukemia	NQO1	NAD(P)H quinone dehydrogenase 1	16q22.1	14809	0.00201986	0.19506	-0.324984
C0023452	-1.16913	0.931659	0.235081	C0023452	DISGENET_Childhood_Acute_Lymphoblastic_Leukemia	PAG1	phosphoprotein membrane anchor with glycosphingolipid microdomains 1	8q21.13	13319	0.0824439	0.459907	-0.116787
C0008925	-1.17776	0.933488	0.184116	C0008925	DISGENET_Cleft_Palate	BMP2	bone morphogenetic protein 2	20p12.3	13187	0.0938426	0.480864	-0.174214
C0008925	-1.17776	0.933488	0.184116	C0008925	DISGENET_Cleft_Palate	FGF3	fibroblast growth factor 3	11q13.3	14071	0.0309461	0.339665	-0.261694
C0008925	-1.17776	0.933488	0.184116	C0008925	DISGENET_Cleft_Palate	FZD4	frizzled class receptor 4	11q14.2	13576	0.063952	0.429245	-0.154278
C0008925	-1.17776	0.933488	0.184116	C0008925	DISGENET_Cleft_Palate	KCNJ2	potassium inwardly rectifying channel subfamily J member 2	17q24.3	14762	0.00307319	0.199816	-0.321809
C0008925	-1.17776	0.933488	0.184116	C0008925	DISGENET_Cleft_Palate	MEIS2	Meis homeobox 2	15q14	13915	0.0408429	0.375508	-0.201019
C0008925	-1.17776	0.933488	0.184116	C0008925	DISGENET_Cleft_Palate	MSX1	msh homeobox 1	4p16.2	14108	0.0289691	0.334583	-0.440033
C0008925	-1.17776	0.933488	0.184116	C0008925	DISGENET_Cleft_Palate	NEDD4L	NEDD4 like E3 ubiquitin protein ligase	18q21.31	13631	0.0597973	0.420552	-0.158109
C0008925	-1.17776	0.933488	0.184116	C0008925	DISGENET_Cleft_Palate	RPL5	ribosomal protein L5	1p22.1	14869	0.000516758	0.15602	-0.19636
C0008925	-1.17776	0.933488	0.184116	C0008925	DISGENET_Cleft_Palate	RPS26	ribosomal protein S26	12q13.2	14412	0.0154822	0.286007	-0.185037
C0008925	-1.17776	0.933488	0.184116	C0008925	DISGENET_Cleft_Palate	RPS28	ribosomal protein S28	19p13.2	13105	0.101031	0.494192	-0.119771
C0008925	-1.17776	0.933488	0.184116	C0008925	DISGENET_Cleft_Palate	RYK	receptor like tyrosine kinase	3q22.2	14210	0.024022	0.316763	-0.128132
C0008925	-1.17776	0.933488	0.184116	C0008925	DISGENET_Cleft_Palate	SNRPB	small nuclear ribonucleoprotein polypeptides B and B1	20p13	14163	0.0264012	0.327249	-0.0840553
C0008925	-1.17776	0.933488	0.184116	C0008925	DISGENET_Cleft_Palate	SUMO1	small ubiquitin like modifier 1	2q33.1	12749	0.134603	0.539209	-0.0729417
C0008925	-1.17776	0.933488	0.184116	C0008925	DISGENET_Cleft_Palate	TGDS	TDP-glucose 4,6-dehydratase	13q32.1	13230	0.0900253	0.473169	-0.136769
C0008925	-1.17776	0.933488	0.184116	C0008925	DISGENET_Cleft_Palate	TGFB3	transforming growth factor beta 3	14q24.3	12890	0.121401	0.52527	-0.103971
C0008925	-1.17776	0.933488	0.184116	C0008925	DISGENET_Cleft_Palate	TMCO1	transmembrane and coiled-coil domains 1	1q24.1	13973	0.0361133	0.35666	-0.11054
C0008925	-1.17776	0.933488	0.184116	C0008925	DISGENET_Cleft_Palate	TYMS	thymidylate synthetase	18p11.32	14712	0.00464145	0.218779	-0.306451
C0278996	-1.17169	0.934015	0.220974	C0278996	DISGENET_Malignant_Head_and_Neck_Neoplasm	BCL2L1	BCL2 like 1	20q11.21	12425	0.169339	0.580069	-0.0568794
C0278996	-1.17169	0.934015	0.220974	C0278996	DISGENET_Malignant_Head_and_Neck_Neoplasm	BRIP1	BRCA1 interacting protein C-terminal helicase 1	17q23.2	11069	0.344084	0.734643	-0.42006
C0278996	-1.17169	0.934015	0.220974	C0278996	DISGENET_Malignant_Head_and_Neck_Neoplasm	CEBPA	CCAAT enhancer binding protein alpha	19q13.11	12150	0.19844	0.610854	-0.123343
C0278996	-1.17169	0.934015	0.220974	C0278996	DISGENET_Malignant_Head_and_Neck_Neoplasm	CYLD	CYLD lysine 63 deubiquitinase	16q12.1	14121	0.0283272	0.333751	-0.154442
C0278996	-1.17169	0.934015	0.220974	C0278996	DISGENET_Malignant_Head_and_Neck_Neoplasm	ERBB2	erb-b2 receptor tyrosine kinase 2	17q12	11050	0.347263	0.73722	-0.102399
C0278996	-1.17169	0.934015	0.220974	C0278996	DISGENET_Malignant_Head_and_Neck_Neoplasm	FANCB	FA complementation group B	Xp22.2	14227	0.0232224	0.31385	-0.2912
C0278996	-1.17169	0.934015	0.220974	C0278996	DISGENET_Malignant_Head_and_Neck_Neoplasm	FANCE	FA complementation group E	6p21.31	11624	0.26681	0.674481	-0.0607249
C0278996	-1.17169	0.934015	0.220974	C0278996	DISGENET_Malignant_Head_and_Neck_Neoplasm	FANCG	FA complementation group G	9p13.3	13873	0.0428375	0.378172	-0.16651
C0278996	-1.17169	0.934015	0.220974	C0278996	DISGENET_Malignant_Head_and_Neck_Neoplasm	GPX1	glutathione peroxidase 1	3p21.31	12904	0.120526	0.524277	-0.124885
C0278996	-1.17169	0.934015	0.220974	C0278996	DISGENET_Malignant_Head_and_Neck_Neoplasm	MAPK1	mitogen-activated protein kinase 1	22q11.22	14719	0.0043989	0.215778	-0.167912
C0278996	-1.17169	0.934015	0.220974	C0278996	DISGENET_Malignant_Head_and_Neck_Neoplasm	MAPK3	mitogen-activated protein kinase 3	16p11.2	14430	0.0148152	0.282034	-0.1135
C0278996	-1.17169	0.934015	0.220974	C0278996	DISGENET_Malignant_Head_and_Neck_Neoplasm	RARB	retinoic acid receptor beta	3p24.2	11250	0.317493	0.713032	-0.152755
C0278996	-1.17169	0.934015	0.220974	C0278996	DISGENET_Malignant_Head_and_Neck_Neoplasm	TGFA	transforming growth factor alpha	2p13.3	13008	0.109614	0.505608	-0.200823
C0278996	-1.17169	0.934015	0.220974	C0278996	DISGENET_Malignant_Head_and_Neck_Neoplasm	TYMS	thymidylate synthetase	18p11.32	14712	0.00464145	0.218779	-0.306451
C0278996	-1.17169	0.934015	0.220974	C0278996	DISGENET_Malignant_Head_and_Neck_Neoplasm	UROD	uroporphyrinogen decarboxylase	1p34.1	11027	0.351396	0.741023	-0.0457521
C0520459	-1.17814	0.946207	0.240157	C0520459	DISGENET_Necrotizing_Enterocolitis	CRYL1	crystallin lambda 1	13q12.11	12637	0.146112	0.554369	-0.114104
C0520459	-1.17814	0.946207	0.240157	C0520459	DISGENET_Necrotizing_Enterocolitis	LTF	lactotransferrin	3p21.31	13173	0.0953558	0.484231	-1.77306
C0520459	-1.17814	0.946207	0.240157	C0520459	DISGENET_Necrotizing_Enterocolitis	OAT	ornithine aminotransferase	10q26.13	11351	0.302136	0.700979	-0.0511245
C0520459	-1.17814	0.946207	0.240157	C0520459	DISGENET_Necrotizing_Enterocolitis	PARK7	Parkinsonism associated deglycase	1p36.23	12991	0.110963	0.507233	-0.0891853
C0520459	-1.17814	0.946207	0.240157	C0520459	DISGENET_Necrotizing_Enterocolitis	SORD	sorbitol dehydrogenase	15q21.1	14829	0.00151184	0.19506	-0.171164
C0018671	-1.15607	0.952192	0.238779	C0018671	DISGENET_Head_and_Neck_Neoplasms	BCL2L1	BCL2 like 1	20q11.21	12425	0.169339	0.580069	-0.0568794
C0018671	-1.15607	0.952192	0.238779	C0018671	DISGENET_Head_and_Neck_Neoplasms	CEBPA	CCAAT enhancer binding protein alpha	19q13.11	12150	0.19844	0.610854	-0.123343
C0018671	-1.15607	0.952192	0.238779	C0018671	DISGENET_Head_and_Neck_Neoplasms	CYLD	CYLD lysine 63 deubiquitinase	16q12.1	14121	0.0283272	0.333751	-0.154442
C0018671	-1.15607	0.952192	0.238779	C0018671	DISGENET_Head_and_Neck_Neoplasms	ERBB2	erb-b2 receptor tyrosine kinase 2	17q12	11050	0.347263	0.73722	-0.102399
C0018671	-1.15607	0.952192	0.238779	C0018671	DISGENET_Head_and_Neck_Neoplasms	GPX1	glutathione peroxidase 1	3p21.31	12904	0.120526	0.524277	-0.124885
C0018671	-1.15607	0.952192	0.238779	C0018671	DISGENET_Head_and_Neck_Neoplasms	MAPK1	mitogen-activated protein kinase 1	22q11.22	14719	0.0043989	0.215778	-0.167912
C0018671	-1.15607	0.952192	0.238779	C0018671	DISGENET_Head_and_Neck_Neoplasms	MAPK3	mitogen-activated protein kinase 3	16p11.2	14430	0.0148152	0.282034	-0.1135
C0018671	-1.15607	0.952192	0.238779	C0018671	DISGENET_Head_and_Neck_Neoplasms	RARB	retinoic acid receptor beta	3p24.2	11250	0.317493	0.713032	-0.152755
C0018671	-1.15607	0.952192	0.238779	C0018671	DISGENET_Head_and_Neck_Neoplasms	TGFA	transforming growth factor alpha	2p13.3	13008	0.109614	0.505608	-0.200823
C0018671	-1.15607	0.952192	0.238779	C0018671	DISGENET_Head_and_Neck_Neoplasms	TYMS	thymidylate synthetase	18p11.32	14712	0.00464145	0.218779	-0.306451
C0018671	-1.15607	0.952192	0.238779	C0018671	DISGENET_Head_and_Neck_Neoplasms	UROD	uroporphyrinogen decarboxylase	1p34.1	11027	0.351396	0.741023	-0.0457521
C0033941	-0.727952	0.964133	0.864312	C0033941	DISGENET_Psychoses,_Substance-Induced	HTR1A	5-hydroxytryptamine receptor 1A	5q12.3	543	0.0202068	0.306083	0.543717
C0033941	-0.727952	0.964133	0.864312	C0033941	DISGENET_Psychoses,_Substance-Induced	OPRM1	opioid receptor mu 1	6q25.2	1801	0.119546	0.52254	0.28965
C0033941	-0.727952	0.964133	0.864312	C0033941	DISGENET_Psychoses,_Substance-Induced	PICK1	protein interacting with PRKCA 1	22q13.1	1763	0.115169	0.514655	0.0915957
C0033941	-0.727952	0.964133	0.864312	C0033941	DISGENET_Psychoses,_Substance-Induced	SOD2	superoxide dismutase 2	6q25.3	1325	0.0742431	0.448529	0.0753013
C0393588	-0.775128	0.965265	0.799629	C0393588	DISGENET_Dystonia,_Paroxysmal	ACTB	actin beta	7p22.1	12119	0.20221	0.614236	-0.0569416
C0393588	-0.775128	0.965265	0.799629	C0393588	DISGENET_Dystonia,_Paroxysmal	ANO3	anoctamin 3	11p14.3-p14.2	13542	0.0662722	0.433308	-0.274703
C0393588	-0.775128	0.965265	0.799629	C0393588	DISGENET_Dystonia,_Paroxysmal	GNAL	G protein subunit alpha L	18p11.21	13571	0.0641917	0.429398	-0.152923
C0393588	-0.775128	0.965265	0.799629	C0393588	DISGENET_Dystonia,_Paroxysmal	SCP2	sterol carrier protein 2	1p32.3	14782	0.00250884	0.196292	-0.10966
C0393588	-0.775128	0.965265	0.799629	C0393588	DISGENET_Dystonia,_Paroxysmal	TOR1A	torsin family 1 member A	9q34.11	12537	0.156588	0.564928	-0.0739925
C0153381	-0.729241	0.966186	0.906716	C0153381	DISGENET_Malignant_neoplasm_of_mouth	ATP7B	ATPase copper transporting beta	13q14.3	1670	0.10656	0.503266	0.20242
C0153381	-0.729241	0.966186	0.906716	C0153381	DISGENET_Malignant_neoplasm_of_mouth	DSPP	dentin sialophosphoprotein	4q22.1	2188	0.160705	0.570586	0.616441
C0153381	-0.729241	0.966186	0.906716	C0153381	DISGENET_Malignant_neoplasm_of_mouth	HSPA8	heat shock protein family A (Hsp70) member 8	11q24.1	1069	0.0538439	0.404006	0.134126
C0153381	-0.729241	0.966186	0.906716	C0153381	DISGENET_Malignant_neoplasm_of_mouth	HSPB1	heat shock protein family B (small) member 1	7q11.23	2211	0.162981	0.573213	0.233251
C0153381	-0.729241	0.966186	0.906716	C0153381	DISGENET_Malignant_neoplasm_of_mouth	ICAM1	intercellular adhesion molecule 1	19p13.2	1456	0.0835356	0.460947	0.28561
C0153381	-0.729241	0.966186	0.906716	C0153381	DISGENET_Malignant_neoplasm_of_mouth	KRAS	KRAS proto-oncogene, GTPase	12p12.1	1748	0.113472	0.511502	0.0713035
C0153381	-0.729241	0.966186	0.906716	C0153381	DISGENET_Malignant_neoplasm_of_mouth	SOD2	superoxide dismutase 2	6q25.3	1325	0.0742431	0.448529	0.0753013
C0153381	-0.729241	0.966186	0.906716	C0153381	DISGENET_Malignant_neoplasm_of_mouth	TSC2	TSC complex subunit 2	16p13.3	609	0.0237283	0.315847	0.0852576
C0026640	-0.744101	0.966645	0.897486	C0026640	DISGENET_Mouth_Neoplasms	ATP7B	ATPase copper transporting beta	13q14.3	1670	0.10656	0.503266	0.20242
C0026640	-0.744101	0.966645	0.897486	C0026640	DISGENET_Mouth_Neoplasms	DSPP	dentin sialophosphoprotein	4q22.1	2188	0.160705	0.570586	0.616441
C0026640	-0.744101	0.966645	0.897486	C0026640	DISGENET_Mouth_Neoplasms	HSPA8	heat shock protein family A (Hsp70) member 8	11q24.1	1069	0.0538439	0.404006	0.134126
C0026640	-0.744101	0.966645	0.897486	C0026640	DISGENET_Mouth_Neoplasms	HSPB1	heat shock protein family B (small) member 1	7q11.23	2211	0.162981	0.573213	0.233251
C0026640	-0.744101	0.966645	0.897486	C0026640	DISGENET_Mouth_Neoplasms	ICAM1	intercellular adhesion molecule 1	19p13.2	1456	0.0835356	0.460947	0.28561
C0026640	-0.744101	0.966645	0.897486	C0026640	DISGENET_Mouth_Neoplasms	KRAS	KRAS proto-oncogene, GTPase	12p12.1	1748	0.113472	0.511502	0.0713035
C0026640	-0.744101	0.966645	0.897486	C0026640	DISGENET_Mouth_Neoplasms	SOD2	superoxide dismutase 2	6q25.3	1325	0.0742431	0.448529	0.0753013
C0026640	-0.744101	0.966645	0.897486	C0026640	DISGENET_Mouth_Neoplasms	TSC2	TSC complex subunit 2	16p13.3	609	0.0237283	0.315847	0.0852576
C0086543	-0.740765	0.967233	0.85389	C0086543	DISGENET_Cataract	ATM	ATM serine/threonine kinase	11q22.3	1626	0.101622	0.495741	0.139366
C0086543	-0.740765	0.967233	0.85389	C0086543	DISGENET_Cataract	COL18A1	collagen type XVIII alpha 1 chain	21q22.3	2914	0.252507	0.659269	0.249177
C0086543	-0.740765	0.967233	0.85389	C0086543	DISGENET_Cataract	COL2A1	collagen type II alpha 1 chain	12q13.11	1942	0.133183	0.53695	0.215863
C0086543	-0.740765	0.967233	0.85389	C0086543	DISGENET_Cataract	DHCR7	7-dehydrocholesterol reductase	11q13.4	2587	0.210171	0.621576	0.0805051
C0086543	-0.740765	0.967233	0.85389	C0086543	DISGENET_Cataract	HSF4	heat shock transcription factor 4	16q22.1	1906	0.128317	0.531322	0.174111
C0086543	-0.740765	0.967233	0.85389	C0086543	DISGENET_Cataract	INTS1	integrator complex subunit 1	7p22.3	1425	0.0812226	0.457981	0.0687178
C0086543	-0.740765	0.967233	0.85389	C0086543	DISGENET_Cataract	PAX6	paired box 6	11p13	2030	0.142567	0.549045	0.142532
C0400966	-0.731203	0.967588	0.922179	C0400966	DISGENET_Non-alcoholic_Fatty_Liver_Disease	EIF2AK1	eukaryotic translation initiation factor 2 alpha kinase 1	7p22.1	72	0.00147351	0.19506	0.121865
C0400966	-0.731203	0.967588	0.922179	C0400966	DISGENET_Non-alcoholic_Fatty_Liver_Disease	LDLR	low density lipoprotein receptor	19p13.2	135	0.00275382	0.196302	0.366802
C0400966	-0.731203	0.967588	0.922179	C0400966	DISGENET_Non-alcoholic_Fatty_Liver_Disease	PNPLA3	patatin like phospholipase domain containing 3	22q13.31	515	0.0188314	0.299661	0.235483
C3241937	-0.733853	0.968064	0.907236	C3241937	DISGENET_Nonalcoholic_Steatohepatitis	EIF2AK1	eukaryotic translation initiation factor 2 alpha kinase 1	7p22.1	72	0.00147351	0.19506	0.121865
C3241937	-0.733853	0.968064	0.907236	C3241937	DISGENET_Nonalcoholic_Steatohepatitis	LDLR	low density lipoprotein receptor	19p13.2	135	0.00275382	0.196302	0.366802
C3241937	-0.733853	0.968064	0.907236	C3241937	DISGENET_Nonalcoholic_Steatohepatitis	PNPLA3	patatin like phospholipase domain containing 3	22q13.31	515	0.0188314	0.299661	0.235483
C0030312	-0.745951	0.968095	0.852427	C0030312	DISGENET_Pancytopenia	FANCB	FA complementation group B	Xp22.2	14227	0.0232224	0.31385	-0.2912
C0030312	-0.745951	0.968095	0.852427	C0030312	DISGENET_Pancytopenia	FANCG	FA complementation group G	9p13.3	13873	0.0428375	0.378172	-0.16651
C0030312	-0.745951	0.968095	0.852427	C0030312	DISGENET_Pancytopenia	RPL27A	ribosomal protein L27a	11p15.4	13971	0.0362159	0.357187	-0.126958
C0022658	-0.775639	0.968217	0.904398	C0022658	DISGENET_Kidney_Diseases	ACE	angiotensin I converting enzyme	17q23.3	12149	0.19846	0.610854	-0.161954
C0022658	-0.775639	0.968217	0.904398	C0022658	DISGENET_Kidney_Diseases	ALAD	aminolevulinate dehydratase	9q32	12714	0.138796	0.545641	-0.075041
C0022658	-0.775639	0.968217	0.904398	C0022658	DISGENET_Kidney_Diseases	CALB1	calbindin 1	8q21.3	13630	0.0598811	0.420869	-0.168624
C0022658	-0.775639	0.968217	0.904398	C0022658	DISGENET_Kidney_Diseases	CDKN1A	cyclin dependent kinase inhibitor 1A	6p21.2	12997	0.110306	0.505921	-0.13466
C0022658	-0.775639	0.968217	0.904398	C0022658	DISGENET_Kidney_Diseases	CST3	cystatin C	20p11.21	12487	0.163012	0.573229	-0.0841848
C0022658	-0.775639	0.968217	0.904398	C0022658	DISGENET_Kidney_Diseases	FABP4	fatty acid binding protein 4	8q21.13	11769	0.245877	0.654601	-0.851046
C0022658	-0.775639	0.968217	0.904398	C0022658	DISGENET_Kidney_Diseases	IL33	interleukin 33	9p24.1	13328	0.0817987	0.459109	-0.198293
C0022658	-0.775639	0.968217	0.904398	C0022658	DISGENET_Kidney_Diseases	MXI1	MAX interactor 1, dimerization protein	10q25.2	14832	0.00144516	0.19506	-0.197248
C0022658	-0.775639	0.968217	0.904398	C0022658	DISGENET_Kidney_Diseases	NFE2L2	nuclear factor, erythroid 2 like 2	2q31.2	13359	0.0792289	0.455781	-0.119615
C0022658	-0.775639	0.968217	0.904398	C0022658	DISGENET_Kidney_Diseases	NQO1	NAD(P)H quinone dehydrogenase 1	16q22.1	14809	0.00201986	0.19506	-0.324984
C0022658	-0.775639	0.968217	0.904398	C0022658	DISGENET_Kidney_Diseases	PARP1	poly(ADP-ribose) polymerase 1	1q42.12	12930	0.117634	0.519698	-0.0719777
C0022658	-0.775639	0.968217	0.904398	C0022658	DISGENET_Kidney_Diseases	PYCARD	PYD and CARD domain containing	16p11.2	11689	0.256763	0.663301	-0.185353
C0022658	-0.775639	0.968217	0.904398	C0022658	DISGENET_Kidney_Diseases	RBP4	retinol binding protein 4	10q23.33	12918	0.118817	0.521046	-0.199303
C0022658	-0.775639	0.968217	0.904398	C0022658	DISGENET_Kidney_Diseases	SLC47A1	solute carrier family 47 member 1	17p11.2	12451	0.16649	0.576413	-1.10337
C0016059	-0.785017	0.968455	0.844607	C0016059	DISGENET_Fibrosis	ADCY5	adenylate cyclase 5	3q21.1	13733	0.0520287	0.400526	-0.202109
C0016059	-0.785017	0.968455	0.844607	C0016059	DISGENET_Fibrosis	ADRA2C	adrenoceptor alpha 2C	4p16.3	14136	0.0276735	0.330791	-0.230579
C0016059	-0.785017	0.968455	0.844607	C0016059	DISGENET_Fibrosis	AKT1	AKT serine/threonine kinase 1	14q32.33	13308	0.0834357	0.460834	-0.0549216
C0016059	-0.785017	0.968455	0.844607	C0016059	DISGENET_Fibrosis	CCND2	cyclin D2	12p13.32	14610	0.00788207	0.241631	-0.39594
C0016059	-0.785017	0.968455	0.844607	C0016059	DISGENET_Fibrosis	SIRT1	sirtuin 1	10q21.3	14378	0.017032	0.293613	-0.168004
C0016059	-0.785017	0.968455	0.844607	C0016059	DISGENET_Fibrosis	TAC1	tachykinin precursor 1	7q21.3	14401	0.0158079	0.287942	-0.297788
C0266487	-0.735169	0.97007	0.852273	C0266487	DISGENET_Etat_Marbre	ADORA2A	adenosine A2a receptor	22q11.23	13918	0.040412	0.374159	-0.283803
C0266487	-0.735169	0.97007	0.852273	C0266487	DISGENET_Etat_Marbre	DRD2	dopamine receptor D2	11q23.2	14123	0.0282616	0.333425	-0.327846
C0266487	-0.735169	0.97007	0.852273	C0266487	DISGENET_Etat_Marbre	FOLR1	folate receptor alpha	11q13.4	12166	0.196243	0.609179	-1.03427
C0266487	-0.735169	0.97007	0.852273	C0266487	DISGENET_Etat_Marbre	FOSB	FosB proto-oncogene, AP-1 transcription factor subunit	19q13.32	11212	0.322586	0.715991	-0.173514
C0266487	-0.735169	0.97007	0.852273	C0266487	DISGENET_Etat_Marbre	MICU1	mitochondrial calcium uptake 1	10q22.1	14497	0.0122925	0.273555	-0.125307
C0266487	-0.735169	0.97007	0.852273	C0266487	DISGENET_Etat_Marbre	PDYN	prodynorphin	20p13	12630	0.147224	0.555971	-0.15337
C0266487	-0.735169	0.97007	0.852273	C0266487	DISGENET_Etat_Marbre	TSEN54	tRNA splicing endonuclease subunit 54	17q25.1	11787	0.242685	0.651666	-0.0912742
C0266487	-0.735169	0.97007	0.852273	C0266487	DISGENET_Etat_Marbre	UTS2	urotensin 2	1p36.23	10876	0.376695	0.758881	-0.293673
C0025193	-0.746613	0.970884	0.882243	C0025193	DISGENET_Melancholia	ACSL4	acyl-CoA synthetase long chain family member 4	Xq23	477	0.0169564	0.293613	0.176371
C0025193	-0.746613	0.970884	0.882243	C0025193	DISGENET_Melancholia	BDNF	brain derived neurotrophic factor	11p14.1	1526	0.0903133	0.473927	0.612838
C0025193	-0.746613	0.970884	0.882243	C0025193	DISGENET_Melancholia	CADM1	cell adhesion molecule 1	11q23.3	1618	0.100647	0.493993	0.162467
C0025193	-0.746613	0.970884	0.882243	C0025193	DISGENET_Melancholia	FGFR1	fibroblast growth factor receptor 1	8p11.23	1742	0.113099	0.511281	0.129042
C0025193	-0.746613	0.970884	0.882243	C0025193	DISGENET_Melancholia	GHRL	ghrelin and obestatin prepropeptide	3p25.3	1789	0.118248	0.521046	0.276678
C0025193	-0.746613	0.970884	0.882243	C0025193	DISGENET_Melancholia	NOS1	nitric oxide synthase 1	12q24.22	1003	0.0490597	0.39319	0.136031
C0282126	-0.755099	0.971142	0.8375	C0282126	DISGENET_Depression,_Neurotic	ACSL4	acyl-CoA synthetase long chain family member 4	Xq23	477	0.0169564	0.293613	0.176371
C0282126	-0.755099	0.971142	0.8375	C0282126	DISGENET_Depression,_Neurotic	BDNF	brain derived neurotrophic factor	11p14.1	1526	0.0903133	0.473927	0.612838
C0282126	-0.755099	0.971142	0.8375	C0282126	DISGENET_Depression,_Neurotic	CADM1	cell adhesion molecule 1	11q23.3	1618	0.100647	0.493993	0.162467
C0282126	-0.755099	0.971142	0.8375	C0282126	DISGENET_Depression,_Neurotic	FGFR1	fibroblast growth factor receptor 1	8p11.23	1742	0.113099	0.511281	0.129042
C0282126	-0.755099	0.971142	0.8375	C0282126	DISGENET_Depression,_Neurotic	GHRL	ghrelin and obestatin prepropeptide	3p25.3	1789	0.118248	0.521046	0.276678
C0282126	-0.755099	0.971142	0.8375	C0282126	DISGENET_Depression,_Neurotic	NOS1	nitric oxide synthase 1	12q24.22	1003	0.0490597	0.39319	0.136031
C0341869	-0.778518	0.971218	0.818702	C0341869	DISGENET_Subfertility,_Female	ADIPOR1	adiponectin receptor 1	1q32.1	12706	0.139517	0.546748	-0.0605437
C0341869	-0.778518	0.971218	0.818702	C0341869	DISGENET_Subfertility,_Female	ADIPOR2	adiponectin receptor 2	12p13.33	11919	0.226337	0.636439	-0.0688451
C0341869	-0.778518	0.971218	0.818702	C0341869	DISGENET_Subfertility,_Female	CEBPA	CCAAT enhancer binding protein alpha	19q13.11	12150	0.19844	0.610854	-0.123343
C0341869	-0.778518	0.971218	0.818702	C0341869	DISGENET_Subfertility,_Female	LHB	luteinizing hormone subunit beta	19q13.33	11942	0.223618	0.63384	-0.73793
C0341869	-0.778518	0.971218	0.818702	C0341869	DISGENET_Subfertility,_Female	MAPK1	mitogen-activated protein kinase 1	22q11.22	14719	0.0043989	0.215778	-0.167912
C0341869	-0.778518	0.971218	0.818702	C0341869	DISGENET_Subfertility,_Female	MAPK3	mitogen-activated protein kinase 3	16p11.2	14430	0.0148152	0.282034	-0.1135
C0035412	-0.775914	0.971493	0.790076	C0035412	DISGENET_Rhabdomyosarcoma	BUB1B	BUB1 mitotic checkpoint serine/threonine kinase B	15q15.1	11380	0.297559	0.69707	-0.370191
C0035412	-0.775914	0.971493	0.790076	C0035412	DISGENET_Rhabdomyosarcoma	FGFR4	fibroblast growth factor receptor 4	5q35.2	13509	0.0682873	0.437694	-0.533625
C0035412	-0.775914	0.971493	0.790076	C0035412	DISGENET_Rhabdomyosarcoma	HRAS	HRas proto-oncogene, GTPase	11p15.5	13533	0.0666635	0.43406	-0.137343
C0035412	-0.775914	0.971493	0.790076	C0035412	DISGENET_Rhabdomyosarcoma	MYOD1	myogenic differentiation 1	11p15.1	10163	0.489787	0.818	-0.603918
C0035412	-0.775914	0.971493	0.790076	C0035412	DISGENET_Rhabdomyosarcoma	PTMA	prothymosin alpha	2q37.1	13814	0.0466717	0.387158	-0.105024
C0035412	-0.775914	0.971493	0.790076	C0035412	DISGENET_Rhabdomyosarcoma	SLC22A18	solute carrier family 22 member 18	11p15.4	12000	0.216284	0.628384	-0.359239
C0035412	-0.775914	0.971493	0.790076	C0035412	DISGENET_Rhabdomyosarcoma	TIMM10	translocase of inner mitochondrial membrane 10	11q12.1	10576	0.425074	0.785815	-0.042055
C0948089	-0.780547	0.971805	0.805714	C0948089	DISGENET_Acute_Coronary_Syndrome	HSPA8	heat shock protein family A (Hsp70) member 8	11q24.1	1069	0.0538439	0.404006	0.134126
C0948089	-0.780547	0.971805	0.805714	C0948089	DISGENET_Acute_Coronary_Syndrome	PAPPA	pappalysin 1	9q33.1	1005	0.0494041	0.394779	0.405208
C0948089	-0.780547	0.971805	0.805714	C0948089	DISGENET_Acute_Coronary_Syndrome	PDIA3	protein disulfide isomerase family A member 3	15q15.3	925	0.04336	0.378754	0.117626
C0948089	-0.780547	0.971805	0.805714	C0948089	DISGENET_Acute_Coronary_Syndrome	SOD2	superoxide dismutase 2	6q25.3	1325	0.0742431	0.448529	0.0753013
C0948089	-0.780547	0.971805	0.805714	C0948089	DISGENET_Acute_Coronary_Syndrome	TUBA1C	tubulin alpha 1c	12q13.12	1902	0.127988	0.530952	0.4194
C0751093	-0.785233	0.971897	0.782692	C0751093	DISGENET_Dystonia,_Limb	ACTB	actin beta	7p22.1	12119	0.20221	0.614236	-0.0569416
C0751093	-0.785233	0.971897	0.782692	C0751093	DISGENET_Dystonia,_Limb	ANO3	anoctamin 3	11p14.3-p14.2	13542	0.0662722	0.433308	-0.274703
C0751093	-0.785233	0.971897	0.782692	C0751093	DISGENET_Dystonia,_Limb	GNAL	G protein subunit alpha L	18p11.21	13571	0.0641917	0.429398	-0.152923
C0751093	-0.785233	0.971897	0.782692	C0751093	DISGENET_Dystonia,_Limb	SCP2	sterol carrier protein 2	1p32.3	14782	0.00250884	0.196292	-0.10966
C0751093	-0.785233	0.971897	0.782692	C0751093	DISGENET_Dystonia,_Limb	TOR1A	torsin family 1 member A	9q34.11	12537	0.156588	0.564928	-0.0739925
C0917730	-0.767899	0.972085	0.829222	C0917730	DISGENET_Female_sterility	ADIPOR1	adiponectin receptor 1	1q32.1	12706	0.139517	0.546748	-0.0605437
C0917730	-0.767899	0.972085	0.829222	C0917730	DISGENET_Female_sterility	ADIPOR2	adiponectin receptor 2	12p13.33	11919	0.226337	0.636439	-0.0688451
C0917730	-0.767899	0.972085	0.829222	C0917730	DISGENET_Female_sterility	CEBPA	CCAAT enhancer binding protein alpha	19q13.11	12150	0.19844	0.610854	-0.123343
C0917730	-0.767899	0.972085	0.829222	C0917730	DISGENET_Female_sterility	LHB	luteinizing hormone subunit beta	19q13.33	11942	0.223618	0.63384	-0.73793
C0917730	-0.767899	0.972085	0.829222	C0917730	DISGENET_Female_sterility	MAPK1	mitogen-activated protein kinase 1	22q11.22	14719	0.0043989	0.215778	-0.167912
C0917730	-0.767899	0.972085	0.829222	C0917730	DISGENET_Female_sterility	MAPK3	mitogen-activated protein kinase 3	16p11.2	14430	0.0148152	0.282034	-0.1135
C0021361	-0.75695	0.972318	0.842007	C0021361	DISGENET_Female_infertility	ADIPOR1	adiponectin receptor 1	1q32.1	12706	0.139517	0.546748	-0.0605437
C0021361	-0.75695	0.972318	0.842007	C0021361	DISGENET_Female_infertility	ADIPOR2	adiponectin receptor 2	12p13.33	11919	0.226337	0.636439	-0.0688451
C0021361	-0.75695	0.972318	0.842007	C0021361	DISGENET_Female_infertility	CEBPA	CCAAT enhancer binding protein alpha	19q13.11	12150	0.19844	0.610854	-0.123343
C0021361	-0.75695	0.972318	0.842007	C0021361	DISGENET_Female_infertility	LHB	luteinizing hormone subunit beta	19q13.33	11942	0.223618	0.63384	-0.73793
C0021361	-0.75695	0.972318	0.842007	C0021361	DISGENET_Female_infertility	MAPK1	mitogen-activated protein kinase 1	22q11.22	14719	0.0043989	0.215778	-0.167912
C0021361	-0.75695	0.972318	0.842007	C0021361	DISGENET_Female_infertility	MAPK3	mitogen-activated protein kinase 3	16p11.2	14430	0.0148152	0.282034	-0.1135
C1333990	-1.00144	0.972753	0.43609	C1333990	DISGENET_Hereditary_Nonpolyposis_Colorectal_Cancer	CD44	CD44 molecule (Indian blood group)	11p13	13398	0.0759883	0.45141	-0.18303
C1333990	-1.00144	0.972753	0.43609	C1333990	DISGENET_Hereditary_Nonpolyposis_Colorectal_Cancer	CDKN1B	cyclin dependent kinase inhibitor 1B	12p13.1	13709	0.0534428	0.40349	-0.0957622
C1333990	-1.00144	0.972753	0.43609	C1333990	DISGENET_Hereditary_Nonpolyposis_Colorectal_Cancer	EPHX1	epoxide hydrolase 1	1q42.12	14731	0.00406213	0.211876	-0.201384
C1333990	-1.00144	0.972753	0.43609	C1333990	DISGENET_Hereditary_Nonpolyposis_Colorectal_Cancer	NFKBIZ	NFKB inhibitor zeta	3q12.3	12863	0.123889	0.52591	-0.135391
C1333990	-1.00144	0.972753	0.43609	C1333990	DISGENET_Hereditary_Nonpolyposis_Colorectal_Cancer	RPS20	ribosomal protein S20	8q12.1	14506	0.0116805	0.267913	-0.175187
C1333990	-1.00144	0.972753	0.43609	C1333990	DISGENET_Hereditary_Nonpolyposis_Colorectal_Cancer	XRCC4	X-ray repair cross complementing 4	5q14.2	14783	0.00250382	0.196292	-0.233584
C0007138	-0.747774	0.972976	0.837989	C0007138	DISGENET_Carcinoma,_Transitional_Cell	APAF1	apoptotic peptidase activating factor 1	12q23.1	12018	0.214308	0.626129	-0.0980473
C0007138	-0.747774	0.972976	0.837989	C0007138	DISGENET_Carcinoma,_Transitional_Cell	CDKN1A	cyclin dependent kinase inhibitor 1A	6p21.2	12997	0.110306	0.505921	-0.13466
C0007138	-0.747774	0.972976	0.837989	C0007138	DISGENET_Carcinoma,_Transitional_Cell	GGH	gamma-glutamyl hydrolase	8q12.3	12510	0.160224	0.570284	-0.114678
C0007138	-0.747774	0.972976	0.837989	C0007138	DISGENET_Carcinoma,_Transitional_Cell	GPX1	glutathione peroxidase 1	3p21.31	12904	0.120526	0.524277	-0.124885
C0007138	-0.747774	0.972976	0.837989	C0007138	DISGENET_Carcinoma,_Transitional_Cell	HRAS	HRas proto-oncogene, GTPase	11p15.5	13533	0.0666635	0.43406	-0.137343
C0007138	-0.747774	0.972976	0.837989	C0007138	DISGENET_Carcinoma,_Transitional_Cell	IGFBP3	insulin like growth factor binding protein 3	7p12.3	13629	0.0599416	0.421023	-0.132266
C0007138	-0.747774	0.972976	0.837989	C0007138	DISGENET_Carcinoma,_Transitional_Cell	PABPC1	poly(A) binding protein cytoplasmic 1	8q22.3	14092	0.0297436	0.33691	-0.102119
C0007138	-0.747774	0.972976	0.837989	C0007138	DISGENET_Carcinoma,_Transitional_Cell	TACC3	transforming acidic coiled-coil containing protein 3	4p16.3	11764	0.246932	0.655392	-0.0962038
C0008370	-0.788308	0.974393	0.875912	C0008370	DISGENET_Cholestasis	BEX4	brain expressed X-linked 4	Xq22.1	11678	0.257815	0.664596	-0.0847848
C0008370	-0.788308	0.974393	0.875912	C0008370	DISGENET_Cholestasis	CYP7B1	cytochrome P450 family 7 subfamily B member 1	8q12.3	13208	0.0923235	0.478528	-0.113223
C0008370	-0.788308	0.974393	0.875912	C0008370	DISGENET_Cholestasis	DGAT2	diacylglycerol O-acyltransferase 2	11q13.5	14828	0.0015848	0.19506	-0.30374
C0008370	-0.788308	0.974393	0.875912	C0008370	DISGENET_Cholestasis	DGUOK	deoxyguanosine kinase	2p13.1	13579	0.0638738	0.429224	-0.119163
C0008370	-0.788308	0.974393	0.875912	C0008370	DISGENET_Cholestasis	DNAJB9	DnaJ heat shock protein family (Hsp40) member B9	7q31.1	12471	0.164468	0.573515	-0.0680254
C0008370	-0.788308	0.974393	0.875912	C0008370	DISGENET_Cholestasis	DNAJB9	DnaJ heat shock protein family (Hsp40) member B9	14q24.2-q24.3	12471	0.164468	0.573515	-0.0680254
C0008370	-0.788308	0.974393	0.875912	C0008370	DISGENET_Cholestasis	ID4	inhibitor of DNA binding 4, HLH protein	6p22.3	14830	0.00149762	0.19506	-0.344168
C0008370	-0.788308	0.974393	0.875912	C0008370	DISGENET_Cholestasis	MAPK13	mitogen-activated protein kinase 13	6p21.31	11573	0.274346	0.682635	-0.521819
C0008370	-0.788308	0.974393	0.875912	C0008370	DISGENET_Cholestasis	MAPK14	mitogen-activated protein kinase 14	6p21.31	11939	0.223773	0.633934	-0.0682097
C0008370	-0.788308	0.974393	0.875912	C0008370	DISGENET_Cholestasis	NFE2L2	nuclear factor, erythroid 2 like 2	2q31.2	13359	0.0792289	0.455781	-0.119615
C0008370	-0.788308	0.974393	0.875912	C0008370	DISGENET_Cholestasis	NPL	N-acetylneuraminate pyruvate lyase	1q25.3	13010	0.109396	0.50545	-0.196263
C0008370	-0.788308	0.974393	0.875912	C0008370	DISGENET_Cholestasis	NQO1	NAD(P)H quinone dehydrogenase 1	16q22.1	14809	0.00201986	0.19506	-0.324984
C0008370	-0.788308	0.974393	0.875912	C0008370	DISGENET_Cholestasis	PDYN	prodynorphin	20p13	12630	0.147224	0.555971	-0.15337
C0008370	-0.788308	0.974393	0.875912	C0008370	DISGENET_Cholestasis	SERPINE1	serpin family E member 1	7q22.1	14282	0.0210089	0.306839	-0.35162
C0008370	-0.788308	0.974393	0.875912	C0008370	DISGENET_Cholestasis	TMEM117	transmembrane protein 117	12q12	11722	0.252338	0.659143	-0.103745
C3203102	-0.75811	0.974427	0.803435	C3203102	DISGENET_Idiopathic_pulmonary_arterial_hypertension	ACVRL1	activin A receptor like type 1	12q13.13	13652	0.0579324	0.415491	-0.313807
C3203102	-0.75811	0.974427	0.803435	C3203102	DISGENET_Idiopathic_pulmonary_arterial_hypertension	CAV1	caveolin 1	7q31.2	12491	0.162798	0.573097	-0.114129
C3203102	-0.75811	0.974427	0.803435	C3203102	DISGENET_Idiopathic_pulmonary_arterial_hypertension	KCNA5	potassium voltage-gated channel subfamily A member 5	12p13.32	14706	0.00486386	0.221099	-0.402578
C3203102	-0.75811	0.974427	0.803435	C3203102	DISGENET_Idiopathic_pulmonary_arterial_hypertension	SMAD4	SMAD family member 4	18q21.2	12807	0.129151	0.531552	-0.109571
C0007222	-0.785957	0.97447	0.797021	C0007222	DISGENET_Cardiovascular_Diseases	ACE	angiotensin I converting enzyme	17q23.3	12149	0.19846	0.610854	-0.161954
C0007222	-0.785957	0.97447	0.797021	C0007222	DISGENET_Cardiovascular_Diseases	CST3	cystatin C	20p11.21	12487	0.163012	0.573229	-0.0841848
C0007222	-0.785957	0.97447	0.797021	C0007222	DISGENET_Cardiovascular_Diseases	GPX1	glutathione peroxidase 1	3p21.31	12904	0.120526	0.524277	-0.124885
C0007222	-0.785957	0.97447	0.797021	C0007222	DISGENET_Cardiovascular_Diseases	HP	haptoglobin	16q22.2	12908	0.119898	0.522924	-0.680818
C0007222	-0.785957	0.97447	0.797021	C0007222	DISGENET_Cardiovascular_Diseases	LPL	lipoprotein lipase	8p21.3	14031	0.0330732	0.347948	-0.300302
C0007222	-0.785957	0.97447	0.797021	C0007222	DISGENET_Cardiovascular_Diseases	NPY	neuropeptide Y	7p15.3	12333	0.17922	0.592259	-0.187809
C0007222	-0.785957	0.97447	0.797021	C0007222	DISGENET_Cardiovascular_Diseases	PON2	paraoxonase 2	7q21.3	13651	0.0579674	0.415605	-0.102924
C0026650	-0.820201	0.975238	0.747191	C0026650	DISGENET_Movement_Disorders	CACNA1B	calcium voltage-gated channel subunit alpha1 B	9q34.3	219	0.0054837	0.229671	0.142455
C0026650	-0.820201	0.975238	0.747191	C0026650	DISGENET_Movement_Disorders	TSEN2	tRNA splicing endonuclease subunit 2	3p25.2	90	0.00192106	0.19506	0.163229
C0011860	-0.824131	0.975408	0.877095	C0011860	DISGENET_Diabetes_Mellitus,_Non-Insulin-Dependent	ADCY5	adenylate cyclase 5	3q21.1	13733	0.0520287	0.400526	-0.202109
C0011860	-0.824131	0.975408	0.877095	C0011860	DISGENET_Diabetes_Mellitus,_Non-Insulin-Dependent	AKT2	AKT serine/threonine kinase 2	19q13.2	13627	0.0600929	0.421399	-0.151762
C0011860	-0.824131	0.975408	0.877095	C0011860	DISGENET_Diabetes_Mellitus,_Non-Insulin-Dependent	AUTS2	activator of transcription and developmental regulator AUTS2	7q11.22	13126	0.099505	0.493152	-0.110658
C0011860	-0.824131	0.975408	0.877095	C0011860	DISGENET_Diabetes_Mellitus,_Non-Insulin-Dependent	BCL2L1	BCL2 like 1	20q11.21	12425	0.169339	0.580069	-0.0568794
C0011860	-0.824131	0.975408	0.877095	C0011860	DISGENET_Diabetes_Mellitus,_Non-Insulin-Dependent	CCND2	cyclin D2	12p13.32	14610	0.00788207	0.241631	-0.39594
C0011860	-0.824131	0.975408	0.877095	C0011860	DISGENET_Diabetes_Mellitus,_Non-Insulin-Dependent	CDO1	cysteine dioxygenase type 1	5q22.3	13718	0.0528532	0.402257	-0.122129
C0011860	-0.824131	0.975408	0.877095	C0011860	DISGENET_Diabetes_Mellitus,_Non-Insulin-Dependent	GP2	glycoprotein 2	16p12.3	13351	0.0796748	0.455781	-0.555566
C0011860	-0.824131	0.975408	0.877095	C0011860	DISGENET_Diabetes_Mellitus,_Non-Insulin-Dependent	GPX1	glutathione peroxidase 1	3p21.31	12904	0.120526	0.524277	-0.124885
C0011860	-0.824131	0.975408	0.877095	C0011860	DISGENET_Diabetes_Mellitus,_Non-Insulin-Dependent	GSTM1	glutathione S-transferase mu 1	1p13.3	12252	0.187116	0.599716	-0.286752
C0011860	-0.824131	0.975408	0.877095	C0011860	DISGENET_Diabetes_Mellitus,_Non-Insulin-Dependent	HMG20A	high mobility group 20A	15q24.3	11655	0.261843	0.66896	-0.0315024
C0011860	-0.824131	0.975408	0.877095	C0011860	DISGENET_Diabetes_Mellitus,_Non-Insulin-Dependent	HP	haptoglobin	16q22.2	12908	0.119898	0.522924	-0.680818
C0011860	-0.824131	0.975408	0.877095	C0011860	DISGENET_Diabetes_Mellitus,_Non-Insulin-Dependent	INPPL1	inositol polyphosphate phosphatase like 1	11q13.4	11933	0.224481	0.634499	-0.0644069
C0011860	-0.824131	0.975408	0.877095	C0011860	DISGENET_Diabetes_Mellitus,_Non-Insulin-Dependent	KCNJ11	potassium inwardly rectifying channel subfamily J member 11	11p15.1	12247	0.187518	0.59984	-0.0896486
C0011860	-0.824131	0.975408	0.877095	C0011860	DISGENET_Diabetes_Mellitus,_Non-Insulin-Dependent	LIPC	lipase C, hepatic type	15q21.3	11736	0.250749	0.657998	-0.687791
C0011860	-0.824131	0.975408	0.877095	C0011860	DISGENET_Diabetes_Mellitus,_Non-Insulin-Dependent	MAPK8IP1	mitogen-activated protein kinase 8 interacting protein 1	11p11.2	13207	0.0924112	0.478666	-0.0615597
C0011860	-0.824131	0.975408	0.877095	C0011860	DISGENET_Diabetes_Mellitus,_Non-Insulin-Dependent	MAT1A	methionine adenosyltransferase 1A	10q22.3	13236	0.0894769	0.471869	-1.52851
C0011860	-0.824131	0.975408	0.877095	C0011860	DISGENET_Diabetes_Mellitus,_Non-Insulin-Dependent	MOK	MOK protein kinase	14q32.31	12813	0.128744	0.531441	-0.163419
C0011860	-0.824131	0.975408	0.877095	C0011860	DISGENET_Diabetes_Mellitus,_Non-Insulin-Dependent	NUS1	NUS1 dehydrodolichyl diphosphate synthase subunit	6q22.1	11683	0.257228	0.663478	-0.041452
C0011860	-0.824131	0.975408	0.877095	C0011860	DISGENET_Diabetes_Mellitus,_Non-Insulin-Dependent	PCSK2	proprotein convertase subtilisin/kexin type 2	20p12.1	13902	0.0413386	0.375669	-0.174813
C0011860	-0.824131	0.975408	0.877095	C0011860	DISGENET_Diabetes_Mellitus,_Non-Insulin-Dependent	PLEKHA1	pleckstrin homology domain containing A1	10q26.13	12237	0.188672	0.601822	-0.0434395
C0011860	-0.824131	0.975408	0.877095	C0011860	DISGENET_Diabetes_Mellitus,_Non-Insulin-Dependent	PSMD6	proteasome 26S subunit, non-ATPase 6	3p14.1	13770	0.0497152	0.39501	-0.0707133
C0011860	-0.824131	0.975408	0.877095	C0011860	DISGENET_Diabetes_Mellitus,_Non-Insulin-Dependent	PTPN1	protein tyrosine phosphatase non-receptor type 1	20q13.13	11979	0.218387	0.628837	-0.0714636
C0011860	-0.824131	0.975408	0.877095	C0011860	DISGENET_Diabetes_Mellitus,_Non-Insulin-Dependent	RETN	resistin	19p13.2	13880	0.0425935	0.378019	-0.342874
C0011860	-0.824131	0.975408	0.877095	C0011860	DISGENET_Diabetes_Mellitus,_Non-Insulin-Dependent	RNF6	ring finger protein 6	13q12.13	14155	0.026775	0.327975	-0.0961239
C0011860	-0.824131	0.975408	0.877095	C0011860	DISGENET_Diabetes_Mellitus,_Non-Insulin-Dependent	S100A6	S100 calcium binding protein A6	1q21.3	14558	0.00963221	0.254766	-0.266777
C0011860	-0.824131	0.975408	0.877095	C0011860	DISGENET_Diabetes_Mellitus,_Non-Insulin-Dependent	SIRT1	sirtuin 1	10q21.3	14378	0.017032	0.293613	-0.168004
C0011860	-0.824131	0.975408	0.877095	C0011860	DISGENET_Diabetes_Mellitus,_Non-Insulin-Dependent	SLC22A3	solute carrier family 22 member 3	6q25.3	14199	0.0245467	0.31833	-0.25772
C0011860	-0.824131	0.975408	0.877095	C0011860	DISGENET_Diabetes_Mellitus,_Non-Insulin-Dependent	SLC2A4	solute carrier family 2 member 4	17p13.1	12269	0.185633	0.597997	-0.280006
C0011860	-0.824131	0.975408	0.877095	C0011860	DISGENET_Diabetes_Mellitus,_Non-Insulin-Dependent	TMEM18	transmembrane protein 18	2p25.3	14039	0.0326702	0.346218	-0.100108
C0011860	-0.824131	0.975408	0.877095	C0011860	DISGENET_Diabetes_Mellitus,_Non-Insulin-Dependent	USP48	ubiquitin specific peptidase 48	1p36.12	13636	0.0594617	0.419645	-0.133108
C0011860	-0.824131	0.975408	0.877095	C0011860	DISGENET_Diabetes_Mellitus,_Non-Insulin-Dependent	WFS1	wolframin ER transmembrane glycoprotein	4p16.1	12063	0.208031	0.619069	-0.116299
C0011860	-0.824131	0.975408	0.877095	C0011860	DISGENET_Diabetes_Mellitus,_Non-Insulin-Dependent	ZC3HC1	zinc finger C3HC-type containing 1	7q32.2	11941	0.223621	0.63384	-0.0642513
C0015625	-0.748651	0.975636	0.863813	C0015625	DISGENET_Fanconi_Anemia	BRCA1	BRCA1 DNA repair associated	17q21.31	11954	0.221392	0.631507	-0.143856
C0015625	-0.748651	0.975636	0.863813	C0015625	DISGENET_Fanconi_Anemia	BRIP1	BRCA1 interacting protein C-terminal helicase 1	17q23.2	11069	0.344084	0.734643	-0.42006
C0015625	-0.748651	0.975636	0.863813	C0015625	DISGENET_Fanconi_Anemia	ERCC1	ERCC excision repair 1, endonuclease non-catalytic subunit	19q13.32	12222	0.189758	0.602771	-0.0901675
C0015625	-0.748651	0.975636	0.863813	C0015625	DISGENET_Fanconi_Anemia	FANCB	FA complementation group B	Xp22.2	14227	0.0232224	0.31385	-0.2912
C0015625	-0.748651	0.975636	0.863813	C0015625	DISGENET_Fanconi_Anemia	FANCE	FA complementation group E	6p21.31	11624	0.26681	0.674481	-0.0607249
C0015625	-0.748651	0.975636	0.863813	C0015625	DISGENET_Fanconi_Anemia	FANCG	FA complementation group G	9p13.3	13873	0.0428375	0.378172	-0.16651
C0015625	-0.748651	0.975636	0.863813	C0015625	DISGENET_Fanconi_Anemia	RFWD3	ring finger and WD repeat domain 3	16q23.1	14064	0.0312147	0.339665	-0.105077
C0015625	-0.748651	0.975636	0.863813	C0015625	DISGENET_Fanconi_Anemia	SLX4	SLX4 structure-specific endonuclease subunit	16p13.3	10554	0.427324	0.786452	-0.0391314
C0015625	-0.748651	0.975636	0.863813	C0015625	DISGENET_Fanconi_Anemia	XRCC2	X-ray repair cross complementing 2	7q36.1	10587	0.423584	0.78574	-0.055034
C0010278	-0.825746	0.975958	0.727811	C0010278	DISGENET_Craniosynostosis	FGFR1	fibroblast growth factor receptor 1	8p11.23	1742	0.113099	0.511281	0.129042
C0010278	-0.825746	0.975958	0.727811	C0010278	DISGENET_Craniosynostosis	FREM1	FRAS1 related extracellular matrix 1	9p22.3	996	0.0488375	0.39319	0.308724
C0010278	-0.825746	0.975958	0.727811	C0010278	DISGENET_Craniosynostosis	IFT122	intraflagellar transport 122	3q21.3-q22.1	2440	0.192374	0.604767	0.060686
C0010278	-0.825746	0.975958	0.727811	C0010278	DISGENET_Craniosynostosis	NELL1	neural EGFL like 1	11p15.1	3005	0.266824	0.674481	0.151965
C0010278	-0.825746	0.975958	0.727811	C0010278	DISGENET_Craniosynostosis	SMAD6	SMAD family member 6	15q22.31	3017	0.268356	0.675908	0.189785
C0010278	-0.825746	0.975958	0.727811	C0010278	DISGENET_Craniosynostosis	TWIST1	twist family bHLH transcription factor 1	7p21.1	2041	0.143584	0.550827	0.659535
C0010278	-0.825746	0.975958	0.727811	C0010278	DISGENET_Craniosynostosis	WDR35	WD repeat domain 35	2p24.1	1987	0.138429	0.545078	0.0827172
C0019080	-0.946189	0.976972	0.52682	C0019080	DISGENET_Hemorrhage	EPHA7	EPH receptor A7	6q16.1	13219	0.0912666	0.475969	-0.186086
C0019080	-0.946189	0.976972	0.52682	C0019080	DISGENET_Hemorrhage	NQO1	NAD(P)H quinone dehydrogenase 1	16q22.1	14809	0.00201986	0.19506	-0.324984
C0019080	-0.946189	0.976972	0.52682	C0019080	DISGENET_Hemorrhage	P2RY12	purinergic receptor P2Y12	3q25.1	14606	0.00799939	0.242158	-0.180406
C0020649	-0.949493	0.977356	0.543011	C0020649	DISGENET_Hypotension	ACE	angiotensin I converting enzyme	17q23.3	12149	0.19846	0.610854	-0.161954
C0020649	-0.949493	0.977356	0.543011	C0020649	DISGENET_Hypotension	ADORA1	adenosine A1 receptor	1q32.1	11990	0.21752	0.628837	-0.0898161
C0020649	-0.949493	0.977356	0.543011	C0020649	DISGENET_Hypotension	ADORA2A	adenosine A2a receptor	22q11.23	13918	0.040412	0.374159	-0.283803
C0020649	-0.949493	0.977356	0.543011	C0020649	DISGENET_Hypotension	DRD2	dopamine receptor D2	11q23.2	14123	0.0282616	0.333425	-0.327846
C0020649	-0.949493	0.977356	0.543011	C0020649	DISGENET_Hypotension	HTR1B	5-hydroxytryptamine receptor 1B	6q14.1	13204	0.0925156	0.478666	-0.191874
C0020649	-0.949493	0.977356	0.543011	C0020649	DISGENET_Hypotension	HTR1D	5-hydroxytryptamine receptor 1D	1p36.12	14302	0.0200957	0.304824	-0.370194
C0020649	-0.949493	0.977356	0.543011	C0020649	DISGENET_Hypotension	LTF	lactotransferrin	3p21.31	13173	0.0953558	0.484231	-1.77306
C0020649	-0.949493	0.977356	0.543011	C0020649	DISGENET_Hypotension	MAOB	monoamine oxidase B	Xp11.3	13739	0.0515563	0.399493	-0.130888
C0020649	-0.949493	0.977356	0.543011	C0020649	DISGENET_Hypotension	PDYN	prodynorphin	20p13	12630	0.147224	0.555971	-0.15337
C0020649	-0.949493	0.977356	0.543011	C0020649	DISGENET_Hypotension	TAC1	tachykinin precursor 1	7q21.3	14401	0.0158079	0.287942	-0.297788
C1571984	-0.821105	0.977408	0.724335	C1571984	DISGENET_Psychosis,_Involutional	EDN1	endothelin 1	6p24.1	857	0.0395691	0.371083	0.296299
C1571984	-0.821105	0.977408	0.724335	C1571984	DISGENET_Psychosis,_Involutional	GAD2	glutamate decarboxylase 2	10p12.1	2825	0.240578	0.649468	0.107549
C1571984	-0.821105	0.977408	0.724335	C1571984	DISGENET_Psychosis,_Involutional	GALR2	galanin receptor 2	17q25.1	421	0.0137809	0.2797	0.851758
C1571984	-0.821105	0.977408	0.724335	C1571984	DISGENET_Psychosis,_Involutional	GALR3	galanin receptor 3	22q13.1	3081	0.277569	0.684341	0.427889
C1571984	-0.821105	0.977408	0.724335	C1571984	DISGENET_Psychosis,_Involutional	ISG15	ISG15 ubiquitin like modifier	1p36.33	2409	0.188594	0.601748	0.276425
C1571984	-0.821105	0.977408	0.724335	C1571984	DISGENET_Psychosis,_Involutional	RELN	reelin	7q22.1	2385	0.184952	0.596875	0.140422
C1571984	-0.821105	0.977408	0.724335	C1571984	DISGENET_Psychosis,_Involutional	SOD2	superoxide dismutase 2	6q25.3	1325	0.0742431	0.448529	0.0753013
C1571984	-0.821105	0.977408	0.724335	C1571984	DISGENET_Psychosis,_Involutional	XDH	xanthine dehydrogenase	2p23.1	3180	0.290727	0.692732	0.181965
C0079744	-0.758533	0.977592	0.89781	C0079744	DISGENET_Diffuse_Large_B-Cell_Lymphoma	ABCB1	ATP binding cassette subfamily B member 1	7q21.12	1461	0.331892	0.660309	0.143471
C0079744	-0.758533	0.977592	0.89781	C0079744	DISGENET_Diffuse_Large_B-Cell_Lymphoma	ALK	ALK receptor tyrosine kinase	2p23.2-p23.1	676	0.027521	0.330069	0.251266
C0079744	-0.758533	0.977592	0.89781	C0079744	DISGENET_Diffuse_Large_B-Cell_Lymphoma	B2M	beta-2-microglobulin	15q21.1	2411	0.188956	0.602129	0.0923854
C0079744	-0.758533	0.977592	0.89781	C0079744	DISGENET_Diffuse_Large_B-Cell_Lymphoma	CD274	CD274 molecule	9p24.1	2674	0.221632	0.632026	0.147103
C0079744	-0.758533	0.977592	0.89781	C0079744	DISGENET_Diffuse_Large_B-Cell_Lymphoma	EP300	E1A binding protein p300	22q13.2	2191	0.161249	0.571367	0.0798231
C0079744	-0.758533	0.977592	0.89781	C0079744	DISGENET_Diffuse_Large_B-Cell_Lymphoma	KMT2D	lysine methyltransferase 2D	12q13.12	2434	0.192008	0.604583	0.113217
C0079744	-0.758533	0.977592	0.89781	C0079744	DISGENET_Diffuse_Large_B-Cell_Lymphoma	NECTIN2	nectin cell adhesion molecule 2	19q13.32	2398	0.186916	0.599648	0.16122
C0079744	-0.758533	0.977592	0.89781	C0079744	DISGENET_Diffuse_Large_B-Cell_Lymphoma	PIK3CG	phosphatidylinositol-4,5-bisphosphate 3-kinase catalytic subunit gamma	7q22.3	2717	0.226586	0.636645	0.110307
C0079744	-0.758533	0.977592	0.89781	C0079744	DISGENET_Diffuse_Large_B-Cell_Lymphoma	PRDM11	PR/SET domain 11	11p11.2	4	3.90134e-05	0.0632754	0.277927
C0079744	-0.758533	0.977592	0.89781	C0079744	DISGENET_Diffuse_Large_B-Cell_Lymphoma	RANGAP1	Ran GTPase activating protein 1	22q13.2	710	0.0296691	0.336892	0.115785
C0079744	-0.758533	0.977592	0.89781	C0079744	DISGENET_Diffuse_Large_B-Cell_Lymphoma	SEC31A	SEC31 homolog A, COPII coat complex component	4q21.22	1419	0.0806705	0.45728	0.0641683
C0079744	-0.758533	0.977592	0.89781	C0079744	DISGENET_Diffuse_Large_B-Cell_Lymphoma	SOD2	superoxide dismutase 2	6q25.3	1325	0.0742431	0.448529	0.0753013
C0018798	-0.802272	0.97767	0.801961	C0018798	DISGENET_Congenital_Heart_Defects	AHR	aryl hydrocarbon receptor	7p21.1	11971	0.219176	0.628978	-0.0963588
C0018798	-0.802272	0.97767	0.801961	C0018798	DISGENET_Congenital_Heart_Defects	EYA1	EYA transcriptional coactivator and phosphatase 1	8q13.3	13748	0.051022	0.39917	-0.282394
C0018798	-0.802272	0.97767	0.801961	C0018798	DISGENET_Congenital_Heart_Defects	FOLR1	folate receptor alpha	11q13.4	12166	0.196243	0.609179	-1.03427
C0018798	-0.802272	0.97767	0.801961	C0018798	DISGENET_Congenital_Heart_Defects	GP1BB	glycoprotein Ib platelet subunit beta	22q11.21	14044	0.0323068	0.344578	-0.26736
C0018798	-0.802272	0.97767	0.801961	C0018798	DISGENET_Congenital_Heart_Defects	HIF1A	hypoxia inducible factor 1 subunit alpha	14q23.2	14501	0.0118713	0.26927	-0.0995325
C0018798	-0.802272	0.97767	0.801961	C0018798	DISGENET_Congenital_Heart_Defects	MEIS2	Meis homeobox 2	15q14	13915	0.0408429	0.375508	-0.201019
C0018798	-0.802272	0.97767	0.801961	C0018798	DISGENET_Congenital_Heart_Defects	RCAN1	regulator of calcineurin 1	21q22.12	12946	0.116047	0.516456	-0.06692
C0018798	-0.802272	0.97767	0.801961	C0018798	DISGENET_Congenital_Heart_Defects	TRAF7	TNF receptor associated factor 7	16p13.3	13414	0.0749201	0.449091	-0.0819721
C0018798	-0.802272	0.97767	0.801961	C0018798	DISGENET_Congenital_Heart_Defects	UFD1	ubiquitin recognition factor in ER associated degradation 1	22q11.21	12620	0.147802	0.556138	-0.0522685
C0393610	-0.788336	0.97819	0.756604	C0393610	DISGENET_Dystonia,_Diurnal	ACTB	actin beta	7p22.1	12119	0.20221	0.614236	-0.0569416
C0393610	-0.788336	0.97819	0.756604	C0393610	DISGENET_Dystonia,_Diurnal	ANO3	anoctamin 3	11p14.3-p14.2	13542	0.0662722	0.433308	-0.274703
C0393610	-0.788336	0.97819	0.756604	C0393610	DISGENET_Dystonia,_Diurnal	GNAL	G protein subunit alpha L	18p11.21	13571	0.0641917	0.429398	-0.152923
C0393610	-0.788336	0.97819	0.756604	C0393610	DISGENET_Dystonia,_Diurnal	SCP2	sterol carrier protein 2	1p32.3	14782	0.00250884	0.196292	-0.10966
C0393610	-0.788336	0.97819	0.756604	C0393610	DISGENET_Dystonia,_Diurnal	TOR1A	torsin family 1 member A	9q34.11	12537	0.156588	0.564928	-0.0739925
C0311375	-0.804169	0.978201	0.820976	C0311375	DISGENET_Arsenic_Poisoning	AQP9	aquaporin 9	15q21.3	856	0.039522	0.370968	0.332541
C0311375	-0.804169	0.978201	0.820976	C0311375	DISGENET_Arsenic_Poisoning	HSPA1B	heat shock protein family A (Hsp70) member 1B	6p21.33	1172	0.0621595	0.425752	0.582186
C0311375	-0.804169	0.978201	0.820976	C0311375	DISGENET_Arsenic_Poisoning	MINPP1	multiple inositol-polyphosphate phosphatase 1	10q23.2	1780	0.117303	0.519073	0.0666626
C0311375	-0.804169	0.978201	0.820976	C0311375	DISGENET_Arsenic_Poisoning	SFPQ	splicing factor proline and glutamine rich	1p34.3	1330	0.0745598	0.448884	0.104348
C0311375	-0.804169	0.978201	0.820976	C0311375	DISGENET_Arsenic_Poisoning	SOD2	superoxide dismutase 2	6q25.3	1325	0.0742431	0.448529	0.0753013
C0311375	-0.804169	0.978201	0.820976	C0311375	DISGENET_Arsenic_Poisoning	SOX18	SRY-box transcription factor 18	20q13.33	60	0.00128169	0.19506	0.549549
C0311375	-0.804169	0.978201	0.820976	C0311375	DISGENET_Arsenic_Poisoning	TRAPPC10	trafficking protein particle complex 10	21q22.3	1533	0.0910459	0.475969	0.0737916
C0311375	-0.804169	0.978201	0.820976	C0311375	DISGENET_Arsenic_Poisoning	USP13	ubiquitin specific peptidase 13	3q26.33	102	0.00219541	0.19506	0.177948
C0751291	-0.947496	0.978469	0.550832	C0751291	DISGENET_Desmoplastic_Medulloblastoma	KDM4B	lysine demethylase 4B	19p13.3	14627	0.00728435	0.239067	-0.188445
C0751291	-0.947496	0.978469	0.550832	C0751291	DISGENET_Desmoplastic_Medulloblastoma	L3MBTL2	L3MBTL histone methyl-lysine binding protein 2	22q13.2	14161	0.026524	0.327249	-0.0974909
C0751291	-0.947496	0.978469	0.550832	C0751291	DISGENET_Desmoplastic_Medulloblastoma	S100A4	S100 calcium binding protein A4	1q21.3	13964	0.0364523	0.357897	-0.515563
C0751291	-0.947496	0.978469	0.550832	C0751291	DISGENET_Desmoplastic_Medulloblastoma	S100A6	S100 calcium binding protein A6	1q21.3	14558	0.00963221	0.254766	-0.266777
C0751291	-0.947496	0.978469	0.550832	C0751291	DISGENET_Desmoplastic_Medulloblastoma	SCG5	secretogranin V	15q13.3	14200	0.0245445	0.31833	-0.123764
C0750974	-1.00174	0.97881	0.449057	C0750974	DISGENET_Brain_Tumor,_Primary	CDK4	cyclin dependent kinase 4	12q14.1	14587	0.00865159	0.247736	-0.149503
C0750974	-1.00174	0.97881	0.449057	C0750974	DISGENET_Brain_Tumor,_Primary	HRAS	HRas proto-oncogene, GTPase	11p15.5	13533	0.0666635	0.43406	-0.137343
C0750974	-1.00174	0.97881	0.449057	C0750974	DISGENET_Brain_Tumor,_Primary	IQGAP2	IQ motif containing GTPase activating protein 2	5q13.3	13323	0.0821329	0.459167	-0.238872
C0750974	-1.00174	0.97881	0.449057	C0750974	DISGENET_Brain_Tumor,_Primary	NRARP	NOTCH regulated ankyrin repeat protein	9q34.3	14645	0.00687283	0.237898	-0.266126
C0750974	-1.00174	0.97881	0.449057	C0750974	DISGENET_Brain_Tumor,_Primary	PCNA	proliferating cell nuclear antigen	20p12.3	14566	0.00943613	0.254203	-0.140712
C0750974	-1.00174	0.97881	0.449057	C0750974	DISGENET_Brain_Tumor,_Primary	SIRT1	sirtuin 1	10q21.3	14378	0.017032	0.293613	-0.168004
C0750974	-1.00174	0.97881	0.449057	C0750974	DISGENET_Brain_Tumor,_Primary	YAP1	Yes associated protein 1	11q22.1	14523	0.0112081	0.26663	-0.187443
C1571983	-0.826069	0.979477	0.735816	C1571983	DISGENET_Involutional_paraphrenia	EDN1	endothelin 1	6p24.1	857	0.0395691	0.371083	0.296299
C1571983	-0.826069	0.979477	0.735816	C1571983	DISGENET_Involutional_paraphrenia	GAD2	glutamate decarboxylase 2	10p12.1	2825	0.240578	0.649468	0.107549
C1571983	-0.826069	0.979477	0.735816	C1571983	DISGENET_Involutional_paraphrenia	GALR2	galanin receptor 2	17q25.1	421	0.0137809	0.2797	0.851758
C1571983	-0.826069	0.979477	0.735816	C1571983	DISGENET_Involutional_paraphrenia	GALR3	galanin receptor 3	22q13.1	3081	0.277569	0.684341	0.427889
C1571983	-0.826069	0.979477	0.735816	C1571983	DISGENET_Involutional_paraphrenia	ISG15	ISG15 ubiquitin like modifier	1p36.33	2409	0.188594	0.601748	0.276425
C1571983	-0.826069	0.979477	0.735816	C1571983	DISGENET_Involutional_paraphrenia	RELN	reelin	7q22.1	2385	0.184952	0.596875	0.140422
C1571983	-0.826069	0.979477	0.735816	C1571983	DISGENET_Involutional_paraphrenia	SOD2	superoxide dismutase 2	6q25.3	1325	0.0742431	0.448529	0.0753013
C1571983	-0.826069	0.979477	0.735816	C1571983	DISGENET_Involutional_paraphrenia	XDH	xanthine dehydrogenase	2p23.1	3180	0.290727	0.692732	0.181965
C0751852	-0.804859	0.980896	0.825046	C0751852	DISGENET_Arsenic_Induced_Polyneuropathy	AQP9	aquaporin 9	15q21.3	856	0.039522	0.370968	0.332541
C0751852	-0.804859	0.980896	0.825046	C0751852	DISGENET_Arsenic_Induced_Polyneuropathy	HSPA1B	heat shock protein family A (Hsp70) member 1B	6p21.33	1172	0.0621595	0.425752	0.582186
C0751852	-0.804859	0.980896	0.825046	C0751852	DISGENET_Arsenic_Induced_Polyneuropathy	MINPP1	multiple inositol-polyphosphate phosphatase 1	10q23.2	1780	0.117303	0.519073	0.0666626
C0751852	-0.804859	0.980896	0.825046	C0751852	DISGENET_Arsenic_Induced_Polyneuropathy	SFPQ	splicing factor proline and glutamine rich	1p34.3	1330	0.0745598	0.448884	0.104348
C0751852	-0.804859	0.980896	0.825046	C0751852	DISGENET_Arsenic_Induced_Polyneuropathy	SOD2	superoxide dismutase 2	6q25.3	1325	0.0742431	0.448529	0.0753013
C0751852	-0.804859	0.980896	0.825046	C0751852	DISGENET_Arsenic_Induced_Polyneuropathy	SOX18	SRY-box transcription factor 18	20q13.33	60	0.00128169	0.19506	0.549549
C0751852	-0.804859	0.980896	0.825046	C0751852	DISGENET_Arsenic_Induced_Polyneuropathy	TRAPPC10	trafficking protein particle complex 10	21q22.3	1533	0.0910459	0.475969	0.0737916
C0751852	-0.804859	0.980896	0.825046	C0751852	DISGENET_Arsenic_Induced_Polyneuropathy	USP13	ubiquitin specific peptidase 13	3q26.33	102	0.00219541	0.19506	0.177948
C0038279	-0.758796	0.980931	0.854043	C0038279	DISGENET_Sterility,_Postpartum	ADIPOR1	adiponectin receptor 1	1q32.1	12706	0.139517	0.546748	-0.0605437
C0038279	-0.758796	0.980931	0.854043	C0038279	DISGENET_Sterility,_Postpartum	ADIPOR2	adiponectin receptor 2	12p13.33	11919	0.226337	0.636439	-0.0688451
C0038279	-0.758796	0.980931	0.854043	C0038279	DISGENET_Sterility,_Postpartum	CEBPA	CCAAT enhancer binding protein alpha	19q13.11	12150	0.19844	0.610854	-0.123343
C0038279	-0.758796	0.980931	0.854043	C0038279	DISGENET_Sterility,_Postpartum	LHB	luteinizing hormone subunit beta	19q13.33	11942	0.223618	0.63384	-0.73793
C0038279	-0.758796	0.980931	0.854043	C0038279	DISGENET_Sterility,_Postpartum	MAPK1	mitogen-activated protein kinase 1	22q11.22	14719	0.0043989	0.215778	-0.167912
C0038279	-0.758796	0.980931	0.854043	C0038279	DISGENET_Sterility,_Postpartum	MAPK3	mitogen-activated protein kinase 3	16p11.2	14430	0.0148152	0.282034	-0.1135
C0149519	-0.943208	0.981008	0.518518	C0149519	DISGENET_Chronic_Persistent_Hepatitis	ATOX1	antioxidant 1 copper chaperone	5q33.1	14179	0.0256448	0.324541	-0.162884
C0149519	-0.943208	0.981008	0.518518	C0149519	DISGENET_Chronic_Persistent_Hepatitis	COX17	cytochrome c oxidase copper chaperone COX17	3q13.33	14314	0.0195682	0.302901	-0.132504
C0149519	-0.943208	0.981008	0.518518	C0149519	DISGENET_Chronic_Persistent_Hepatitis	GPX1	glutathione peroxidase 1	3p21.31	12904	0.120526	0.524277	-0.124885
C0149519	-0.943208	0.981008	0.518518	C0149519	DISGENET_Chronic_Persistent_Hepatitis	MKI67	marker of proliferation Ki-67	10q26.2	12882	0.122266	0.525382	-0.41598
C1623038	-0.788996	0.981043	0.83156	C1623038	DISGENET_Cirrhosis	ADCY5	adenylate cyclase 5	3q21.1	13733	0.0520287	0.400526	-0.202109
C1623038	-0.788996	0.981043	0.83156	C1623038	DISGENET_Cirrhosis	ADRA2C	adrenoceptor alpha 2C	4p16.3	14136	0.0276735	0.330791	-0.230579
C1623038	-0.788996	0.981043	0.83156	C1623038	DISGENET_Cirrhosis	AKT1	AKT serine/threonine kinase 1	14q32.33	13308	0.0834357	0.460834	-0.0549216
C1623038	-0.788996	0.981043	0.83156	C1623038	DISGENET_Cirrhosis	CCND2	cyclin D2	12p13.32	14610	0.00788207	0.241631	-0.39594
C1623038	-0.788996	0.981043	0.83156	C1623038	DISGENET_Cirrhosis	SIRT1	sirtuin 1	10q21.3	14378	0.017032	0.293613	-0.168004
C1623038	-0.788996	0.981043	0.83156	C1623038	DISGENET_Cirrhosis	TAC1	tachykinin precursor 1	7q21.3	14401	0.0158079	0.287942	-0.297788
C0162820	-0.793555	0.981135	0.836538	C0162820	DISGENET_Dermatitis,_Allergic_Contact	ASRGL1	asparaginase and isoaspartyl peptidase 1	11q12.3	11266	0.315357	0.711186	-0.047955
C0162820	-0.793555	0.981135	0.836538	C0162820	DISGENET_Dermatitis,_Allergic_Contact	CALCRL	calcitonin receptor like receptor	2q32.1	12884	0.122186	0.525382	-0.144401
C0162820	-0.793555	0.981135	0.836538	C0162820	DISGENET_Dermatitis,_Allergic_Contact	CISH	cytokine inducible SH2 containing protein	3p21.2	14758	0.00315629	0.199816	-0.393353
C0162820	-0.793555	0.981135	0.836538	C0162820	DISGENET_Dermatitis,_Allergic_Contact	CYP1A1	cytochrome P450 family 1 subfamily A member 1	15q24.1	12248	0.187499	0.59984	-1.2122
C0162820	-0.793555	0.981135	0.836538	C0162820	DISGENET_Dermatitis,_Allergic_Contact	ETS2	ETS proto-oncogene 2, transcription factor	21q22.2	11384	0.297364	0.69707	-0.0705591
C0162820	-0.793555	0.981135	0.836538	C0162820	DISGENET_Dermatitis,_Allergic_Contact	IFI30	IFI30 lysosomal thiol reductase	19p13.11	11394	0.295791	0.695728	-0.127257
C0162820	-0.793555	0.981135	0.836538	C0162820	DISGENET_Dermatitis,_Allergic_Contact	IL18	interleukin 18	11q23.1	13535	0.0665335	0.433924	-0.11531
C0162820	-0.793555	0.981135	0.836538	C0162820	DISGENET_Dermatitis,_Allergic_Contact	IL5	interleukin 5	5q31.1	12062	0.208068	0.619069	-0.901691
C0162820	-0.793555	0.981135	0.836538	C0162820	DISGENET_Dermatitis,_Allergic_Contact	ITGAM	integrin subunit alpha M	16p11.2	13132	0.0986213	0.491093	-0.150458
C0162820	-0.793555	0.981135	0.836538	C0162820	DISGENET_Dermatitis,_Allergic_Contact	KMO	kynurenine 3-monooxygenase	1q43	11668	0.260138	0.667233	-0.379831
C0162820	-0.793555	0.981135	0.836538	C0162820	DISGENET_Dermatitis,_Allergic_Contact	MXD1	MAX dimerization protein 1	2p13.3	14653	0.00654323	0.236183	-0.270079
C0162820	-0.793555	0.981135	0.836538	C0162820	DISGENET_Dermatitis,_Allergic_Contact	NFE2L2	nuclear factor, erythroid 2 like 2	2q31.2	13359	0.0792289	0.455781	-0.119615
C0162820	-0.793555	0.981135	0.836538	C0162820	DISGENET_Dermatitis,_Allergic_Contact	PRDX4	peroxiredoxin 4	Xp22.11	12542	0.155759	0.563376	-0.086346
C0162820	-0.793555	0.981135	0.836538	C0162820	DISGENET_Dermatitis,_Allergic_Contact	SAT1	spermidine/spermine N1-acetyltransferase 1	Xp22.11	13018	0.108928	0.50543	-0.0974061
C0162820	-0.793555	0.981135	0.836538	C0162820	DISGENET_Dermatitis,_Allergic_Contact	SLC2A3	solute carrier family 2 member 3	12p13.31	12235	0.18896	0.602129	-0.0579976
C0162820	-0.793555	0.981135	0.836538	C0162820	DISGENET_Dermatitis,_Allergic_Contact	SOCS2	suppressor of cytokine signaling 2	12q22	14784	0.00245875	0.196292	-0.329279
C0162820	-0.793555	0.981135	0.836538	C0162820	DISGENET_Dermatitis,_Allergic_Contact	UPP1	uridine phosphorylase 1	7p12.3	11657	0.261753	0.66896	-0.240767
C0232466	-0.795535	0.98173	0.768642	C0232466	DISGENET_Feeding_difficulties	FCSK	fucose kinase	16q22.1	11040	0.348524	0.738384	-0.055791
C0232466	-0.795535	0.98173	0.768642	C0232466	DISGENET_Feeding_difficulties	GOT2	glutamic-oxaloacetic transaminase 2	16q21	12511	0.160216	0.570284	-0.0469887
C0232466	-0.795535	0.98173	0.768642	C0232466	DISGENET_Feeding_difficulties	PIGP	phosphatidylinositol glycan anchor biosynthesis class P	21q22.13	14393	0.0164227	0.291576	-0.142184
C0232466	-0.795535	0.98173	0.768642	C0232466	DISGENET_Feeding_difficulties	RNF13	ring finger protein 13	3q25.1	10754	0.395077	0.770862	-0.056468
C0232466	-0.795535	0.98173	0.768642	C0232466	DISGENET_Feeding_difficulties	SMARCD1	SWI/SNF related, matrix associated, actin dependent regulator of chromatin, subfamily d, member 1	12q13.12	13589	0.0633523	0.428078	-0.134127
C0232466	-0.795535	0.98173	0.768642	C0232466	DISGENET_Feeding_difficulties	UGP2	UDP-glucose pyrophosphorylase 2	2p15	12805	0.129262	0.531678	-0.0758405
C0346191	-0.826939	0.981866	0.729679	C0346191	DISGENET_Carcinoma_in_situ_of_endometrium	CUX1	cut like homeobox 1	7q22.1	13850	0.0445674	0.382849	-0.0868655
C0346191	-0.826939	0.981866	0.729679	C0346191	DISGENET_Carcinoma_in_situ_of_endometrium	MAX	MYC associated factor X	14q23.3	13601	0.0622437	0.426056	-0.0937902
C0346191	-0.826939	0.981866	0.729679	C0346191	DISGENET_Carcinoma_in_situ_of_endometrium	PIK3R2	phosphoinositide-3-kinase regulatory subunit 2	19p13.11	13467	0.0710216	0.442668	-0.0952694
C0346191	-0.826939	0.981866	0.729679	C0346191	DISGENET_Carcinoma_in_situ_of_endometrium	POLE	DNA polymerase epsilon, catalytic subunit	12q24.33	11465	0.28766	0.691066	-0.161834
C0346191	-0.826939	0.981866	0.729679	C0346191	DISGENET_Carcinoma_in_situ_of_endometrium	SPOP	speckle type BTB/POZ protein	17q21.33	11531	0.278979	0.68534	-0.0399398
C0011574	-0.810724	0.981956	0.714552	C0011574	DISGENET_Involutional_Depression	EDN1	endothelin 1	6p24.1	857	0.0395691	0.371083	0.296299
C0011574	-0.810724	0.981956	0.714552	C0011574	DISGENET_Involutional_Depression	GAD2	glutamate decarboxylase 2	10p12.1	2825	0.240578	0.649468	0.107549
C0011574	-0.810724	0.981956	0.714552	C0011574	DISGENET_Involutional_Depression	GALR2	galanin receptor 2	17q25.1	421	0.0137809	0.2797	0.851758
C0011574	-0.810724	0.981956	0.714552	C0011574	DISGENET_Involutional_Depression	GALR3	galanin receptor 3	22q13.1	3081	0.277569	0.684341	0.427889
C0011574	-0.810724	0.981956	0.714552	C0011574	DISGENET_Involutional_Depression	ISG15	ISG15 ubiquitin like modifier	1p36.33	2409	0.188594	0.601748	0.276425
C0011574	-0.810724	0.981956	0.714552	C0011574	DISGENET_Involutional_Depression	RELN	reelin	7q22.1	2385	0.184952	0.596875	0.140422
C0011574	-0.810724	0.981956	0.714552	C0011574	DISGENET_Involutional_Depression	SOD2	superoxide dismutase 2	6q25.3	1325	0.0742431	0.448529	0.0753013
C0011574	-0.810724	0.981956	0.714552	C0011574	DISGENET_Involutional_Depression	XDH	xanthine dehydrogenase	2p23.1	3180	0.290727	0.692732	0.181965
C0750977	-0.991339	0.98248	0.453382	C0750977	DISGENET_Recurrent_Brain_Neoplasm	CDK4	cyclin dependent kinase 4	12q14.1	14587	0.00865159	0.247736	-0.149503
C0750977	-0.991339	0.98248	0.453382	C0750977	DISGENET_Recurrent_Brain_Neoplasm	HRAS	HRas proto-oncogene, GTPase	11p15.5	13533	0.0666635	0.43406	-0.137343
C0750977	-0.991339	0.98248	0.453382	C0750977	DISGENET_Recurrent_Brain_Neoplasm	IQGAP2	IQ motif containing GTPase activating protein 2	5q13.3	13323	0.0821329	0.459167	-0.238872
C0750977	-0.991339	0.98248	0.453382	C0750977	DISGENET_Recurrent_Brain_Neoplasm	NRARP	NOTCH regulated ankyrin repeat protein	9q34.3	14645	0.00687283	0.237898	-0.266126
C0750977	-0.991339	0.98248	0.453382	C0750977	DISGENET_Recurrent_Brain_Neoplasm	PCNA	proliferating cell nuclear antigen	20p12.3	14566	0.00943613	0.254203	-0.140712
C0750977	-0.991339	0.98248	0.453382	C0750977	DISGENET_Recurrent_Brain_Neoplasm	SIRT1	sirtuin 1	10q21.3	14378	0.017032	0.293613	-0.168004
C0750977	-0.991339	0.98248	0.453382	C0750977	DISGENET_Recurrent_Brain_Neoplasm	YAP1	Yes associated protein 1	11q22.1	14523	0.0112081	0.26663	-0.187443
C0149721	-0.989345	0.98261	0.475442	C0149721	DISGENET_Left_Ventricular_Hypertrophy	ADRB3	adrenoceptor beta 3	8p11.23	1343	0.0762586	0.45141	0.763612
C0149721	-0.989345	0.98261	0.475442	C0149721	DISGENET_Left_Ventricular_Hypertrophy	COL1A1	collagen type I alpha 1 chain	17q21.33	558	0.0209026	0.306839	0.320476
C0149721	-0.989345	0.98261	0.475442	C0149721	DISGENET_Left_Ventricular_Hypertrophy	EDN1	endothelin 1	6p24.1	857	0.0395691	0.371083	0.296299
C0149721	-0.989345	0.98261	0.475442	C0149721	DISGENET_Left_Ventricular_Hypertrophy	FN1	fibronectin 1	2q35	595	0.0226043	0.311212	0.330918
C0149721	-0.989345	0.98261	0.475442	C0149721	DISGENET_Left_Ventricular_Hypertrophy	MTOR	mechanistic target of rapamycin kinase	1p36.22	639	0.0253824	0.323135	0.110905
C0175704	-0.812375	0.982688	0.723048	C0175704	DISGENET_LEOPARD_Syndrome	HRAS	HRas proto-oncogene, GTPase	11p15.5	13533	0.0666635	0.43406	-0.137343
C0175704	-0.812375	0.982688	0.723048	C0175704	DISGENET_LEOPARD_Syndrome	MAP2K1	mitogen-activated protein kinase kinase 1	15q22.31	13866	0.0433642	0.378754	-0.119301
C0175704	-0.812375	0.982688	0.723048	C0175704	DISGENET_LEOPARD_Syndrome	NRAS	NRAS proto-oncogene, GTPase	1p13.2	12895	0.121085	0.524946	-0.0908595
C0175704	-0.812375	0.982688	0.723048	C0175704	DISGENET_LEOPARD_Syndrome	PPP1CB	protein phosphatase 1 catalytic subunit beta	2p23.2	13071	0.104664	0.501317	-0.0750129
C0175704	-0.812375	0.982688	0.723048	C0175704	DISGENET_LEOPARD_Syndrome	RIT1	Ras like without CAAX 1	1q22	12080	0.206787	0.618432	-0.0766665
C0175704	-0.812375	0.982688	0.723048	C0175704	DISGENET_LEOPARD_Syndrome	RRAS	RAS related	19q13.33	12163	0.19681	0.609579	-0.129767
C0025500	-0.949512	0.983245	0.538899	C0025500	DISGENET_Mesothelioma	CDKN1B	cyclin dependent kinase inhibitor 1B	12p13.1	13709	0.0534428	0.40349	-0.0957622
C0025500	-0.949512	0.983245	0.538899	C0025500	DISGENET_Mesothelioma	EID1	EP300 interacting inhibitor of differentiation 1	15q21.1	13926	0.0399554	0.372946	-0.109265
C0025500	-0.949512	0.983245	0.538899	C0025500	DISGENET_Mesothelioma	FHIT	fragile histidine triad diadenosine triphosphatase	3p14.2	12530	0.157225	0.564928	-0.162267
C0025500	-0.949512	0.983245	0.538899	C0025500	DISGENET_Mesothelioma	GDF10	growth differentiation factor 10	10q11.22	14422	0.0151174	0.284348	-0.247366
C0025500	-0.949512	0.983245	0.538899	C0025500	DISGENET_Mesothelioma	GSTM1	glutathione S-transferase mu 1	1p13.3	12252	0.187116	0.599716	-0.286752
C0025500	-0.949512	0.983245	0.538899	C0025500	DISGENET_Mesothelioma	JMJD6	jumonji domain containing 6, arginine demethylase and lysine hydroxylase	17q25.1	14456	0.0138442	0.2797	-0.167612
C0025500	-0.949512	0.983245	0.538899	C0025500	DISGENET_Mesothelioma	NME2	NME/NM23 nucleoside diphosphate kinase 2	17q21.33	12385	0.173581	0.584354	-0.105263
C0025500	-0.949512	0.983245	0.538899	C0025500	DISGENET_Mesothelioma	TXNRD1	thioredoxin reductase 1	12q23.3	12886	0.122056	0.525382	-0.0681731
C0041671	-1.00222	0.984232	0.449416	C0041671	DISGENET_Attention_Deficit_Disorder	CALY	calcyon neuron specific vesicular protein	10q26.3	13258	0.0882538	0.469741	-0.103454
C0041671	-1.00222	0.984232	0.449416	C0041671	DISGENET_Attention_Deficit_Disorder	COMT	catechol-O-methyltransferase	22q11.21	13899	0.0414211	0.37573	-0.123249
C0041671	-1.00222	0.984232	0.449416	C0041671	DISGENET_Attention_Deficit_Disorder	DRD2	dopamine receptor D2	11q23.2	14123	0.0282616	0.333425	-0.327846
C0041671	-1.00222	0.984232	0.449416	C0041671	DISGENET_Attention_Deficit_Disorder	DRD5	dopamine receptor D5	4p16.1	14028	0.0331565	0.348126	-0.259996
C0041671	-1.00222	0.984232	0.449416	C0041671	DISGENET_Attention_Deficit_Disorder	GIT1	GIT ArfGAP 1	17q11.2	12187	0.192838	0.605264	-0.0604847
C0041671	-1.00222	0.984232	0.449416	C0041671	DISGENET_Attention_Deficit_Disorder	TACR1	tachykinin receptor 1	2p12	13841	0.045332	0.385262	-0.183702
C0041671	-1.00222	0.984232	0.449416	C0041671	DISGENET_Attention_Deficit_Disorder	TPH2	tryptophan hydroxylase 2	12q21.1	12698	0.140155	0.546767	-0.362295
C0751213	-0.831525	0.984447	0.805714	C0751213	DISGENET_Tactile_Allodynia	COMT	catechol-O-methyltransferase	22q11.21	13899	0.0414211	0.37573	-0.123249
C0751213	-0.831525	0.984447	0.805714	C0751213	DISGENET_Tactile_Allodynia	GDNF	glial cell derived neurotrophic factor	5p13.2	13693	0.0545021	0.40545	-0.325738
C0751213	-0.831525	0.984447	0.805714	C0751213	DISGENET_Tactile_Allodynia	MAPK1	mitogen-activated protein kinase 1	22q11.22	14719	0.0043989	0.215778	-0.167912
C0751213	-0.831525	0.984447	0.805714	C0751213	DISGENET_Tactile_Allodynia	MAPK3	mitogen-activated protein kinase 3	16p11.2	14430	0.0148152	0.282034	-0.1135
C0751213	-0.831525	0.984447	0.805714	C0751213	DISGENET_Tactile_Allodynia	P2RX3	purinergic receptor P2X 3	11q12.1	13548	0.0659055	0.433142	-0.452309
C0751213	-0.831525	0.984447	0.805714	C0751213	DISGENET_Tactile_Allodynia	PRKCZ	protein kinase C zeta	1p36.33	14777	0.00265129	0.196292	-0.189095
C0751213	-0.831525	0.984447	0.805714	C0751213	DISGENET_Tactile_Allodynia	TAC1	tachykinin precursor 1	7q21.3	14401	0.0158079	0.287942	-0.297788
C0751213	-0.831525	0.984447	0.805714	C0751213	DISGENET_Tactile_Allodynia	TACR1	tachykinin receptor 1	2p12	13841	0.045332	0.385262	-0.183702
C0007103	-0.829488	0.984575	0.69863	C0007103	DISGENET_Malignant_neoplasm_of_endometrium	CUX1	cut like homeobox 1	7q22.1	13850	0.0445674	0.382849	-0.0868655
C0007103	-0.829488	0.984575	0.69863	C0007103	DISGENET_Malignant_neoplasm_of_endometrium	MAX	MYC associated factor X	14q23.3	13601	0.0622437	0.426056	-0.0937902
C0007103	-0.829488	0.984575	0.69863	C0007103	DISGENET_Malignant_neoplasm_of_endometrium	PIK3R2	phosphoinositide-3-kinase regulatory subunit 2	19p13.11	13467	0.0710216	0.442668	-0.0952694
C0007103	-0.829488	0.984575	0.69863	C0007103	DISGENET_Malignant_neoplasm_of_endometrium	POLE	DNA polymerase epsilon, catalytic subunit	12q24.33	11465	0.28766	0.691066	-0.161834
C0007103	-0.829488	0.984575	0.69863	C0007103	DISGENET_Malignant_neoplasm_of_endometrium	SPOP	speckle type BTB/POZ protein	17q21.33	11531	0.278979	0.68534	-0.0399398
C0024299	-0.789199	0.98461	0.808194	C0024299	DISGENET_Lymphoma	BCL11B	BAF chromatin remodeling complex subunit BCL11B	14q32.2	13218	0.091271	0.475969	-0.189798
C0024299	-0.789199	0.98461	0.808194	C0024299	DISGENET_Lymphoma	CDK4	cyclin dependent kinase 4	12q14.1	14587	0.00865159	0.247736	-0.149503
C0024299	-0.789199	0.98461	0.808194	C0024299	DISGENET_Lymphoma	EPHX1	epoxide hydrolase 1	1q42.12	14731	0.00406213	0.211876	-0.201384
C0024299	-0.789199	0.98461	0.808194	C0024299	DISGENET_Lymphoma	EZH2	enhancer of zeste 2 polycomb repressive complex 2 subunit	7q36.1	13450	0.0717093	0.443562	-0.214957
C0024299	-0.789199	0.98461	0.808194	C0024299	DISGENET_Lymphoma	IKZF1	IKAROS family zinc finger 1	7p12.2	12540	0.156113	0.564212	-0.173806
C0024299	-0.789199	0.98461	0.808194	C0024299	DISGENET_Lymphoma	NRAS	NRAS proto-oncogene, GTPase	1p13.2	12895	0.121085	0.524946	-0.0908595
C0751851	-0.804986	0.98465	0.817476	C0751851	DISGENET_Arsenic_Encephalopathy	AQP9	aquaporin 9	15q21.3	856	0.039522	0.370968	0.332541
C0751851	-0.804986	0.98465	0.817476	C0751851	DISGENET_Arsenic_Encephalopathy	HSPA1B	heat shock protein family A (Hsp70) member 1B	6p21.33	1172	0.0621595	0.425752	0.582186
C0751851	-0.804986	0.98465	0.817476	C0751851	DISGENET_Arsenic_Encephalopathy	MINPP1	multiple inositol-polyphosphate phosphatase 1	10q23.2	1780	0.117303	0.519073	0.0666626
C0751851	-0.804986	0.98465	0.817476	C0751851	DISGENET_Arsenic_Encephalopathy	SFPQ	splicing factor proline and glutamine rich	1p34.3	1330	0.0745598	0.448884	0.104348
C0751851	-0.804986	0.98465	0.817476	C0751851	DISGENET_Arsenic_Encephalopathy	SOD2	superoxide dismutase 2	6q25.3	1325	0.0742431	0.448529	0.0753013
C0751851	-0.804986	0.98465	0.817476	C0751851	DISGENET_Arsenic_Encephalopathy	SOX18	SRY-box transcription factor 18	20q13.33	60	0.00128169	0.19506	0.549549
C0751851	-0.804986	0.98465	0.817476	C0751851	DISGENET_Arsenic_Encephalopathy	TRAPPC10	trafficking protein particle complex 10	21q22.3	1533	0.0910459	0.475969	0.0737916
C0751851	-0.804986	0.98465	0.817476	C0751851	DISGENET_Arsenic_Encephalopathy	USP13	ubiquitin specific peptidase 13	3q26.33	102	0.00219541	0.19506	0.177948
C0086873	-0.702335	0.984836	0.890838	C0086873	DISGENET_Pseudopelade	CLDN1	claudin 1	3q28	11369	0.299115	0.699038	-0.201481
C0086873	-0.702335	0.984836	0.890838	C0086873	DISGENET_Pseudopelade	PARP1	poly(ADP-ribose) polymerase 1	1q42.12	12930	0.117634	0.519698	-0.0719777
C0086873	-0.702335	0.984836	0.890838	C0086873	DISGENET_Pseudopelade	TNFRSF10A	TNF receptor superfamily member 10a	8p21.3	13923	0.0401679	0.373487	-0.473787
C0086873	-0.702335	0.984836	0.890838	C0086873	DISGENET_Pseudopelade	VDR	vitamin D receptor	12q13.11	10987	0.357793	0.746286	-0.285644
C0086873	-0.702335	0.984836	0.890838	C0086873	DISGENET_Pseudopelade	ZDHHC13	zinc finger DHHC-type containing 13	11p15.1	11282	0.313133	0.709766	-0.058536
C0919267	-0.994474	0.985001	0.459963	C0919267	DISGENET_ovarian_neoplasm	AKT1	AKT serine/threonine kinase 1	14q32.33	13308	0.0834357	0.460834	-0.0549216
C0919267	-0.994474	0.985001	0.459963	C0919267	DISGENET_ovarian_neoplasm	AKT2	AKT serine/threonine kinase 2	19q13.2	13627	0.0600929	0.421399	-0.151762
C0919267	-0.994474	0.985001	0.459963	C0919267	DISGENET_ovarian_neoplasm	ATG5	autophagy related 5	6q21	13001	0.110019	0.505761	-0.0770162
C0919267	-0.994474	0.985001	0.459963	C0919267	DISGENET_ovarian_neoplasm	CAV1	caveolin 1	7q31.2	12491	0.162798	0.573097	-0.114129
C0919267	-0.994474	0.985001	0.459963	C0919267	DISGENET_ovarian_neoplasm	CCND2	cyclin D2	12p13.32	14610	0.00788207	0.241631	-0.39594
C0919267	-0.994474	0.985001	0.459963	C0919267	DISGENET_ovarian_neoplasm	CCNH	cyclin H	5q14.3	12602	0.149518	0.557306	-0.0599311
C0919267	-0.994474	0.985001	0.459963	C0919267	DISGENET_ovarian_neoplasm	CDKN1B	cyclin dependent kinase inhibitor 1B	12p13.1	13709	0.0534428	0.40349	-0.0957622
C0919267	-0.994474	0.985001	0.459963	C0919267	DISGENET_ovarian_neoplasm	DESI2	desumoylating isopeptidase 2	1q44	13440	0.0724227	0.4452	-0.112217
C0919267	-0.994474	0.985001	0.459963	C0919267	DISGENET_ovarian_neoplasm	GRIK2	glutamate ionotropic receptor kainate type subunit 2	6q16.3	14426	0.0150261	0.284025	-0.170306
C0919267	-0.994474	0.985001	0.459963	C0919267	DISGENET_ovarian_neoplasm	HOXD1	homeobox D1	2q31.1	12592	0.151261	0.55995	-0.683543
C0919267	-0.994474	0.985001	0.459963	C0919267	DISGENET_ovarian_neoplasm	JMJD6	jumonji domain containing 6, arginine demethylase and lysine hydroxylase	17q25.1	14456	0.0138442	0.2797	-0.167612
C0919267	-0.994474	0.985001	0.459963	C0919267	DISGENET_ovarian_neoplasm	LRRC46	leucine rich repeat containing 46	17q21.32	12983	0.111518	0.508	-0.289114
C0919267	-0.994474	0.985001	0.459963	C0919267	DISGENET_ovarian_neoplasm	MAP2K1	mitogen-activated protein kinase kinase 1	15q22.31	13866	0.0433642	0.378754	-0.119301
C0919267	-0.994474	0.985001	0.459963	C0919267	DISGENET_ovarian_neoplasm	MAPK1	mitogen-activated protein kinase 1	22q11.22	14719	0.0043989	0.215778	-0.167912
C0919267	-0.994474	0.985001	0.459963	C0919267	DISGENET_ovarian_neoplasm	MAPK3	mitogen-activated protein kinase 3	16p11.2	14430	0.0148152	0.282034	-0.1135
C0919267	-0.994474	0.985001	0.459963	C0919267	DISGENET_ovarian_neoplasm	MKI67	marker of proliferation Ki-67	10q26.2	12882	0.122266	0.525382	-0.41598
C0919267	-0.994474	0.985001	0.459963	C0919267	DISGENET_ovarian_neoplasm	NME2	NME/NM23 nucleoside diphosphate kinase 2	17q21.33	12385	0.173581	0.584354	-0.105263
C0919267	-0.994474	0.985001	0.459963	C0919267	DISGENET_ovarian_neoplasm	POP4	POP4 homolog, ribonuclease P/MRP subunit	19q12	14451	0.0140655	0.280556	-0.132869
C0919267	-0.994474	0.985001	0.459963	C0919267	DISGENET_ovarian_neoplasm	PPP1CC	protein phosphatase 1 catalytic subunit gamma	12q24.11	13948	0.03756	0.362847	-0.146971
C0919267	-0.994474	0.985001	0.459963	C0919267	DISGENET_ovarian_neoplasm	PRKN	parkin RBR E3 ubiquitin protein ligase	6q26	13065	0.105076	0.501767	-0.196687
C0919267	-0.994474	0.985001	0.459963	C0919267	DISGENET_ovarian_neoplasm	RNF43	ring finger protein 43	17q22	12358	0.176534	0.588427	-0.183314
C0919267	-0.994474	0.985001	0.459963	C0919267	DISGENET_ovarian_neoplasm	SRSF10	serine and arginine rich splicing factor 10	1p36.11	14135	0.0276908	0.330816	-0.101127
C0919267	-0.994474	0.985001	0.459963	C0919267	DISGENET_ovarian_neoplasm	TYMS	thymidylate synthetase	18p11.32	14712	0.00464145	0.218779	-0.306451
C0919267	-0.994474	0.985001	0.459963	C0919267	DISGENET_ovarian_neoplasm	URI1	URI1 prefoldin like chaperone	19q12	12909	0.119808	0.522896	-0.0604581
C0919267	-0.994474	0.985001	0.459963	C0919267	DISGENET_ovarian_neoplasm	WDR77	WD repeat domain 77	1p13.2	14060	0.0312511	0.339665	-0.116288
C0919267	-0.994474	0.985001	0.459963	C0919267	DISGENET_ovarian_neoplasm	WNT7A	Wnt family member 7A	3p25.1	13669	0.05645	0.410815	-0.156341
C0919267	-0.994474	0.985001	0.459963	C0919267	DISGENET_ovarian_neoplasm	YAP1	Yes associated protein 1	11q22.1	14523	0.0112081	0.26663	-0.187443
C0274861	-0.813109	0.985331	0.818182	C0274861	DISGENET_Arsenic_Poisoning,_Inorganic	AQP9	aquaporin 9	15q21.3	856	0.039522	0.370968	0.332541
C0274861	-0.813109	0.985331	0.818182	C0274861	DISGENET_Arsenic_Poisoning,_Inorganic	HSPA1B	heat shock protein family A (Hsp70) member 1B	6p21.33	1172	0.0621595	0.425752	0.582186
C0274861	-0.813109	0.985331	0.818182	C0274861	DISGENET_Arsenic_Poisoning,_Inorganic	MINPP1	multiple inositol-polyphosphate phosphatase 1	10q23.2	1780	0.117303	0.519073	0.0666626
C0274861	-0.813109	0.985331	0.818182	C0274861	DISGENET_Arsenic_Poisoning,_Inorganic	SFPQ	splicing factor proline and glutamine rich	1p34.3	1330	0.0745598	0.448884	0.104348
C0274861	-0.813109	0.985331	0.818182	C0274861	DISGENET_Arsenic_Poisoning,_Inorganic	SOD2	superoxide dismutase 2	6q25.3	1325	0.0742431	0.448529	0.0753013
C0274861	-0.813109	0.985331	0.818182	C0274861	DISGENET_Arsenic_Poisoning,_Inorganic	SOX18	SRY-box transcription factor 18	20q13.33	60	0.00128169	0.19506	0.549549
C0274861	-0.813109	0.985331	0.818182	C0274861	DISGENET_Arsenic_Poisoning,_Inorganic	TRAPPC10	trafficking protein particle complex 10	21q22.3	1533	0.0910459	0.475969	0.0737916
C0274861	-0.813109	0.985331	0.818182	C0274861	DISGENET_Arsenic_Poisoning,_Inorganic	USP13	ubiquitin specific peptidase 13	3q26.33	102	0.00219541	0.19506	0.177948
C4551472	-0.795586	0.98563	0.767619	C4551472	DISGENET_Hypertrophic_obstructive_cardiomyopathy	HEY2	hes related family bHLH transcription factor with YRPW motif 2	6q22.31	13573	0.0641144	0.429276	-0.187377
C4551472	-0.795586	0.98563	0.767619	C4551472	DISGENET_Hypertrophic_obstructive_cardiomyopathy	MYBPC3	myosin binding protein C, cardiac	11p11.2	9137	0.660528	0.894044	-0.138168
C4551472	-0.795586	0.98563	0.767619	C4551472	DISGENET_Hypertrophic_obstructive_cardiomyopathy	MYH7	myosin heavy chain 7	14q11.2	11986	0.218016	0.628837	-0.113631
C4551472	-0.795586	0.98563	0.767619	C4551472	DISGENET_Hypertrophic_obstructive_cardiomyopathy	MYL2	myosin light chain 2	12q24.11	10816	0.387067	0.766302	-0.257099
C4551472	-0.795586	0.98563	0.767619	C4551472	DISGENET_Hypertrophic_obstructive_cardiomyopathy	MYL4	myosin light chain 4	17q21.32	9693	0.562492	0.848611	-0.180511
C4551472	-0.795586	0.98563	0.767619	C4551472	DISGENET_Hypertrophic_obstructive_cardiomyopathy	NDUFS1	NADH:ubiquinone oxidoreductase core subunit S1	2q33.3	12379	0.173806	0.584354	-0.0449446
C4551472	-0.795586	0.98563	0.767619	C4551472	DISGENET_Hypertrophic_obstructive_cardiomyopathy	NME1	NME/NM23 nucleoside diphosphate kinase 1	17q21.33	8910	0.699505	0.909424	-0.0256601
C4551472	-0.795586	0.98563	0.767619	C4551472	DISGENET_Hypertrophic_obstructive_cardiomyopathy	RASSF1	Ras association domain family member 1	3p21.31	9880	0.530803	0.835134	-0.0453892
C4551472	-0.795586	0.98563	0.767619	C4551472	DISGENET_Hypertrophic_obstructive_cardiomyopathy	SLC9A1	solute carrier family 9 member A1	1p36.11	12429	0.168522	0.578491	-0.0651016
C4551472	-0.795586	0.98563	0.767619	C4551472	DISGENET_Hypertrophic_obstructive_cardiomyopathy	TBCA	tubulin folding cofactor A	5q14.1	11621	0.267967	0.675879	-0.0863249
C4551472	-0.795586	0.98563	0.767619	C4551472	DISGENET_Hypertrophic_obstructive_cardiomyopathy	TP53	tumor protein p53	17p13.1	8985	0.685951	0.903641	-0.0238629
C0600520	-0.827106	0.985759	0.697266	C0600520	DISGENET_Left_Ventricle_Remodeling	DSTN	destrin, actin depolymerizing factor	20p12.1	11703	0.254146	0.660694	-0.0576399
C0600520	-0.827106	0.985759	0.697266	C0600520	DISGENET_Left_Ventricle_Remodeling	FIS1	fission, mitochondrial 1	7q22.1	12914	0.119158	0.521544	-0.0932241
C0600520	-0.827106	0.985759	0.697266	C0600520	DISGENET_Left_Ventricle_Remodeling	NFE2L2	nuclear factor, erythroid 2 like 2	2q31.2	13359	0.0792289	0.455781	-0.119615
C0600520	-0.827106	0.985759	0.697266	C0600520	DISGENET_Left_Ventricle_Remodeling	OPA1	OPA1 mitochondrial dynamin like GTPase	3q29	12920	0.11868	0.521046	-0.0651856
C0600520	-0.827106	0.985759	0.697266	C0600520	DISGENET_Left_Ventricle_Remodeling	SLC9A1	solute carrier family 9 member A1	1p36.11	12429	0.168522	0.578491	-0.0651016
C0600520	-0.827106	0.985759	0.697266	C0600520	DISGENET_Left_Ventricle_Remodeling	SMAD3	SMAD family member 3	15q22.33	13558	0.0652157	0.431828	-0.181827
C0036421	-0.939983	0.985899	0.54409	C0036421	DISGENET_Systemic_Scleroderma	CCN1	cellular communication network factor 1	1p22.3	13784	0.0488886	0.39319	-0.276245
C0036421	-0.939983	0.985899	0.54409	C0036421	DISGENET_Systemic_Scleroderma	FSTL1	follistatin like 1	3q13.33	10535	0.430191	0.787814	-0.0381015
C0036421	-0.939983	0.985899	0.54409	C0036421	DISGENET_Systemic_Scleroderma	PHF21A	PHD finger protein 21A	11p11.2	11598	0.271113	0.679087	-0.0535036
C0036421	-0.939983	0.985899	0.54409	C0036421	DISGENET_Systemic_Scleroderma	RHOB	ras homolog family member B	2p24.1	14255	0.0221217	0.310434	-0.122877
C0036421	-0.939983	0.985899	0.54409	C0036421	DISGENET_Systemic_Scleroderma	S1PR5	sphingosine-1-phosphate receptor 5	19p13.2	10315	0.465401	0.805582	-0.0938513
C0036421	-0.939983	0.985899	0.54409	C0036421	DISGENET_Systemic_Scleroderma	SIRT1	sirtuin 1	10q21.3	14378	0.017032	0.293613	-0.168004
C0036421	-0.939983	0.985899	0.54409	C0036421	DISGENET_Systemic_Scleroderma	STAT4	signal transducer and activator of transcription 4	2q32.2-q32.3	11121	0.33632	0.727436	-0.269247
C1112155	-0.99613	0.986208	0.458733	C1112155	DISGENET_Hereditary_non-polyposis_colorectal_cancer_syndrome	CDKN1B	cyclin dependent kinase inhibitor 1B	12p13.1	13709	0.0534428	0.40349	-0.0957622
C1112155	-0.99613	0.986208	0.458733	C1112155	DISGENET_Hereditary_non-polyposis_colorectal_cancer_syndrome	EPHX1	epoxide hydrolase 1	1q42.12	14731	0.00406213	0.211876	-0.201384
C1112155	-0.99613	0.986208	0.458733	C1112155	DISGENET_Hereditary_non-polyposis_colorectal_cancer_syndrome	NFKBIZ	NFKB inhibitor zeta	3q12.3	12863	0.123889	0.52591	-0.135391
C1112155	-0.99613	0.986208	0.458733	C1112155	DISGENET_Hereditary_non-polyposis_colorectal_cancer_syndrome	RPS20	ribosomal protein S20	8q12.1	14506	0.0116805	0.267913	-0.175187
C1112155	-0.99613	0.986208	0.458733	C1112155	DISGENET_Hereditary_non-polyposis_colorectal_cancer_syndrome	XRCC4	X-ray repair cross complementing 4	5q14.2	14783	0.00250382	0.196292	-0.233584
C0006118	-0.992204	0.986345	0.464706	C0006118	DISGENET_Brain_Neoplasms	CDK4	cyclin dependent kinase 4	12q14.1	14587	0.00865159	0.247736	-0.149503
C0006118	-0.992204	0.986345	0.464706	C0006118	DISGENET_Brain_Neoplasms	HRAS	HRas proto-oncogene, GTPase	11p15.5	13533	0.0666635	0.43406	-0.137343
C0006118	-0.992204	0.986345	0.464706	C0006118	DISGENET_Brain_Neoplasms	IQGAP2	IQ motif containing GTPase activating protein 2	5q13.3	13323	0.0821329	0.459167	-0.238872
C0006118	-0.992204	0.986345	0.464706	C0006118	DISGENET_Brain_Neoplasms	NRARP	NOTCH regulated ankyrin repeat protein	9q34.3	14645	0.00687283	0.237898	-0.266126
C0006118	-0.992204	0.986345	0.464706	C0006118	DISGENET_Brain_Neoplasms	PCNA	proliferating cell nuclear antigen	20p12.3	14566	0.00943613	0.254203	-0.140712
C0006118	-0.992204	0.986345	0.464706	C0006118	DISGENET_Brain_Neoplasms	SIRT1	sirtuin 1	10q21.3	14378	0.017032	0.293613	-0.168004
C0006118	-0.992204	0.986345	0.464706	C0006118	DISGENET_Brain_Neoplasms	YAP1	Yes associated protein 1	11q22.1	14523	0.0112081	0.26663	-0.187443
C0274862	-0.80615	0.986407	0.811252	C0274862	DISGENET_Nervous_System,_Organic_Arsenic_Poisoning	AQP9	aquaporin 9	15q21.3	856	0.039522	0.370968	0.332541
C0274862	-0.80615	0.986407	0.811252	C0274862	DISGENET_Nervous_System,_Organic_Arsenic_Poisoning	HSPA1B	heat shock protein family A (Hsp70) member 1B	6p21.33	1172	0.0621595	0.425752	0.582186
C0274862	-0.80615	0.986407	0.811252	C0274862	DISGENET_Nervous_System,_Organic_Arsenic_Poisoning	MINPP1	multiple inositol-polyphosphate phosphatase 1	10q23.2	1780	0.117303	0.519073	0.0666626
C0274862	-0.80615	0.986407	0.811252	C0274862	DISGENET_Nervous_System,_Organic_Arsenic_Poisoning	SFPQ	splicing factor proline and glutamine rich	1p34.3	1330	0.0745598	0.448884	0.104348
C0274862	-0.80615	0.986407	0.811252	C0274862	DISGENET_Nervous_System,_Organic_Arsenic_Poisoning	SOD2	superoxide dismutase 2	6q25.3	1325	0.0742431	0.448529	0.0753013
C0274862	-0.80615	0.986407	0.811252	C0274862	DISGENET_Nervous_System,_Organic_Arsenic_Poisoning	SOX18	SRY-box transcription factor 18	20q13.33	60	0.00128169	0.19506	0.549549
C0274862	-0.80615	0.986407	0.811252	C0274862	DISGENET_Nervous_System,_Organic_Arsenic_Poisoning	TRAPPC10	trafficking protein particle complex 10	21q22.3	1533	0.0910459	0.475969	0.0737916
C0274862	-0.80615	0.986407	0.811252	C0274862	DISGENET_Nervous_System,_Organic_Arsenic_Poisoning	USP13	ubiquitin specific peptidase 13	3q26.33	102	0.00219541	0.19506	0.177948
C0751214	-0.832403	0.986902	0.842884	C0751214	DISGENET_Hyperalgesia,_Thermal	COMT	catechol-O-methyltransferase	22q11.21	13899	0.0414211	0.37573	-0.123249
C0751214	-0.832403	0.986902	0.842884	C0751214	DISGENET_Hyperalgesia,_Thermal	GDNF	glial cell derived neurotrophic factor	5p13.2	13693	0.0545021	0.40545	-0.325738
C0751214	-0.832403	0.986902	0.842884	C0751214	DISGENET_Hyperalgesia,_Thermal	MAPK1	mitogen-activated protein kinase 1	22q11.22	14719	0.0043989	0.215778	-0.167912
C0751214	-0.832403	0.986902	0.842884	C0751214	DISGENET_Hyperalgesia,_Thermal	MAPK3	mitogen-activated protein kinase 3	16p11.2	14430	0.0148152	0.282034	-0.1135
C0751214	-0.832403	0.986902	0.842884	C0751214	DISGENET_Hyperalgesia,_Thermal	P2RX3	purinergic receptor P2X 3	11q12.1	13548	0.0659055	0.433142	-0.452309
C0751214	-0.832403	0.986902	0.842884	C0751214	DISGENET_Hyperalgesia,_Thermal	PRKCZ	protein kinase C zeta	1p36.33	14777	0.00265129	0.196292	-0.189095
C0751214	-0.832403	0.986902	0.842884	C0751214	DISGENET_Hyperalgesia,_Thermal	TAC1	tachykinin precursor 1	7q21.3	14401	0.0158079	0.287942	-0.297788
C0751214	-0.832403	0.986902	0.842884	C0751214	DISGENET_Hyperalgesia,_Thermal	TACR1	tachykinin receptor 1	2p12	13841	0.045332	0.385262	-0.183702
C0018784	-0.986253	0.986999	0.464684	C0018784	DISGENET_Sensorineural_Hearing_Loss_(disorder)	ABHD12	abhydrolase domain containing 12	20p11.21	13876	0.0427075	0.378057	-0.0608547
C0018784	-0.986253	0.986999	0.464684	C0018784	DISGENET_Sensorineural_Hearing_Loss_(disorder)	ACTB	actin beta	7p22.1	12119	0.20221	0.614236	-0.0569416
C0018784	-0.986253	0.986999	0.464684	C0018784	DISGENET_Sensorineural_Hearing_Loss_(disorder)	EIF3F	eukaryotic translation initiation factor 3 subunit F	11p15.4	14201	0.0245183	0.31833	-0.116889
C0018784	-0.986253	0.986999	0.464684	C0018784	DISGENET_Sensorineural_Hearing_Loss_(disorder)	FGF3	fibroblast growth factor 3	11q13.3	14071	0.0309461	0.339665	-0.261694
C0018784	-0.986253	0.986999	0.464684	C0018784	DISGENET_Sensorineural_Hearing_Loss_(disorder)	GJB3	gap junction protein beta 3	1p34.3	10785	0.392	0.768894	-0.752357
C0018784	-0.986253	0.986999	0.464684	C0018784	DISGENET_Sensorineural_Hearing_Loss_(disorder)	RIPOR2	RHO family interacting cell polarization regulator 2	6p22.3	12760	0.132982	0.53676	-0.122301
C0018784	-0.986253	0.986999	0.464684	C0018784	DISGENET_Sensorineural_Hearing_Loss_(disorder)	RNF13	ring finger protein 13	3q25.1	10754	0.395077	0.770862	-0.056468
C0038325	-0.694552	0.987734	0.91635	C0038325	DISGENET_Stevens-Johnson_Syndrome	DERL1	derlin 1	8q24.13	2121	0.152341	0.561178	0.0729699
C0038325	-0.694552	0.987734	0.91635	C0038325	DISGENET_Stevens-Johnson_Syndrome	EP300	E1A binding protein p300	22q13.2	2191	0.161249	0.571367	0.0798231
C0038325	-0.694552	0.987734	0.91635	C0038325	DISGENET_Stevens-Johnson_Syndrome	HLA-A	major histocompatibility complex, class I, A	6p22.1	196	0.212793	0.525173	0.201643
C0038325	-0.694552	0.987734	0.91635	C0038325	DISGENET_Stevens-Johnson_Syndrome	NUCB1	nucleobindin 1	19q13.33	2242	0.166036	0.575588	0.0805247
C0038325	-0.694552	0.987734	0.91635	C0038325	DISGENET_Stevens-Johnson_Syndrome	PTGER3	prostaglandin E receptor 3	1p31.1	382	0.0122761	0.273555	0.394624
C0751211	-0.83578	0.987989	0.805825	C0751211	DISGENET_Hyperalgesia,_Primary	COMT	catechol-O-methyltransferase	22q11.21	13899	0.0414211	0.37573	-0.123249
C0751211	-0.83578	0.987989	0.805825	C0751211	DISGENET_Hyperalgesia,_Primary	GDNF	glial cell derived neurotrophic factor	5p13.2	13693	0.0545021	0.40545	-0.325738
C0751211	-0.83578	0.987989	0.805825	C0751211	DISGENET_Hyperalgesia,_Primary	MAPK1	mitogen-activated protein kinase 1	22q11.22	14719	0.0043989	0.215778	-0.167912
C0751211	-0.83578	0.987989	0.805825	C0751211	DISGENET_Hyperalgesia,_Primary	MAPK3	mitogen-activated protein kinase 3	16p11.2	14430	0.0148152	0.282034	-0.1135
C0751211	-0.83578	0.987989	0.805825	C0751211	DISGENET_Hyperalgesia,_Primary	P2RX3	purinergic receptor P2X 3	11q12.1	13548	0.0659055	0.433142	-0.452309
C0751211	-0.83578	0.987989	0.805825	C0751211	DISGENET_Hyperalgesia,_Primary	PRKCZ	protein kinase C zeta	1p36.33	14777	0.00265129	0.196292	-0.189095
C0751211	-0.83578	0.987989	0.805825	C0751211	DISGENET_Hyperalgesia,_Primary	TAC1	tachykinin precursor 1	7q21.3	14401	0.0158079	0.287942	-0.297788
C0751211	-0.83578	0.987989	0.805825	C0751211	DISGENET_Hyperalgesia,_Primary	TACR1	tachykinin receptor 1	2p12	13841	0.045332	0.385262	-0.183702
C1527303	-1.14568	0.988432	0.256972	C1527303	DISGENET_Chronic_Airflow_Obstruction	EPHX1	epoxide hydrolase 1	1q42.12	14731	0.00406213	0.211876	-0.201384
C1527303	-1.14568	0.988432	0.256972	C1527303	DISGENET_Chronic_Airflow_Obstruction	FOXO3	forkhead box O3	6q21	14237	0.0227544	0.311839	-0.189551
C1527303	-1.14568	0.988432	0.256972	C1527303	DISGENET_Chronic_Airflow_Obstruction	KLF5	Kruppel like factor 5	13q22.1	13887	0.0421962	0.377628	-0.285361
C1527303	-1.14568	0.988432	0.256972	C1527303	DISGENET_Chronic_Airflow_Obstruction	MTCL1	microtubule crosslinking factor 1	18p11.22	14298	0.0205047	0.306839	-0.284078
C1527303	-1.14568	0.988432	0.256972	C1527303	DISGENET_Chronic_Airflow_Obstruction	SOD3	superoxide dismutase 3	4p15.2	14001	0.0343692	0.350999	-0.185693
C0013221	-0.94971	0.98853	0.540117	C0013221	DISGENET_Drug_toxicity	ABCC12	ATP binding cassette subfamily C member 12	16q12.1	11807	0.239111	0.647231	-0.22501
C0013221	-0.94971	0.98853	0.540117	C0013221	DISGENET_Drug_toxicity	ABCC4	ATP binding cassette subfamily C member 4	13q32.1	12304	0.182087	0.594475	-0.117381
C0013221	-0.94971	0.98853	0.540117	C0013221	DISGENET_Drug_toxicity	ADORA1	adenosine A1 receptor	1q32.1	11990	0.21752	0.628837	-0.0898161
C0013221	-0.94971	0.98853	0.540117	C0013221	DISGENET_Drug_toxicity	ADORA2A	adenosine A2a receptor	22q11.23	13918	0.040412	0.374159	-0.283803
C0013221	-0.94971	0.98853	0.540117	C0013221	DISGENET_Drug_toxicity	CACNA1H	calcium voltage-gated channel subunit alpha1 H	16p13.3	11904	0.229221	0.640267	-0.0983224
C0013221	-0.94971	0.98853	0.540117	C0013221	DISGENET_Drug_toxicity	CES2	carboxylesterase 2	16q22.1	11168	0.329667	0.721627	-0.449273
C0013221	-0.94971	0.98853	0.540117	C0013221	DISGENET_Drug_toxicity	CST3	cystatin C	20p11.21	12487	0.163012	0.573229	-0.0841848
C0013221	-0.94971	0.98853	0.540117	C0013221	DISGENET_Drug_toxicity	EPHA7	EPH receptor A7	6q16.1	13219	0.0912666	0.475969	-0.186086
C0013221	-0.94971	0.98853	0.540117	C0013221	DISGENET_Drug_toxicity	EPHX2	epoxide hydrolase 2	8p21.2-p21.1	13773	0.0496424	0.39501	-0.160218
C0013221	-0.94971	0.98853	0.540117	C0013221	DISGENET_Drug_toxicity	HMOX1	heme oxygenase 1	22q12.3	10989	0.357766	0.746286	-0.0942098
C0013221	-0.94971	0.98853	0.540117	C0013221	DISGENET_Drug_toxicity	HP	haptoglobin	16q22.2	12908	0.119898	0.522924	-0.680818
C0013221	-0.94971	0.98853	0.540117	C0013221	DISGENET_Drug_toxicity	HSPB6	heat shock protein family B (small) member 6	19q13.12	12682	0.141231	0.547494	-0.155133
C0013221	-0.94971	0.98853	0.540117	C0013221	DISGENET_Drug_toxicity	NAT2	N-acetyltransferase 2	8p22	10827	0.385481	0.765086	-0.138416
C0013221	-0.94971	0.98853	0.540117	C0013221	DISGENET_Drug_toxicity	NFE2L2	nuclear factor, erythroid 2 like 2	2q31.2	13359	0.0792289	0.455781	-0.119615
C0013221	-0.94971	0.98853	0.540117	C0013221	DISGENET_Drug_toxicity	NR3C1	nuclear receptor subfamily 3 group C member 1	5q31.3	10888	0.374407	0.757903	-0.0429383
C0013221	-0.94971	0.98853	0.540117	C0013221	DISGENET_Drug_toxicity	PLK2	polo like kinase 2	5q11.2	13644	0.0586486	0.416929	-0.210717
C0013221	-0.94971	0.98853	0.540117	C0013221	DISGENET_Drug_toxicity	SHMT1	serine hydroxymethyltransferase 1	17p11.2	14744	0.00351905	0.200521	-0.317062
C0013221	-0.94971	0.98853	0.540117	C0013221	DISGENET_Drug_toxicity	SOD1	superoxide dismutase 1	21q22.11	11543	0.277908	0.684766	-0.0778137
C0013221	-0.94971	0.98853	0.540117	C0013221	DISGENET_Drug_toxicity	TOP1	DNA topoisomerase I	20q12	14086	0.0299905	0.338415	-0.0968512
C0013221	-0.94971	0.98853	0.540117	C0013221	DISGENET_Drug_toxicity	TTR	transthyretin	18q12.1	11872	0.232814	0.64286	-1.22674
C0013221	-0.94971	0.98853	0.540117	C0013221	DISGENET_Drug_toxicity	TYMS	thymidylate synthetase	18p11.32	14712	0.00464145	0.218779	-0.306451
C0848676	-1.00297	0.988693	0.449524	C0848676	DISGENET_Subfertility,_Male	ACE	angiotensin I converting enzyme	17q23.3	12149	0.19846	0.610854	-0.161954
C0848676	-1.00297	0.988693	0.449524	C0848676	DISGENET_Subfertility,_Male	AHR	aryl hydrocarbon receptor	7p21.1	11971	0.219176	0.628978	-0.0963588
C0848676	-1.00297	0.988693	0.449524	C0848676	DISGENET_Subfertility,_Male	BAX	BCL2 associated X, apoptosis regulator	19q13.33	13313	0.08305	0.460443	-0.0986915
C0848676	-1.00297	0.988693	0.449524	C0848676	DISGENET_Subfertility,_Male	CDC14A	cell division cycle 14A	1p21.2	13710	0.0534175	0.40349	-0.147951
C0848676	-1.00297	0.988693	0.449524	C0848676	DISGENET_Subfertility,_Male	CYP1A1	cytochrome P450 family 1 subfamily A member 1	15q24.1	12248	0.187499	0.59984	-1.2122
C0848676	-1.00297	0.988693	0.449524	C0848676	DISGENET_Subfertility,_Male	ELOVL2	ELOVL fatty acid elongase 2	6p24.2	12668	0.142519	0.549045	-0.110009
C0848676	-1.00297	0.988693	0.449524	C0848676	DISGENET_Subfertility,_Male	GPX4	glutathione peroxidase 4	19p13.3	11596	0.271578	0.679568	-0.0654556
C0848676	-1.00297	0.988693	0.449524	C0848676	DISGENET_Subfertility,_Male	LHB	luteinizing hormone subunit beta	19q13.33	11942	0.223618	0.63384	-0.73793
C0848676	-1.00297	0.988693	0.449524	C0848676	DISGENET_Subfertility,_Male	LHCGR	luteinizing hormone/choriogonadotropin receptor	2p16.3	12837	0.126031	0.527843	-0.254517
C0848676	-1.00297	0.988693	0.449524	C0848676	DISGENET_Subfertility,_Male	MDM2	MDM2 proto-oncogene	12q15	12947	0.115977	0.516252	-0.0826535
C0848676	-1.00297	0.988693	0.449524	C0848676	DISGENET_Subfertility,_Male	NANOS2	nanos C2HC-type zinc finger 2	19q13.32	13625	0.0602034	0.421648	-0.625851
C0848676	-1.00297	0.988693	0.449524	C0848676	DISGENET_Subfertility,_Male	TDRD7	tudor domain containing 7	9q22.33	14085	0.0301682	0.339458	-0.121677
C0848676	-1.00297	0.988693	0.449524	C0848676	DISGENET_Subfertility,_Male	TSC22D3	TSC22 domain family member 3	Xq22.3	12405	0.171402	0.581776	-0.143803
C0029463	-0.937312	0.989115	0.552182	C0029463	DISGENET_Osteosarcoma	AKT1	AKT serine/threonine kinase 1	14q32.33	13308	0.0834357	0.460834	-0.0549216
C0029463	-0.937312	0.989115	0.552182	C0029463	DISGENET_Osteosarcoma	EXT2	exostosin glycosyltransferase 2	11p11.2	14575	0.00916627	0.251604	-0.10152
C0029463	-0.937312	0.989115	0.552182	C0029463	DISGENET_Osteosarcoma	EZH2	enhancer of zeste 2 polycomb repressive complex 2 subunit	7q36.1	13450	0.0717093	0.443562	-0.214957
C0029463	-0.937312	0.989115	0.552182	C0029463	DISGENET_Osteosarcoma	GRM4	glutamate metabotropic receptor 4	6p21.31	14452	0.013961	0.280071	-0.209017
C0029463	-0.937312	0.989115	0.552182	C0029463	DISGENET_Osteosarcoma	PRDX2	peroxiredoxin 2	19p13.13	13180	0.0949216	0.483312	-0.0886508
C0029463	-0.937312	0.989115	0.552182	C0029463	DISGENET_Osteosarcoma	SIRT1	sirtuin 1	10q21.3	14378	0.017032	0.293613	-0.168004
C0029463	-0.937312	0.989115	0.552182	C0029463	DISGENET_Osteosarcoma	WT1	WT1 transcription factor	11p13	13409	0.0751119	0.449239	-0.72385
C0086692	-0.832836	0.990132	0.763359	C0086692	DISGENET_Benign_Neoplasm	AHR	aryl hydrocarbon receptor	7p21.1	11971	0.219176	0.628978	-0.0963588
C0086692	-0.832836	0.990132	0.763359	C0086692	DISGENET_Benign_Neoplasm	BRCA1	BRCA1 DNA repair associated	17q21.31	11954	0.221392	0.631507	-0.143856
C0086692	-0.832836	0.990132	0.763359	C0086692	DISGENET_Benign_Neoplasm	CITED2	Cbp/p300 interacting transactivator with Glu/Asp rich carboxy-terminal domain 2	6q24.1	13595	0.0625251	0.42627	-0.10766
C0086692	-0.832836	0.990132	0.763359	C0086692	DISGENET_Benign_Neoplasm	ENOX2	ecto-NOX disulfide-thiol exchanger 2	Xq26.1	12584	0.152318	0.561178	-0.110244
C0086692	-0.832836	0.990132	0.763359	C0086692	DISGENET_Benign_Neoplasm	ERCC1	ERCC excision repair 1, endonuclease non-catalytic subunit	19q13.32	12222	0.189758	0.602771	-0.0901675
C0086692	-0.832836	0.990132	0.763359	C0086692	DISGENET_Benign_Neoplasm	IL18	interleukin 18	11q23.1	13535	0.0665335	0.433924	-0.11531
C0086692	-0.832836	0.990132	0.763359	C0086692	DISGENET_Benign_Neoplasm	LTF	lactotransferrin	3p21.31	13173	0.0953558	0.484231	-1.77306
C0086692	-0.832836	0.990132	0.763359	C0086692	DISGENET_Benign_Neoplasm	NQO1	NAD(P)H quinone dehydrogenase 1	16q22.1	14809	0.00201986	0.19506	-0.324984
C0086692	-0.832836	0.990132	0.763359	C0086692	DISGENET_Benign_Neoplasm	SRF	serum response factor	6p21.1	12853	0.124743	0.526542	-0.11856
C0086692	-0.832836	0.990132	0.763359	C0086692	DISGENET_Benign_Neoplasm	TNFRSF10A	TNF receptor superfamily member 10a	8p21.3	13923	0.0401679	0.373487	-0.473787
C0086692	-0.832836	0.990132	0.763359	C0086692	DISGENET_Benign_Neoplasm	TOP1	DNA topoisomerase I	20q12	14086	0.0299905	0.338415	-0.0968512
C0086692	-0.832836	0.990132	0.763359	C0086692	DISGENET_Benign_Neoplasm	WDR74	WD repeat domain 74	11q12.3	14514	0.0115495	0.267913	-0.322717
C0086692	-0.832836	0.990132	0.763359	C0086692	DISGENET_Benign_Neoplasm	YY1	YY1 transcription factor	14q32.2	13798	0.0479667	0.391045	-0.0638476
C0019209	-0.914034	0.990222	0.600398	C0019209	DISGENET_Hepatomegaly	AHR	aryl hydrocarbon receptor	7p21.1	11971	0.219176	0.628978	-0.0963588
C0019209	-0.914034	0.990222	0.600398	C0019209	DISGENET_Hepatomegaly	ATG5	autophagy related 5	6q21	13001	0.110019	0.505761	-0.0770162
C0019209	-0.914034	0.990222	0.600398	C0019209	DISGENET_Hepatomegaly	CYP1A1	cytochrome P450 family 1 subfamily A member 1	15q24.1	12248	0.187499	0.59984	-1.2122
C0019209	-0.914034	0.990222	0.600398	C0019209	DISGENET_Hepatomegaly	GALNT13	polypeptide N-acetylgalactosaminyltransferase 13	2q23.3-q24.1	14173	0.0260025	0.326061	-0.154752
C0019209	-0.914034	0.990222	0.600398	C0019209	DISGENET_Hepatomegaly	GPR155	G protein-coupled receptor 155	2q31.1	13196	0.092954	0.479134	-0.219585
C0019209	-0.914034	0.990222	0.600398	C0019209	DISGENET_Hepatomegaly	IGKC	immunoglobulin kappa constant	2p11.2	14345	0.018401	0.299208	-1.38898
C0019209	-0.914034	0.990222	0.600398	C0019209	DISGENET_Hepatomegaly	MAPK14	mitogen-activated protein kinase 14	6p21.31	11939	0.223773	0.633934	-0.0682097
C0019209	-0.914034	0.990222	0.600398	C0019209	DISGENET_Hepatomegaly	MYO1B	myosin IB	2q32.3	14714	0.00458159	0.218779	-0.255111
C0019209	-0.914034	0.990222	0.600398	C0019209	DISGENET_Hepatomegaly	NFE2L2	nuclear factor, erythroid 2 like 2	2q31.2	13359	0.0792289	0.455781	-0.119615
C0019209	-0.914034	0.990222	0.600398	C0019209	DISGENET_Hepatomegaly	NR1I3	nuclear receptor subfamily 1 group I member 3	1q23.3	11994	0.217015	0.628837	-0.178643
C0751212	-0.83665	0.990344	0.785455	C0751212	DISGENET_Hyperalgesia,_Secondary	COMT	catechol-O-methyltransferase	22q11.21	13899	0.0414211	0.37573	-0.123249
C0751212	-0.83665	0.990344	0.785455	C0751212	DISGENET_Hyperalgesia,_Secondary	GDNF	glial cell derived neurotrophic factor	5p13.2	13693	0.0545021	0.40545	-0.325738
C0751212	-0.83665	0.990344	0.785455	C0751212	DISGENET_Hyperalgesia,_Secondary	MAPK1	mitogen-activated protein kinase 1	22q11.22	14719	0.0043989	0.215778	-0.167912
C0751212	-0.83665	0.990344	0.785455	C0751212	DISGENET_Hyperalgesia,_Secondary	MAPK3	mitogen-activated protein kinase 3	16p11.2	14430	0.0148152	0.282034	-0.1135
C0751212	-0.83665	0.990344	0.785455	C0751212	DISGENET_Hyperalgesia,_Secondary	P2RX3	purinergic receptor P2X 3	11q12.1	13548	0.0659055	0.433142	-0.452309
C0751212	-0.83665	0.990344	0.785455	C0751212	DISGENET_Hyperalgesia,_Secondary	PRKCZ	protein kinase C zeta	1p36.33	14777	0.00265129	0.196292	-0.189095
C0751212	-0.83665	0.990344	0.785455	C0751212	DISGENET_Hyperalgesia,_Secondary	TAC1	tachykinin precursor 1	7q21.3	14401	0.0158079	0.287942	-0.297788
C0751212	-0.83665	0.990344	0.785455	C0751212	DISGENET_Hyperalgesia,_Secondary	TACR1	tachykinin receptor 1	2p12	13841	0.045332	0.385262	-0.183702
C0020429	-0.838337	0.990841	0.814532	C0020429	DISGENET_Hyperalgesia	COMT	catechol-O-methyltransferase	22q11.21	13899	0.0414211	0.37573	-0.123249
C0020429	-0.838337	0.990841	0.814532	C0020429	DISGENET_Hyperalgesia	GDNF	glial cell derived neurotrophic factor	5p13.2	13693	0.0545021	0.40545	-0.325738
C0020429	-0.838337	0.990841	0.814532	C0020429	DISGENET_Hyperalgesia	MAPK1	mitogen-activated protein kinase 1	22q11.22	14719	0.0043989	0.215778	-0.167912
C0020429	-0.838337	0.990841	0.814532	C0020429	DISGENET_Hyperalgesia	MAPK3	mitogen-activated protein kinase 3	16p11.2	14430	0.0148152	0.282034	-0.1135
C0020429	-0.838337	0.990841	0.814532	C0020429	DISGENET_Hyperalgesia	P2RX3	purinergic receptor P2X 3	11q12.1	13548	0.0659055	0.433142	-0.452309
C0020429	-0.838337	0.990841	0.814532	C0020429	DISGENET_Hyperalgesia	PRKCZ	protein kinase C zeta	1p36.33	14777	0.00265129	0.196292	-0.189095
C0020429	-0.838337	0.990841	0.814532	C0020429	DISGENET_Hyperalgesia	TAC1	tachykinin precursor 1	7q21.3	14401	0.0158079	0.287942	-0.297788
C0020429	-0.838337	0.990841	0.814532	C0020429	DISGENET_Hyperalgesia	TACR1	tachykinin receptor 1	2p12	13841	0.045332	0.385262	-0.183702
C1262760	-0.915011	0.992684	0.73224	C1262760	DISGENET_Hepatitis,_Drug-Induced	ABI1	abl interactor 1	10p12.1	14746	0.003485	0.200521	-0.128321
C1262760	-0.915011	0.992684	0.73224	C1262760	DISGENET_Hepatitis,_Drug-Induced	ACTB	actin beta	7p22.1	12119	0.20221	0.614236	-0.0569416
C1262760	-0.915011	0.992684	0.73224	C1262760	DISGENET_Hepatitis,_Drug-Induced	AHR	aryl hydrocarbon receptor	7p21.1	11971	0.219176	0.628978	-0.0963588
C1262760	-0.915011	0.992684	0.73224	C1262760	DISGENET_Hepatitis,_Drug-Induced	ANXA6	annexin A6	5q33.1	13442	0.0721482	0.444355	-0.0663782
C1262760	-0.915011	0.992684	0.73224	C1262760	DISGENET_Hepatitis,_Drug-Induced	ATG5	autophagy related 5	6q21	13001	0.110019	0.505761	-0.0770162
C1262760	-0.915011	0.992684	0.73224	C1262760	DISGENET_Hepatitis,_Drug-Induced	ATP6V1D	ATPase H+ transporting V1 subunit D	14q23.3	12631	0.146964	0.555568	-0.0600812
C1262760	-0.915011	0.992684	0.73224	C1262760	DISGENET_Hepatitis,_Drug-Induced	BAX	BCL2 associated X, apoptosis regulator	19q13.33	13313	0.08305	0.460443	-0.0986915
C1262760	-0.915011	0.992684	0.73224	C1262760	DISGENET_Hepatitis,_Drug-Induced	CAP1	cyclase associated actin cytoskeleton regulatory protein 1	1p34.2	12875	0.122948	0.525382	-0.10567
C1262760	-0.915011	0.992684	0.73224	C1262760	DISGENET_Hepatitis,_Drug-Induced	CFAP20	cilia and flagella associated protein 20	16q21	13986	0.0354178	0.353771	-0.112499
C1262760	-0.915011	0.992684	0.73224	C1262760	DISGENET_Hepatitis,_Drug-Induced	CKB	creatine kinase B	14q32.33	14651	0.00666471	0.236607	-0.15177
C1262760	-0.915011	0.992684	0.73224	C1262760	DISGENET_Hepatitis,_Drug-Induced	DGAT2	diacylglycerol O-acyltransferase 2	11q13.5	14828	0.0015848	0.19506	-0.30374
C1262760	-0.915011	0.992684	0.73224	C1262760	DISGENET_Hepatitis,_Drug-Induced	DHRS7	dehydrogenase/reductase 7	14q23.1	14792	0.00222661	0.195239	-0.185723
C1262760	-0.915011	0.992684	0.73224	C1262760	DISGENET_Hepatitis,_Drug-Induced	DNAJB9	DnaJ heat shock protein family (Hsp40) member B9	7q31.1	12471	0.164468	0.573515	-0.0680254
C1262760	-0.915011	0.992684	0.73224	C1262760	DISGENET_Hepatitis,_Drug-Induced	DNAJB9	DnaJ heat shock protein family (Hsp40) member B9	14q24.2-q24.3	12471	0.164468	0.573515	-0.0680254
C1262760	-0.915011	0.992684	0.73224	C1262760	DISGENET_Hepatitis,_Drug-Induced	ECHS1	enoyl-CoA hydratase, short chain 1	10q26.3	12981	0.112356	0.510163	-0.06956
C1262760	-0.915011	0.992684	0.73224	C1262760	DISGENET_Hepatitis,_Drug-Induced	EDEM1	ER degradation enhancing alpha-mannosidase like protein 1	3p26.1	11906	0.229103	0.640267	-0.0609973
C1262760	-0.915011	0.992684	0.73224	C1262760	DISGENET_Hepatitis,_Drug-Induced	EPHX1	epoxide hydrolase 1	1q42.12	14731	0.00406213	0.211876	-0.201384
C1262760	-0.915011	0.992684	0.73224	C1262760	DISGENET_Hepatitis,_Drug-Induced	F3	coagulation factor III, tissue factor	1p21.3	13343	0.0806133	0.457096	-0.0915397
C1262760	-0.915011	0.992684	0.73224	C1262760	DISGENET_Hepatitis,_Drug-Induced	FADS1	fatty acid desaturase 1	11q12.2	11858	0.234022	0.643845	-0.0563838
C1262760	-0.915011	0.992684	0.73224	C1262760	DISGENET_Hepatitis,_Drug-Induced	GGH	gamma-glutamyl hydrolase	8q12.3	12510	0.160224	0.570284	-0.114678
C1262760	-0.915011	0.992684	0.73224	C1262760	DISGENET_Hepatitis,_Drug-Induced	GPD1	glycerol-3-phosphate dehydrogenase 1	12q13.12	13598	0.0623804	0.42627	-0.204576
C1262760	-0.915011	0.992684	0.73224	C1262760	DISGENET_Hepatitis,_Drug-Induced	GSTM1	glutathione S-transferase mu 1	1p13.3	12252	0.187116	0.599716	-0.286752
C1262760	-0.915011	0.992684	0.73224	C1262760	DISGENET_Hepatitis,_Drug-Induced	GSTM3	glutathione S-transferase mu 3	1p13.3	14433	0.0147016	0.282034	-0.146745
C1262760	-0.915011	0.992684	0.73224	C1262760	DISGENET_Hepatitis,_Drug-Induced	IL18	interleukin 18	11q23.1	13535	0.0665335	0.433924	-0.11531
C1262760	-0.915011	0.992684	0.73224	C1262760	DISGENET_Hepatitis,_Drug-Induced	IL1R2	interleukin 1 receptor type 2	2q11.2	13673	0.0560587	0.409672	-0.595898
C1262760	-0.915011	0.992684	0.73224	C1262760	DISGENET_Hepatitis,_Drug-Induced	KRT8	keratin 8	12q13.13	12744	0.135226	0.540159	-0.609308
C1262760	-0.915011	0.992684	0.73224	C1262760	DISGENET_Hepatitis,_Drug-Induced	LBP	lipopolysaccharide binding protein	20q11.23	13966	0.036348	0.357357	-0.684614
C1262760	-0.915011	0.992684	0.73224	C1262760	DISGENET_Hepatitis,_Drug-Induced	LTF	lactotransferrin	3p21.31	13173	0.0953558	0.484231	-1.77306
C1262760	-0.915011	0.992684	0.73224	C1262760	DISGENET_Hepatitis,_Drug-Induced	MAT1A	methionine adenosyltransferase 1A	10q22.3	13236	0.0894769	0.471869	-1.52851
C1262760	-0.915011	0.992684	0.73224	C1262760	DISGENET_Hepatitis,_Drug-Induced	MTPN	myotrophin	7q33	13399	0.0758278	0.450743	-0.101236
C1262760	-0.915011	0.992684	0.73224	C1262760	DISGENET_Hepatitis,_Drug-Induced	NDUFS3	NADH:ubiquinone oxidoreductase core subunit S3	11p11.2	14659	0.00643597	0.236183	-0.138963
C1262760	-0.915011	0.992684	0.73224	C1262760	DISGENET_Hepatitis,_Drug-Induced	NFE2L2	nuclear factor, erythroid 2 like 2	2q31.2	13359	0.0792289	0.455781	-0.119615
C1262760	-0.915011	0.992684	0.73224	C1262760	DISGENET_Hepatitis,_Drug-Induced	NME2	NME/NM23 nucleoside diphosphate kinase 2	17q21.33	12385	0.173581	0.584354	-0.105263
C1262760	-0.915011	0.992684	0.73224	C1262760	DISGENET_Hepatitis,_Drug-Induced	NR1I3	nuclear receptor subfamily 1 group I member 3	1q23.3	11994	0.217015	0.628837	-0.178643
C1262760	-0.915011	0.992684	0.73224	C1262760	DISGENET_Hepatitis,_Drug-Induced	NREP	neuronal regeneration related protein	5q22.1	12502	0.160931	0.570586	-0.0766717
C1262760	-0.915011	0.992684	0.73224	C1262760	DISGENET_Hepatitis,_Drug-Induced	PARK7	Parkinsonism associated deglycase	1p36.23	12991	0.110963	0.507233	-0.0891853
C1262760	-0.915011	0.992684	0.73224	C1262760	DISGENET_Hepatitis,_Drug-Induced	PDK4	pyruvate dehydrogenase kinase 4	7q21.3	13789	0.0487253	0.39319	-0.147333
C1262760	-0.915011	0.992684	0.73224	C1262760	DISGENET_Hepatitis,_Drug-Induced	PNRC1	proline rich nuclear receptor coactivator 1	6q15	13852	0.0444499	0.382427	-0.113072
C1262760	-0.915011	0.992684	0.73224	C1262760	DISGENET_Hepatitis,_Drug-Induced	POLR2G	RNA polymerase II subunit G	11q12.3	14570	0.00930948	0.252486	-0.141419
C1262760	-0.915011	0.992684	0.73224	C1262760	DISGENET_Hepatitis,_Drug-Induced	RBP1	retinol binding protein 1	3q23	13531	0.0668823	0.43471	-0.262995
C1262760	-0.915011	0.992684	0.73224	C1262760	DISGENET_Hepatitis,_Drug-Induced	SENP2	SUMO specific peptidase 2	3q27.2	11978	0.218466	0.628837	-0.0450298
C1262760	-0.915011	0.992684	0.73224	C1262760	DISGENET_Hepatitis,_Drug-Induced	SLC25A29	solute carrier family 25 member 29	14q32.2	13895	0.0417286	0.376781	-0.161025
C1262760	-0.915011	0.992684	0.73224	C1262760	DISGENET_Hepatitis,_Drug-Induced	SOD3	superoxide dismutase 3	4p15.2	14001	0.0343692	0.350999	-0.185693
C1262760	-0.915011	0.992684	0.73224	C1262760	DISGENET_Hepatitis,_Drug-Induced	SORD	sorbitol dehydrogenase	15q21.1	14829	0.00151184	0.19506	-0.171164
C1262760	-0.915011	0.992684	0.73224	C1262760	DISGENET_Hepatitis,_Drug-Induced	TALDO1	transaldolase 1	11p15.5	12334	0.178994	0.592034	-0.0681295
C1262760	-0.915011	0.992684	0.73224	C1262760	DISGENET_Hepatitis,_Drug-Induced	TBXA2R	thromboxane A2 receptor	19p13.3	13056	0.105525	0.501824	-0.370276
C1262760	-0.915011	0.992684	0.73224	C1262760	DISGENET_Hepatitis,_Drug-Induced	TGFBR1	transforming growth factor beta receptor 1	9q22.33	14165	0.026337	0.327027	-0.114965
C1262760	-0.915011	0.992684	0.73224	C1262760	DISGENET_Hepatitis,_Drug-Induced	TTR	transthyretin	18q12.1	11872	0.232814	0.64286	-1.22674
C0041755	-0.950184	0.992965	0.532847	C0041755	DISGENET_Adverse_reaction_to_drug	ABCC12	ATP binding cassette subfamily C member 12	16q12.1	11807	0.239111	0.647231	-0.22501
C0041755	-0.950184	0.992965	0.532847	C0041755	DISGENET_Adverse_reaction_to_drug	ABCC4	ATP binding cassette subfamily C member 4	13q32.1	12304	0.182087	0.594475	-0.117381
C0041755	-0.950184	0.992965	0.532847	C0041755	DISGENET_Adverse_reaction_to_drug	ADORA1	adenosine A1 receptor	1q32.1	11990	0.21752	0.628837	-0.0898161
C0041755	-0.950184	0.992965	0.532847	C0041755	DISGENET_Adverse_reaction_to_drug	ADORA2A	adenosine A2a receptor	22q11.23	13918	0.040412	0.374159	-0.283803
C0041755	-0.950184	0.992965	0.532847	C0041755	DISGENET_Adverse_reaction_to_drug	CACNA1H	calcium voltage-gated channel subunit alpha1 H	16p13.3	11904	0.229221	0.640267	-0.0983224
C0041755	-0.950184	0.992965	0.532847	C0041755	DISGENET_Adverse_reaction_to_drug	CES2	carboxylesterase 2	16q22.1	11168	0.329667	0.721627	-0.449273
C0041755	-0.950184	0.992965	0.532847	C0041755	DISGENET_Adverse_reaction_to_drug	CST3	cystatin C	20p11.21	12487	0.163012	0.573229	-0.0841848
C0041755	-0.950184	0.992965	0.532847	C0041755	DISGENET_Adverse_reaction_to_drug	EPHA7	EPH receptor A7	6q16.1	13219	0.0912666	0.475969	-0.186086
C0041755	-0.950184	0.992965	0.532847	C0041755	DISGENET_Adverse_reaction_to_drug	EPHX2	epoxide hydrolase 2	8p21.2-p21.1	13773	0.0496424	0.39501	-0.160218
C0041755	-0.950184	0.992965	0.532847	C0041755	DISGENET_Adverse_reaction_to_drug	HMOX1	heme oxygenase 1	22q12.3	10989	0.357766	0.746286	-0.0942098
C0041755	-0.950184	0.992965	0.532847	C0041755	DISGENET_Adverse_reaction_to_drug	HP	haptoglobin	16q22.2	12908	0.119898	0.522924	-0.680818
C0041755	-0.950184	0.992965	0.532847	C0041755	DISGENET_Adverse_reaction_to_drug	HSPB6	heat shock protein family B (small) member 6	19q13.12	12682	0.141231	0.547494	-0.155133
C0041755	-0.950184	0.992965	0.532847	C0041755	DISGENET_Adverse_reaction_to_drug	NAT2	N-acetyltransferase 2	8p22	10827	0.385481	0.765086	-0.138416
C0041755	-0.950184	0.992965	0.532847	C0041755	DISGENET_Adverse_reaction_to_drug	NFE2L2	nuclear factor, erythroid 2 like 2	2q31.2	13359	0.0792289	0.455781	-0.119615
C0041755	-0.950184	0.992965	0.532847	C0041755	DISGENET_Adverse_reaction_to_drug	NR3C1	nuclear receptor subfamily 3 group C member 1	5q31.3	10888	0.374407	0.757903	-0.0429383
C0041755	-0.950184	0.992965	0.532847	C0041755	DISGENET_Adverse_reaction_to_drug	PLK2	polo like kinase 2	5q11.2	13644	0.0586486	0.416929	-0.210717
C0041755	-0.950184	0.992965	0.532847	C0041755	DISGENET_Adverse_reaction_to_drug	SHMT1	serine hydroxymethyltransferase 1	17p11.2	14744	0.00351905	0.200521	-0.317062
C0041755	-0.950184	0.992965	0.532847	C0041755	DISGENET_Adverse_reaction_to_drug	SOD1	superoxide dismutase 1	21q22.11	11543	0.277908	0.684766	-0.0778137
C0041755	-0.950184	0.992965	0.532847	C0041755	DISGENET_Adverse_reaction_to_drug	TOP1	DNA topoisomerase I	20q12	14086	0.0299905	0.338415	-0.0968512
C0041755	-0.950184	0.992965	0.532847	C0041755	DISGENET_Adverse_reaction_to_drug	TTR	transthyretin	18q12.1	11872	0.232814	0.64286	-1.22674
C0041755	-0.950184	0.992965	0.532847	C0041755	DISGENET_Adverse_reaction_to_drug	TYMS	thymidylate synthetase	18p11.32	14712	0.00464145	0.218779	-0.306451
C1527390	-1.00363	0.993607	0.451362	C1527390	DISGENET_Neoplasms,_Intracranial	CDK4	cyclin dependent kinase 4	12q14.1	14587	0.00865159	0.247736	-0.149503
C1527390	-1.00363	0.993607	0.451362	C1527390	DISGENET_Neoplasms,_Intracranial	HRAS	HRas proto-oncogene, GTPase	11p15.5	13533	0.0666635	0.43406	-0.137343
C1527390	-1.00363	0.993607	0.451362	C1527390	DISGENET_Neoplasms,_Intracranial	IQGAP2	IQ motif containing GTPase activating protein 2	5q13.3	13323	0.0821329	0.459167	-0.238872
C1527390	-1.00363	0.993607	0.451362	C1527390	DISGENET_Neoplasms,_Intracranial	NRARP	NOTCH regulated ankyrin repeat protein	9q34.3	14645	0.00687283	0.237898	-0.266126
C1527390	-1.00363	0.993607	0.451362	C1527390	DISGENET_Neoplasms,_Intracranial	PCNA	proliferating cell nuclear antigen	20p12.3	14566	0.00943613	0.254203	-0.140712
C1527390	-1.00363	0.993607	0.451362	C1527390	DISGENET_Neoplasms,_Intracranial	SIRT1	sirtuin 1	10q21.3	14378	0.017032	0.293613	-0.168004
C1527390	-1.00363	0.993607	0.451362	C1527390	DISGENET_Neoplasms,_Intracranial	YAP1	Yes associated protein 1	11q22.1	14523	0.0112081	0.26663	-0.187443
C0458247	-0.83902	0.993717	0.813309	C0458247	DISGENET_Allodynia	COMT	catechol-O-methyltransferase	22q11.21	13899	0.0414211	0.37573	-0.123249
C0458247	-0.83902	0.993717	0.813309	C0458247	DISGENET_Allodynia	GDNF	glial cell derived neurotrophic factor	5p13.2	13693	0.0545021	0.40545	-0.325738
C0458247	-0.83902	0.993717	0.813309	C0458247	DISGENET_Allodynia	MAPK1	mitogen-activated protein kinase 1	22q11.22	14719	0.0043989	0.215778	-0.167912
C0458247	-0.83902	0.993717	0.813309	C0458247	DISGENET_Allodynia	MAPK3	mitogen-activated protein kinase 3	16p11.2	14430	0.0148152	0.282034	-0.1135
C0458247	-0.83902	0.993717	0.813309	C0458247	DISGENET_Allodynia	P2RX3	purinergic receptor P2X 3	11q12.1	13548	0.0659055	0.433142	-0.452309
C0458247	-0.83902	0.993717	0.813309	C0458247	DISGENET_Allodynia	PRKCZ	protein kinase C zeta	1p36.33	14777	0.00265129	0.196292	-0.189095
C0458247	-0.83902	0.993717	0.813309	C0458247	DISGENET_Allodynia	TAC1	tachykinin precursor 1	7q21.3	14401	0.0158079	0.287942	-0.297788
C0458247	-0.83902	0.993717	0.813309	C0458247	DISGENET_Allodynia	TACR1	tachykinin receptor 1	2p12	13841	0.045332	0.385262	-0.183702
C0019189	-0.951585	0.994175	0.528626	C0019189	DISGENET_Hepatitis,_Chronic	ATOX1	antioxidant 1 copper chaperone	5q33.1	14179	0.0256448	0.324541	-0.162884
C0019189	-0.951585	0.994175	0.528626	C0019189	DISGENET_Hepatitis,_Chronic	COX17	cytochrome c oxidase copper chaperone COX17	3q13.33	14314	0.0195682	0.302901	-0.132504
C0019189	-0.951585	0.994175	0.528626	C0019189	DISGENET_Hepatitis,_Chronic	GPX1	glutathione peroxidase 1	3p21.31	12904	0.120526	0.524277	-0.124885
C0019189	-0.951585	0.994175	0.528626	C0019189	DISGENET_Hepatitis,_Chronic	MKI67	marker of proliferation Ki-67	10q26.2	12882	0.122266	0.525382	-0.41598
C0031511	-1.00494	0.995988	0.444231	C0031511	DISGENET_Pheochromocytoma	COMT	catechol-O-methyltransferase	22q11.21	13899	0.0414211	0.37573	-0.123249
C0031511	-1.00494	0.995988	0.444231	C0031511	DISGENET_Pheochromocytoma	EGLN1	egl-9 family hypoxia inducible factor 1	1q42.2	13360	0.0792178	0.455781	-0.0591402
C0031511	-1.00494	0.995988	0.444231	C0031511	DISGENET_Pheochromocytoma	GDNF	glial cell derived neurotrophic factor	5p13.2	13693	0.0545021	0.40545	-0.325738
C0031511	-1.00494	0.995988	0.444231	C0031511	DISGENET_Pheochromocytoma	MAOB	monoamine oxidase B	Xp11.3	13739	0.0515563	0.399493	-0.130888
C0031511	-1.00494	0.995988	0.444231	C0031511	DISGENET_Pheochromocytoma	MAX	MYC associated factor X	14q23.3	13601	0.0622437	0.426056	-0.0937902
C0031511	-1.00494	0.995988	0.444231	C0031511	DISGENET_Pheochromocytoma	SDHB	succinate dehydrogenase complex iron sulfur subunit B	1p36.13	13233	0.0897227	0.472322	-0.0858405
C4279912	-0.920992	0.996225	0.710909	C4279912	DISGENET_Chemically-Induced_Liver_Toxicity	ABI1	abl interactor 1	10p12.1	14746	0.003485	0.200521	-0.128321
C4279912	-0.920992	0.996225	0.710909	C4279912	DISGENET_Chemically-Induced_Liver_Toxicity	ACTB	actin beta	7p22.1	12119	0.20221	0.614236	-0.0569416
C4279912	-0.920992	0.996225	0.710909	C4279912	DISGENET_Chemically-Induced_Liver_Toxicity	AHR	aryl hydrocarbon receptor	7p21.1	11971	0.219176	0.628978	-0.0963588
C4279912	-0.920992	0.996225	0.710909	C4279912	DISGENET_Chemically-Induced_Liver_Toxicity	ANXA6	annexin A6	5q33.1	13442	0.0721482	0.444355	-0.0663782
C4279912	-0.920992	0.996225	0.710909	C4279912	DISGENET_Chemically-Induced_Liver_Toxicity	ATG5	autophagy related 5	6q21	13001	0.110019	0.505761	-0.0770162
C4279912	-0.920992	0.996225	0.710909	C4279912	DISGENET_Chemically-Induced_Liver_Toxicity	ATP6V1D	ATPase H+ transporting V1 subunit D	14q23.3	12631	0.146964	0.555568	-0.0600812
C4279912	-0.920992	0.996225	0.710909	C4279912	DISGENET_Chemically-Induced_Liver_Toxicity	BAX	BCL2 associated X, apoptosis regulator	19q13.33	13313	0.08305	0.460443	-0.0986915
C4279912	-0.920992	0.996225	0.710909	C4279912	DISGENET_Chemically-Induced_Liver_Toxicity	CAP1	cyclase associated actin cytoskeleton regulatory protein 1	1p34.2	12875	0.122948	0.525382	-0.10567
C4279912	-0.920992	0.996225	0.710909	C4279912	DISGENET_Chemically-Induced_Liver_Toxicity	CFAP20	cilia and flagella associated protein 20	16q21	13986	0.0354178	0.353771	-0.112499
C4279912	-0.920992	0.996225	0.710909	C4279912	DISGENET_Chemically-Induced_Liver_Toxicity	CKB	creatine kinase B	14q32.33	14651	0.00666471	0.236607	-0.15177
C4279912	-0.920992	0.996225	0.710909	C4279912	DISGENET_Chemically-Induced_Liver_Toxicity	DGAT2	diacylglycerol O-acyltransferase 2	11q13.5	14828	0.0015848	0.19506	-0.30374
C4279912	-0.920992	0.996225	0.710909	C4279912	DISGENET_Chemically-Induced_Liver_Toxicity	DHRS7	dehydrogenase/reductase 7	14q23.1	14792	0.00222661	0.195239	-0.185723
C4279912	-0.920992	0.996225	0.710909	C4279912	DISGENET_Chemically-Induced_Liver_Toxicity	DNAJB9	DnaJ heat shock protein family (Hsp40) member B9	7q31.1	12471	0.164468	0.573515	-0.0680254
C4279912	-0.920992	0.996225	0.710909	C4279912	DISGENET_Chemically-Induced_Liver_Toxicity	DNAJB9	DnaJ heat shock protein family (Hsp40) member B9	14q24.2-q24.3	12471	0.164468	0.573515	-0.0680254
C4279912	-0.920992	0.996225	0.710909	C4279912	DISGENET_Chemically-Induced_Liver_Toxicity	ECHS1	enoyl-CoA hydratase, short chain 1	10q26.3	12981	0.112356	0.510163	-0.06956
C4279912	-0.920992	0.996225	0.710909	C4279912	DISGENET_Chemically-Induced_Liver_Toxicity	EDEM1	ER degradation enhancing alpha-mannosidase like protein 1	3p26.1	11906	0.229103	0.640267	-0.0609973
C4279912	-0.920992	0.996225	0.710909	C4279912	DISGENET_Chemically-Induced_Liver_Toxicity	EPHX1	epoxide hydrolase 1	1q42.12	14731	0.00406213	0.211876	-0.201384
C4279912	-0.920992	0.996225	0.710909	C4279912	DISGENET_Chemically-Induced_Liver_Toxicity	F3	coagulation factor III, tissue factor	1p21.3	13343	0.0806133	0.457096	-0.0915397
C4279912	-0.920992	0.996225	0.710909	C4279912	DISGENET_Chemically-Induced_Liver_Toxicity	FADS1	fatty acid desaturase 1	11q12.2	11858	0.234022	0.643845	-0.0563838
C4279912	-0.920992	0.996225	0.710909	C4279912	DISGENET_Chemically-Induced_Liver_Toxicity	GGH	gamma-glutamyl hydrolase	8q12.3	12510	0.160224	0.570284	-0.114678
C4279912	-0.920992	0.996225	0.710909	C4279912	DISGENET_Chemically-Induced_Liver_Toxicity	GPD1	glycerol-3-phosphate dehydrogenase 1	12q13.12	13598	0.0623804	0.42627	-0.204576
C4279912	-0.920992	0.996225	0.710909	C4279912	DISGENET_Chemically-Induced_Liver_Toxicity	GSTM1	glutathione S-transferase mu 1	1p13.3	12252	0.187116	0.599716	-0.286752
C4279912	-0.920992	0.996225	0.710909	C4279912	DISGENET_Chemically-Induced_Liver_Toxicity	GSTM3	glutathione S-transferase mu 3	1p13.3	14433	0.0147016	0.282034	-0.146745
C4279912	-0.920992	0.996225	0.710909	C4279912	DISGENET_Chemically-Induced_Liver_Toxicity	IL18	interleukin 18	11q23.1	13535	0.0665335	0.433924	-0.11531
C4279912	-0.920992	0.996225	0.710909	C4279912	DISGENET_Chemically-Induced_Liver_Toxicity	IL1R2	interleukin 1 receptor type 2	2q11.2	13673	0.0560587	0.409672	-0.595898
C4279912	-0.920992	0.996225	0.710909	C4279912	DISGENET_Chemically-Induced_Liver_Toxicity	KRT8	keratin 8	12q13.13	12744	0.135226	0.540159	-0.609308
C4279912	-0.920992	0.996225	0.710909	C4279912	DISGENET_Chemically-Induced_Liver_Toxicity	LBP	lipopolysaccharide binding protein	20q11.23	13966	0.036348	0.357357	-0.684614
C4279912	-0.920992	0.996225	0.710909	C4279912	DISGENET_Chemically-Induced_Liver_Toxicity	LTF	lactotransferrin	3p21.31	13173	0.0953558	0.484231	-1.77306
C4279912	-0.920992	0.996225	0.710909	C4279912	DISGENET_Chemically-Induced_Liver_Toxicity	MAT1A	methionine adenosyltransferase 1A	10q22.3	13236	0.0894769	0.471869	-1.52851
C4279912	-0.920992	0.996225	0.710909	C4279912	DISGENET_Chemically-Induced_Liver_Toxicity	MTPN	myotrophin	7q33	13399	0.0758278	0.450743	-0.101236
C4279912	-0.920992	0.996225	0.710909	C4279912	DISGENET_Chemically-Induced_Liver_Toxicity	NDUFS3	NADH:ubiquinone oxidoreductase core subunit S3	11p11.2	14659	0.00643597	0.236183	-0.138963
C4279912	-0.920992	0.996225	0.710909	C4279912	DISGENET_Chemically-Induced_Liver_Toxicity	NFE2L2	nuclear factor, erythroid 2 like 2	2q31.2	13359	0.0792289	0.455781	-0.119615
C4279912	-0.920992	0.996225	0.710909	C4279912	DISGENET_Chemically-Induced_Liver_Toxicity	NME2	NME/NM23 nucleoside diphosphate kinase 2	17q21.33	12385	0.173581	0.584354	-0.105263
C4279912	-0.920992	0.996225	0.710909	C4279912	DISGENET_Chemically-Induced_Liver_Toxicity	NR1I3	nuclear receptor subfamily 1 group I member 3	1q23.3	11994	0.217015	0.628837	-0.178643
C4279912	-0.920992	0.996225	0.710909	C4279912	DISGENET_Chemically-Induced_Liver_Toxicity	NREP	neuronal regeneration related protein	5q22.1	12502	0.160931	0.570586	-0.0766717
C4279912	-0.920992	0.996225	0.710909	C4279912	DISGENET_Chemically-Induced_Liver_Toxicity	PARK7	Parkinsonism associated deglycase	1p36.23	12991	0.110963	0.507233	-0.0891853
C4279912	-0.920992	0.996225	0.710909	C4279912	DISGENET_Chemically-Induced_Liver_Toxicity	PDK4	pyruvate dehydrogenase kinase 4	7q21.3	13789	0.0487253	0.39319	-0.147333
C4279912	-0.920992	0.996225	0.710909	C4279912	DISGENET_Chemically-Induced_Liver_Toxicity	PNRC1	proline rich nuclear receptor coactivator 1	6q15	13852	0.0444499	0.382427	-0.113072
C4279912	-0.920992	0.996225	0.710909	C4279912	DISGENET_Chemically-Induced_Liver_Toxicity	POLR2G	RNA polymerase II subunit G	11q12.3	14570	0.00930948	0.252486	-0.141419
C4279912	-0.920992	0.996225	0.710909	C4279912	DISGENET_Chemically-Induced_Liver_Toxicity	RBP1	retinol binding protein 1	3q23	13531	0.0668823	0.43471	-0.262995
C4279912	-0.920992	0.996225	0.710909	C4279912	DISGENET_Chemically-Induced_Liver_Toxicity	SENP2	SUMO specific peptidase 2	3q27.2	11978	0.218466	0.628837	-0.0450298
C4279912	-0.920992	0.996225	0.710909	C4279912	DISGENET_Chemically-Induced_Liver_Toxicity	SLC25A29	solute carrier family 25 member 29	14q32.2	13895	0.0417286	0.376781	-0.161025
C4279912	-0.920992	0.996225	0.710909	C4279912	DISGENET_Chemically-Induced_Liver_Toxicity	SOD3	superoxide dismutase 3	4p15.2	14001	0.0343692	0.350999	-0.185693
C4279912	-0.920992	0.996225	0.710909	C4279912	DISGENET_Chemically-Induced_Liver_Toxicity	SORD	sorbitol dehydrogenase	15q21.1	14829	0.00151184	0.19506	-0.171164
C4279912	-0.920992	0.996225	0.710909	C4279912	DISGENET_Chemically-Induced_Liver_Toxicity	TALDO1	transaldolase 1	11p15.5	12334	0.178994	0.592034	-0.0681295
C4279912	-0.920992	0.996225	0.710909	C4279912	DISGENET_Chemically-Induced_Liver_Toxicity	TBXA2R	thromboxane A2 receptor	19p13.3	13056	0.105525	0.501824	-0.370276
C4279912	-0.920992	0.996225	0.710909	C4279912	DISGENET_Chemically-Induced_Liver_Toxicity	TGFBR1	transforming growth factor beta receptor 1	9q22.33	14165	0.026337	0.327027	-0.114965
C4279912	-0.920992	0.996225	0.710909	C4279912	DISGENET_Chemically-Induced_Liver_Toxicity	TTR	transthyretin	18q12.1	11872	0.232814	0.64286	-1.22674
C0086196	-0.83982	0.996234	0.684524	C0086196	DISGENET_Eczema,_Infantile	CCL17	C-C motif chemokine ligand 17	16q21	11987	0.217998	0.628837	-0.233758
C0086196	-0.83982	0.996234	0.684524	C0086196	DISGENET_Eczema,_Infantile	CCR5	C-C motif chemokine receptor 5 (gene/pseudogene)	3p21.31	13197	0.0928526	0.479052	-0.190471
C0086196	-0.83982	0.996234	0.684524	C0086196	DISGENET_Eczema,_Infantile	IL33	interleukin 33	9p24.1	13328	0.0817987	0.459109	-0.198293
C0086196	-0.83982	0.996234	0.684524	C0086196	DISGENET_Eczema,_Infantile	IL5	interleukin 5	5q31.1	12062	0.208068	0.619069	-0.901691
C0086196	-0.83982	0.996234	0.684524	C0086196	DISGENET_Eczema,_Infantile	S100A8	S100 calcium binding protein A8	1q21.3	13014	0.109062	0.50543	-1.19629
C0086196	-0.83982	0.996234	0.684524	C0086196	DISGENET_Eczema,_Infantile	VNN1	vanin 1	6q23.2	12075	0.2072	0.618723	-0.669583
C0086196	-0.83982	0.996234	0.684524	C0086196	DISGENET_Eczema,_Infantile	ZNF365	zinc finger protein 365	10q21.2	12129	0.200972	0.613263	-0.127851
C0524524	-0.843538	0.996693	0.695985	C0524524	DISGENET_Pseudoaphakia	AKR1B1	aldo-keto reductase family 1 member B	7q33	14344	0.018425	0.299208	-0.127238
C0524524	-0.843538	0.996693	0.695985	C0524524	DISGENET_Pseudoaphakia	ATP2B1	ATPase plasma membrane Ca2+ transporting 1	12q21.33	12444	0.167227	0.57704	-0.112654
C0524524	-0.843538	0.996693	0.695985	C0524524	DISGENET_Pseudoaphakia	TDRD7	tudor domain containing 7	9q22.33	14085	0.0301682	0.339458	-0.121677
C0027707	-0.495486	0.996843	0.990403	C0027707	DISGENET_Nephritis,_Interstitial	APRT	adenine phosphoribosyltransferase	16q24.3	10941	0.364044	0.750441	-0.0535646
C0027707	-0.495486	0.996843	0.990403	C0027707	DISGENET_Nephritis,_Interstitial	ATP6V1B1	ATPase H+ transporting V1 subunit B1	2p13.3	10450	0.442688	0.793254	-0.478414
C0027707	-0.495486	0.996843	0.990403	C0027707	DISGENET_Nephritis,_Interstitial	CLCN5	chloride voltage-gated channel 5	Xp11.23	3355	0.316632	0.712586	0.125072
C0027707	-0.495486	0.996843	0.990403	C0027707	DISGENET_Nephritis,_Interstitial	CYP2D6	cytochrome P450 family 2 subfamily D member 6	22q13.2	8833	0.715418	0.915875	-0.0194275
C0027707	-0.495486	0.996843	0.990403	C0027707	DISGENET_Nephritis,_Interstitial	DCN	decorin	12q21.33	10377	0.453393	0.798786	-0.116018
C0027707	-0.495486	0.996843	0.990403	C0027707	DISGENET_Nephritis,_Interstitial	DHCR7	7-dehydrocholesterol reductase	11q13.4	2587	0.210171	0.621576	0.0805051
C0027707	-0.495486	0.996843	0.990403	C0027707	DISGENET_Nephritis,_Interstitial	FAN1	FANCD2 and FANCI associated nuclease 1	15q13.3	7038	0.934398	0.981691	0.00592068
C0027707	-0.495486	0.996843	0.990403	C0027707	DISGENET_Nephritis,_Interstitial	GLA	galactosidase alpha	Xq22.1	10102	0.499286	0.822849	-0.0377883
C0027707	-0.495486	0.996843	0.990403	C0027707	DISGENET_Nephritis,_Interstitial	NGF	nerve growth factor	1p13.2	9331	0.626202	0.878483	-0.137017
C0027707	-0.495486	0.996843	0.990403	C0027707	DISGENET_Nephritis,_Interstitial	SEC61A1	SEC61 translocon alpha 1 subunit	3q21.3	6099	0.768391	0.931912	0.00985986
C0027707	-0.495486	0.996843	0.990403	C0027707	DISGENET_Nephritis,_Interstitial	SLC12A3	solute carrier family 12 member 3	16q13	4572	0.503063	0.824188	0.165764
C0027707	-0.495486	0.996843	0.990403	C0027707	DISGENET_Nephritis,_Interstitial	SLC16A12	solute carrier family 16 member 12	10q23.31	12093	0.205071	0.616801	-0.205186
C0027707	-0.495486	0.996843	0.990403	C0027707	DISGENET_Nephritis,_Interstitial	SLC3A1	solute carrier family 3 member 1	2p21	3293	0.30686	0.704358	0.629311
C0027707	-0.495486	0.996843	0.990403	C0027707	DISGENET_Nephritis,_Interstitial	SLC4A1	solute carrier family 4 member 1 (Diego blood group)	17q21.31	6060	0.762331	0.929716	0.165025
C0027707	-0.495486	0.996843	0.990403	C0027707	DISGENET_Nephritis,_Interstitial	THBS1	thrombospondin 1	15q14	11965	0.220224	0.630232	-0.283872
C0006826	-0.915401	0.996896	0.653846	C0006826	DISGENET_Malignant_Neoplasms	AKT1	AKT serine/threonine kinase 1	14q32.33	13308	0.0834357	0.460834	-0.0549216
C0006826	-0.915401	0.996896	0.653846	C0006826	DISGENET_Malignant_Neoplasms	AKT2	AKT serine/threonine kinase 2	19q13.2	13627	0.0600929	0.421399	-0.151762
C0006826	-0.915401	0.996896	0.653846	C0006826	DISGENET_Malignant_Neoplasms	AURKA	aurora kinase A	20q13.2	14232	0.0231245	0.313628	-0.309889
C0006826	-0.915401	0.996896	0.653846	C0006826	DISGENET_Malignant_Neoplasms	CCND2	cyclin D2	12p13.32	14610	0.00788207	0.241631	-0.39594
C0006826	-0.915401	0.996896	0.653846	C0006826	DISGENET_Malignant_Neoplasms	CDK4	cyclin dependent kinase 4	12q14.1	14587	0.00865159	0.247736	-0.149503
C0006826	-0.915401	0.996896	0.653846	C0006826	DISGENET_Malignant_Neoplasms	CDKN1A	cyclin dependent kinase inhibitor 1A	6p21.2	12997	0.110306	0.505921	-0.13466
C0006826	-0.915401	0.996896	0.653846	C0006826	DISGENET_Malignant_Neoplasms	CDKN1B	cyclin dependent kinase inhibitor 1B	12p13.1	13709	0.0534428	0.40349	-0.0957622
C0006826	-0.915401	0.996896	0.653846	C0006826	DISGENET_Malignant_Neoplasms	CITED2	Cbp/p300 interacting transactivator with Glu/Asp rich carboxy-terminal domain 2	6q24.1	13595	0.0625251	0.42627	-0.10766
C0006826	-0.915401	0.996896	0.653846	C0006826	DISGENET_Malignant_Neoplasms	CUX1	cut like homeobox 1	7q22.1	13850	0.0445674	0.382849	-0.0868655
C0006826	-0.915401	0.996896	0.653846	C0006826	DISGENET_Malignant_Neoplasms	ENOX2	ecto-NOX disulfide-thiol exchanger 2	Xq26.1	12584	0.152318	0.561178	-0.110244
C0006826	-0.915401	0.996896	0.653846	C0006826	DISGENET_Malignant_Neoplasms	HRAS	HRas proto-oncogene, GTPase	11p15.5	13533	0.0666635	0.43406	-0.137343
C0006826	-0.915401	0.996896	0.653846	C0006826	DISGENET_Malignant_Neoplasms	IL18	interleukin 18	11q23.1	13535	0.0665335	0.433924	-0.11531
C0006826	-0.915401	0.996896	0.653846	C0006826	DISGENET_Malignant_Neoplasms	LTF	lactotransferrin	3p21.31	13173	0.0953558	0.484231	-1.77306
C0006826	-0.915401	0.996896	0.653846	C0006826	DISGENET_Malignant_Neoplasms	MAP2K1	mitogen-activated protein kinase kinase 1	15q22.31	13866	0.0433642	0.378754	-0.119301
C0006826	-0.915401	0.996896	0.653846	C0006826	DISGENET_Malignant_Neoplasms	MDM2	MDM2 proto-oncogene	12q15	12947	0.115977	0.516252	-0.0826535
C0006826	-0.915401	0.996896	0.653846	C0006826	DISGENET_Malignant_Neoplasms	NQO1	NAD(P)H quinone dehydrogenase 1	16q22.1	14809	0.00201986	0.19506	-0.324984
C0006826	-0.915401	0.996896	0.653846	C0006826	DISGENET_Malignant_Neoplasms	NRAS	NRAS proto-oncogene, GTPase	1p13.2	12895	0.121085	0.524946	-0.0908595
C0006826	-0.915401	0.996896	0.653846	C0006826	DISGENET_Malignant_Neoplasms	SRF	serum response factor	6p21.1	12853	0.124743	0.526542	-0.11856
C0006826	-0.915401	0.996896	0.653846	C0006826	DISGENET_Malignant_Neoplasms	SUZ12	SUZ12 polycomb repressive complex 2 subunit	17q11.2	12596	0.150393	0.559113	-0.0597357
C0006826	-0.915401	0.996896	0.653846	C0006826	DISGENET_Malignant_Neoplasms	TNFRSF10A	TNF receptor superfamily member 10a	8p21.3	13923	0.0401679	0.373487	-0.473787
C0006826	-0.915401	0.996896	0.653846	C0006826	DISGENET_Malignant_Neoplasms	TOP1	DNA topoisomerase I	20q12	14086	0.0299905	0.338415	-0.0968512
C0006826	-0.915401	0.996896	0.653846	C0006826	DISGENET_Malignant_Neoplasms	WDR74	WD repeat domain 74	11q12.3	14514	0.0115495	0.267913	-0.322717
C0006826	-0.915401	0.996896	0.653846	C0006826	DISGENET_Malignant_Neoplasms	YY1	YY1 transcription factor	14q32.2	13798	0.0479667	0.391045	-0.0638476
C0086132	-0.845302	0.996905	0.699627	C0086132	DISGENET_Depressive_Symptoms	ACE	angiotensin I converting enzyme	17q23.3	12149	0.19846	0.610854	-0.161954
C0086132	-0.845302	0.996905	0.699627	C0086132	DISGENET_Depressive_Symptoms	CYP19A1	cytochrome P450 family 19 subfamily A member 1	15q21.2	10897	0.37234	0.756539	-0.338335
C0086132	-0.845302	0.996905	0.699627	C0086132	DISGENET_Depressive_Symptoms	CYP1A1	cytochrome P450 family 1 subfamily A member 1	15q24.1	12248	0.187499	0.59984	-1.2122
C0086132	-0.845302	0.996905	0.699627	C0086132	DISGENET_Depressive_Symptoms	MAPK14	mitogen-activated protein kinase 14	6p21.31	11939	0.223773	0.633934	-0.0682097
C0086132	-0.845302	0.996905	0.699627	C0086132	DISGENET_Depressive_Symptoms	SERPINE1	serpin family E member 1	7q22.1	14282	0.0210089	0.306839	-0.35162
C0086132	-0.845302	0.996905	0.699627	C0086132	DISGENET_Depressive_Symptoms	SLC5A7	solute carrier family 5 member 7	2q12.3	10652	0.412737	0.78081	-0.0564324
C0086132	-0.845302	0.996905	0.699627	C0086132	DISGENET_Depressive_Symptoms	SYNDIG1	synapse differentiation inducing 1	20p11.21	14416	0.0153981	0.286007	-0.231711
C0086132	-0.845302	0.996905	0.699627	C0086132	DISGENET_Depressive_Symptoms	VDR	vitamin D receptor	12q13.11	10987	0.357793	0.746286	-0.285644
C0040053	-0.908303	0.996947	0.636023	C0040053	DISGENET_Thrombosis	F3	coagulation factor III, tissue factor	1p21.3	13343	0.0806133	0.457096	-0.0915397
C0040053	-0.908303	0.996947	0.636023	C0040053	DISGENET_Thrombosis	GUCY1A1	guanylate cyclase 1 soluble subunit alpha 1	4q32.1	13529	0.0669699	0.434846	-0.164963
C0040053	-0.908303	0.996947	0.636023	C0040053	DISGENET_Thrombosis	P2RY1	purinergic receptor P2Y1	3q25.2	14561	0.00960145	0.254766	-0.305885
C0040053	-0.908303	0.996947	0.636023	C0040053	DISGENET_Thrombosis	P2RY12	purinergic receptor P2Y12	3q25.1	14606	0.00799939	0.242158	-0.180406
C0040053	-0.908303	0.996947	0.636023	C0040053	DISGENET_Thrombosis	SERPINE1	serpin family E member 1	7q22.1	14282	0.0210089	0.306839	-0.35162
C0040053	-0.908303	0.996947	0.636023	C0040053	DISGENET_Thrombosis	SIRT1	sirtuin 1	10q21.3	14378	0.017032	0.293613	-0.168004
C4277682	-0.925956	0.997042	0.713761	C4277682	DISGENET_Chemical_and_Drug_Induced_Liver_Injury	ABI1	abl interactor 1	10p12.1	14746	0.003485	0.200521	-0.128321
C4277682	-0.925956	0.997042	0.713761	C4277682	DISGENET_Chemical_and_Drug_Induced_Liver_Injury	ACTB	actin beta	7p22.1	12119	0.20221	0.614236	-0.0569416
C4277682	-0.925956	0.997042	0.713761	C4277682	DISGENET_Chemical_and_Drug_Induced_Liver_Injury	AHR	aryl hydrocarbon receptor	7p21.1	11971	0.219176	0.628978	-0.0963588
C4277682	-0.925956	0.997042	0.713761	C4277682	DISGENET_Chemical_and_Drug_Induced_Liver_Injury	ANXA6	annexin A6	5q33.1	13442	0.0721482	0.444355	-0.0663782
C4277682	-0.925956	0.997042	0.713761	C4277682	DISGENET_Chemical_and_Drug_Induced_Liver_Injury	ATG5	autophagy related 5	6q21	13001	0.110019	0.505761	-0.0770162
C4277682	-0.925956	0.997042	0.713761	C4277682	DISGENET_Chemical_and_Drug_Induced_Liver_Injury	ATP6V1D	ATPase H+ transporting V1 subunit D	14q23.3	12631	0.146964	0.555568	-0.0600812
C4277682	-0.925956	0.997042	0.713761	C4277682	DISGENET_Chemical_and_Drug_Induced_Liver_Injury	BAX	BCL2 associated X, apoptosis regulator	19q13.33	13313	0.08305	0.460443	-0.0986915
C4277682	-0.925956	0.997042	0.713761	C4277682	DISGENET_Chemical_and_Drug_Induced_Liver_Injury	CAP1	cyclase associated actin cytoskeleton regulatory protein 1	1p34.2	12875	0.122948	0.525382	-0.10567
C4277682	-0.925956	0.997042	0.713761	C4277682	DISGENET_Chemical_and_Drug_Induced_Liver_Injury	CFAP20	cilia and flagella associated protein 20	16q21	13986	0.0354178	0.353771	-0.112499
C4277682	-0.925956	0.997042	0.713761	C4277682	DISGENET_Chemical_and_Drug_Induced_Liver_Injury	CKB	creatine kinase B	14q32.33	14651	0.00666471	0.236607	-0.15177
C4277682	-0.925956	0.997042	0.713761	C4277682	DISGENET_Chemical_and_Drug_Induced_Liver_Injury	DGAT2	diacylglycerol O-acyltransferase 2	11q13.5	14828	0.0015848	0.19506	-0.30374
C4277682	-0.925956	0.997042	0.713761	C4277682	DISGENET_Chemical_and_Drug_Induced_Liver_Injury	DHRS7	dehydrogenase/reductase 7	14q23.1	14792	0.00222661	0.195239	-0.185723
C4277682	-0.925956	0.997042	0.713761	C4277682	DISGENET_Chemical_and_Drug_Induced_Liver_Injury	DNAJB9	DnaJ heat shock protein family (Hsp40) member B9	7q31.1	12471	0.164468	0.573515	-0.0680254
C4277682	-0.925956	0.997042	0.713761	C4277682	DISGENET_Chemical_and_Drug_Induced_Liver_Injury	DNAJB9	DnaJ heat shock protein family (Hsp40) member B9	14q24.2-q24.3	12471	0.164468	0.573515	-0.0680254
C4277682	-0.925956	0.997042	0.713761	C4277682	DISGENET_Chemical_and_Drug_Induced_Liver_Injury	ECHS1	enoyl-CoA hydratase, short chain 1	10q26.3	12981	0.112356	0.510163	-0.06956
C4277682	-0.925956	0.997042	0.713761	C4277682	DISGENET_Chemical_and_Drug_Induced_Liver_Injury	EDEM1	ER degradation enhancing alpha-mannosidase like protein 1	3p26.1	11906	0.229103	0.640267	-0.0609973
C4277682	-0.925956	0.997042	0.713761	C4277682	DISGENET_Chemical_and_Drug_Induced_Liver_Injury	EPHX1	epoxide hydrolase 1	1q42.12	14731	0.00406213	0.211876	-0.201384
C4277682	-0.925956	0.997042	0.713761	C4277682	DISGENET_Chemical_and_Drug_Induced_Liver_Injury	F3	coagulation factor III, tissue factor	1p21.3	13343	0.0806133	0.457096	-0.0915397
C4277682	-0.925956	0.997042	0.713761	C4277682	DISGENET_Chemical_and_Drug_Induced_Liver_Injury	FADS1	fatty acid desaturase 1	11q12.2	11858	0.234022	0.643845	-0.0563838
C4277682	-0.925956	0.997042	0.713761	C4277682	DISGENET_Chemical_and_Drug_Induced_Liver_Injury	GGH	gamma-glutamyl hydrolase	8q12.3	12510	0.160224	0.570284	-0.114678
C4277682	-0.925956	0.997042	0.713761	C4277682	DISGENET_Chemical_and_Drug_Induced_Liver_Injury	GPD1	glycerol-3-phosphate dehydrogenase 1	12q13.12	13598	0.0623804	0.42627	-0.204576
C4277682	-0.925956	0.997042	0.713761	C4277682	DISGENET_Chemical_and_Drug_Induced_Liver_Injury	GSTM1	glutathione S-transferase mu 1	1p13.3	12252	0.187116	0.599716	-0.286752
C4277682	-0.925956	0.997042	0.713761	C4277682	DISGENET_Chemical_and_Drug_Induced_Liver_Injury	GSTM3	glutathione S-transferase mu 3	1p13.3	14433	0.0147016	0.282034	-0.146745
C4277682	-0.925956	0.997042	0.713761	C4277682	DISGENET_Chemical_and_Drug_Induced_Liver_Injury	IL18	interleukin 18	11q23.1	13535	0.0665335	0.433924	-0.11531
C4277682	-0.925956	0.997042	0.713761	C4277682	DISGENET_Chemical_and_Drug_Induced_Liver_Injury	IL1R2	interleukin 1 receptor type 2	2q11.2	13673	0.0560587	0.409672	-0.595898
C4277682	-0.925956	0.997042	0.713761	C4277682	DISGENET_Chemical_and_Drug_Induced_Liver_Injury	KRT8	keratin 8	12q13.13	12744	0.135226	0.540159	-0.609308
C4277682	-0.925956	0.997042	0.713761	C4277682	DISGENET_Chemical_and_Drug_Induced_Liver_Injury	LBP	lipopolysaccharide binding protein	20q11.23	13966	0.036348	0.357357	-0.684614
C4277682	-0.925956	0.997042	0.713761	C4277682	DISGENET_Chemical_and_Drug_Induced_Liver_Injury	LTF	lactotransferrin	3p21.31	13173	0.0953558	0.484231	-1.77306
C4277682	-0.925956	0.997042	0.713761	C4277682	DISGENET_Chemical_and_Drug_Induced_Liver_Injury	MAT1A	methionine adenosyltransferase 1A	10q22.3	13236	0.0894769	0.471869	-1.52851
C4277682	-0.925956	0.997042	0.713761	C4277682	DISGENET_Chemical_and_Drug_Induced_Liver_Injury	MTPN	myotrophin	7q33	13399	0.0758278	0.450743	-0.101236
C4277682	-0.925956	0.997042	0.713761	C4277682	DISGENET_Chemical_and_Drug_Induced_Liver_Injury	NDUFS3	NADH:ubiquinone oxidoreductase core subunit S3	11p11.2	14659	0.00643597	0.236183	-0.138963
C4277682	-0.925956	0.997042	0.713761	C4277682	DISGENET_Chemical_and_Drug_Induced_Liver_Injury	NFE2L2	nuclear factor, erythroid 2 like 2	2q31.2	13359	0.0792289	0.455781	-0.119615
C4277682	-0.925956	0.997042	0.713761	C4277682	DISGENET_Chemical_and_Drug_Induced_Liver_Injury	NME2	NME/NM23 nucleoside diphosphate kinase 2	17q21.33	12385	0.173581	0.584354	-0.105263
C4277682	-0.925956	0.997042	0.713761	C4277682	DISGENET_Chemical_and_Drug_Induced_Liver_Injury	NR1I3	nuclear receptor subfamily 1 group I member 3	1q23.3	11994	0.217015	0.628837	-0.178643
C4277682	-0.925956	0.997042	0.713761	C4277682	DISGENET_Chemical_and_Drug_Induced_Liver_Injury	NREP	neuronal regeneration related protein	5q22.1	12502	0.160931	0.570586	-0.0766717
C4277682	-0.925956	0.997042	0.713761	C4277682	DISGENET_Chemical_and_Drug_Induced_Liver_Injury	PARK7	Parkinsonism associated deglycase	1p36.23	12991	0.110963	0.507233	-0.0891853
C4277682	-0.925956	0.997042	0.713761	C4277682	DISGENET_Chemical_and_Drug_Induced_Liver_Injury	PDK4	pyruvate dehydrogenase kinase 4	7q21.3	13789	0.0487253	0.39319	-0.147333
C4277682	-0.925956	0.997042	0.713761	C4277682	DISGENET_Chemical_and_Drug_Induced_Liver_Injury	PNRC1	proline rich nuclear receptor coactivator 1	6q15	13852	0.0444499	0.382427	-0.113072
C4277682	-0.925956	0.997042	0.713761	C4277682	DISGENET_Chemical_and_Drug_Induced_Liver_Injury	POLR2G	RNA polymerase II subunit G	11q12.3	14570	0.00930948	0.252486	-0.141419
C4277682	-0.925956	0.997042	0.713761	C4277682	DISGENET_Chemical_and_Drug_Induced_Liver_Injury	RBP1	retinol binding protein 1	3q23	13531	0.0668823	0.43471	-0.262995
C4277682	-0.925956	0.997042	0.713761	C4277682	DISGENET_Chemical_and_Drug_Induced_Liver_Injury	SENP2	SUMO specific peptidase 2	3q27.2	11978	0.218466	0.628837	-0.0450298
C4277682	-0.925956	0.997042	0.713761	C4277682	DISGENET_Chemical_and_Drug_Induced_Liver_Injury	SLC25A29	solute carrier family 25 member 29	14q32.2	13895	0.0417286	0.376781	-0.161025
C4277682	-0.925956	0.997042	0.713761	C4277682	DISGENET_Chemical_and_Drug_Induced_Liver_Injury	SOD3	superoxide dismutase 3	4p15.2	14001	0.0343692	0.350999	-0.185693
C4277682	-0.925956	0.997042	0.713761	C4277682	DISGENET_Chemical_and_Drug_Induced_Liver_Injury	SORD	sorbitol dehydrogenase	15q21.1	14829	0.00151184	0.19506	-0.171164
C4277682	-0.925956	0.997042	0.713761	C4277682	DISGENET_Chemical_and_Drug_Induced_Liver_Injury	TALDO1	transaldolase 1	11p15.5	12334	0.178994	0.592034	-0.0681295
C4277682	-0.925956	0.997042	0.713761	C4277682	DISGENET_Chemical_and_Drug_Induced_Liver_Injury	TBXA2R	thromboxane A2 receptor	19p13.3	13056	0.105525	0.501824	-0.370276
C4277682	-0.925956	0.997042	0.713761	C4277682	DISGENET_Chemical_and_Drug_Induced_Liver_Injury	TGFBR1	transforming growth factor beta receptor 1	9q22.33	14165	0.026337	0.327027	-0.114965
C4277682	-0.925956	0.997042	0.713761	C4277682	DISGENET_Chemical_and_Drug_Induced_Liver_Injury	TTR	transthyretin	18q12.1	11872	0.232814	0.64286	-1.22674
C1510497	-0.841028	0.99788	0.690385	C1510497	DISGENET_Lens_Opacities	AKR1B1	aldo-keto reductase family 1 member B	7q33	14344	0.018425	0.299208	-0.127238
C1510497	-0.841028	0.99788	0.690385	C1510497	DISGENET_Lens_Opacities	ATP2B1	ATPase plasma membrane Ca2+ transporting 1	12q21.33	12444	0.167227	0.57704	-0.112654
C1510497	-0.841028	0.99788	0.690385	C1510497	DISGENET_Lens_Opacities	TDRD7	tudor domain containing 7	9q22.33	14085	0.0301682	0.339458	-0.121677
C1704374	-0.952231	0.998008	0.528517	C1704374	DISGENET_Carcinoma_of_Endocrine_Gland	CDKN1B	cyclin dependent kinase inhibitor 1B	12p13.1	13709	0.0534428	0.40349	-0.0957622
C1704374	-0.952231	0.998008	0.528517	C1704374	DISGENET_Carcinoma_of_Endocrine_Gland	MAX	MYC associated factor X	14q23.3	13601	0.0622437	0.426056	-0.0937902
C1704374	-0.952231	0.998008	0.528517	C1704374	DISGENET_Carcinoma_of_Endocrine_Gland	MEN1	menin 1	11q13.1	11308	0.308772	0.70612	-0.0384917
C1704374	-0.952231	0.998008	0.528517	C1704374	DISGENET_Carcinoma_of_Endocrine_Gland	SDHAF2	succinate dehydrogenase complex assembly factor 2	11q12.2	12103	0.204448	0.616734	-0.0541132
C1704374	-0.952231	0.998008	0.528517	C1704374	DISGENET_Carcinoma_of_Endocrine_Gland	SDHB	succinate dehydrogenase complex iron sulfur subunit B	1p36.13	13233	0.0897227	0.472322	-0.0858405
C1704374	-0.952231	0.998008	0.528517	C1704374	DISGENET_Carcinoma_of_Endocrine_Gland	SDHC	succinate dehydrogenase complex subunit C	1q23.3	11821	0.237541	0.645549	-0.067063
C0236807	-0.846831	0.998028	0.776471	C0236807	DISGENET_Amphetamine_Abuse	AK5	adenylate kinase 5	1p31.1	2534	0.203581	0.615893	0.175127
C0236807	-0.846831	0.998028	0.776471	C0236807	DISGENET_Amphetamine_Abuse	ASTN2	astrotactin 2	9q33.1	1335	0.0751655	0.449239	0.172229
C0236807	-0.846831	0.998028	0.776471	C0236807	DISGENET_Amphetamine_Abuse	BDNF	brain derived neurotrophic factor	11p14.1	1526	0.0903133	0.473927	0.612838
C0236807	-0.846831	0.998028	0.776471	C0236807	DISGENET_Amphetamine_Abuse	CSMD1	CUB and Sushi multiple domains 1	8p23.2	2766	0.232811	0.64286	0.0952176
C0236807	-0.846831	0.998028	0.776471	C0236807	DISGENET_Amphetamine_Abuse	CUBN	cubilin	10p13	2803	0.236886	0.645183	0.341545
C0236807	-0.846831	0.998028	0.776471	C0236807	DISGENET_Amphetamine_Abuse	GABRG2	gamma-aminobutyric acid type A receptor gamma2 subunit	5q34	912	0.0429002	0.378172	0.115961
C0236807	-0.846831	0.998028	0.776471	C0236807	DISGENET_Amphetamine_Abuse	LINGO2	leucine rich repeat and Ig domain containing 2	9p21.2-p21.1	276	0.0076419	0.241359	0.197235
C0236807	-0.846831	0.998028	0.776471	C0236807	DISGENET_Amphetamine_Abuse	NOS1	nitric oxide synthase 1	12q24.22	1003	0.0490597	0.39319	0.136031
C0236807	-0.846831	0.998028	0.776471	C0236807	DISGENET_Amphetamine_Abuse	NRG1	neuregulin 1	8p12	3098	0.280813	0.68664	0.0849358
C0236807	-0.846831	0.998028	0.776471	C0236807	DISGENET_Amphetamine_Abuse	OPRM1	opioid receptor mu 1	6q25.2	1801	0.119546	0.52254	0.28965
C0236807	-0.846831	0.998028	0.776471	C0236807	DISGENET_Amphetamine_Abuse	PDE4D	phosphodiesterase 4D	5q11.2-q12.1	1791	0.118432	0.521046	0.134524
C0236807	-0.846831	0.998028	0.776471	C0236807	DISGENET_Amphetamine_Abuse	PICK1	protein interacting with PRKCA 1	22q13.1	1763	0.115169	0.514655	0.0915957
C0236807	-0.846831	0.998028	0.776471	C0236807	DISGENET_Amphetamine_Abuse	PLAT	plasminogen activator, tissue type	8p11.21	507	0.0184922	0.299208	0.15852
C0236807	-0.846831	0.998028	0.776471	C0236807	DISGENET_Amphetamine_Abuse	PROKR2	prokineticin receptor 2	20p12.3	726	0.0305259	0.339665	0.260004
C0236807	-0.846831	0.998028	0.776471	C0236807	DISGENET_Amphetamine_Abuse	RELA	RELA proto-oncogene, NF-kB subunit	11q13.1	2759	0.232009	0.64286	0.0733455
C0236807	-0.846831	0.998028	0.776471	C0236807	DISGENET_Amphetamine_Abuse	RGS17	regulator of G protein signaling 17	6q25.2	2278	0.170918	0.581128	0.113209
C0236807	-0.846831	0.998028	0.776471	C0236807	DISGENET_Amphetamine_Abuse	SLC6A9	solute carrier family 6 member 9	1p34.1	3070	0.275929	0.683059	0.104732
C0236807	-0.846831	0.998028	0.776471	C0236807	DISGENET_Amphetamine_Abuse	TRPM3	transient receptor potential cation channel subfamily M member 3	9q21.12-q21.13	1514	0.0887148	0.470186	0.27675
C0236807	-0.846831	0.998028	0.776471	C0236807	DISGENET_Amphetamine_Abuse	ZNF423	zinc finger protein 423	16q12.1	2936	0.255318	0.661541	0.220487
C0086189	-0.981228	0.99812	0.470135	C0086189	DISGENET_Drug_Withdrawal_Symptoms	ADORA1	adenosine A1 receptor	1q32.1	11990	0.21752	0.628837	-0.0898161
C0086189	-0.981228	0.99812	0.470135	C0086189	DISGENET_Drug_Withdrawal_Symptoms	ADORA2A	adenosine A2a receptor	22q11.23	13918	0.040412	0.374159	-0.283803
C0086189	-0.981228	0.99812	0.470135	C0086189	DISGENET_Drug_Withdrawal_Symptoms	ARL6IP5	ADP ribosylation factor like GTPase 6 interacting protein 5	3p14.1	11738	0.250406	0.657726	-0.054888
C0086189	-0.981228	0.99812	0.470135	C0086189	DISGENET_Drug_Withdrawal_Symptoms	CHRNB4	cholinergic receptor nicotinic beta 4 subunit	15q25.1	12458	0.16561	0.574933	-0.602686
C0086189	-0.981228	0.99812	0.470135	C0086189	DISGENET_Drug_Withdrawal_Symptoms	DRD2	dopamine receptor D2	11q23.2	14123	0.0282616	0.333425	-0.327846
C0086189	-0.981228	0.99812	0.470135	C0086189	DISGENET_Drug_Withdrawal_Symptoms	MAPK1	mitogen-activated protein kinase 1	22q11.22	14719	0.0043989	0.215778	-0.167912
C0086189	-0.981228	0.99812	0.470135	C0086189	DISGENET_Drug_Withdrawal_Symptoms	MAPK3	mitogen-activated protein kinase 3	16p11.2	14430	0.0148152	0.282034	-0.1135
C0086189	-0.981228	0.99812	0.470135	C0086189	DISGENET_Drug_Withdrawal_Symptoms	NPY	neuropeptide Y	7p15.3	12333	0.17922	0.592259	-0.187809
C0086189	-0.981228	0.99812	0.470135	C0086189	DISGENET_Drug_Withdrawal_Symptoms	OPRK1	opioid receptor kappa 1	8q11.23	12421	0.169661	0.580407	-0.19488
C0086189	-0.981228	0.99812	0.470135	C0086189	DISGENET_Drug_Withdrawal_Symptoms	PER1	period circadian regulator 1	17p13.1	13022	0.108522	0.504971	-0.202302
C0086189	-0.981228	0.99812	0.470135	C0086189	DISGENET_Drug_Withdrawal_Symptoms	PER2	period circadian regulator 2	2q37.3	14020	0.0335109	0.348581	-0.238409
C0086189	-0.981228	0.99812	0.470135	C0086189	DISGENET_Drug_Withdrawal_Symptoms	PER3	period circadian regulator 3	1p36.23	14175	0.0258024	0.325024	-0.255782
C0086189	-0.981228	0.99812	0.470135	C0086189	DISGENET_Drug_Withdrawal_Symptoms	TACR1	tachykinin receptor 1	2p12	13841	0.045332	0.385262	-0.183702
C0153633	-0.979179	0.998819	0.497143	C0153633	DISGENET_Malignant_neoplasm_of_brain	CDK4	cyclin dependent kinase 4	12q14.1	14587	0.00865159	0.247736	-0.149503
C0153633	-0.979179	0.998819	0.497143	C0153633	DISGENET_Malignant_neoplasm_of_brain	HRAS	HRas proto-oncogene, GTPase	11p15.5	13533	0.0666635	0.43406	-0.137343
C0153633	-0.979179	0.998819	0.497143	C0153633	DISGENET_Malignant_neoplasm_of_brain	IQGAP2	IQ motif containing GTPase activating protein 2	5q13.3	13323	0.0821329	0.459167	-0.238872
C0153633	-0.979179	0.998819	0.497143	C0153633	DISGENET_Malignant_neoplasm_of_brain	NRARP	NOTCH regulated ankyrin repeat protein	9q34.3	14645	0.00687283	0.237898	-0.266126
C0153633	-0.979179	0.998819	0.497143	C0153633	DISGENET_Malignant_neoplasm_of_brain	PCNA	proliferating cell nuclear antigen	20p12.3	14566	0.00943613	0.254203	-0.140712
C0153633	-0.979179	0.998819	0.497143	C0153633	DISGENET_Malignant_neoplasm_of_brain	SIRT1	sirtuin 1	10q21.3	14378	0.017032	0.293613	-0.168004
C0153633	-0.979179	0.998819	0.497143	C0153633	DISGENET_Malignant_neoplasm_of_brain	YAP1	Yes associated protein 1	11q22.1	14523	0.0112081	0.26663	-0.187443
C0009404	-0.923551	0.999208	0.689119	C0009404	DISGENET_Colorectal_Neoplasms	ABCC4	ATP binding cassette subfamily C member 4	13q32.1	12304	0.182087	0.594475	-0.117381
C0009404	-0.923551	0.999208	0.689119	C0009404	DISGENET_Colorectal_Neoplasms	ABCD2	ATP binding cassette subfamily D member 2	12q12	13520	0.0675419	0.436948	-0.14498
C0009404	-0.923551	0.999208	0.689119	C0009404	DISGENET_Colorectal_Neoplasms	ABCG1	ATP binding cassette subfamily G member 1	21q22.3	12224	0.189735	0.602771	-0.0592558
C0009404	-0.923551	0.999208	0.689119	C0009404	DISGENET_Colorectal_Neoplasms	AKT1	AKT serine/threonine kinase 1	14q32.33	13308	0.0834357	0.460834	-0.0549216
C0009404	-0.923551	0.999208	0.689119	C0009404	DISGENET_Colorectal_Neoplasms	ANP32A	acidic nuclear phosphoprotein 32 family member A	15q23	14357	0.0178706	0.295944	-0.0905315
C0009404	-0.923551	0.999208	0.689119	C0009404	DISGENET_Colorectal_Neoplasms	AURKA	aurora kinase A	20q13.2	14232	0.0231245	0.313628	-0.309889
C0009404	-0.923551	0.999208	0.689119	C0009404	DISGENET_Colorectal_Neoplasms	BMP2	bone morphogenetic protein 2	20p12.3	13187	0.0938426	0.480864	-0.174214
C0009404	-0.923551	0.999208	0.689119	C0009404	DISGENET_Colorectal_Neoplasms	BUB1	BUB1 mitotic checkpoint serine/threonine kinase	2q13	13438	0.0725421	0.4452	-0.751359
C0009404	-0.923551	0.999208	0.689119	C0009404	DISGENET_Colorectal_Neoplasms	CABLES1	Cdk5 and Abl enzyme substrate 1	18q11.2	14104	0.029257	0.335531	-0.140206
C0009404	-0.923551	0.999208	0.689119	C0009404	DISGENET_Colorectal_Neoplasms	CCND2	cyclin D2	12p13.32	14610	0.00788207	0.241631	-0.39594
C0009404	-0.923551	0.999208	0.689119	C0009404	DISGENET_Colorectal_Neoplasms	CNPPD1	cyclin Pas1/PHO80 domain containing 1	2q35	14338	0.018567	0.299208	-0.136592
C0009404	-0.923551	0.999208	0.689119	C0009404	DISGENET_Colorectal_Neoplasms	DCLK1	doublecortin like kinase 1	13q13.3	12806	0.129182	0.531552	-0.118642
C0009404	-0.923551	0.999208	0.689119	C0009404	DISGENET_Colorectal_Neoplasms	EFEMP1	EGF containing fibulin extracellular matrix protein 1	2p16.1	13445	0.0720944	0.444355	-0.171445
C0009404	-0.923551	0.999208	0.689119	C0009404	DISGENET_Colorectal_Neoplasms	EIF3H	eukaryotic translation initiation factor 3 subunit H	8q23.3-q24.11	12626	0.147523	0.556138	-0.0771138
C0009404	-0.923551	0.999208	0.689119	C0009404	DISGENET_Colorectal_Neoplasms	GALNT12	polypeptide N-acetylgalactosaminyltransferase 12	9q22.33	13546	0.0660838	0.433307	-0.263273
C0009404	-0.923551	0.999208	0.689119	C0009404	DISGENET_Colorectal_Neoplasms	GGH	gamma-glutamyl hydrolase	8q12.3	12510	0.160224	0.570284	-0.114678
C0009404	-0.923551	0.999208	0.689119	C0009404	DISGENET_Colorectal_Neoplasms	GNB4	G protein subunit beta 4	3q26.33	14015	0.0338151	0.349593	-0.213446
C0009404	-0.923551	0.999208	0.689119	C0009404	DISGENET_Colorectal_Neoplasms	GNB5	G protein subunit beta 5	15q21.2	14667	0.00634447	0.236183	-0.243663
C0009404	-0.923551	0.999208	0.689119	C0009404	DISGENET_Colorectal_Neoplasms	GSTM1	glutathione S-transferase mu 1	1p13.3	12252	0.187116	0.599716	-0.286752
C0009404	-0.923551	0.999208	0.689119	C0009404	DISGENET_Colorectal_Neoplasms	GSTM3	glutathione S-transferase mu 3	1p13.3	14433	0.0147016	0.282034	-0.146745
C0009404	-0.923551	0.999208	0.689119	C0009404	DISGENET_Colorectal_Neoplasms	GUCY2C	guanylate cyclase 2C	12p12.3	14672	0.00613594	0.236183	-0.770747
C0009404	-0.923551	0.999208	0.689119	C0009404	DISGENET_Colorectal_Neoplasms	HOXD1	homeobox D1	2q31.1	12592	0.151261	0.55995	-0.683543
C0009404	-0.923551	0.999208	0.689119	C0009404	DISGENET_Colorectal_Neoplasms	ICAM5	intercellular adhesion molecule 5	19p13.2	12135	0.200404	0.612819	-0.113189
C0009404	-0.923551	0.999208	0.689119	C0009404	DISGENET_Colorectal_Neoplasms	IGFBP3	insulin like growth factor binding protein 3	7p12.3	13629	0.0599416	0.421023	-0.132266
C0009404	-0.923551	0.999208	0.689119	C0009404	DISGENET_Colorectal_Neoplasms	KLF5	Kruppel like factor 5	13q22.1	13887	0.0421962	0.377628	-0.285361
C0009404	-0.923551	0.999208	0.689119	C0009404	DISGENET_Colorectal_Neoplasms	LRRC3B	leucine rich repeat containing 3B	3p24.1	13124	0.0996992	0.493224	-0.119866
C0009404	-0.923551	0.999208	0.689119	C0009404	DISGENET_Colorectal_Neoplasms	MKI67	marker of proliferation Ki-67	10q26.2	12882	0.122266	0.525382	-0.41598
C0009404	-0.923551	0.999208	0.689119	C0009404	DISGENET_Colorectal_Neoplasms	MTDH	metadherin	8q22.1	14795	0.00220123	0.19506	-0.124902
C0009404	-0.923551	0.999208	0.689119	C0009404	DISGENET_Colorectal_Neoplasms	NEURL1	neuralized E3 ubiquitin protein ligase 1	10q24.33	13280	0.0861204	0.466662	-0.0978803
C0009404	-0.923551	0.999208	0.689119	C0009404	DISGENET_Colorectal_Neoplasms	NME2	NME/NM23 nucleoside diphosphate kinase 2	17q21.33	12385	0.173581	0.584354	-0.105263
C0009404	-0.923551	0.999208	0.689119	C0009404	DISGENET_Colorectal_Neoplasms	NQO1	NAD(P)H quinone dehydrogenase 1	16q22.1	14809	0.00201986	0.19506	-0.324984
C0009404	-0.923551	0.999208	0.689119	C0009404	DISGENET_Colorectal_Neoplasms	NRAS	NRAS proto-oncogene, GTPase	1p13.2	12895	0.121085	0.524946	-0.0908595
C0009404	-0.923551	0.999208	0.689119	C0009404	DISGENET_Colorectal_Neoplasms	PARP1	poly(ADP-ribose) polymerase 1	1q42.12	12930	0.117634	0.519698	-0.0719777
C0009404	-0.923551	0.999208	0.689119	C0009404	DISGENET_Colorectal_Neoplasms	POLD1	DNA polymerase delta 1, catalytic subunit	19q13.33	12646	0.14544	0.55364	-0.129466
C0009404	-0.923551	0.999208	0.689119	C0009404	DISGENET_Colorectal_Neoplasms	POLD3	DNA polymerase delta 3, accessory subunit	11q13.4	14511	0.0115915	0.267913	-0.141891
C0009404	-0.923551	0.999208	0.689119	C0009404	DISGENET_Colorectal_Neoplasms	PRKD1	protein kinase D1	14q12	13138	0.098138	0.489835	-0.153477
C0009404	-0.923551	0.999208	0.689119	C0009404	DISGENET_Colorectal_Neoplasms	RNF43	ring finger protein 43	17q22	12358	0.176534	0.588427	-0.183314
C0009404	-0.923551	0.999208	0.689119	C0009404	DISGENET_Colorectal_Neoplasms	RRM2	ribonucleotide reductase regulatory subunit M2	2p25.1	12203	0.191335	0.603903	-0.320569
C0009404	-0.923551	0.999208	0.689119	C0009404	DISGENET_Colorectal_Neoplasms	SCG5	secretogranin V	15q13.3	14200	0.0245445	0.31833	-0.123764
C0009404	-0.923551	0.999208	0.689119	C0009404	DISGENET_Colorectal_Neoplasms	SMAD3	SMAD family member 3	15q22.33	13558	0.0652157	0.431828	-0.181827
C0009404	-0.923551	0.999208	0.689119	C0009404	DISGENET_Colorectal_Neoplasms	SMAD4	SMAD family member 4	18q21.2	12807	0.129151	0.531552	-0.109571
C0009404	-0.923551	0.999208	0.689119	C0009404	DISGENET_Colorectal_Neoplasms	TGFBR1	transforming growth factor beta receptor 1	9q22.33	14165	0.026337	0.327027	-0.114965
C0009404	-0.923551	0.999208	0.689119	C0009404	DISGENET_Colorectal_Neoplasms	TXNRD1	thioredoxin reductase 1	12q23.3	12886	0.122056	0.525382	-0.0681731
C0009404	-0.923551	0.999208	0.689119	C0009404	DISGENET_Colorectal_Neoplasms	TYMS	thymidylate synthetase	18p11.32	14712	0.00464145	0.218779	-0.306451
C0009404	-0.923551	0.999208	0.689119	C0009404	DISGENET_Colorectal_Neoplasms	UNG	uracil DNA glycosylase	12q24.11	12406	0.171193	0.581608	-0.189527
C0009404	-0.923551	0.999208	0.689119	C0009404	DISGENET_Colorectal_Neoplasms	YAP1	Yes associated protein 1	11q22.1	14523	0.0112081	0.26663	-0.187443
C0009404	-0.923551	0.999208	0.689119	C0009404	DISGENET_Colorectal_Neoplasms	ZKSCAN3	zinc finger with KRAB and SCAN domains 3	6p22.1	14024	0.0332684	0.348128	-0.149097
C0860207	-0.916258	0.999634	0.736264	C0860207	DISGENET_Drug-Induced_Liver_Disease	ABI1	abl interactor 1	10p12.1	14746	0.003485	0.200521	-0.128321
C0860207	-0.916258	0.999634	0.736264	C0860207	DISGENET_Drug-Induced_Liver_Disease	ACTB	actin beta	7p22.1	12119	0.20221	0.614236	-0.0569416
C0860207	-0.916258	0.999634	0.736264	C0860207	DISGENET_Drug-Induced_Liver_Disease	AHR	aryl hydrocarbon receptor	7p21.1	11971	0.219176	0.628978	-0.0963588
C0860207	-0.916258	0.999634	0.736264	C0860207	DISGENET_Drug-Induced_Liver_Disease	ANXA6	annexin A6	5q33.1	13442	0.0721482	0.444355	-0.0663782
C0860207	-0.916258	0.999634	0.736264	C0860207	DISGENET_Drug-Induced_Liver_Disease	ATG5	autophagy related 5	6q21	13001	0.110019	0.505761	-0.0770162
C0860207	-0.916258	0.999634	0.736264	C0860207	DISGENET_Drug-Induced_Liver_Disease	ATP6V1D	ATPase H+ transporting V1 subunit D	14q23.3	12631	0.146964	0.555568	-0.0600812
C0860207	-0.916258	0.999634	0.736264	C0860207	DISGENET_Drug-Induced_Liver_Disease	BAX	BCL2 associated X, apoptosis regulator	19q13.33	13313	0.08305	0.460443	-0.0986915
C0860207	-0.916258	0.999634	0.736264	C0860207	DISGENET_Drug-Induced_Liver_Disease	CAP1	cyclase associated actin cytoskeleton regulatory protein 1	1p34.2	12875	0.122948	0.525382	-0.10567
C0860207	-0.916258	0.999634	0.736264	C0860207	DISGENET_Drug-Induced_Liver_Disease	CFAP20	cilia and flagella associated protein 20	16q21	13986	0.0354178	0.353771	-0.112499
C0860207	-0.916258	0.999634	0.736264	C0860207	DISGENET_Drug-Induced_Liver_Disease	CKB	creatine kinase B	14q32.33	14651	0.00666471	0.236607	-0.15177
C0860207	-0.916258	0.999634	0.736264	C0860207	DISGENET_Drug-Induced_Liver_Disease	DGAT2	diacylglycerol O-acyltransferase 2	11q13.5	14828	0.0015848	0.19506	-0.30374
C0860207	-0.916258	0.999634	0.736264	C0860207	DISGENET_Drug-Induced_Liver_Disease	DHRS7	dehydrogenase/reductase 7	14q23.1	14792	0.00222661	0.195239	-0.185723
C0860207	-0.916258	0.999634	0.736264	C0860207	DISGENET_Drug-Induced_Liver_Disease	DNAJB9	DnaJ heat shock protein family (Hsp40) member B9	7q31.1	12471	0.164468	0.573515	-0.0680254
C0860207	-0.916258	0.999634	0.736264	C0860207	DISGENET_Drug-Induced_Liver_Disease	DNAJB9	DnaJ heat shock protein family (Hsp40) member B9	14q24.2-q24.3	12471	0.164468	0.573515	-0.0680254
C0860207	-0.916258	0.999634	0.736264	C0860207	DISGENET_Drug-Induced_Liver_Disease	ECHS1	enoyl-CoA hydratase, short chain 1	10q26.3	12981	0.112356	0.510163	-0.06956
C0860207	-0.916258	0.999634	0.736264	C0860207	DISGENET_Drug-Induced_Liver_Disease	EDEM1	ER degradation enhancing alpha-mannosidase like protein 1	3p26.1	11906	0.229103	0.640267	-0.0609973
C0860207	-0.916258	0.999634	0.736264	C0860207	DISGENET_Drug-Induced_Liver_Disease	EPHX1	epoxide hydrolase 1	1q42.12	14731	0.00406213	0.211876	-0.201384
C0860207	-0.916258	0.999634	0.736264	C0860207	DISGENET_Drug-Induced_Liver_Disease	F3	coagulation factor III, tissue factor	1p21.3	13343	0.0806133	0.457096	-0.0915397
C0860207	-0.916258	0.999634	0.736264	C0860207	DISGENET_Drug-Induced_Liver_Disease	FADS1	fatty acid desaturase 1	11q12.2	11858	0.234022	0.643845	-0.0563838
C0860207	-0.916258	0.999634	0.736264	C0860207	DISGENET_Drug-Induced_Liver_Disease	GGH	gamma-glutamyl hydrolase	8q12.3	12510	0.160224	0.570284	-0.114678
C0860207	-0.916258	0.999634	0.736264	C0860207	DISGENET_Drug-Induced_Liver_Disease	GPD1	glycerol-3-phosphate dehydrogenase 1	12q13.12	13598	0.0623804	0.42627	-0.204576
C0860207	-0.916258	0.999634	0.736264	C0860207	DISGENET_Drug-Induced_Liver_Disease	GSTM1	glutathione S-transferase mu 1	1p13.3	12252	0.187116	0.599716	-0.286752
C0860207	-0.916258	0.999634	0.736264	C0860207	DISGENET_Drug-Induced_Liver_Disease	GSTM3	glutathione S-transferase mu 3	1p13.3	14433	0.0147016	0.282034	-0.146745
C0860207	-0.916258	0.999634	0.736264	C0860207	DISGENET_Drug-Induced_Liver_Disease	IL18	interleukin 18	11q23.1	13535	0.0665335	0.433924	-0.11531
C0860207	-0.916258	0.999634	0.736264	C0860207	DISGENET_Drug-Induced_Liver_Disease	IL1R2	interleukin 1 receptor type 2	2q11.2	13673	0.0560587	0.409672	-0.595898
C0860207	-0.916258	0.999634	0.736264	C0860207	DISGENET_Drug-Induced_Liver_Disease	KRT8	keratin 8	12q13.13	12744	0.135226	0.540159	-0.609308
C0860207	-0.916258	0.999634	0.736264	C0860207	DISGENET_Drug-Induced_Liver_Disease	LBP	lipopolysaccharide binding protein	20q11.23	13966	0.036348	0.357357	-0.684614
C0860207	-0.916258	0.999634	0.736264	C0860207	DISGENET_Drug-Induced_Liver_Disease	LTF	lactotransferrin	3p21.31	13173	0.0953558	0.484231	-1.77306
C0860207	-0.916258	0.999634	0.736264	C0860207	DISGENET_Drug-Induced_Liver_Disease	MAT1A	methionine adenosyltransferase 1A	10q22.3	13236	0.0894769	0.471869	-1.52851
C0860207	-0.916258	0.999634	0.736264	C0860207	DISGENET_Drug-Induced_Liver_Disease	MTPN	myotrophin	7q33	13399	0.0758278	0.450743	-0.101236
C0860207	-0.916258	0.999634	0.736264	C0860207	DISGENET_Drug-Induced_Liver_Disease	NDUFS3	NADH:ubiquinone oxidoreductase core subunit S3	11p11.2	14659	0.00643597	0.236183	-0.138963
C0860207	-0.916258	0.999634	0.736264	C0860207	DISGENET_Drug-Induced_Liver_Disease	NFE2L2	nuclear factor, erythroid 2 like 2	2q31.2	13359	0.0792289	0.455781	-0.119615
C0860207	-0.916258	0.999634	0.736264	C0860207	DISGENET_Drug-Induced_Liver_Disease	NME2	NME/NM23 nucleoside diphosphate kinase 2	17q21.33	12385	0.173581	0.584354	-0.105263
C0860207	-0.916258	0.999634	0.736264	C0860207	DISGENET_Drug-Induced_Liver_Disease	NR1I3	nuclear receptor subfamily 1 group I member 3	1q23.3	11994	0.217015	0.628837	-0.178643
C0860207	-0.916258	0.999634	0.736264	C0860207	DISGENET_Drug-Induced_Liver_Disease	NREP	neuronal regeneration related protein	5q22.1	12502	0.160931	0.570586	-0.0766717
C0860207	-0.916258	0.999634	0.736264	C0860207	DISGENET_Drug-Induced_Liver_Disease	PARK7	Parkinsonism associated deglycase	1p36.23	12991	0.110963	0.507233	-0.0891853
C0860207	-0.916258	0.999634	0.736264	C0860207	DISGENET_Drug-Induced_Liver_Disease	PDK4	pyruvate dehydrogenase kinase 4	7q21.3	13789	0.0487253	0.39319	-0.147333
C0860207	-0.916258	0.999634	0.736264	C0860207	DISGENET_Drug-Induced_Liver_Disease	PNRC1	proline rich nuclear receptor coactivator 1	6q15	13852	0.0444499	0.382427	-0.113072
C0860207	-0.916258	0.999634	0.736264	C0860207	DISGENET_Drug-Induced_Liver_Disease	POLR2G	RNA polymerase II subunit G	11q12.3	14570	0.00930948	0.252486	-0.141419
C0860207	-0.916258	0.999634	0.736264	C0860207	DISGENET_Drug-Induced_Liver_Disease	RBP1	retinol binding protein 1	3q23	13531	0.0668823	0.43471	-0.262995
C0860207	-0.916258	0.999634	0.736264	C0860207	DISGENET_Drug-Induced_Liver_Disease	SENP2	SUMO specific peptidase 2	3q27.2	11978	0.218466	0.628837	-0.0450298
C0860207	-0.916258	0.999634	0.736264	C0860207	DISGENET_Drug-Induced_Liver_Disease	SLC25A29	solute carrier family 25 member 29	14q32.2	13895	0.0417286	0.376781	-0.161025
C0860207	-0.916258	0.999634	0.736264	C0860207	DISGENET_Drug-Induced_Liver_Disease	SOD3	superoxide dismutase 3	4p15.2	14001	0.0343692	0.350999	-0.185693
C0860207	-0.916258	0.999634	0.736264	C0860207	DISGENET_Drug-Induced_Liver_Disease	SORD	sorbitol dehydrogenase	15q21.1	14829	0.00151184	0.19506	-0.171164
C0860207	-0.916258	0.999634	0.736264	C0860207	DISGENET_Drug-Induced_Liver_Disease	TALDO1	transaldolase 1	11p15.5	12334	0.178994	0.592034	-0.0681295
C0860207	-0.916258	0.999634	0.736264	C0860207	DISGENET_Drug-Induced_Liver_Disease	TBXA2R	thromboxane A2 receptor	19p13.3	13056	0.105525	0.501824	-0.370276
C0860207	-0.916258	0.999634	0.736264	C0860207	DISGENET_Drug-Induced_Liver_Disease	TGFBR1	transforming growth factor beta receptor 1	9q22.33	14165	0.026337	0.327027	-0.114965
C0860207	-0.916258	0.999634	0.736264	C0860207	DISGENET_Drug-Induced_Liver_Disease	TTR	transthyretin	18q12.1	11872	0.232814	0.64286	-1.22674
C0019193	-0.92165	0.999718	0.719023	C0019193	DISGENET_Hepatitis,_Toxic	ABI1	abl interactor 1	10p12.1	14746	0.003485	0.200521	-0.128321
C0019193	-0.92165	0.999718	0.719023	C0019193	DISGENET_Hepatitis,_Toxic	ACTB	actin beta	7p22.1	12119	0.20221	0.614236	-0.0569416
C0019193	-0.92165	0.999718	0.719023	C0019193	DISGENET_Hepatitis,_Toxic	AHR	aryl hydrocarbon receptor	7p21.1	11971	0.219176	0.628978	-0.0963588
C0019193	-0.92165	0.999718	0.719023	C0019193	DISGENET_Hepatitis,_Toxic	ANXA6	annexin A6	5q33.1	13442	0.0721482	0.444355	-0.0663782
C0019193	-0.92165	0.999718	0.719023	C0019193	DISGENET_Hepatitis,_Toxic	ATG5	autophagy related 5	6q21	13001	0.110019	0.505761	-0.0770162
C0019193	-0.92165	0.999718	0.719023	C0019193	DISGENET_Hepatitis,_Toxic	ATP6V1D	ATPase H+ transporting V1 subunit D	14q23.3	12631	0.146964	0.555568	-0.0600812
C0019193	-0.92165	0.999718	0.719023	C0019193	DISGENET_Hepatitis,_Toxic	BAX	BCL2 associated X, apoptosis regulator	19q13.33	13313	0.08305	0.460443	-0.0986915
C0019193	-0.92165	0.999718	0.719023	C0019193	DISGENET_Hepatitis,_Toxic	CAP1	cyclase associated actin cytoskeleton regulatory protein 1	1p34.2	12875	0.122948	0.525382	-0.10567
C0019193	-0.92165	0.999718	0.719023	C0019193	DISGENET_Hepatitis,_Toxic	CFAP20	cilia and flagella associated protein 20	16q21	13986	0.0354178	0.353771	-0.112499
C0019193	-0.92165	0.999718	0.719023	C0019193	DISGENET_Hepatitis,_Toxic	CKB	creatine kinase B	14q32.33	14651	0.00666471	0.236607	-0.15177
C0019193	-0.92165	0.999718	0.719023	C0019193	DISGENET_Hepatitis,_Toxic	DGAT2	diacylglycerol O-acyltransferase 2	11q13.5	14828	0.0015848	0.19506	-0.30374
C0019193	-0.92165	0.999718	0.719023	C0019193	DISGENET_Hepatitis,_Toxic	DHRS7	dehydrogenase/reductase 7	14q23.1	14792	0.00222661	0.195239	-0.185723
C0019193	-0.92165	0.999718	0.719023	C0019193	DISGENET_Hepatitis,_Toxic	DNAJB9	DnaJ heat shock protein family (Hsp40) member B9	7q31.1	12471	0.164468	0.573515	-0.0680254
C0019193	-0.92165	0.999718	0.719023	C0019193	DISGENET_Hepatitis,_Toxic	DNAJB9	DnaJ heat shock protein family (Hsp40) member B9	14q24.2-q24.3	12471	0.164468	0.573515	-0.0680254
C0019193	-0.92165	0.999718	0.719023	C0019193	DISGENET_Hepatitis,_Toxic	ECHS1	enoyl-CoA hydratase, short chain 1	10q26.3	12981	0.112356	0.510163	-0.06956
C0019193	-0.92165	0.999718	0.719023	C0019193	DISGENET_Hepatitis,_Toxic	EDEM1	ER degradation enhancing alpha-mannosidase like protein 1	3p26.1	11906	0.229103	0.640267	-0.0609973
C0019193	-0.92165	0.999718	0.719023	C0019193	DISGENET_Hepatitis,_Toxic	EPHX1	epoxide hydrolase 1	1q42.12	14731	0.00406213	0.211876	-0.201384
C0019193	-0.92165	0.999718	0.719023	C0019193	DISGENET_Hepatitis,_Toxic	F3	coagulation factor III, tissue factor	1p21.3	13343	0.0806133	0.457096	-0.0915397
C0019193	-0.92165	0.999718	0.719023	C0019193	DISGENET_Hepatitis,_Toxic	FADS1	fatty acid desaturase 1	11q12.2	11858	0.234022	0.643845	-0.0563838
C0019193	-0.92165	0.999718	0.719023	C0019193	DISGENET_Hepatitis,_Toxic	GGH	gamma-glutamyl hydrolase	8q12.3	12510	0.160224	0.570284	-0.114678
C0019193	-0.92165	0.999718	0.719023	C0019193	DISGENET_Hepatitis,_Toxic	GPD1	glycerol-3-phosphate dehydrogenase 1	12q13.12	13598	0.0623804	0.42627	-0.204576
C0019193	-0.92165	0.999718	0.719023	C0019193	DISGENET_Hepatitis,_Toxic	GSTM1	glutathione S-transferase mu 1	1p13.3	12252	0.187116	0.599716	-0.286752
C0019193	-0.92165	0.999718	0.719023	C0019193	DISGENET_Hepatitis,_Toxic	GSTM3	glutathione S-transferase mu 3	1p13.3	14433	0.0147016	0.282034	-0.146745
C0019193	-0.92165	0.999718	0.719023	C0019193	DISGENET_Hepatitis,_Toxic	IL18	interleukin 18	11q23.1	13535	0.0665335	0.433924	-0.11531
C0019193	-0.92165	0.999718	0.719023	C0019193	DISGENET_Hepatitis,_Toxic	IL1R2	interleukin 1 receptor type 2	2q11.2	13673	0.0560587	0.409672	-0.595898
C0019193	-0.92165	0.999718	0.719023	C0019193	DISGENET_Hepatitis,_Toxic	KRT8	keratin 8	12q13.13	12744	0.135226	0.540159	-0.609308
C0019193	-0.92165	0.999718	0.719023	C0019193	DISGENET_Hepatitis,_Toxic	LBP	lipopolysaccharide binding protein	20q11.23	13966	0.036348	0.357357	-0.684614
C0019193	-0.92165	0.999718	0.719023	C0019193	DISGENET_Hepatitis,_Toxic	LTF	lactotransferrin	3p21.31	13173	0.0953558	0.484231	-1.77306
C0019193	-0.92165	0.999718	0.719023	C0019193	DISGENET_Hepatitis,_Toxic	MAT1A	methionine adenosyltransferase 1A	10q22.3	13236	0.0894769	0.471869	-1.52851
C0019193	-0.92165	0.999718	0.719023	C0019193	DISGENET_Hepatitis,_Toxic	MTPN	myotrophin	7q33	13399	0.0758278	0.450743	-0.101236
C0019193	-0.92165	0.999718	0.719023	C0019193	DISGENET_Hepatitis,_Toxic	NDUFS3	NADH:ubiquinone oxidoreductase core subunit S3	11p11.2	14659	0.00643597	0.236183	-0.138963
C0019193	-0.92165	0.999718	0.719023	C0019193	DISGENET_Hepatitis,_Toxic	NFE2L2	nuclear factor, erythroid 2 like 2	2q31.2	13359	0.0792289	0.455781	-0.119615
C0019193	-0.92165	0.999718	0.719023	C0019193	DISGENET_Hepatitis,_Toxic	NME2	NME/NM23 nucleoside diphosphate kinase 2	17q21.33	12385	0.173581	0.584354	-0.105263
C0019193	-0.92165	0.999718	0.719023	C0019193	DISGENET_Hepatitis,_Toxic	NR1I3	nuclear receptor subfamily 1 group I member 3	1q23.3	11994	0.217015	0.628837	-0.178643
C0019193	-0.92165	0.999718	0.719023	C0019193	DISGENET_Hepatitis,_Toxic	NREP	neuronal regeneration related protein	5q22.1	12502	0.160931	0.570586	-0.0766717
C0019193	-0.92165	0.999718	0.719023	C0019193	DISGENET_Hepatitis,_Toxic	PARK7	Parkinsonism associated deglycase	1p36.23	12991	0.110963	0.507233	-0.0891853
C0019193	-0.92165	0.999718	0.719023	C0019193	DISGENET_Hepatitis,_Toxic	PDK4	pyruvate dehydrogenase kinase 4	7q21.3	13789	0.0487253	0.39319	-0.147333
C0019193	-0.92165	0.999718	0.719023	C0019193	DISGENET_Hepatitis,_Toxic	PNRC1	proline rich nuclear receptor coactivator 1	6q15	13852	0.0444499	0.382427	-0.113072
C0019193	-0.92165	0.999718	0.719023	C0019193	DISGENET_Hepatitis,_Toxic	POLR2G	RNA polymerase II subunit G	11q12.3	14570	0.00930948	0.252486	-0.141419
C0019193	-0.92165	0.999718	0.719023	C0019193	DISGENET_Hepatitis,_Toxic	RBP1	retinol binding protein 1	3q23	13531	0.0668823	0.43471	-0.262995
C0019193	-0.92165	0.999718	0.719023	C0019193	DISGENET_Hepatitis,_Toxic	SENP2	SUMO specific peptidase 2	3q27.2	11978	0.218466	0.628837	-0.0450298
C0019193	-0.92165	0.999718	0.719023	C0019193	DISGENET_Hepatitis,_Toxic	SLC25A29	solute carrier family 25 member 29	14q32.2	13895	0.0417286	0.376781	-0.161025
C0019193	-0.92165	0.999718	0.719023	C0019193	DISGENET_Hepatitis,_Toxic	SOD3	superoxide dismutase 3	4p15.2	14001	0.0343692	0.350999	-0.185693
C0019193	-0.92165	0.999718	0.719023	C0019193	DISGENET_Hepatitis,_Toxic	SORD	sorbitol dehydrogenase	15q21.1	14829	0.00151184	0.19506	-0.171164
C0019193	-0.92165	0.999718	0.719023	C0019193	DISGENET_Hepatitis,_Toxic	TALDO1	transaldolase 1	11p15.5	12334	0.178994	0.592034	-0.0681295
C0019193	-0.92165	0.999718	0.719023	C0019193	DISGENET_Hepatitis,_Toxic	TBXA2R	thromboxane A2 receptor	19p13.3	13056	0.105525	0.501824	-0.370276
C0019193	-0.92165	0.999718	0.719023	C0019193	DISGENET_Hepatitis,_Toxic	TGFBR1	transforming growth factor beta receptor 1	9q22.33	14165	0.026337	0.327027	-0.114965
C0019193	-0.92165	0.999718	0.719023	C0019193	DISGENET_Hepatitis,_Toxic	TTR	transthyretin	18q12.1	11872	0.232814	0.64286	-1.22674
C0024117	-1.13458	1	0.285441	C0024117	DISGENET_Chronic_Obstructive_Airway_Disease	EPHX1	epoxide hydrolase 1	1q42.12	14731	0.00406213	0.211876	-0.201384
C0024117	-1.13458	1	0.285441	C0024117	DISGENET_Chronic_Obstructive_Airway_Disease	FOXO3	forkhead box O3	6q21	14237	0.0227544	0.311839	-0.189551
C0024117	-1.13458	1	0.285441	C0024117	DISGENET_Chronic_Obstructive_Airway_Disease	KLF5	Kruppel like factor 5	13q22.1	13887	0.0421962	0.377628	-0.285361
[truncated: 2,031 more rows]

## Sheet: PositiveEnriched_Striatum
GENE_SET	NES_score	FDR_qVal	NOM_pVal	names	description	SYMBOL	GENENAME	MAP	Gene_Rank	P.Value	adj.P.Val	logFC
C0021400	2.27063	0	0	C0021400	DISGENET_Influenza	ATF3	activating transcription factor 3	1q32.3	1725	0.110524	0.506365	0.316782
C0021400	2.27063	0	0	C0021400	DISGENET_Influenza	DDX60	DExD/H-box helicase 60	4q32.3	237	0.00615081	0.236183	0.51012
C0021400	2.27063	0	0	C0021400	DISGENET_Influenza	EIF2AK2	eukaryotic translation initiation factor 2 alpha kinase 2	2p22.2	2342	0.179416	0.592259	0.143401
C0021400	2.27063	0	0	C0021400	DISGENET_Influenza	IFI27	interferon alpha inducible protein 27	14q32.12	381	0.012188	0.272939	0.16449
C0021400	2.27063	0	0	C0021400	DISGENET_Influenza	IFI35	interferon induced protein 35	17q21.31	938	0.0443562	0.381772	0.261128
C0021400	2.27063	0	0	C0021400	DISGENET_Influenza	IFI44	interferon induced protein 44	1p31.1	308	0.00883825	0.248875	0.851563
C0021400	2.27063	0	0	C0021400	DISGENET_Influenza	IRF7	interferon regulatory factor 7	11p15.5	161	0.00338733	0.199816	0.746956
C0021400	2.27063	0	0	C0021400	DISGENET_Influenza	ISG15	ISG15 ubiquitin like modifier	1p36.33	2409	0.188594	0.601748	0.276425
C0021400	2.27063	0	0	C0021400	DISGENET_Influenza	LY6E	lymphocyte antigen 6 family member E	8q24.3	295	0.0082962	0.244884	0.217333
C0021400	2.27063	0	0	C0021400	DISGENET_Influenza	MX1	MX dynamin like GTPase 1	21q22.3	1256	0.069476	0.440877	0.423825
C0021400	2.27063	0	0	C0021400	DISGENET_Influenza	OAS1	2'-5'-oligoadenylate synthetase 1	12q24.13	939	0.382617	0.636038	0.591486
C0021400	2.27063	0	0	C0021400	DISGENET_Influenza	OAS2	2'-5'-oligoadenylate synthetase 2	12q24.13	1240	0.0678301	0.437232	0.515505
C0021400	2.27063	0	0	C0021400	DISGENET_Influenza	OASL	2'-5'-oligoadenylate synthetase like	12q24.31	1711	0.109434	0.50545	0.746707
C0021400	2.27063	0	0	C0021400	DISGENET_Influenza	PARP12	poly(ADP-ribose) polymerase family member 12	7q34	2029	0.142565	0.549045	0.12413
C0021400	2.27063	0	0	C0021400	DISGENET_Influenza	RSAD2	radical S-adenosyl methionine domain containing 2	2p25.2	1602	0.0995354	0.493191	0.200885
C0021400	2.27063	0	0	C0021400	DISGENET_Influenza	RTP4	receptor transporter protein 4	3q27.3	750	0.031373	0.339913	0.40868
C0021400	2.27063	0	0	C0021400	DISGENET_Influenza	SIGLEC1	sialic acid binding Ig like lectin 1	20p13	519	0.0189867	0.300373	1.23841
C0021400	2.27063	0	0	C0021400	DISGENET_Influenza	SLC22A8	solute carrier family 22 member 8	11q12.3	1154	0.0611664	0.424452	0.214497
C0021400	2.27063	0	0	C0021400	DISGENET_Influenza	STAT1	signal transducer and activator of transcription 1	2q32.2	1760	0.114958	0.514241	0.161043
C0021400	2.27063	0	0	C0021400	DISGENET_Influenza	TRIM22	tripartite motif containing 22	11p15.4	2507	0.403323	0.740866	0.227747
C0021400	2.27063	0	0	C0021400	DISGENET_Influenza	UBE2L6	ubiquitin conjugating enzyme E2 L6	11q12.1	321	0.00971737	0.255525	0.365229
C0497327	2.20447	0	0	C0497327	DISGENET_Dementia	APP	amyloid beta precursor protein	21q21.3	1	1.09487e-12	1.19161e-08	0.946436
C0497327	2.20447	0	0	C0497327	DISGENET_Dementia	COL4A1	collagen type IV alpha 1 chain	13q34	9	5.81388e-05	0.0632754	0.313374
C0497327	2.20447	0	0	C0497327	DISGENET_Dementia	DNMT1	DNA methyltransferase 1	19p13.2	744	0.0310676	0.339665	0.111575
C0497327	2.20447	0	0	C0497327	DISGENET_Dementia	GRN	granulin precursor	17q21.31	227	0.00590422	0.236183	0.115873
C0497327	2.20447	0	0	C0497327	DISGENET_Dementia	MAPT	microtubule associated protein tau	17q21.31	458	0.0157069	0.286613	0.134581
C0497327	2.20447	0	0	C0497327	DISGENET_Dementia	PRNP	prion protein	20p13	0	3.02494e-18	6.58439e-14	1.62065
C0878659	2.00155	0.0125947	0	C0878659	DISGENET_Disproportionate_short_stature	ACAN	aggrecan	15q26.1	277	0.00764593	0.241359	0.3204
C0878659	2.00155	0.0125947	0	C0878659	DISGENET_Disproportionate_short_stature	COL11A1	collagen type XI alpha 1 chain	1p21.1	1028	0.0511816	0.399308	0.326381
C0878659	2.00155	0.0125947	0	C0878659	DISGENET_Disproportionate_short_stature	COL1A1	collagen type I alpha 1 chain	17q21.33	558	0.0209026	0.306839	0.320476
C0878659	2.00155	0.0125947	0	C0878659	DISGENET_Disproportionate_short_stature	COL2A1	collagen type II alpha 1 chain	12q13.11	1942	0.133183	0.53695	0.215863
C0878659	2.00155	0.0125947	0	C0878659	DISGENET_Disproportionate_short_stature	CUL7	cullin 7	6p21.1	1059	0.0533204	0.40349	0.159032
C0878659	2.00155	0.0125947	0	C0878659	DISGENET_Disproportionate_short_stature	DDR2	discoidin domain receptor tyrosine kinase 2	1q23.3	2009	0.140405	0.546767	0.236546
C0878659	2.00155	0.0125947	0	C0878659	DISGENET_Disproportionate_short_stature	DHCR24	24-dehydrocholesterol reductase	1p32.3	348	0.0107725	0.265254	0.195888
C0878659	2.00155	0.0125947	0	C0878659	DISGENET_Disproportionate_short_stature	DYNC2H1	dynein cytoplasmic 2 heavy chain 1	11q22.3	1498	0.0872959	0.468602	0.127677
C0878659	2.00155	0.0125947	0	C0878659	DISGENET_Disproportionate_short_stature	EVC	EvC ciliary complex subunit 1	4p16.2	1152	0.060816	0.424117	0.153142
C0878659	2.00155	0.0125947	0	C0878659	DISGENET_Disproportionate_short_stature	EVC2	EvC ciliary complex subunit 2	4p16.2	154	0.00327845	0.199816	0.390236
C0878659	2.00155	0.0125947	0	C0878659	DISGENET_Disproportionate_short_stature	FBN1	fibrillin 1	15q21.1	12	7.89296e-05	0.0701563	0.445487
C0878659	2.00155	0.0125947	0	C0878659	DISGENET_Disproportionate_short_stature	FGFR1	fibroblast growth factor receptor 1	8p11.23	1742	0.113099	0.511281	0.129042
C0878659	2.00155	0.0125947	0	C0878659	DISGENET_Disproportionate_short_stature	FGFR3	fibroblast growth factor receptor 3	4p16.3	941	0.0447985	0.383766	0.102626
C0878659	2.00155	0.0125947	0	C0878659	DISGENET_Disproportionate_short_stature	HSPG2	heparan sulfate proteoglycan 2	1p36.12	973	0.0469321	0.387716	0.24141
C0878659	2.00155	0.0125947	0	C0878659	DISGENET_Disproportionate_short_stature	IFT122	intraflagellar transport 122	3q21.3-q22.1	2440	0.192374	0.604767	0.060686
C0878659	2.00155	0.0125947	0	C0878659	DISGENET_Disproportionate_short_stature	IFT140	intraflagellar transport 140	16p13.3	296	0.00830267	0.244884	0.121087
C0878659	2.00155	0.0125947	0	C0878659	DISGENET_Disproportionate_short_stature	LIFR	LIF receptor subunit alpha	5p13.1	1954	0.134469	0.538978	0.0871983
C0878659	2.00155	0.0125947	0	C0878659	DISGENET_Disproportionate_short_stature	NPR2	natriuretic peptide receptor 2	9p13.3	1613	0.100359	0.493598	0.108225
C0878659	2.00155	0.0125947	0	C0878659	DISGENET_Disproportionate_short_stature	OBSL1	obscurin like cytoskeletal adaptor 1	2q35	165	0.00347461	0.200521	0.183412
C0878659	2.00155	0.0125947	0	C0878659	DISGENET_Disproportionate_short_stature	PRKAR1A	protein kinase cAMP-dependent type I regulatory subunit alpha	17q24.2	2455	0.194592	0.607843	0.0737895
C0878659	2.00155	0.0125947	0	C0878659	DISGENET_Disproportionate_short_stature	ROR2	receptor tyrosine kinase like orphan receptor 2	9q22.31	2594	0.211287	0.623147	0.396354
C0878659	2.00155	0.0125947	0	C0878659	DISGENET_Disproportionate_short_stature	SH3PXD2B	SH3 and PX domains 2B	5q35.1	612	0.0238132	0.316077	0.171708
C0878659	2.00155	0.0125947	0	C0878659	DISGENET_Disproportionate_short_stature	SMARCAL1	SWI/SNF related, matrix associated, actin dependent regulator of chromatin, subfamily a like 1	2q35	2105	0.150962	0.55995	0.0940095
C0878659	2.00155	0.0125947	0	C0878659	DISGENET_Disproportionate_short_stature	TRIP11	thyroid hormone receptor interactor 11	14q32.12	2465	0.19528	0.608367	0.0575911
C0878659	2.00155	0.0125947	0	C0878659	DISGENET_Disproportionate_short_stature	WDR35	WD repeat domain 35	2p24.1	1987	0.138429	0.545078	0.0827172
C0878659	2.00155	0.0125947	0	C0878659	DISGENET_Disproportionate_short_stature	WNT5A	Wnt family member 5A	3p14.3	584	0.0218776	0.309993	0.312602
C0751846	2.00289	0.0135922	0	C0751846	DISGENET_Left_Middle_Cerebral_Artery_Infarction	ATF3	activating transcription factor 3	1q32.3	1725	0.110524	0.506365	0.316782
C0751846	2.00289	0.0135922	0	C0751846	DISGENET_Left_Middle_Cerebral_Artery_Infarction	EDN1	endothelin 1	6p24.1	857	0.0395691	0.371083	0.296299
C0751846	2.00289	0.0135922	0	C0751846	DISGENET_Left_Middle_Cerebral_Artery_Infarction	ICAM1	intercellular adhesion molecule 1	19p13.2	1456	0.0835356	0.460947	0.28561
C0751846	2.00289	0.0135922	0	C0751846	DISGENET_Left_Middle_Cerebral_Artery_Infarction	IL11	interleukin 11	19q13.42	1547	0.092537	0.478666	0.756756
C0751846	2.00289	0.0135922	0	C0751846	DISGENET_Left_Middle_Cerebral_Artery_Infarction	IL6ST	interleukin 6 signal transducer	5q11.2	1167	0.0618674	0.425565	0.13044
C0751846	2.00289	0.0135922	0	C0751846	DISGENET_Left_Middle_Cerebral_Artery_Infarction	PLAT	plasminogen activator, tissue type	8p11.21	507	0.0184922	0.299208	0.15852
C0751846	2.00289	0.0135922	0	C0751846	DISGENET_Left_Middle_Cerebral_Artery_Infarction	SMOX	spermine oxidase	20p13	1033	0.051511	0.399493	0.145221
C0751846	2.00289	0.0135922	0	C0751846	DISGENET_Left_Middle_Cerebral_Artery_Infarction	SOD2	superoxide dismutase 2	6q25.3	1325	0.0742431	0.448529	0.0753013
C0751846	2.00289	0.0135922	0	C0751846	DISGENET_Left_Middle_Cerebral_Artery_Infarction	SPHK2	sphingosine kinase 2	19q13.33	19	0.000153573	0.102434	0.237284
C0751846	2.00289	0.0135922	0	C0751846	DISGENET_Left_Middle_Cerebral_Artery_Infarction	STAT3	signal transducer and activator of transcription 3	17q21.2	971	0.0467834	0.387227	0.0703508
C0546126	1.9532	0.0142443	0	C0546126	DISGENET_Acute_Confusional_Senile_Dementia	ABCA7	ATP binding cassette subfamily A member 7	19p13.3	10	7.19793e-05	0.0701563	0.372942
C0546126	1.9532	0.0142443	0	C0546126	DISGENET_Acute_Confusional_Senile_Dementia	ADAMTS1	ADAM metallopeptidase with thrombospondin type 1 motif 1	21q21.3	480	0.0170607	0.293613	0.264453
C0546126	1.9532	0.0142443	0	C0546126	DISGENET_Acute_Confusional_Senile_Dementia	APP	amyloid beta precursor protein	21q21.3	1	1.09487e-12	1.19161e-08	0.946436
C0546126	1.9532	0.0142443	0	C0546126	DISGENET_Acute_Confusional_Senile_Dementia	BDNF	brain derived neurotrophic factor	11p14.1	1526	0.0903133	0.473927	0.612838
C0546126	1.9532	0.0142443	0	C0546126	DISGENET_Acute_Confusional_Senile_Dementia	DHCR24	24-dehydrocholesterol reductase	1p32.3	348	0.0107725	0.265254	0.195888
C0546126	1.9532	0.0142443	0	C0546126	DISGENET_Acute_Confusional_Senile_Dementia	HLA-DRB5	major histocompatibility complex, class II, DR beta 5	6p21.32	1082	0.0549809	0.407166	0.977826
C0546126	1.9532	0.0142443	0	C0546126	DISGENET_Acute_Confusional_Senile_Dementia	IGF1R	insulin like growth factor 1 receptor	15q26.3	1300	0.0728147	0.445699	0.0930192
C0546126	1.9532	0.0142443	0	C0546126	DISGENET_Acute_Confusional_Senile_Dementia	IGF2R	insulin like growth factor 2 receptor	6q25.3	1194	0.0640477	0.429276	0.0937503
C0546126	1.9532	0.0142443	0	C0546126	DISGENET_Acute_Confusional_Senile_Dementia	MAPT	microtubule associated protein tau	17q21.31	458	0.0157069	0.286613	0.134581
C0546126	1.9532	0.0142443	0	C0546126	DISGENET_Acute_Confusional_Senile_Dementia	PRNP	prion protein	20p13	0	3.02494e-18	6.58439e-14	1.62065
C0546126	1.9532	0.0142443	0	C0546126	DISGENET_Acute_Confusional_Senile_Dementia	SOD2	superoxide dismutase 2	6q25.3	1325	0.0742431	0.448529	0.0753013
C0546126	1.9532	0.0142443	0	C0546126	DISGENET_Acute_Confusional_Senile_Dementia	VSNL1	visinin like 1	2p24.2	1108	0.0567333	0.411164	0.264407
C0546126	1.9532	0.0142443	0	C0546126	DISGENET_Acute_Confusional_Senile_Dementia	WWOX	WW domain containing oxidoreductase	16q23.1-q23.2	512	0.018663	0.299208	0.181814
C0751847	2.01511	0.0147642	0	C0751847	DISGENET_Embolic_Infarction,_Middle_Cerebral_Artery	ATF3	activating transcription factor 3	1q32.3	1725	0.110524	0.506365	0.316782
C0751847	2.01511	0.0147642	0	C0751847	DISGENET_Embolic_Infarction,_Middle_Cerebral_Artery	EDN1	endothelin 1	6p24.1	857	0.0395691	0.371083	0.296299
C0751847	2.01511	0.0147642	0	C0751847	DISGENET_Embolic_Infarction,_Middle_Cerebral_Artery	ICAM1	intercellular adhesion molecule 1	19p13.2	1456	0.0835356	0.460947	0.28561
C0751847	2.01511	0.0147642	0	C0751847	DISGENET_Embolic_Infarction,_Middle_Cerebral_Artery	IL11	interleukin 11	19q13.42	1547	0.092537	0.478666	0.756756
C0751847	2.01511	0.0147642	0	C0751847	DISGENET_Embolic_Infarction,_Middle_Cerebral_Artery	IL6ST	interleukin 6 signal transducer	5q11.2	1167	0.0618674	0.425565	0.13044
C0751847	2.01511	0.0147642	0	C0751847	DISGENET_Embolic_Infarction,_Middle_Cerebral_Artery	PLAT	plasminogen activator, tissue type	8p11.21	507	0.0184922	0.299208	0.15852
C0751847	2.01511	0.0147642	0	C0751847	DISGENET_Embolic_Infarction,_Middle_Cerebral_Artery	SMOX	spermine oxidase	20p13	1033	0.051511	0.399493	0.145221
C0751847	2.01511	0.0147642	0	C0751847	DISGENET_Embolic_Infarction,_Middle_Cerebral_Artery	SOD2	superoxide dismutase 2	6q25.3	1325	0.0742431	0.448529	0.0753013
C0751847	2.01511	0.0147642	0	C0751847	DISGENET_Embolic_Infarction,_Middle_Cerebral_Artery	SPHK2	sphingosine kinase 2	19q13.33	19	0.000153573	0.102434	0.237284
C0751847	2.01511	0.0147642	0	C0751847	DISGENET_Embolic_Infarction,_Middle_Cerebral_Artery	STAT3	signal transducer and activator of transcription 3	17q21.2	971	0.0467834	0.387227	0.0703508
C0238281	2.02198	0.01489	0	C0238281	DISGENET_Middle_Cerebral_Artery_Syndrome	ATF3	activating transcription factor 3	1q32.3	1725	0.110524	0.506365	0.316782
C0238281	2.02198	0.01489	0	C0238281	DISGENET_Middle_Cerebral_Artery_Syndrome	EDN1	endothelin 1	6p24.1	857	0.0395691	0.371083	0.296299
C0238281	2.02198	0.01489	0	C0238281	DISGENET_Middle_Cerebral_Artery_Syndrome	ICAM1	intercellular adhesion molecule 1	19p13.2	1456	0.0835356	0.460947	0.28561
C0238281	2.02198	0.01489	0	C0238281	DISGENET_Middle_Cerebral_Artery_Syndrome	IL11	interleukin 11	19q13.42	1547	0.092537	0.478666	0.756756
C0238281	2.02198	0.01489	0	C0238281	DISGENET_Middle_Cerebral_Artery_Syndrome	IL6ST	interleukin 6 signal transducer	5q11.2	1167	0.0618674	0.425565	0.13044
C0238281	2.02198	0.01489	0	C0238281	DISGENET_Middle_Cerebral_Artery_Syndrome	PLAT	plasminogen activator, tissue type	8p11.21	507	0.0184922	0.299208	0.15852
C0238281	2.02198	0.01489	0	C0238281	DISGENET_Middle_Cerebral_Artery_Syndrome	SMOX	spermine oxidase	20p13	1033	0.051511	0.399493	0.145221
C0238281	2.02198	0.01489	0	C0238281	DISGENET_Middle_Cerebral_Artery_Syndrome	SOD2	superoxide dismutase 2	6q25.3	1325	0.0742431	0.448529	0.0753013
C0238281	2.02198	0.01489	0	C0238281	DISGENET_Middle_Cerebral_Artery_Syndrome	SPHK2	sphingosine kinase 2	19q13.33	19	0.000153573	0.102434	0.237284
C0238281	2.02198	0.01489	0	C0238281	DISGENET_Middle_Cerebral_Artery_Syndrome	STAT3	signal transducer and activator of transcription 3	17q21.2	971	0.0467834	0.387227	0.0703508
C0750901	1.95369	0.0150001	0	C0750901	DISGENET_Alzheimer_Disease,_Early_Onset	ABCA7	ATP binding cassette subfamily A member 7	19p13.3	10	7.19793e-05	0.0701563	0.372942
C0750901	1.95369	0.0150001	0	C0750901	DISGENET_Alzheimer_Disease,_Early_Onset	ADAMTS1	ADAM metallopeptidase with thrombospondin type 1 motif 1	21q21.3	480	0.0170607	0.293613	0.264453
C0750901	1.95369	0.0150001	0	C0750901	DISGENET_Alzheimer_Disease,_Early_Onset	APP	amyloid beta precursor protein	21q21.3	1	1.09487e-12	1.19161e-08	0.946436
C0750901	1.95369	0.0150001	0	C0750901	DISGENET_Alzheimer_Disease,_Early_Onset	BDNF	brain derived neurotrophic factor	11p14.1	1526	0.0903133	0.473927	0.612838
C0750901	1.95369	0.0150001	0	C0750901	DISGENET_Alzheimer_Disease,_Early_Onset	DHCR24	24-dehydrocholesterol reductase	1p32.3	348	0.0107725	0.265254	0.195888
C0750901	1.95369	0.0150001	0	C0750901	DISGENET_Alzheimer_Disease,_Early_Onset	HLA-DRB5	major histocompatibility complex, class II, DR beta 5	6p21.32	1082	0.0549809	0.407166	0.977826
C0750901	1.95369	0.0150001	0	C0750901	DISGENET_Alzheimer_Disease,_Early_Onset	IGF1R	insulin like growth factor 1 receptor	15q26.3	1300	0.0728147	0.445699	0.0930192
C0750901	1.95369	0.0150001	0	C0750901	DISGENET_Alzheimer_Disease,_Early_Onset	IGF2R	insulin like growth factor 2 receptor	6q25.3	1194	0.0640477	0.429276	0.0937503
C0750901	1.95369	0.0150001	0	C0750901	DISGENET_Alzheimer_Disease,_Early_Onset	MAPT	microtubule associated protein tau	17q21.31	458	0.0157069	0.286613	0.134581
C0750901	1.95369	0.0150001	0	C0750901	DISGENET_Alzheimer_Disease,_Early_Onset	PRNP	prion protein	20p13	0	3.02494e-18	6.58439e-14	1.62065
C0750901	1.95369	0.0150001	0	C0750901	DISGENET_Alzheimer_Disease,_Early_Onset	SOD2	superoxide dismutase 2	6q25.3	1325	0.0742431	0.448529	0.0753013
C0750901	1.95369	0.0150001	0	C0750901	DISGENET_Alzheimer_Disease,_Early_Onset	VSNL1	visinin like 1	2p24.2	1108	0.0567333	0.411164	0.264407
C0750901	1.95369	0.0150001	0	C0750901	DISGENET_Alzheimer_Disease,_Early_Onset	WWOX	WW domain containing oxidoreductase	16q23.1-q23.2	512	0.018663	0.299208	0.181814
C0149782	1.957	0.0150763	0	C0149782	DISGENET_Squamous_cell_carcinoma_of_lung	DDR2	discoidin domain receptor tyrosine kinase 2	1q23.3	2009	0.140405	0.546767	0.236546
C0149782	1.957	0.0150763	0	C0149782	DISGENET_Squamous_cell_carcinoma_of_lung	EPHA3	EPH receptor A3	3p11.1	2086	0.148519	0.556701	0.293781
C0149782	1.957	0.0150763	0	C0149782	DISGENET_Squamous_cell_carcinoma_of_lung	EPHA5	EPH receptor A5	4q13.1-q13.2	526	0.019362	0.302489	0.262058
C0149782	1.957	0.0150763	0	C0149782	DISGENET_Squamous_cell_carcinoma_of_lung	ERBB4	erb-b2 receptor tyrosine kinase 4	2q34	472	0.0164435	0.291708	0.189582
C0149782	1.957	0.0150763	0	C0149782	DISGENET_Squamous_cell_carcinoma_of_lung	FGFR1	fibroblast growth factor receptor 1	8p11.23	1742	0.113099	0.511281	0.129042
C0149782	1.957	0.0150763	0	C0149782	DISGENET_Squamous_cell_carcinoma_of_lung	FYN	FYN proto-oncogene, Src family tyrosine kinase	6q21	177	0.00391992	0.210509	0.111187
C0149782	1.957	0.0150763	0	C0149782	DISGENET_Squamous_cell_carcinoma_of_lung	GUCY2F	guanylate cyclase 2F, retinal	Xq22.3-q23	2120	0.152098	0.561042	0.221895
C0149782	1.957	0.0150763	0	C0149782	DISGENET_Squamous_cell_carcinoma_of_lung	IGF1R	insulin like growth factor 1 receptor	15q26.3	1300	0.0728147	0.445699	0.0930192
C0149782	1.957	0.0150763	0	C0149782	DISGENET_Squamous_cell_carcinoma_of_lung	KRAS	KRAS proto-oncogene, GTPase	12p12.1	1748	0.113472	0.511502	0.0713035
C0149782	1.957	0.0150763	0	C0149782	DISGENET_Squamous_cell_carcinoma_of_lung	MAP2K4	mitogen-activated protein kinase kinase 4	17p12	2790	0.235695	0.644366	0.0689931
C0149782	1.957	0.0150763	0	C0149782	DISGENET_Squamous_cell_carcinoma_of_lung	MAP3K15	mitogen-activated protein kinase kinase kinase 15	Xp22.12	3082	0.277818	0.684732	0.199913
C0149782	1.957	0.0150763	0	C0149782	DISGENET_Squamous_cell_carcinoma_of_lung	MAP4K3	mitogen-activated protein kinase kinase kinase kinase 3	2p22.1	2228	0.164344	0.573374	0.0975832
C0149782	1.957	0.0150763	0	C0149782	DISGENET_Squamous_cell_carcinoma_of_lung	MAST4	microtubule associated serine/threonine kinase family member 4	5q12.3	231	0.00604564	0.236183	0.313869
C0149782	1.957	0.0150763	0	C0149782	DISGENET_Squamous_cell_carcinoma_of_lung	MYLK4	myosin light chain kinase family member 4	6p25.2	2875	0.246877	0.655392	0.364655
C0149782	1.957	0.0150763	0	C0149782	DISGENET_Squamous_cell_carcinoma_of_lung	MYO18B	myosin XVIIIB	22q12.1	2157	0.156552	0.564928	0.294405
C0149782	1.957	0.0150763	0	C0149782	DISGENET_Squamous_cell_carcinoma_of_lung	NOTCH1	notch receptor 1	9q34.3	1118	0.0576332	0.414296	0.166542
C0149782	1.957	0.0150763	0	C0149782	DISGENET_Squamous_cell_carcinoma_of_lung	TRIM24	tripartite motif containing 24	7q33-q34	366	0.0115097	0.267913	0.125977
C0149782	1.957	0.0150763	0	C0149782	DISGENET_Squamous_cell_carcinoma_of_lung	TTN	titin	2q31.2	1450	0.0832288	0.460443	0.281889
C0149782	1.957	0.0150763	0	C0149782	DISGENET_Squamous_cell_carcinoma_of_lung	WNK3	WNK lysine deficient protein kinase 3	Xp11.22	1212	0.0654779	0.432158	0.145357
C0740376	2.00349	0.0151024	0	C0740376	DISGENET_Middle_Cerebral_Artery_Thrombosis	ATF3	activating transcription factor 3	1q32.3	1725	0.110524	0.506365	0.316782
C0740376	2.00349	0.0151024	0	C0740376	DISGENET_Middle_Cerebral_Artery_Thrombosis	EDN1	endothelin 1	6p24.1	857	0.0395691	0.371083	0.296299
C0740376	2.00349	0.0151024	0	C0740376	DISGENET_Middle_Cerebral_Artery_Thrombosis	ICAM1	intercellular adhesion molecule 1	19p13.2	1456	0.0835356	0.460947	0.28561
C0740376	2.00349	0.0151024	0	C0740376	DISGENET_Middle_Cerebral_Artery_Thrombosis	IL11	interleukin 11	19q13.42	1547	0.092537	0.478666	0.756756
C0740376	2.00349	0.0151024	0	C0740376	DISGENET_Middle_Cerebral_Artery_Thrombosis	IL6ST	interleukin 6 signal transducer	5q11.2	1167	0.0618674	0.425565	0.13044
C0740376	2.00349	0.0151024	0	C0740376	DISGENET_Middle_Cerebral_Artery_Thrombosis	PLAT	plasminogen activator, tissue type	8p11.21	507	0.0184922	0.299208	0.15852
C0740376	2.00349	0.0151024	0	C0740376	DISGENET_Middle_Cerebral_Artery_Thrombosis	SMOX	spermine oxidase	20p13	1033	0.051511	0.399493	0.145221
C0740376	2.00349	0.0151024	0	C0740376	DISGENET_Middle_Cerebral_Artery_Thrombosis	SOD2	superoxide dismutase 2	6q25.3	1325	0.0742431	0.448529	0.0753013
C0740376	2.00349	0.0151024	0	C0740376	DISGENET_Middle_Cerebral_Artery_Thrombosis	SPHK2	sphingosine kinase 2	19q13.33	19	0.000153573	0.102434	0.237284
C0740376	2.00349	0.0151024	0	C0740376	DISGENET_Middle_Cerebral_Artery_Thrombosis	STAT3	signal transducer and activator of transcription 3	17q21.2	971	0.0467834	0.387227	0.0703508
C0751845	2.02757	0.0155047	0	C0751845	DISGENET_Middle_Cerebral_Artery_Embolus	ATF3	activating transcription factor 3	1q32.3	1725	0.110524	0.506365	0.316782
C0751845	2.02757	0.0155047	0	C0751845	DISGENET_Middle_Cerebral_Artery_Embolus	EDN1	endothelin 1	6p24.1	857	0.0395691	0.371083	0.296299
C0751845	2.02757	0.0155047	0	C0751845	DISGENET_Middle_Cerebral_Artery_Embolus	ICAM1	intercellular adhesion molecule 1	19p13.2	1456	0.0835356	0.460947	0.28561
C0751845	2.02757	0.0155047	0	C0751845	DISGENET_Middle_Cerebral_Artery_Embolus	IL11	interleukin 11	19q13.42	1547	0.092537	0.478666	0.756756
C0751845	2.02757	0.0155047	0	C0751845	DISGENET_Middle_Cerebral_Artery_Embolus	IL6ST	interleukin 6 signal transducer	5q11.2	1167	0.0618674	0.425565	0.13044
C0751845	2.02757	0.0155047	0	C0751845	DISGENET_Middle_Cerebral_Artery_Embolus	PLAT	plasminogen activator, tissue type	8p11.21	507	0.0184922	0.299208	0.15852
C0751845	2.02757	0.0155047	0	C0751845	DISGENET_Middle_Cerebral_Artery_Embolus	SMOX	spermine oxidase	20p13	1033	0.051511	0.399493	0.145221
C0751845	2.02757	0.0155047	0	C0751845	DISGENET_Middle_Cerebral_Artery_Embolus	SOD2	superoxide dismutase 2	6q25.3	1325	0.0742431	0.448529	0.0753013
C0751845	2.02757	0.0155047	0	C0751845	DISGENET_Middle_Cerebral_Artery_Embolus	SPHK2	sphingosine kinase 2	19q13.33	19	0.000153573	0.102434	0.237284
C0751845	2.02757	0.0155047	0	C0751845	DISGENET_Middle_Cerebral_Artery_Embolus	STAT3	signal transducer and activator of transcription 3	17q21.2	971	0.0467834	0.387227	0.0703508
C0276496	1.95817	0.0159908	0	C0276496	DISGENET_Familial_Alzheimer_Disease_(FAD)	ABCA7	ATP binding cassette subfamily A member 7	19p13.3	10	7.19793e-05	0.0701563	0.372942
C0276496	1.95817	0.0159908	0	C0276496	DISGENET_Familial_Alzheimer_Disease_(FAD)	ADAMTS1	ADAM metallopeptidase with thrombospondin type 1 motif 1	21q21.3	480	0.0170607	0.293613	0.264453
C0276496	1.95817	0.0159908	0	C0276496	DISGENET_Familial_Alzheimer_Disease_(FAD)	APP	amyloid beta precursor protein	21q21.3	1	1.09487e-12	1.19161e-08	0.946436
C0276496	1.95817	0.0159908	0	C0276496	DISGENET_Familial_Alzheimer_Disease_(FAD)	DHCR24	24-dehydrocholesterol reductase	1p32.3	348	0.0107725	0.265254	0.195888
C0276496	1.95817	0.0159908	0	C0276496	DISGENET_Familial_Alzheimer_Disease_(FAD)	HLA-DRB5	major histocompatibility complex, class II, DR beta 5	6p21.32	1082	0.0549809	0.407166	0.977826
C0276496	1.95817	0.0159908	0	C0276496	DISGENET_Familial_Alzheimer_Disease_(FAD)	IGF1R	insulin like growth factor 1 receptor	15q26.3	1300	0.0728147	0.445699	0.0930192
C0276496	1.95817	0.0159908	0	C0276496	DISGENET_Familial_Alzheimer_Disease_(FAD)	IGF2R	insulin like growth factor 2 receptor	6q25.3	1194	0.0640477	0.429276	0.0937503
C0276496	1.95817	0.0159908	0	C0276496	DISGENET_Familial_Alzheimer_Disease_(FAD)	MAPT	microtubule associated protein tau	17q21.31	458	0.0157069	0.286613	0.134581
C0276496	1.95817	0.0159908	0	C0276496	DISGENET_Familial_Alzheimer_Disease_(FAD)	PRNP	prion protein	20p13	0	3.02494e-18	6.58439e-14	1.62065
C0276496	1.95817	0.0159908	0	C0276496	DISGENET_Familial_Alzheimer_Disease_(FAD)	SOD2	superoxide dismutase 2	6q25.3	1325	0.0742431	0.448529	0.0753013
C0276496	1.95817	0.0159908	0	C0276496	DISGENET_Familial_Alzheimer_Disease_(FAD)	VSNL1	visinin like 1	2p24.2	1108	0.0567333	0.411164	0.264407
C0276496	1.95817	0.0159908	0	C0276496	DISGENET_Familial_Alzheimer_Disease_(FAD)	WWOX	WW domain containing oxidoreductase	16q23.1-q23.2	512	0.018663	0.299208	0.181814
C0740392	1.97482	0.0161805	0.00213675	C0740392	DISGENET_Infarction,_Middle_Cerebral_Artery	ATF3	activating transcription factor 3	1q32.3	1725	0.110524	0.506365	0.316782
C0740392	1.97482	0.0161805	0.00213675	C0740392	DISGENET_Infarction,_Middle_Cerebral_Artery	EDN1	endothelin 1	6p24.1	857	0.0395691	0.371083	0.296299
C0740392	1.97482	0.0161805	0.00213675	C0740392	DISGENET_Infarction,_Middle_Cerebral_Artery	ICAM1	intercellular adhesion molecule 1	19p13.2	1456	0.0835356	0.460947	0.28561
C0740392	1.97482	0.0161805	0.00213675	C0740392	DISGENET_Infarction,_Middle_Cerebral_Artery	IL11	interleukin 11	19q13.42	1547	0.092537	0.478666	0.756756
C0740392	1.97482	0.0161805	0.00213675	C0740392	DISGENET_Infarction,_Middle_Cerebral_Artery	IL6ST	interleukin 6 signal transducer	5q11.2	1167	0.0618674	0.425565	0.13044
C0740392	1.97482	0.0161805	0.00213675	C0740392	DISGENET_Infarction,_Middle_Cerebral_Artery	PLAT	plasminogen activator, tissue type	8p11.21	507	0.0184922	0.299208	0.15852
C0740392	1.97482	0.0161805	0.00213675	C0740392	DISGENET_Infarction,_Middle_Cerebral_Artery	SMOX	spermine oxidase	20p13	1033	0.051511	0.399493	0.145221
C0740392	1.97482	0.0161805	0.00213675	C0740392	DISGENET_Infarction,_Middle_Cerebral_Artery	SOD2	superoxide dismutase 2	6q25.3	1325	0.0742431	0.448529	0.0753013
C0740392	1.97482	0.0161805	0.00213675	C0740392	DISGENET_Infarction,_Middle_Cerebral_Artery	SPHK2	sphingosine kinase 2	19q13.33	19	0.000153573	0.102434	0.237284
C0740392	1.97482	0.0161805	0.00213675	C0740392	DISGENET_Infarction,_Middle_Cerebral_Artery	STAT3	signal transducer and activator of transcription 3	17q21.2	971	0.0467834	0.387227	0.0703508
C0494463	1.94039	0.016296	0	C0494463	DISGENET_Alzheimer_Disease,_Late_Onset	ABCA7	ATP binding cassette subfamily A member 7	19p13.3	10	7.19793e-05	0.0701563	0.372942
C0494463	1.94039	0.016296	0	C0494463	DISGENET_Alzheimer_Disease,_Late_Onset	ADAMTS1	ADAM metallopeptidase with thrombospondin type 1 motif 1	21q21.3	480	0.0170607	0.293613	0.264453
C0494463	1.94039	0.016296	0	C0494463	DISGENET_Alzheimer_Disease,_Late_Onset	APP	amyloid beta precursor protein	21q21.3	1	1.09487e-12	1.19161e-08	0.946436
C0494463	1.94039	0.016296	0	C0494463	DISGENET_Alzheimer_Disease,_Late_Onset	BDNF	brain derived neurotrophic factor	11p14.1	1526	0.0903133	0.473927	0.612838
C0494463	1.94039	0.016296	0	C0494463	DISGENET_Alzheimer_Disease,_Late_Onset	DHCR24	24-dehydrocholesterol reductase	1p32.3	348	0.0107725	0.265254	0.195888
C0494463	1.94039	0.016296	0	C0494463	DISGENET_Alzheimer_Disease,_Late_Onset	HLA-DRB5	major histocompatibility complex, class II, DR beta 5	6p21.32	1082	0.0549809	0.407166	0.977826
C0494463	1.94039	0.016296	0	C0494463	DISGENET_Alzheimer_Disease,_Late_Onset	IGF1R	insulin like growth factor 1 receptor	15q26.3	1300	0.0728147	0.445699	0.0930192
C0494463	1.94039	0.016296	0	C0494463	DISGENET_Alzheimer_Disease,_Late_Onset	IGF2R	insulin like growth factor 2 receptor	6q25.3	1194	0.0640477	0.429276	0.0937503
C0494463	1.94039	0.016296	0	C0494463	DISGENET_Alzheimer_Disease,_Late_Onset	MAPT	microtubule associated protein tau	17q21.31	458	0.0157069	0.286613	0.134581
C0494463	1.94039	0.016296	0	C0494463	DISGENET_Alzheimer_Disease,_Late_Onset	PRNP	prion protein	20p13	0	3.02494e-18	6.58439e-14	1.62065
C0494463	1.94039	0.016296	0	C0494463	DISGENET_Alzheimer_Disease,_Late_Onset	SOD2	superoxide dismutase 2	6q25.3	1325	0.0742431	0.448529	0.0753013
C0494463	1.94039	0.016296	0	C0494463	DISGENET_Alzheimer_Disease,_Late_Onset	VSNL1	visinin like 1	2p24.2	1108	0.0567333	0.411164	0.264407
C0494463	1.94039	0.016296	0	C0494463	DISGENET_Alzheimer_Disease,_Late_Onset	WWOX	WW domain containing oxidoreductase	16q23.1-q23.2	512	0.018663	0.299208	0.181814
C0002395	1.96297	0.0164476	0	C0002395	DISGENET_Alzheimer's_Disease	ABCA7	ATP binding cassette subfamily A member 7	19p13.3	10	7.19793e-05	0.0701563	0.372942
C0002395	1.96297	0.0164476	0	C0002395	DISGENET_Alzheimer's_Disease	ADAMTS1	ADAM metallopeptidase with thrombospondin type 1 motif 1	21q21.3	480	0.0170607	0.293613	0.264453
C0002395	1.96297	0.0164476	0	C0002395	DISGENET_Alzheimer's_Disease	APP	amyloid beta precursor protein	21q21.3	1	1.09487e-12	1.19161e-08	0.946436
C0002395	1.96297	0.0164476	0	C0002395	DISGENET_Alzheimer's_Disease	DHCR24	24-dehydrocholesterol reductase	1p32.3	348	0.0107725	0.265254	0.195888
C0002395	1.96297	0.0164476	0	C0002395	DISGENET_Alzheimer's_Disease	HLA-DRB5	major histocompatibility complex, class II, DR beta 5	6p21.32	1082	0.0549809	0.407166	0.977826
C0002395	1.96297	0.0164476	0	C0002395	DISGENET_Alzheimer's_Disease	IGF1R	insulin like growth factor 1 receptor	15q26.3	1300	0.0728147	0.445699	0.0930192
C0002395	1.96297	0.0164476	0	C0002395	DISGENET_Alzheimer's_Disease	IGF2R	insulin like growth factor 2 receptor	6q25.3	1194	0.0640477	0.429276	0.0937503
C0002395	1.96297	0.0164476	0	C0002395	DISGENET_Alzheimer's_Disease	MAPT	microtubule associated protein tau	17q21.31	458	0.0157069	0.286613	0.134581
C0002395	1.96297	0.0164476	0	C0002395	DISGENET_Alzheimer's_Disease	PRNP	prion protein	20p13	0	3.02494e-18	6.58439e-14	1.62065
C0002395	1.96297	0.0164476	0	C0002395	DISGENET_Alzheimer's_Disease	SOD2	superoxide dismutase 2	6q25.3	1325	0.0742431	0.448529	0.0753013
C0002395	1.96297	0.0164476	0	C0002395	DISGENET_Alzheimer's_Disease	UNC5C	unc-5 netrin receptor C	4q22.3	1048	0.0527007	0.401942	0.162986
C0002395	1.96297	0.0164476	0	C0002395	DISGENET_Alzheimer's_Disease	VSNL1	visinin like 1	2p24.2	1108	0.0567333	0.411164	0.264407
C0002395	1.96297	0.0164476	0	C0002395	DISGENET_Alzheimer's_Disease	WWOX	WW domain containing oxidoreductase	16q23.1-q23.2	512	0.018663	0.299208	0.181814
C0740391	1.96796	0.0166224	0	C0740391	DISGENET_Middle_Cerebral_Artery_Occlusion	ATF3	activating transcription factor 3	1q32.3	1725	0.110524	0.506365	0.316782
C0740391	1.96796	0.0166224	0	C0740391	DISGENET_Middle_Cerebral_Artery_Occlusion	EDN1	endothelin 1	6p24.1	857	0.0395691	0.371083	0.296299
C0740391	1.96796	0.0166224	0	C0740391	DISGENET_Middle_Cerebral_Artery_Occlusion	ICAM1	intercellular adhesion molecule 1	19p13.2	1456	0.0835356	0.460947	0.28561
C0740391	1.96796	0.0166224	0	C0740391	DISGENET_Middle_Cerebral_Artery_Occlusion	IL11	interleukin 11	19q13.42	1547	0.092537	0.478666	0.756756
C0740391	1.96796	0.0166224	0	C0740391	DISGENET_Middle_Cerebral_Artery_Occlusion	IL6ST	interleukin 6 signal transducer	5q11.2	1167	0.0618674	0.425565	0.13044
C0740391	1.96796	0.0166224	0	C0740391	DISGENET_Middle_Cerebral_Artery_Occlusion	PLAT	plasminogen activator, tissue type	8p11.21	507	0.0184922	0.299208	0.15852
C0740391	1.96796	0.0166224	0	C0740391	DISGENET_Middle_Cerebral_Artery_Occlusion	SMOX	spermine oxidase	20p13	1033	0.051511	0.399493	0.145221
C0740391	1.96796	0.0166224	0	C0740391	DISGENET_Middle_Cerebral_Artery_Occlusion	SOD2	superoxide dismutase 2	6q25.3	1325	0.0742431	0.448529	0.0753013
C0740391	1.96796	0.0166224	0	C0740391	DISGENET_Middle_Cerebral_Artery_Occlusion	SPHK2	sphingosine kinase 2	19q13.33	19	0.000153573	0.102434	0.237284
C0740391	1.96796	0.0166224	0	C0740391	DISGENET_Middle_Cerebral_Artery_Occlusion	STAT3	signal transducer and activator of transcription 3	17q21.2	971	0.0467834	0.387227	0.0703508
C0752347	2.0297	0.0180755	0	C0752347	DISGENET_Lewy_Body_Disease	EDN1	endothelin 1	6p24.1	857	0.0395691	0.371083	0.296299
C0752347	2.0297	0.0180755	0	C0752347	DISGENET_Lewy_Body_Disease	GBA	glucosylceramidase beta	1q22	314	0.00923917	0.252486	0.129196
C0752347	2.0297	0.0180755	0	C0752347	DISGENET_Lewy_Body_Disease	GFAP	glial fibrillary acidic protein	17q21.31	202	0.00477813	0.220819	0.332116
C0752347	2.0297	0.0180755	0	C0752347	DISGENET_Lewy_Body_Disease	IGF1R	insulin like growth factor 1 receptor	15q26.3	1300	0.0728147	0.445699	0.0930192
C0752347	2.0297	0.0180755	0	C0752347	DISGENET_Lewy_Body_Disease	IGF2	insulin like growth factor 2	11p15.5	2420	0.190123	0.603084	0.460635
C0752347	2.0297	0.0180755	0	C0752347	DISGENET_Lewy_Body_Disease	IGF2R	insulin like growth factor 2 receptor	6q25.3	1194	0.0640477	0.429276	0.0937503
C0752347	2.0297	0.0180755	0	C0752347	DISGENET_Lewy_Body_Disease	MAP2	microtubule associated protein 2	2q34	712	0.0297145	0.336892	0.144697
C0752347	2.0297	0.0180755	0	C0752347	DISGENET_Lewy_Body_Disease	NTRK2	neurotrophic receptor tyrosine kinase 2	9q21.33	266	0.00708697	0.237898	0.188261
C0752347	2.0297	0.0180755	0	C0752347	DISGENET_Lewy_Body_Disease	PPARGC1A	PPARG coactivator 1 alpha	4p15.2	1940	0.133013	0.536761	0.097517
C0752347	2.0297	0.0180755	0	C0752347	DISGENET_Lewy_Body_Disease	SNCB	synuclein beta	5q35.2	1484	0.0864827	0.46777	0.181902
C0752347	2.0297	0.0180755	0	C0752347	DISGENET_Lewy_Body_Disease	SOD2	superoxide dismutase 2	6q25.3	1325	0.0742431	0.448529	0.0753013
C0751848	2.0614	0.0182374	0	C0751848	DISGENET_Thrombotic_Infarction,_Middle_Cerebral_Artery	ATF3	activating transcription factor 3	1q32.3	1725	0.110524	0.506365	0.316782
C0751848	2.0614	0.0182374	0	C0751848	DISGENET_Thrombotic_Infarction,_Middle_Cerebral_Artery	EDN1	endothelin 1	6p24.1	857	0.0395691	0.371083	0.296299
C0751848	2.0614	0.0182374	0	C0751848	DISGENET_Thrombotic_Infarction,_Middle_Cerebral_Artery	ICAM1	intercellular adhesion molecule 1	19p13.2	1456	0.0835356	0.460947	0.28561
C0751848	2.0614	0.0182374	0	C0751848	DISGENET_Thrombotic_Infarction,_Middle_Cerebral_Artery	IL11	interleukin 11	19q13.42	1547	0.092537	0.478666	0.756756
C0751848	2.0614	0.0182374	0	C0751848	DISGENET_Thrombotic_Infarction,_Middle_Cerebral_Artery	IL6ST	interleukin 6 signal transducer	5q11.2	1167	0.0618674	0.425565	0.13044
C0751848	2.0614	0.0182374	0	C0751848	DISGENET_Thrombotic_Infarction,_Middle_Cerebral_Artery	PLAT	plasminogen activator, tissue type	8p11.21	507	0.0184922	0.299208	0.15852
C0751848	2.0614	0.0182374	0	C0751848	DISGENET_Thrombotic_Infarction,_Middle_Cerebral_Artery	SMOX	spermine oxidase	20p13	1033	0.051511	0.399493	0.145221
C0751848	2.0614	0.0182374	0	C0751848	DISGENET_Thrombotic_Infarction,_Middle_Cerebral_Artery	SOD2	superoxide dismutase 2	6q25.3	1325	0.0742431	0.448529	0.0753013
C0751848	2.0614	0.0182374	0	C0751848	DISGENET_Thrombotic_Infarction,_Middle_Cerebral_Artery	SPHK2	sphingosine kinase 2	19q13.33	19	0.000153573	0.102434	0.237284
C0751848	2.0614	0.0182374	0	C0751848	DISGENET_Thrombotic_Infarction,_Middle_Cerebral_Artery	STAT3	signal transducer and activator of transcription 3	17q21.2	971	0.0467834	0.387227	0.0703508
C0027540	1.92431	0.018672	0	C0027540	DISGENET_Necrosis	APP	amyloid beta precursor protein	21q21.3	1	1.09487e-12	1.19161e-08	0.946436
C0027540	1.92431	0.018672	0	C0027540	DISGENET_Necrosis	PRNP	prion protein	20p13	0	3.02494e-18	6.58439e-14	1.62065
C0750900	1.91662	0.018672	0	C0750900	DISGENET_Alzheimer's_Disease,_Focal_Onset	ABCA7	ATP binding cassette subfamily A member 7	19p13.3	10	7.19793e-05	0.0701563	0.372942
C0750900	1.91662	0.018672	0	C0750900	DISGENET_Alzheimer's_Disease,_Focal_Onset	ADAMTS1	ADAM metallopeptidase with thrombospondin type 1 motif 1	21q21.3	480	0.0170607	0.293613	0.264453
C0750900	1.91662	0.018672	0	C0750900	DISGENET_Alzheimer's_Disease,_Focal_Onset	APP	amyloid beta precursor protein	21q21.3	1	1.09487e-12	1.19161e-08	0.946436
C0750900	1.91662	0.018672	0	C0750900	DISGENET_Alzheimer's_Disease,_Focal_Onset	BDNF	brain derived neurotrophic factor	11p14.1	1526	0.0903133	0.473927	0.612838
C0750900	1.91662	0.018672	0	C0750900	DISGENET_Alzheimer's_Disease,_Focal_Onset	DHCR24	24-dehydrocholesterol reductase	1p32.3	348	0.0107725	0.265254	0.195888
C0750900	1.91662	0.018672	0	C0750900	DISGENET_Alzheimer's_Disease,_Focal_Onset	HLA-DRB5	major histocompatibility complex, class II, DR beta 5	6p21.32	1082	0.0549809	0.407166	0.977826
C0750900	1.91662	0.018672	0	C0750900	DISGENET_Alzheimer's_Disease,_Focal_Onset	IGF1R	insulin like growth factor 1 receptor	15q26.3	1300	0.0728147	0.445699	0.0930192
C0750900	1.91662	0.018672	0	C0750900	DISGENET_Alzheimer's_Disease,_Focal_Onset	IGF2R	insulin like growth factor 2 receptor	6q25.3	1194	0.0640477	0.429276	0.0937503
C0750900	1.91662	0.018672	0	C0750900	DISGENET_Alzheimer's_Disease,_Focal_Onset	MAPT	microtubule associated protein tau	17q21.31	458	0.0157069	0.286613	0.134581
C0750900	1.91662	0.018672	0	C0750900	DISGENET_Alzheimer's_Disease,_Focal_Onset	PRNP	prion protein	20p13	0	3.02494e-18	6.58439e-14	1.62065
C0750900	1.91662	0.018672	0	C0750900	DISGENET_Alzheimer's_Disease,_Focal_Onset	SOD2	superoxide dismutase 2	6q25.3	1325	0.0742431	0.448529	0.0753013
C0750900	1.91662	0.018672	0	C0750900	DISGENET_Alzheimer's_Disease,_Focal_Onset	VSNL1	visinin like 1	2p24.2	1108	0.0567333	0.411164	0.264407
C0750900	1.91662	0.018672	0	C0750900	DISGENET_Alzheimer's_Disease,_Focal_Onset	WWOX	WW domain containing oxidoreductase	16q23.1-q23.2	512	0.018663	0.299208	0.181814
C0011265	1.92647	0.0191882	0	C0011265	DISGENET_Presenile_dementia	ABCA7	ATP binding cassette subfamily A member 7	19p13.3	10	7.19793e-05	0.0701563	0.372942
C0011265	1.92647	0.0191882	0	C0011265	DISGENET_Presenile_dementia	ADAMTS1	ADAM metallopeptidase with thrombospondin type 1 motif 1	21q21.3	480	0.0170607	0.293613	0.264453
C0011265	1.92647	0.0191882	0	C0011265	DISGENET_Presenile_dementia	APP	amyloid beta precursor protein	21q21.3	1	1.09487e-12	1.19161e-08	0.946436
C0011265	1.92647	0.0191882	0	C0011265	DISGENET_Presenile_dementia	BDNF	brain derived neurotrophic factor	11p14.1	1526	0.0903133	0.473927	0.612838
C0011265	1.92647	0.0191882	0	C0011265	DISGENET_Presenile_dementia	DHCR24	24-dehydrocholesterol reductase	1p32.3	348	0.0107725	0.265254	0.195888
C0011265	1.92647	0.0191882	0	C0011265	DISGENET_Presenile_dementia	HLA-DRB5	major histocompatibility complex, class II, DR beta 5	6p21.32	1082	0.0549809	0.407166	0.977826
C0011265	1.92647	0.0191882	0	C0011265	DISGENET_Presenile_dementia	IGF1R	insulin like growth factor 1 receptor	15q26.3	1300	0.0728147	0.445699	0.0930192
C0011265	1.92647	0.0191882	0	C0011265	DISGENET_Presenile_dementia	IGF2R	insulin like growth factor 2 receptor	6q25.3	1194	0.0640477	0.429276	0.0937503
C0011265	1.92647	0.0191882	0	C0011265	DISGENET_Presenile_dementia	MAPT	microtubule associated protein tau	17q21.31	458	0.0157069	0.286613	0.134581
C0011265	1.92647	0.0191882	0	C0011265	DISGENET_Presenile_dementia	PRNP	prion protein	20p13	0	3.02494e-18	6.58439e-14	1.62065
C0011265	1.92647	0.0191882	0	C0011265	DISGENET_Presenile_dementia	SOD2	superoxide dismutase 2	6q25.3	1325	0.0742431	0.448529	0.0753013
C0011265	1.92647	0.0191882	0	C0011265	DISGENET_Presenile_dementia	VSNL1	visinin like 1	2p24.2	1108	0.0567333	0.411164	0.264407
C0011265	1.92647	0.0191882	0	C0011265	DISGENET_Presenile_dementia	WWOX	WW domain containing oxidoreductase	16q23.1-q23.2	512	0.018663	0.299208	0.181814
C0038002	1.9171	0.0194558	0	C0038002	DISGENET_Splenomegaly	APC	APC regulator of WNT signaling pathway	5q22.2	2126	0.152578	0.561178	0.105092
C0038002	1.9171	0.0194558	0	C0038002	DISGENET_Splenomegaly	APP	amyloid beta precursor protein	21q21.3	1	1.09487e-12	1.19161e-08	0.946436
C0038002	1.9171	0.0194558	0	C0038002	DISGENET_Splenomegaly	EIF2AK1	eukaryotic translation initiation factor 2 alpha kinase 1	7p22.1	72	0.00147351	0.19506	0.121865
C0038002	1.9171	0.0194558	0	C0038002	DISGENET_Splenomegaly	FLT3	fms related tyrosine kinase 3	13q12.2	2072	0.147551	0.556138	0.307436
C0038002	1.9171	0.0194558	0	C0038002	DISGENET_Splenomegaly	KRAS	KRAS proto-oncogene, GTPase	12p12.1	1748	0.113472	0.511502	0.0713035
C0038002	1.9171	0.0194558	0	C0038002	DISGENET_Splenomegaly	MAPT	microtubule associated protein tau	17q21.31	458	0.0157069	0.286613	0.134581
C0038002	1.9171	0.0194558	0	C0038002	DISGENET_Splenomegaly	MECOM	MDS1 and EVI1 complex locus	3q26.2	556	0.0207361	0.306839	0.368854
C0038002	1.9171	0.0194558	0	C0038002	DISGENET_Splenomegaly	NOTCH1	notch receptor 1	9q34.3	1118	0.0576332	0.414296	0.166542
C0751849	2.03904	0.0198639	0.00207039	C0751849	DISGENET_Right_Middle_Cerebral_Artery_Infarction	ATF3	activating transcription factor 3	1q32.3	1725	0.110524	0.506365	0.316782
C0751849	2.03904	0.0198639	0.00207039	C0751849	DISGENET_Right_Middle_Cerebral_Artery_Infarction	EDN1	endothelin 1	6p24.1	857	0.0395691	0.371083	0.296299
C0751849	2.03904	0.0198639	0.00207039	C0751849	DISGENET_Right_Middle_Cerebral_Artery_Infarction	ICAM1	intercellular adhesion molecule 1	19p13.2	1456	0.0835356	0.460947	0.28561
C0751849	2.03904	0.0198639	0.00207039	C0751849	DISGENET_Right_Middle_Cerebral_Artery_Infarction	IL11	interleukin 11	19q13.42	1547	0.092537	0.478666	0.756756
C0751849	2.03904	0.0198639	0.00207039	C0751849	DISGENET_Right_Middle_Cerebral_Artery_Infarction	IL6ST	interleukin 6 signal transducer	5q11.2	1167	0.0618674	0.425565	0.13044
C0751849	2.03904	0.0198639	0.00207039	C0751849	DISGENET_Right_Middle_Cerebral_Artery_Infarction	PLAT	plasminogen activator, tissue type	8p11.21	507	0.0184922	0.299208	0.15852
C0751849	2.03904	0.0198639	0.00207039	C0751849	DISGENET_Right_Middle_Cerebral_Artery_Infarction	SMOX	spermine oxidase	20p13	1033	0.051511	0.399493	0.145221
C0751849	2.03904	0.0198639	0.00207039	C0751849	DISGENET_Right_Middle_Cerebral_Artery_Infarction	SOD2	superoxide dismutase 2	6q25.3	1325	0.0742431	0.448529	0.0753013
C0751849	2.03904	0.0198639	0.00207039	C0751849	DISGENET_Right_Middle_Cerebral_Artery_Infarction	SPHK2	sphingosine kinase 2	19q13.33	19	0.000153573	0.102434	0.237284
C0751849	2.03904	0.0198639	0.00207039	C0751849	DISGENET_Right_Middle_Cerebral_Artery_Infarction	STAT3	signal transducer and activator of transcription 3	17q21.2	971	0.0467834	0.387227	0.0703508
C0751778	1.89545	0.0219675	0	C0751778	DISGENET_Myoclonic_Epilepsies,_Progressive	KCNC1	potassium voltage-gated channel subfamily C member 1	11p15.1	195	0.00457166	0.218779	0.207657
C0751778	1.89545	0.0219675	0	C0751778	DISGENET_Myoclonic_Epilepsies,_Progressive	PRDM8	PR/SET domain 8	4q21.21	1430	0.0817364	0.459109	0.615126
C0751778	1.89545	0.0219675	0	C0751778	DISGENET_Myoclonic_Epilepsies,_Progressive	PRNP	prion protein	20p13	0	3.02494e-18	6.58439e-14	1.62065
C0751778	1.89545	0.0219675	0	C0751778	DISGENET_Myoclonic_Epilepsies,_Progressive	SERPINI1	serpin family I member 1	3q26.1	1609	0.100219	0.493598	0.184289
C0751778	1.89545	0.0219675	0	C0751778	DISGENET_Myoclonic_Epilepsies,_Progressive	TBC1D24	TBC1 domain family member 24	16p13.3	814	0.0359352	0.356337	0.0878895
C0149925	1.88493	0.0235039	0	C0149925	DISGENET_Small_cell_carcinoma_of_lung	ASCL1	achaete-scute family bHLH transcription factor 1	12q23.2	2477	0.196543	0.609426	0.153439
C0149925	1.88493	0.0235039	0	C0149925	DISGENET_Small_cell_carcinoma_of_lung	COL4A2	collagen type IV alpha 2 chain	13q34	2	1.87245e-06	0.0135859	0.381187
C0149925	1.88493	0.0235039	0	C0149925	DISGENET_Small_cell_carcinoma_of_lung	DIP2C	disco interacting protein 2 homolog C	10p15.3	1519	0.0893992	0.471632	0.094464
C0149925	1.88493	0.0235039	0	C0149925	DISGENET_Small_cell_carcinoma_of_lung	DMPK	DM1 protein kinase	19q13.32	1491	0.086909	0.468354	0.137567
C0149925	1.88493	0.0235039	0	C0149925	DISGENET_Small_cell_carcinoma_of_lung	ELAVL2	ELAV like RNA binding protein 2	9p21.3	622	0.0242519	0.317215	0.249111
C0149925	1.88493	0.0235039	0	C0149925	DISGENET_Small_cell_carcinoma_of_lung	EP300	E1A binding protein p300	22q13.2	2191	0.161249	0.571367	0.0798231
C0149925	1.88493	0.0235039	0	C0149925	DISGENET_Small_cell_carcinoma_of_lung	FGFR1	fibroblast growth factor receptor 1	8p11.23	1742	0.113099	0.511281	0.129042
C0149925	1.88493	0.0235039	0	C0149925	DISGENET_Small_cell_carcinoma_of_lung	GRIK3	glutamate ionotropic receptor kainate type subunit 3	1p34.3	1140	0.0595305	0.419811	0.15157
C0149925	1.88493	0.0235039	0	C0149925	DISGENET_Small_cell_carcinoma_of_lung	GRM8	glutamate metabotropic receptor 8	7q31.33	950	0.0453961	0.385262	0.268577
C0149925	1.88493	0.0235039	0	C0149925	DISGENET_Small_cell_carcinoma_of_lung	KIF21A	kinesin family member 21A	12q12	213	0.00509634	0.223898	0.142523
C0149925	1.88493	0.0235039	0	C0149925	DISGENET_Small_cell_carcinoma_of_lung	LYRM9	LYR motif containing 9	17q11.2	1855	0.123961	0.52591	0.0756274
C0149925	1.88493	0.0235039	0	C0149925	DISGENET_Small_cell_carcinoma_of_lung	MYO18B	myosin XVIIIB	22q12.1	2157	0.156552	0.564928	0.294405
C0149925	1.88493	0.0235039	0	C0149925	DISGENET_Small_cell_carcinoma_of_lung	RASSF8	Ras association domain family member 8	12p12.1	1153	0.0610923	0.424452	0.178411
C0149925	1.88493	0.0235039	0	C0149925	DISGENET_Small_cell_carcinoma_of_lung	RIMS2	regulating synaptic membrane exocytosis 2	8q22.3	147	0.00317246	0.199816	0.136033
C0149925	1.88493	0.0235039	0	C0149925	DISGENET_Small_cell_carcinoma_of_lung	SLIT2	slit guidance ligand 2	4p15.31	531	0.0196196	0.302901	0.337019
C0149925	1.88493	0.0235039	0	C0149925	DISGENET_Small_cell_carcinoma_of_lung	SMARCA4	SWI/SNF related, matrix associated, actin dependent regulator of chromatin, subfamily a, member 4	19p13.2	394	0.012627	0.275462	0.0779981
C0149925	1.88493	0.0235039	0	C0149925	DISGENET_Small_cell_carcinoma_of_lung	STK31	serine/threonine kinase 31	7p15.3	2476	0.196382	0.609271	1.07645
C0149925	1.88493	0.0235039	0	C0149925	DISGENET_Small_cell_carcinoma_of_lung	TAOK3	TAO kinase 3	12q24.23	228	0.00593884	0.236183	0.11802
C0149925	1.88493	0.0235039	0	C0149925	DISGENET_Small_cell_carcinoma_of_lung	TMEM132D	transmembrane protein 132D	12q24.33	430	0.0140507	0.280556	0.406951
C0149925	1.88493	0.0235039	0	C0149925	DISGENET_Small_cell_carcinoma_of_lung	TTBK2	tau tubulin kinase 2	15q15.2	1455	0.083422	0.460834	0.095258
C0149925	1.88493	0.0235039	0	C0149925	DISGENET_Small_cell_carcinoma_of_lung	TTN	titin	2q31.2	1450	0.0832288	0.460443	0.281889
C0023186	1.85531	0.0293816	0.00197239	C0023186	DISGENET_Learning_Disorders	APP	amyloid beta precursor protein	21q21.3	1	1.09487e-12	1.19161e-08	0.946436
C0023186	1.85531	0.0293816	0.00197239	C0023186	DISGENET_Learning_Disorders	CAMKMT	calmodulin-lysine N-methyltransferase	2p21	794	0.0345666	0.35143	0.1802
C0023186	1.85531	0.0293816	0.00197239	C0023186	DISGENET_Learning_Disorders	HTR1A	5-hydroxytryptamine receptor 1A	5q12.3	543	0.0202068	0.306083	0.543717
C0023186	1.85531	0.0293816	0.00197239	C0023186	DISGENET_Learning_Disorders	MAPT	microtubule associated protein tau	17q21.31	458	0.0157069	0.286613	0.134581
C0023186	1.85531	0.0293816	0.00197239	C0023186	DISGENET_Learning_Disorders	NF1	neurofibromin 1	17q11.2	119	0.00255748	0.196292	0.164581
C2937358	1.8578	0.0296895	0.00212314	C2937358	DISGENET_Cerebral_Hemorrhage	COL4A1	collagen type IV alpha 1 chain	13q34	9	5.81388e-05	0.0632754	0.313374
C2937358	1.8578	0.0296895	0.00212314	C2937358	DISGENET_Cerebral_Hemorrhage	COL4A2	collagen type IV alpha 2 chain	13q34	2	1.87245e-06	0.0135859	0.381187
C2937358	1.8578	0.0296895	0.00212314	C2937358	DISGENET_Cerebral_Hemorrhage	FLT1	fms related tyrosine kinase 1	13q12.3	1043	0.0524117	0.401935	0.252599
C2937358	1.8578	0.0296895	0.00212314	C2937358	DISGENET_Cerebral_Hemorrhage	KDR	kinase insert domain receptor	4q12	572	0.0212946	0.306839	0.250693
C2937358	1.8578	0.0296895	0.00212314	C2937358	DISGENET_Cerebral_Hemorrhage	PLAT	plasminogen activator, tissue type	8p11.21	507	0.0184922	0.299208	0.15852
C0751779	1.86018	0.0299864	0	C0751779	DISGENET_Action_Myoclonus-Renal_Failure_Syndrome	CHD2	chromodomain helicase DNA binding protein 2	15q26.1	2592	0.211009	0.622699	0.0516318
C0751779	1.86018	0.0299864	0	C0751779	DISGENET_Action_Myoclonus-Renal_Failure_Syndrome	KCNC1	potassium voltage-gated channel subfamily C member 1	11p15.1	195	0.00457166	0.218779	0.207657
C0751779	1.86018	0.0299864	0	C0751779	DISGENET_Action_Myoclonus-Renal_Failure_Syndrome	NEU1	neuraminidase 1	6p21.33	2598	0.211928	0.623832	0.0568492
C0751779	1.86018	0.0299864	0	C0751779	DISGENET_Action_Myoclonus-Renal_Failure_Syndrome	PRDM8	PR/SET domain 8	4q21.21	1430	0.0817364	0.459109	0.615126
C0751779	1.86018	0.0299864	0	C0751779	DISGENET_Action_Myoclonus-Renal_Failure_Syndrome	PRNP	prion protein	20p13	0	3.02494e-18	6.58439e-14	1.62065
C0751779	1.86018	0.0299864	0	C0751779	DISGENET_Action_Myoclonus-Renal_Failure_Syndrome	SCARB2	scavenger receptor class B member 2	4q21.1	2610	0.213595	0.62529	0.0785917
C0751779	1.86018	0.0299864	0	C0751779	DISGENET_Action_Myoclonus-Renal_Failure_Syndrome	SERPINI1	serpin family I member 1	3q26.1	1609	0.100219	0.493598	0.184289
C0751779	1.86018	0.0299864	0	C0751779	DISGENET_Action_Myoclonus-Renal_Failure_Syndrome	TBC1D24	TBC1 domain family member 24	16p13.3	814	0.0359352	0.356337	0.0878895
C0751262	1.82719	0.0301656	0.00210084	C0751262	DISGENET_Adult_Learning_Disorders	APP	amyloid beta precursor protein	21q21.3	1	1.09487e-12	1.19161e-08	0.946436
C0751262	1.82719	0.0301656	0.00210084	C0751262	DISGENET_Adult_Learning_Disorders	CAMKMT	calmodulin-lysine N-methyltransferase	2p21	794	0.0345666	0.35143	0.1802
C0751262	1.82719	0.0301656	0.00210084	C0751262	DISGENET_Adult_Learning_Disorders	HTR1A	5-hydroxytryptamine receptor 1A	5q12.3	543	0.0202068	0.306083	0.543717
C0751262	1.82719	0.0301656	0.00210084	C0751262	DISGENET_Adult_Learning_Disorders	MAPT	microtubule associated protein tau	17q21.31	458	0.0157069	0.286613	0.134581
C0751262	1.82719	0.0301656	0.00210084	C0751262	DISGENET_Adult_Learning_Disorders	NF1	neurofibromin 1	17q11.2	119	0.00255748	0.196292	0.164581
C0027726	1.86284	0.0301899	0.00198413	C0027726	DISGENET_Nephrotic_Syndrome	COL1A1	collagen type I alpha 1 chain	17q21.33	558	0.0209026	0.306839	0.320476
C0027726	1.86284	0.0301899	0.00198413	C0027726	DISGENET_Nephrotic_Syndrome	COL4A1	collagen type IV alpha 1 chain	13q34	9	5.81388e-05	0.0632754	0.313374
C0027726	1.86284	0.0301899	0.00198413	C0027726	DISGENET_Nephrotic_Syndrome	COL4A2	collagen type IV alpha 2 chain	13q34	2	1.87245e-06	0.0135859	0.381187
C0027726	1.86284	0.0301899	0.00198413	C0027726	DISGENET_Nephrotic_Syndrome	KANK1	KN motif and ankyrin repeat domains 1	9p24.3	272	0.00745474	0.240396	0.184343
C0027726	1.86284	0.0301899	0.00198413	C0027726	DISGENET_Nephrotic_Syndrome	LAMA5	laminin subunit alpha 5	20q13.33	473	0.0166147	0.292912	0.208576
C0027726	1.86284	0.0301899	0.00198413	C0027726	DISGENET_Nephrotic_Syndrome	PODXL	podocalyxin like	7q32.3	926	0.0433965	0.378754	0.183412
C0027726	1.86284	0.0301899	0.00198413	C0027726	DISGENET_Nephrotic_Syndrome	SOD2	superoxide dismutase 2	6q25.3	1325	0.0742431	0.448529	0.0753013
C0751780	1.82392	0.0302699	0	C0751780	DISGENET_Biotin-Responsive_Encephalopathy	KCNC1	potassium voltage-gated channel subfamily C member 1	11p15.1	195	0.00457166	0.218779	0.207657
C0751780	1.82392	0.0302699	0	C0751780	DISGENET_Biotin-Responsive_Encephalopathy	PRDM8	PR/SET domain 8	4q21.21	1430	0.0817364	0.459109	0.615126
C0751780	1.82392	0.0302699	0	C0751780	DISGENET_Biotin-Responsive_Encephalopathy	PRNP	prion protein	20p13	0	3.02494e-18	6.58439e-14	1.62065
C0751780	1.82392	0.0302699	0	C0751780	DISGENET_Biotin-Responsive_Encephalopathy	SERPINI1	serpin family I member 1	3q26.1	1609	0.100219	0.493598	0.184289
C0751780	1.82392	0.0302699	0	C0751780	DISGENET_Biotin-Responsive_Encephalopathy	TBC1D24	TBC1 domain family member 24	16p13.3	814	0.0359352	0.356337	0.0878895
C0751781	1.82927	0.0306194	0.00453515	C0751781	DISGENET_Dentatorubral-Pallidoluysian_Atrophy	KCNC1	potassium voltage-gated channel subfamily C member 1	11p15.1	195	0.00457166	0.218779	0.207657
C0751781	1.82927	0.0306194	0.00453515	C0751781	DISGENET_Dentatorubral-Pallidoluysian_Atrophy	PRDM8	PR/SET domain 8	4q21.21	1430	0.0817364	0.459109	0.615126
C0751781	1.82927	0.0306194	0.00453515	C0751781	DISGENET_Dentatorubral-Pallidoluysian_Atrophy	PRNP	prion protein	20p13	0	3.02494e-18	6.58439e-14	1.62065
C0751781	1.82927	0.0306194	0.00453515	C0751781	DISGENET_Dentatorubral-Pallidoluysian_Atrophy	SERPINI1	serpin family I member 1	3q26.1	1609	0.100219	0.493598	0.184289
C0751781	1.82927	0.0306194	0.00453515	C0751781	DISGENET_Dentatorubral-Pallidoluysian_Atrophy	TBC1D24	TBC1 domain family member 24	16p13.3	814	0.0359352	0.356337	0.0878895
C0003469	1.81638	0.0307739	0	C0003469	DISGENET_Anxiety_Disorders	APP	amyloid beta precursor protein	21q21.3	1	1.09487e-12	1.19161e-08	0.946436
C0003469	1.81638	0.0307739	0	C0003469	DISGENET_Anxiety_Disorders	DNMT1	DNA methyltransferase 1	19p13.2	744	0.0310676	0.339665	0.111575
C0003469	1.81638	0.0307739	0	C0003469	DISGENET_Anxiety_Disorders	GRM8	glutamate metabotropic receptor 8	7q31.33	950	0.0453961	0.385262	0.268577
C0003469	1.81638	0.0307739	0	C0003469	DISGENET_Anxiety_Disorders	MAPT	microtubule associated protein tau	17q21.31	458	0.0157069	0.286613	0.134581
C0003469	1.81638	0.0307739	0	C0003469	DISGENET_Anxiety_Disorders	PAM	peptidylglycine alpha-amidating monooxygenase	5q21.1	1473	0.0857785	0.466627	0.0832205
C0003469	1.81638	0.0307739	0	C0003469	DISGENET_Anxiety_Disorders	SHANK1	SH3 and multiple ankyrin repeat domains 1	19q13.33	49	0.000848759	0.175336	0.375375
C0003469	1.81638	0.0307739	0	C0003469	DISGENET_Anxiety_Disorders	TAFA2	TAFA chemokine like family member 2	12q14.1	1379	0.0781956	0.454202	0.394299
C0751777	1.84079	0.0308744	0.00211864	C0751777	DISGENET_Familial_Progressive_Myoclonic_Epilepsy	KCNC1	potassium voltage-gated channel subfamily C member 1	11p15.1	195	0.00457166	0.218779	0.207657
C0751777	1.84079	0.0308744	0.00211864	C0751777	DISGENET_Familial_Progressive_Myoclonic_Epilepsy	PRDM8	PR/SET domain 8	4q21.21	1430	0.0817364	0.459109	0.615126
C0751777	1.84079	0.0308744	0.00211864	C0751777	DISGENET_Familial_Progressive_Myoclonic_Epilepsy	PRNP	prion protein	20p13	0	3.02494e-18	6.58439e-14	1.62065
C0751777	1.84079	0.0308744	0.00211864	C0751777	DISGENET_Familial_Progressive_Myoclonic_Epilepsy	SERPINI1	serpin family I member 1	3q26.1	1609	0.100219	0.493598	0.184289
C0751777	1.84079	0.0308744	0.00211864	C0751777	DISGENET_Familial_Progressive_Myoclonic_Epilepsy	TBC1D24	TBC1 domain family member 24	16p13.3	814	0.0359352	0.356337	0.0878895
C0376280	1.84397	0.0309015	0	C0376280	DISGENET_Anxiety_States,_Neurotic	APP	amyloid beta precursor protein	21q21.3	1	1.09487e-12	1.19161e-08	0.946436
C0376280	1.84397	0.0309015	0	C0376280	DISGENET_Anxiety_States,_Neurotic	DNMT1	DNA methyltransferase 1	19p13.2	744	0.0310676	0.339665	0.111575
C0376280	1.84397	0.0309015	0	C0376280	DISGENET_Anxiety_States,_Neurotic	GRM8	glutamate metabotropic receptor 8	7q31.33	950	0.0453961	0.385262	0.268577
C0376280	1.84397	0.0309015	0	C0376280	DISGENET_Anxiety_States,_Neurotic	MAPT	microtubule associated protein tau	17q21.31	458	0.0157069	0.286613	0.134581
C0376280	1.84397	0.0309015	0	C0376280	DISGENET_Anxiety_States,_Neurotic	PAM	peptidylglycine alpha-amidating monooxygenase	5q21.1	1473	0.0857785	0.466627	0.0832205
C0376280	1.84397	0.0309015	0	C0376280	DISGENET_Anxiety_States,_Neurotic	SHANK1	SH3 and multiple ankyrin repeat domains 1	19q13.33	49	0.000848759	0.175336	0.375375
C0376280	1.84397	0.0309015	0	C0376280	DISGENET_Anxiety_States,_Neurotic	TAFA2	TAFA chemokine like family member 2	12q14.1	1379	0.0781956	0.454202	0.394299
C0751265	1.8309	0.0311447	0	C0751265	DISGENET_Learning_Disabilities	APP	amyloid beta precursor protein	21q21.3	1	1.09487e-12	1.19161e-08	0.946436
C0751265	1.8309	0.0311447	0	C0751265	DISGENET_Learning_Disabilities	CAMKMT	calmodulin-lysine N-methyltransferase	2p21	794	0.0345666	0.35143	0.1802
C0751265	1.8309	0.0311447	0	C0751265	DISGENET_Learning_Disabilities	HTR1A	5-hydroxytryptamine receptor 1A	5q12.3	543	0.0202068	0.306083	0.543717
C0751265	1.8309	0.0311447	0	C0751265	DISGENET_Learning_Disabilities	MAPT	microtubule associated protein tau	17q21.31	458	0.0157069	0.286613	0.134581
C0751265	1.8309	0.0311447	0	C0751265	DISGENET_Learning_Disabilities	NF1	neurofibromin 1	17q11.2	119	0.00255748	0.196292	0.164581
C0038454	1.81807	0.031182	0	C0038454	DISGENET_Cerebrovascular_accident	ANK2	ankyrin 2	4q25-q26	77	0.00167514	0.19506	0.223375
C0038454	1.81807	0.031182	0	C0038454	DISGENET_Cerebrovascular_accident	APP	amyloid beta precursor protein	21q21.3	1	1.09487e-12	1.19161e-08	0.946436
C0038454	1.81807	0.031182	0	C0038454	DISGENET_Cerebrovascular_accident	COL4A1	collagen type IV alpha 1 chain	13q34	9	5.81388e-05	0.0632754	0.313374
C0038454	1.81807	0.031182	0	C0038454	DISGENET_Cerebrovascular_accident	EDN1	endothelin 1	6p24.1	857	0.0395691	0.371083	0.296299
C0038454	1.81807	0.031182	0	C0038454	DISGENET_Cerebrovascular_accident	ICAM1	intercellular adhesion molecule 1	19p13.2	1456	0.0835356	0.460947	0.28561
C0038454	1.81807	0.031182	0	C0038454	DISGENET_Cerebrovascular_accident	KCNK3	potassium two pore domain channel subfamily K member 3	2p23.3	491	0.0174669	0.294543	0.275727
C0038454	1.81807	0.031182	0	C0038454	DISGENET_Cerebrovascular_accident	PLAT	plasminogen activator, tissue type	8p11.21	507	0.0184922	0.299208	0.15852
C0038454	1.81807	0.031182	0	C0038454	DISGENET_Cerebrovascular_accident	PRPF8	pre-mRNA processing factor 8	17p13.3	1507	0.0878989	0.469368	0.110803
C0038454	1.81807	0.031182	0	C0038454	DISGENET_Cerebrovascular_accident	SMOX	spermine oxidase	20p13	1033	0.051511	0.399493	0.145221
C0751776	1.83638	0.0312324	0.00441501	C0751776	DISGENET_Atypical_Inclusion-Body_Disease	KCNC1	potassium voltage-gated channel subfamily C member 1	11p15.1	195	0.00457166	0.218779	0.207657
C0751776	1.83638	0.0312324	0.00441501	C0751776	DISGENET_Atypical_Inclusion-Body_Disease	PRDM8	PR/SET domain 8	4q21.21	1430	0.0817364	0.459109	0.615126
C0751776	1.83638	0.0312324	0.00441501	C0751776	DISGENET_Atypical_Inclusion-Body_Disease	PRNP	prion protein	20p13	0	3.02494e-18	6.58439e-14	1.62065
C0751776	1.83638	0.0312324	0.00441501	C0751776	DISGENET_Atypical_Inclusion-Body_Disease	SERPINI1	serpin family I member 1	3q26.1	1609	0.100219	0.493598	0.184289
C0751776	1.83638	0.0312324	0.00441501	C0751776	DISGENET_Atypical_Inclusion-Body_Disease	TBC1D24	TBC1 domain family member 24	16p13.3	814	0.0359352	0.356337	0.0878895
C1330966	1.83268	0.0315652	0.0043384	C1330966	DISGENET_Developmental_Academic_Disorder	APP	amyloid beta precursor protein	21q21.3	1	1.09487e-12	1.19161e-08	0.946436
C1330966	1.83268	0.0315652	0.0043384	C1330966	DISGENET_Developmental_Academic_Disorder	CAMKMT	calmodulin-lysine N-methyltransferase	2p21	794	0.0345666	0.35143	0.1802
C1330966	1.83268	0.0315652	0.0043384	C1330966	DISGENET_Developmental_Academic_Disorder	HTR1A	5-hydroxytryptamine receptor 1A	5q12.3	543	0.0202068	0.306083	0.543717
C1330966	1.83268	0.0315652	0.0043384	C1330966	DISGENET_Developmental_Academic_Disorder	MAPT	microtubule associated protein tau	17q21.31	458	0.0157069	0.286613	0.134581
C1330966	1.83268	0.0315652	0.0043384	C1330966	DISGENET_Developmental_Academic_Disorder	NF1	neurofibromin 1	17q11.2	119	0.00255748	0.196292	0.164581
C0751782	1.844	0.0319315	0.00204082	C0751782	DISGENET_May-White_Syndrome	KCNC1	potassium voltage-gated channel subfamily C member 1	11p15.1	195	0.00457166	0.218779	0.207657
C0751782	1.844	0.0319315	0.00204082	C0751782	DISGENET_May-White_Syndrome	PRDM8	PR/SET domain 8	4q21.21	1430	0.0817364	0.459109	0.615126
C0751782	1.844	0.0319315	0.00204082	C0751782	DISGENET_May-White_Syndrome	PRNP	prion protein	20p13	0	3.02494e-18	6.58439e-14	1.62065
C0751782	1.844	0.0319315	0.00204082	C0751782	DISGENET_May-White_Syndrome	SERPINI1	serpin family I member 1	3q26.1	1609	0.100219	0.493598	0.184289
C0751782	1.844	0.0319315	0.00204082	C0751782	DISGENET_May-White_Syndrome	TBC1D24	TBC1 domain family member 24	16p13.3	814	0.0359352	0.356337	0.0878895
C1279420	1.80179	0.034612	0.00212766	C1279420	DISGENET_Anxiety_neurosis_(finding)	APP	amyloid beta precursor protein	21q21.3	1	1.09487e-12	1.19161e-08	0.946436
C1279420	1.80179	0.034612	0.00212766	C1279420	DISGENET_Anxiety_neurosis_(finding)	DNMT1	DNA methyltransferase 1	19p13.2	744	0.0310676	0.339665	0.111575
C1279420	1.80179	0.034612	0.00212766	C1279420	DISGENET_Anxiety_neurosis_(finding)	GRM8	glutamate metabotropic receptor 8	7q31.33	950	0.0453961	0.385262	0.268577
C1279420	1.80179	0.034612	0.00212766	C1279420	DISGENET_Anxiety_neurosis_(finding)	MAPT	microtubule associated protein tau	17q21.31	458	0.0157069	0.286613	0.134581
C1279420	1.80179	0.034612	0.00212766	C1279420	DISGENET_Anxiety_neurosis_(finding)	PAM	peptidylglycine alpha-amidating monooxygenase	5q21.1	1473	0.0857785	0.466627	0.0832205
C1279420	1.80179	0.034612	0.00212766	C1279420	DISGENET_Anxiety_neurosis_(finding)	SHANK1	SH3 and multiple ankyrin repeat domains 1	19q13.33	49	0.000848759	0.175336	0.375375
C1279420	1.80179	0.034612	0.00212766	C1279420	DISGENET_Anxiety_neurosis_(finding)	TAFA2	TAFA chemokine like family member 2	12q14.1	1379	0.0781956	0.454202	0.394299
C0751263	1.7953	0.0357982	0.0021097	C0751263	DISGENET_Learning_Disturbance	APP	amyloid beta precursor protein	21q21.3	1	1.09487e-12	1.19161e-08	0.946436
C0751263	1.7953	0.0357982	0.0021097	C0751263	DISGENET_Learning_Disturbance	CAMKMT	calmodulin-lysine N-methyltransferase	2p21	794	0.0345666	0.35143	0.1802
C0751263	1.7953	0.0357982	0.0021097	C0751263	DISGENET_Learning_Disturbance	HTR1A	5-hydroxytryptamine receptor 1A	5q12.3	543	0.0202068	0.306083	0.543717
C0751263	1.7953	0.0357982	0.0021097	C0751263	DISGENET_Learning_Disturbance	MAPT	microtubule associated protein tau	17q21.31	458	0.0157069	0.286613	0.134581
C0751263	1.7953	0.0357982	0.0021097	C0751263	DISGENET_Learning_Disturbance	NF1	neurofibromin 1	17q11.2	119	0.00255748	0.196292	0.164581
C0432272	1.78425	0.0388401	0	C0432272	DISGENET_Van_Buchem_disease	COL11A1	collagen type XI alpha 1 chain	1p21.1	1028	0.0511816	0.399308	0.326381
C0432272	1.78425	0.0388401	0	C0432272	DISGENET_Van_Buchem_disease	COL2A1	collagen type II alpha 1 chain	12q13.11	1942	0.133183	0.53695	0.215863
C0432272	1.78425	0.0388401	0	C0432272	DISGENET_Van_Buchem_disease	FLT1	fms related tyrosine kinase 1	13q12.3	1043	0.0524117	0.401935	0.252599
C0432272	1.78425	0.0388401	0	C0432272	DISGENET_Van_Buchem_disease	GLB1	galactosidase beta 1	3p22.3	2163	0.157035	0.564928	0.104996
C0432272	1.78425	0.0388401	0	C0432272	DISGENET_Van_Buchem_disease	HSPG2	heparan sulfate proteoglycan 2	1p36.12	973	0.0469321	0.387716	0.24141
C0432272	1.78425	0.0388401	0	C0432272	DISGENET_Van_Buchem_disease	KDR	kinase insert domain receptor	4q12	572	0.0212946	0.306839	0.250693
C0432272	1.78425	0.0388401	0	C0432272	DISGENET_Van_Buchem_disease	LRP5	LDL receptor related protein 5	11q13.2	1624	0.101456	0.495486	0.137708
C2931498	1.76456	0.0456674	0	C2931498	DISGENET_Mental_Retardation,_X-Linked_1	ACSL4	acyl-CoA synthetase long chain family member 4	Xq23	477	0.0169564	0.293613	0.176371
C2931498	1.76456	0.0456674	0	C2931498	DISGENET_Mental_Retardation,_X-Linked_1	AGTR2	angiotensin II receptor type 2	Xq23	2973	0.260915	0.668188	0.266982
C2931498	1.76456	0.0456674	0	C2931498	DISGENET_Mental_Retardation,_X-Linked_1	ARHGEF6	Rac/Cdc42 guanine nucleotide exchange factor 6	Xq26.3	541	0.0200421	0.304824	0.144208
C2931498	1.76456	0.0456674	0	C2931498	DISGENET_Mental_Retardation,_X-Linked_1	ARX	aristaless related homeobox	Xp21.3	910	0.0427452	0.378172	0.17073
C2931498	1.76456	0.0456674	0	C2931498	DISGENET_Mental_Retardation,_X-Linked_1	DMD	dystrophin	Xp21.2-p21.1	2378	0.183979	0.596001	0.0792958
C2931498	1.76456	0.0456674	0	C2931498	DISGENET_Mental_Retardation,_X-Linked_1	GDI1	GDP dissociation inhibitor 1	Xq28	2762	0.232515	0.64286	0.0525696
C2931498	1.76456	0.0456674	0	C2931498	DISGENET_Mental_Retardation,_X-Linked_1	HCFC1	host cell factor C1	Xq28	2081	0.148089	0.55644	0.0726153
C2931498	1.76456	0.0456674	0	C2931498	DISGENET_Mental_Retardation,_X-Linked_1	MED12	mediator complex subunit 12	Xq13.1	2125	0.152553	0.561178	0.08712
C2931498	1.76456	0.0456674	0	C2931498	DISGENET_Mental_Retardation,_X-Linked_1	PAK3	p21 (RAC1) activated kinase 3	Xq23	2171	0.158406	0.567334	0.138065
C2931498	1.76456	0.0456674	0	C2931498	DISGENET_Mental_Retardation,_X-Linked_1	SLC9A7	solute carrier family 9 member A7	Xp11.3	916	0.042965	0.378172	0.322384
C2931498	1.76456	0.0456674	0	C2931498	DISGENET_Mental_Retardation,_X-Linked_1	SYP	synaptophysin	Xp11.23	1712	0.109534	0.505541	0.14054
C2931498	1.76456	0.0456674	0	C2931498	DISGENET_Mental_Retardation,_X-Linked_1	USP27X	ubiquitin specific peptidase 27 X-linked	Xp11.23	870	0.0403062	0.37384	0.157678
C2931498	1.76456	0.0456674	0	C2931498	DISGENET_Mental_Retardation,_X-Linked_1	USP9X	ubiquitin specific peptidase 9 X-linked	Xp11.4	1475	0.0858827	0.466627	0.209994
C2931498	1.76456	0.0456674	0	C2931498	DISGENET_Mental_Retardation,_X-Linked_1	ZNF711	zinc finger protein 711	Xq21.1	2014	0.140784	0.547028	0.0997461
C0023493	1.7543	0.0497431	0.0128755	C0023493	DISGENET_Adult_T-Cell_Lymphoma/Leukemia	FOXP3	forkhead box P3	Xp11.23	567	0.0212251	0.306839	0.589691
C0023493	1.7543	0.0497431	0.0128755	C0023493	DISGENET_Adult_T-Cell_Lymphoma/Leukemia	FYN	FYN proto-oncogene, Src family tyrosine kinase	6q21	177	0.00391992	0.210509	0.111187
C0023493	1.7543	0.0497431	0.0128755	C0023493	DISGENET_Adult_T-Cell_Lymphoma/Leukemia	IL4	interleukin 4	5q31.1	1500	0.0873494	0.468602	0.155286
C0023493	1.7543	0.0497431	0.0128755	C0023493	DISGENET_Adult_T-Cell_Lymphoma/Leukemia	PLCG1	phospholipase C gamma 1	20q12	580	0.0216616	0.308983	0.0955724
C0023493	1.7543	0.0497431	0.0128755	C0023493	DISGENET_Adult_T-Cell_Lymphoma/Leukemia	STAT3	signal transducer and activator of transcription 3	17q21.2	971	0.0467834	0.387227	0.0703508
C0023493	1.7543	0.0497431	0.0128755	C0023493	DISGENET_Adult_T-Cell_Lymphoma/Leukemia	TERF2	telomeric repeat binding factor 2	16q22.1	802	0.0350178	0.352628	0.0777512
C1535926	1.74225	0.0547597	0	C1535926	DISGENET_Neurodevelopmental_Disorders	ADNP	activity dependent neuroprotector homeobox	20q13.13	306	0.00880973	0.248875	0.481832
C1535926	1.74225	0.0547597	0	C1535926	DISGENET_Neurodevelopmental_Disorders	ANK2	ankyrin 2	4q25-q26	77	0.00167514	0.19506	0.223375
C1535926	1.74225	0.0547597	0	C1535926	DISGENET_Neurodevelopmental_Disorders	ARID1B	AT-rich interaction domain 1B	6q25.3	3599	0.358388	0.746303	0.0562213
C1535926	1.74225	0.0547597	0	C1535926	DISGENET_Neurodevelopmental_Disorders	ASXL3	ASXL transcriptional regulator 3	18q12.1	1110	0.0568989	0.411604	0.235345
C1535926	1.74225	0.0547597	0	C1535926	DISGENET_Neurodevelopmental_Disorders	BRSK2	BR serine/threonine kinase 2	11p15.5	1919	0.129945	0.53238	0.0691611
C1535926	1.74225	0.0547597	0	C1535926	DISGENET_Neurodevelopmental_Disorders	CASK	calcium/calmodulin dependent serine protein kinase	Xp11.4	1056	0.0532571	0.40349	0.0866799
C1535926	1.74225	0.0547597	0	C1535926	DISGENET_Neurodevelopmental_Disorders	CDC42BPB	CDC42 binding protein kinase beta	14q32.32	1976	0.136829	0.542504	0.0864772
C1535926	1.74225	0.0547597	0	C1535926	DISGENET_Neurodevelopmental_Disorders	CHD2	chromodomain helicase DNA binding protein 2	15q26.1	2592	0.211009	0.622699	0.0516318
C1535926	1.74225	0.0547597	0	C1535926	DISGENET_Neurodevelopmental_Disorders	CTNNB1	catenin beta 1	3p22.1	3588	0.35671	0.746014	0.045208
C1535926	1.74225	0.0547597	0	C1535926	DISGENET_Neurodevelopmental_Disorders	DDX3X	DEAD-box helicase 3 X-linked	Xp11.4	3059	0.27545	0.683042	0.0494968
C1535926	1.74225	0.0547597	0	C1535926	DISGENET_Neurodevelopmental_Disorders	DLGAP1	DLG associated protein 1	18p11.31	1049	0.0527462	0.402005	0.237218
C1535926	1.74225	0.0547597	0	C1535926	DISGENET_Neurodevelopmental_Disorders	DNM1	dynamin 1	9q34.11	614	0.0239126	0.316436	0.141492
C1535926	1.74225	0.0547597	0	C1535926	DISGENET_Neurodevelopmental_Disorders	DSCAM	DS cell adhesion molecule	21q22.2	264	0.00704361	0.237898	0.379184
C1535926	1.74225	0.0547597	0	C1535926	DISGENET_Neurodevelopmental_Disorders	DYRK1A	dual specificity tyrosine phosphorylation regulated kinase 1A	21q22.13	2502	0.199288	0.611489	0.0500125
C1535926	1.74225	0.0547597	0	C1535926	DISGENET_Neurodevelopmental_Disorders	EEF1A2	eukaryotic translation elongation factor 1 alpha 2	20q13.33	1307	0.0733551	0.447386	0.0759749
C1535926	1.74225	0.0547597	0	C1535926	DISGENET_Neurodevelopmental_Disorders	GABRB2	gamma-aminobutyric acid type A receptor beta2 subunit	5q34	2104	0.15073	0.559601	0.224464
C1535926	1.74225	0.0547597	0	C1535926	DISGENET_Neurodevelopmental_Disorders	GIGYF2	GRB10 interacting GYF protein 2	2q37.1	2273	0.170493	0.580584	0.0513933
C1535926	1.74225	0.0547597	0	C1535926	DISGENET_Neurodevelopmental_Disorders	PAK1	p21 (RAC1) activated kinase 1	11q13.5-q14.1	1457	0.0836416	0.461035	0.152133
C1535926	1.74225	0.0547597	0	C1535926	DISGENET_Neurodevelopmental_Disorders	PARD3B	par-3 family cell polarity regulator beta	2q33.3	1339	0.0757841	0.450743	0.270123
C1535926	1.74225	0.0547597	0	C1535926	DISGENET_Neurodevelopmental_Disorders	PLXNB1	plexin B1	3p21.31	3327	0.313184	0.709766	0.053398
C1535926	1.74225	0.0547597	0	C1535926	DISGENET_Neurodevelopmental_Disorders	RIMS1	regulating synaptic membrane exocytosis 1	6q13	38	0.000563378	0.15926	0.452304
C1535926	1.74225	0.0547597	0	C1535926	DISGENET_Neurodevelopmental_Disorders	SCN1A	sodium voltage-gated channel alpha subunit 1	2q24.3	1796	0.118856	0.521046	0.0966818
C1535926	1.74225	0.0547597	0	C1535926	DISGENET_Neurodevelopmental_Disorders	SCN2A	sodium voltage-gated channel alpha subunit 2	2q24.3	2323	0.176142	0.587883	0.0867447
C1535926	1.74225	0.0547597	0	C1535926	DISGENET_Neurodevelopmental_Disorders	SCN8A	sodium voltage-gated channel alpha subunit 8	12q13.13	3184	0.291182	0.692998	0.0594432
C1535926	1.74225	0.0547597	0	C1535926	DISGENET_Neurodevelopmental_Disorders	SETD5	SET domain containing 5	3p25.3	2315	0.175381	0.586859	0.0538273
C1535926	1.74225	0.0547597	0	C1535926	DISGENET_Neurodevelopmental_Disorders	SLC6A1	solute carrier family 6 member 1	3p25.3	1539	0.0917051	0.477002	0.116746
C1535926	1.74225	0.0547597	0	C1535926	DISGENET_Neurodevelopmental_Disorders	SMC1A	structural maintenance of chromosomes 1A	Xp11.22	2117	0.151821	0.560748	0.0557002
C1535926	1.74225	0.0547597	0	C1535926	DISGENET_Neurodevelopmental_Disorders	SNAP25	synaptosome associated protein 25	20p12.2	3693	0.372954	0.757023	0.0543474
C1535926	1.74225	0.0547597	0	C1535926	DISGENET_Neurodevelopmental_Disorders	SRCAP	Snf2 related CREBBP activator protein	16p11.2	2780	0.234592	0.643845	0.133181
C1535926	1.74225	0.0547597	0	C1535926	DISGENET_Neurodevelopmental_Disorders	SRGAP3	SLIT-ROBO Rho GTPase activating protein 3	3p25.3	409	0.0132908	0.278689	0.130877
C1535926	1.74225	0.0547597	0	C1535926	DISGENET_Neurodevelopmental_Disorders	STXBP1	syntaxin binding protein 1	9q34.11	610	0.0237849	0.316077	0.138373
C1535926	1.74225	0.0547597	0	C1535926	DISGENET_Neurodevelopmental_Disorders	TANC2	tetratricopeptide repeat, ankyrin repeat and coiled-coil containing 2	17q23.2-q23.3	3142	0.286127	0.689816	0.0708532
C1535926	1.74225	0.0547597	0	C1535926	DISGENET_Neurodevelopmental_Disorders	TBR1	T-box brain transcription factor 1	2q24.2	1586	0.0972469	0.488411	0.575752
C1535926	1.74225	0.0547597	0	C1535926	DISGENET_Neurodevelopmental_Disorders	TCF4	transcription factor 4	18q21.2	1511	0.0884429	0.469789	0.123191
C1535926	1.74225	0.0547597	0	C1535926	DISGENET_Neurodevelopmental_Disorders	TNRC6B	trinucleotide repeat containing adaptor 6B	22q13.1	3523	0.345141	0.735582	0.0641848
C1535926	1.74225	0.0547597	0	C1535926	DISGENET_Neurodevelopmental_Disorders	TRIO	trio Rho guanine nucleotide exchange factor	5p15.2	740	0.0310244	0.339665	0.11285
C1535926	1.74225	0.0547597	0	C1535926	DISGENET_Neurodevelopmental_Disorders	TRIP12	thyroid hormone receptor interactor 12	2q36.3	3568	0.353621	0.743584	0.036216
C1535926	1.74225	0.0547597	0	C1535926	DISGENET_Neurodevelopmental_Disorders	WDFY3	WD repeat and FYVE domain containing 3	4q21.23	418	0.0137211	0.2797	0.19601
C1535926	1.74225	0.0547597	0	C1535926	DISGENET_Neurodevelopmental_Disorders	ZC3H4	zinc finger CCCH-type containing 4	19q13.32	737	0.0307813	0.339665	0.113007
C0311335	1.73226	0.0566955	0.00441501	C0311335	DISGENET_Grand_Mal_Status_Epilepticus	ANK3	ankyrin 3	10q21.2	1163	0.0614868	0.424452	0.0948702
C0311335	1.73226	0.0566955	0.00441501	C0311335	DISGENET_Grand_Mal_Status_Epilepticus	ATP2A2	ATPase sarcoplasmic/endoplasmic reticulum Ca2+ transporting 2	12q24.11	1303	0.0730736	0.44642	0.0956429
C0311335	1.73226	0.0566955	0.00441501	C0311335	DISGENET_Grand_Mal_Status_Epilepticus	BDNF	brain derived neurotrophic factor	11p14.1	1526	0.0903133	0.473927	0.612838
C0311335	1.73226	0.0566955	0.00441501	C0311335	DISGENET_Grand_Mal_Status_Epilepticus	CCR2	C-C motif chemokine receptor 2	3p21.31	1490	0.0868299	0.46824	0.766519
C0311335	1.73226	0.0566955	0.00441501	C0311335	DISGENET_Grand_Mal_Status_Epilepticus	CCR9	C-C motif chemokine receptor 9	3p21.31	2990	0.263928	0.671057	0.386189
C0311335	1.73226	0.0566955	0.00441501	C0311335	DISGENET_Grand_Mal_Status_Epilepticus	CDH2	cadherin 2	18q12.1	385	0.0123035	0.273555	0.23983
C0311335	1.73226	0.0566955	0.00441501	C0311335	DISGENET_Grand_Mal_Status_Epilepticus	DMD	dystrophin	Xp21.2-p21.1	2378	0.183979	0.596001	0.0792958
C0311335	1.73226	0.0566955	0.00441501	C0311335	DISGENET_Grand_Mal_Status_Epilepticus	EIF2AK2	eukaryotic translation initiation factor 2 alpha kinase 2	2p22.2	2342	0.179416	0.592259	0.143401
C0311335	1.73226	0.0566955	0.00441501	C0311335	DISGENET_Grand_Mal_Status_Epilepticus	GAP43	growth associated protein 43	3q13.31	3577	0.354976	0.744678	0.087353
C0311335	1.73226	0.0566955	0.00441501	C0311335	DISGENET_Grand_Mal_Status_Epilepticus	GRM1	glutamate metabotropic receptor 1	6q24.3	3814	0.389712	0.767373	0.0665913
C0311335	1.73226	0.0566955	0.00441501	C0311335	DISGENET_Grand_Mal_Status_Epilepticus	HSPB1	heat shock protein family B (small) member 1	7q11.23	2211	0.162981	0.573213	0.233251
C0311335	1.73226	0.0566955	0.00441501	C0311335	DISGENET_Grand_Mal_Status_Epilepticus	JUN	Jun proto-oncogene, AP-1 transcription factor subunit	1p32.1	249	0.00659617	0.236183	0.245964
C0311335	1.73226	0.0566955	0.00441501	C0311335	DISGENET_Grand_Mal_Status_Epilepticus	JUND	JunD proto-oncogene, AP-1 transcription factor subunit	19p13.11	2446	0.193257	0.606141	0.0612418
C0311335	1.73226	0.0566955	0.00441501	C0311335	DISGENET_Grand_Mal_Status_Epilepticus	NOS1	nitric oxide synthase 1	12q24.22	1003	0.0490597	0.39319	0.136031
C0311335	1.73226	0.0566955	0.00441501	C0311335	DISGENET_Grand_Mal_Status_Epilepticus	NOS2	nitric oxide synthase 2	17q11.2	3866	0.398485	0.772549	0.271619
C0311335	1.73226	0.0566955	0.00441501	C0311335	DISGENET_Grand_Mal_Status_Epilepticus	NTF3	neurotrophin 3	12p13.31	1270	0.0704492	0.442066	1.11038
C0311335	1.73226	0.0566955	0.00441501	C0311335	DISGENET_Grand_Mal_Status_Epilepticus	NTRK2	neurotrophic receptor tyrosine kinase 2	9q21.33	266	0.00708697	0.237898	0.188261
C0311335	1.73226	0.0566955	0.00441501	C0311335	DISGENET_Grand_Mal_Status_Epilepticus	NTRK3	neurotrophic receptor tyrosine kinase 3	15q25.3	1788	0.118172	0.521029	0.0938752
C0311335	1.73226	0.0566955	0.00441501	C0311335	DISGENET_Grand_Mal_Status_Epilepticus	PDXK	pyridoxal kinase	21q22.3	3362	0.317265	0.712979	0.064295
C0311335	1.73226	0.0566955	0.00441501	C0311335	DISGENET_Grand_Mal_Status_Epilepticus	RET	ret proto-oncogene	10q11.21	2185	0.160556	0.570325	0.446974
C0311335	1.73226	0.0566955	0.00441501	C0311335	DISGENET_Grand_Mal_Status_Epilepticus	SCN8A	sodium voltage-gated channel alpha subunit 8	12q13.13	3184	0.291182	0.692998	0.0594432
C0311335	1.73226	0.0566955	0.00441501	C0311335	DISGENET_Grand_Mal_Status_Epilepticus	SLC12A5	solute carrier family 12 member 5	20q13.12	2690	0.222901	0.633074	0.0512979
C0311335	1.73226	0.0566955	0.00441501	C0311335	DISGENET_Grand_Mal_Status_Epilepticus	SLC8A1	solute carrier family 8 member A1	2p22.1	890	0.0415823	0.376045	0.469983
C0311335	1.73226	0.0566955	0.00441501	C0311335	DISGENET_Grand_Mal_Status_Epilepticus	SRC	SRC proto-oncogene, non-receptor tyrosine kinase	20q11.23	2642	0.217583	0.628837	0.0608986
C0311335	1.73226	0.0566955	0.00441501	C0311335	DISGENET_Grand_Mal_Status_Epilepticus	SSTR1	somatostatin receptor 1	14q21.1	355	0.0109714	0.265709	0.40428
C0311335	1.73226	0.0566955	0.00441501	C0311335	DISGENET_Grand_Mal_Status_Epilepticus	SSTR3	somatostatin receptor 3	22q13.1	1528	0.0906328	0.475122	0.3942
C0311335	1.73226	0.0566955	0.00441501	C0311335	DISGENET_Grand_Mal_Status_Epilepticus	SSTR4	somatostatin receptor 4	20p11.21	2392	0.185756	0.598217	0.252387
C0751522	1.73433	0.0568812	0.00204082	C0751522	DISGENET_Status_Epilepticus,_Subclinical	ANK3	ankyrin 3	10q21.2	1163	0.0614868	0.424452	0.0948702
C0751522	1.73433	0.0568812	0.00204082	C0751522	DISGENET_Status_Epilepticus,_Subclinical	ATP2A2	ATPase sarcoplasmic/endoplasmic reticulum Ca2+ transporting 2	12q24.11	1303	0.0730736	0.44642	0.0956429
C0751522	1.73433	0.0568812	0.00204082	C0751522	DISGENET_Status_Epilepticus,_Subclinical	BDNF	brain derived neurotrophic factor	11p14.1	1526	0.0903133	0.473927	0.612838
C0751522	1.73433	0.0568812	0.00204082	C0751522	DISGENET_Status_Epilepticus,_Subclinical	CCR2	C-C motif chemokine receptor 2	3p21.31	1490	0.0868299	0.46824	0.766519
C0751522	1.73433	0.0568812	0.00204082	C0751522	DISGENET_Status_Epilepticus,_Subclinical	CCR9	C-C motif chemokine receptor 9	3p21.31	2990	0.263928	0.671057	0.386189
C0751522	1.73433	0.0568812	0.00204082	C0751522	DISGENET_Status_Epilepticus,_Subclinical	CDH2	cadherin 2	18q12.1	385	0.0123035	0.273555	0.23983
C0751522	1.73433	0.0568812	0.00204082	C0751522	DISGENET_Status_Epilepticus,_Subclinical	DMD	dystrophin	Xp21.2-p21.1	2378	0.183979	0.596001	0.0792958
C0751522	1.73433	0.0568812	0.00204082	C0751522	DISGENET_Status_Epilepticus,_Subclinical	EIF2AK2	eukaryotic translation initiation factor 2 alpha kinase 2	2p22.2	2342	0.179416	0.592259	0.143401
C0751522	1.73433	0.0568812	0.00204082	C0751522	DISGENET_Status_Epilepticus,_Subclinical	GAP43	growth associated protein 43	3q13.31	3577	0.354976	0.744678	0.087353
C0751522	1.73433	0.0568812	0.00204082	C0751522	DISGENET_Status_Epilepticus,_Subclinical	GRM1	glutamate metabotropic receptor 1	6q24.3	3814	0.389712	0.767373	0.0665913
C0751522	1.73433	0.0568812	0.00204082	C0751522	DISGENET_Status_Epilepticus,_Subclinical	HSPB1	heat shock protein family B (small) member 1	7q11.23	2211	0.162981	0.573213	0.233251
C0751522	1.73433	0.0568812	0.00204082	C0751522	DISGENET_Status_Epilepticus,_Subclinical	JUN	Jun proto-oncogene, AP-1 transcription factor subunit	1p32.1	249	0.00659617	0.236183	0.245964
C0751522	1.73433	0.0568812	0.00204082	C0751522	DISGENET_Status_Epilepticus,_Subclinical	JUND	JunD proto-oncogene, AP-1 transcription factor subunit	19p13.11	2446	0.193257	0.606141	0.0612418
C0751522	1.73433	0.0568812	0.00204082	C0751522	DISGENET_Status_Epilepticus,_Subclinical	NOS1	nitric oxide synthase 1	12q24.22	1003	0.0490597	0.39319	0.136031
C0751522	1.73433	0.0568812	0.00204082	C0751522	DISGENET_Status_Epilepticus,_Subclinical	NOS2	nitric oxide synthase 2	17q11.2	3866	0.398485	0.772549	0.271619
[truncated: 3,961 more rows]

## Sheet: NegativeEnriched_PFC
GENE_SET	NES_score	FDR_qVal	NOM_pVal	names	description	SYMBOL	GENENAME	MAP	Gene_Rank	P.Value	adj.P.Val	logFC
[truncated: 5,124 more rows]

## Sheet: PositiveEnriched_PFC
GENE_SET	NES_score	FDR_qVal	NOM_pVal	names	description	SYMBOL	GENENAME	MAP	Gene_Rank	P.Value	adj.P.Val	logFC
[truncated: 4,389 more rows]

[truncated: 4 more sheets: NegativeEnriched_Hippocampus, PositiveEnriched_Hippocampus, NegativeEnriched_Amygdala, PositiveEnriched_Amygdala]
